# Supplementary material for: Mechanisms of gene regulation by SRCAP and H2A.Z
Source: Nat Commun. 2026 Mar 6;17:3560. doi: 10.1038/s41467-026-70087-x (PMC13087030; doi:10.1038/s41467-026-70087-x)
Supplement: Supplementary file 3 — Supplementary Data 1 [file 41467_2026_70087_MOESM3_ESM.xlsx]

## Sheet: CGR8_introns
GeneID	symbol	entrez	CGR8_control	CGR8_IAA	log2FoldChange_CGR8_IAAvsControl	padj_CGR8_IAAvsControl
ENSMUSG00000000001.4	Gnai3	14679	612.5	802	0.0696523	0.999509
ENSMUSG00000000003.15	Pbsn	54192	0	0	NA	NA
ENSMUSG00000000028.15	Cdc45	12544	528.5	696	0.0392417	0.999509
ENSMUSG00000000031.16	H19	14955	0	0	NA	NA
ENSMUSG00000000037.17	Scml2	107815	49	79	0.0370978	0.999509
ENSMUSG00000000049.11	Apoh	11818	9.5	5	-0.0257298	NA
ENSMUSG00000000056.7	Narf	67608	119.5	160	0.0145772	0.999509
ENSMUSG00000000058.6	Cav2	12390	0	0	NA	NA
ENSMUSG00000000078.7	Klf6	23849	355.5	292	-0.236489	0.999509
ENSMUSG00000000085.16	Scmh1	29871	746.5	1000	0.092507	0.999509
ENSMUSG00000000088.7	Cox5a	12858	201	234	-0.0505409	0.999509
ENSMUSG00000000093.6	Tbx2	21385	13	3	-0.040433	NA
ENSMUSG00000000094.12	Tbx4	21387	38	30.5	-0.0451097	0.999509
ENSMUSG00000000103.12	Zfy2	22768	0	3	0.0104429	NA
ENSMUSG00000000120.6	Ngfr	18053	213.5	233	-0.0341284	0.999509
ENSMUSG00000000125.5	Wnt3	22415	63.5	62	-0.0400256	0.999509
ENSMUSG00000000126.11	Wnt9a	216795	38.5	27	-0.0635526	0.999509
ENSMUSG00000000127.15	Fer	14158	1272	1468.5	-0.0664385	0.999509
ENSMUSG00000000131.15	Xpo6	74204	1844.5	1930	-0.15183	0.999509
ENSMUSG00000000134.17	Tfe3	209446	105	123	-0.0157022	0.999509
ENSMUSG00000000142.15	Axin2	12006	369	327	-0.200347	0.999509
ENSMUSG00000000148.17	Brat1	231841	113	171	0.0650029	0.999509
ENSMUSG00000000149.10	Gna12	14673	0	0	NA	NA
ENSMUSG00000000154.16	Slc22a18	18400	74	91.5	0.0157566	0.999509
ENSMUSG00000000157.16	Itgb2l	16415	0	0	NA	NA
ENSMUSG00000000159.16	Igsf5	72058	0	0	NA	NA
ENSMUSG00000000167.14	Pih1d2	72614	41	29	-0.06476	0.999509
ENSMUSG00000000168.9	Dlat	235339	250.5	280	-0.0378513	0.999509
ENSMUSG00000000171.5	Sdhd	66925	226.5	275.5	-0.0294921	0.999509
ENSMUSG00000000182.9	Fgf23	64654	4	5.5	-0.00326593	NA
ENSMUSG00000000183.6	Fgf6	14177	0	0	NA	NA
ENSMUSG00000000184.12	Ccnd2	12444	0	0	NA	NA
ENSMUSG00000000194.13	Gpr107	277463	1593	1592	-0.237971	0.999509
ENSMUSG00000000197.8	Nalcn	338370	183	235.5	0.0148213	0.999509
ENSMUSG00000000202.9	Btbd17	72014	12	18	0.0017132	0.999509
ENSMUSG00000000204.16	Slfn4	20558	5.5	3.5	-0.00621015	NA
ENSMUSG00000000214.11	Th	21823	5.5	1.5	-0.0211107	NA
ENSMUSG00000000215.11	Ins2	16334	4.5	0.5	-0.0152112	NA
ENSMUSG00000000216.8	Scnn1g	20278	2.5	0	-0.0108906	NA
ENSMUSG00000000223.13	Drp2	13497	13.5	5	-0.0383332	NA
ENSMUSG00000000244.17	Tspan32	27027	0	5	0.011805	NA
ENSMUSG00000000247.11	Lhx2	16870	0	4	0.0106377	NA
ENSMUSG00000000248.16	Clec2g	70809	13	27	0.0245806	0.999509
ENSMUSG00000000253.13	Gmpr	66355	252	310.5	0.00914014	0.999509
ENSMUSG00000000263.15	Glra1	14654	6	9	0.00577889	NA
ENSMUSG00000000266.11	Mid2	23947	5	4	-0.00940885	NA
ENSMUSG00000000275.16	Trim25	217069	1188	1313	-0.125589	0.999509
ENSMUSG00000000276.11	Dgke	56077	685.5	849	0.0254013	0.999509
ENSMUSG00000000278.10	Scpep1	74617	0	0	NA	NA
ENSMUSG00000000282.12	Mnt	17428	533	447	-0.246996	0.999509
ENSMUSG00000000290.13	Itgb2	16414	10.5	3	-0.0194274	NA
ENSMUSG00000000295.13	Hddc2	69692	115.5	133	0.0154967	0.999509
ENSMUSG00000000296.8	Tpd52l1	21987	294.5	354	-0.0180642	0.999509
ENSMUSG00000000301.16	Pemt	18618	319	327.5	-0.0993496	0.999509
ENSMUSG00000000303.12	Cdh1	12550	3369.5	3984.5	-0.0453919	0.999509
ENSMUSG00000000305.12	Cdh4	12561	1341	1627	0.0015921	0.999509
ENSMUSG00000000308.14	Ckmt1	12716	0	4.5	0.0117902	NA
ENSMUSG00000000317.11	Bcl6b	12029	25.5	17	-0.0460796	0.999509
ENSMUSG00000000318.16	Clec10a	17312	0.5	0	-0.00589997	NA
ENSMUSG00000000320.10	Alox12	11684	5.5	8.5	0.00560941	NA
ENSMUSG00000000325.16	NA	NA	195.5	323.5	0.139203	0.999509
ENSMUSG00000000326.13	Comt	12846	112.5	153	0.0359102	0.999509
ENSMUSG00000000339.14	Rtca	66368	359	497.5	0.0605684	0.999509
ENSMUSG00000000340.10	Dbt	13171	435.5	547.5	0.017004	0.999509
ENSMUSG00000000346.9	Dazap2	23994	57.5	66	-0.0162889	0.999509
ENSMUSG00000000355.13	Mcts1	68995	159	280.5	0.142671	0.999509
ENSMUSG00000000359.3	Rem1	19700	0	16.5	0.0414955	NA
ENSMUSG00000000365.9	Rnf17	30054	449	615	0.0219688	0.999509
ENSMUSG00000000374.8	Trappc10	216131	600.5	663.5	-0.0976798	0.999509
ENSMUSG00000000378.15	Ccm2	216527	983	1214	-0.0167018	0.999509
ENSMUSG00000000381.10	Wap	22373	0	4	0.0107901	NA
ENSMUSG00000000384.15	Tbrg4	21379	2693.5	3053.5	-0.124851	0.999509
ENSMUSG00000000385.8	Tmprss2	50528	0	1	0.00808649	NA
ENSMUSG00000000386.16	Mx1	17857	0	0.5	0.00359099	NA
ENSMUSG00000000392.17	Fap	14089	0	0	NA	NA
ENSMUSG00000000394.15	Gcg	14526	0	0	NA	NA
ENSMUSG00000000399.10	Ndufa9	66108	461	540.5	-0.0266849	0.999509
ENSMUSG00000000402.2	Egfl6	54156	25	53.5	0.054262	0.999509
ENSMUSG00000000409.14	Lck	16818	134	132.5	-0.0781926	0.999509
ENSMUSG00000000411.7	Tssk3	58864	0	1.5	0.00987577	NA
ENSMUSG00000000416.16	Cttnbp2	30785	49	69	0.0234988	0.999509
ENSMUSG00000000420.15	Galnt1	14423	777.5	879	-0.0913827	0.999509
ENSMUSG00000000435.1	Myf5	17877	0	2.5	0.0102263	NA
ENSMUSG00000000439.9	Mkrn2	67027	142.5	159	-0.0213207	0.999509
ENSMUSG00000000440.12	Pparg	19016	0	0	NA	NA
ENSMUSG00000000441.17	Raf1	110157	1415.5	1860	0.0805636	0.999509
ENSMUSG00000000486.13	Septin1	54204	296.5	488	0.180748	0.999509
ENSMUSG00000000489.7	Pdgfb	18591	0	42	0.103785	0.197982
ENSMUSG00000000530.16	Acvrl1	11482	8	9	0.00366544	NA
ENSMUSG00000000531.5	Tamalin	56149	31.5	13	-0.0461422	0.999509
ENSMUSG00000000532.11	Acvr1b	11479	593	631	-0.0791323	0.999509
ENSMUSG00000000538.18	Tom1l2	216810	585	629	-0.0783658	0.999509
ENSMUSG00000000544.14	Gpa33	59290	1895	2328	-0.00804836	0.999509
ENSMUSG00000000552.10	Zfp385a	29813	214.5	190	-0.155223	0.999509
ENSMUSG00000000555.8	Itga5	16402	344.5	357	-0.123135	0.999509
ENSMUSG00000000560.9	Gabra2	14395	5.5	10.5	0.0123061	NA
ENSMUSG00000000561.14	Wdr77	70465	0	0	NA	NA
ENSMUSG00000000562.5	Adora3	11542	0	0	NA	NA
ENSMUSG00000000563.17	Atp5pb	11950	448.5	508.5	-0.0615825	0.999509
ENSMUSG00000000567.5	Sox9	20682	0	0	NA	NA
ENSMUSG00000000568.15	Hnrnpd	11991	1002	1702.5	0.347205	0.999509
ENSMUSG00000000579.14	Dynlt1c	100040563	69	64	-0.062601	0.999509
ENSMUSG00000000581.8	C1d	57316	95	148	0.0455058	0.999509
ENSMUSG00000000594.7	Gm2a	14667	27.5	59	0.0670184	0.999509
ENSMUSG00000000600.15	Krit1	79264	113	187	0.112325	0.999509
ENSMUSG00000000605.9	Clcn4	12727	23	22	-0.027748	0.999509
ENSMUSG00000000606.18	Vmn2r88	669149	0	0	NA	NA
ENSMUSG00000000617.14	Grm6	108072	13.5	36.5	0.0504658	0.999509
ENSMUSG00000000627.15	Sema4f	20355	29.5	40	0.023129	0.999509
ENSMUSG00000000628.10	Hk2	15277	1551.5	2030	0.0843814	0.999509
ENSMUSG00000000631.20	Myo18a	360013	694	774	-0.0639338	0.999509
ENSMUSG00000000632.13	Sez6	20370	34	34.5	-0.0255564	0.999509
ENSMUSG00000000673.9	Haao	107766	0	7.5	0.0189346	NA
ENSMUSG00000000682.7	Cd52	23833	16	9.5	-0.0211902	0.999509
ENSMUSG00000000686.11	Abhd15	67477	0	28.5	0.0704893	0.754654
ENSMUSG00000000690.5	Hoxb6	15414	0	0	NA	NA
ENSMUSG00000000693.10	Loxl3	16950	32.5	20	-0.049342	0.999509
ENSMUSG00000000701.8	Tcl1b5	27382	0	0	NA	NA
ENSMUSG00000000706.16	Btn1a1	12231	8	22	0.0376086	0.999509
ENSMUSG00000000708.14	Kat2b	18519	1610	2196.5	0.142562	0.999509
ENSMUSG00000000711.3	Rab5b	19344	235	358.5	0.0985223	0.999509
ENSMUSG00000000724.10	Cryba1	12957	0	0	NA	NA
ENSMUSG00000000730.13	Dnmt3l	54427	634.5	707	-0.0987199	0.999509
ENSMUSG00000000731.15	Aire	11634	22	71	0.087165	0.999509
ENSMUSG00000000732.9	Icosl	50723	413	436.5	-0.0922697	0.999509
ENSMUSG00000000738.18	Spg7	234847	0	0	NA	NA
ENSMUSG00000000739.14	Sult5a1	57429	0	0	NA	NA
ENSMUSG00000000740.12	Rpl13	270106	0	0	NA	NA
ENSMUSG00000000743.9	Chmp1a	234852	0	0	NA	NA
ENSMUSG00000000751.13	Rpa1	68275	1473	1949.5	0.0973313	0.999509
ENSMUSG00000000753.15	Serpinf1	20317	36	6	-0.12153	0.999509
ENSMUSG00000000759.14	Tubgcp3	259279	1061	1063	-0.19263	0.999509
ENSMUSG00000000766.18	Oprm1	18390	0.5	11	0.0284596	NA
ENSMUSG00000000776.13	Polr3d	67065	78.5	75.5	-0.0306237	0.999509
ENSMUSG00000000782.16	Tcf7	21414	29.5	0	-0.055947	0.999509
ENSMUSG00000000787.12	Ddx3x	13205	504	779.5	0.111347	0.999509
ENSMUSG00000000791.9	Il12rb1	16161	7.5	29	0.0562735	0.999509
ENSMUSG00000000792.2	Slc5a5	114479	47	54.5	0.00715869	0.999509
ENSMUSG00000000794.9	Kcnn3	140493	15.5	21	0.00759769	0.999509
ENSMUSG00000000804.14	Usp32	237898	1061	1306.5	-0.0154534	0.999509
ENSMUSG00000000805.18	Car4	12351	64.5	101	0.0525525	0.999509
ENSMUSG00000000811.13	Txnrd3	232223	160	169	-0.0754514	0.999509
ENSMUSG00000000817.10	Fasl	14103	0	0	NA	NA
ENSMUSG00000000823.16	Zfp512b	269401	0	0	NA	NA
ENSMUSG00000000826.16	Dnajc5	13002	586.5	911	0.188215	0.999509
ENSMUSG00000000827.18	Tpd52l2	66314	611	728	-0.0284151	0.999509
ENSMUSG00000000838.17	Fmr1	14265	253.5	361.5	0.0538669	0.999509
ENSMUSG00000000861.15	Bcl11a	14025	216.5	338	0.0327252	0.999509
ENSMUSG00000000869.12	Il4	16189	64	40.5	-0.103743	0.999509
ENSMUSG00000000876.11	Pxmp4	59038	144.5	308.5	0.232265	0.999509
ENSMUSG00000000881.12	Dlg3	53310	244	338	0.0797231	0.999509
ENSMUSG00000000884.17	Gnb1l	13972	1208.5	1368.5	-0.0839031	0.999509
ENSMUSG00000000889.8	Dbh	13166	0	0	NA	NA
ENSMUSG00000000901.17	Mmp11	17385	159.5	174	-0.073981	0.999509
ENSMUSG00000000902.13	Smarcb1	20587	650.5	707.5	-0.10629	0.999509
ENSMUSG00000000903.3	Vpreb3	22364	90.5	122	0.0139601	0.999509
ENSMUSG00000000915.15	Hip1r	29816	238.5	214.5	-0.17581	0.999509
ENSMUSG00000000916.15	Nsun5	100609	50	60	0.00677948	0.999509
ENSMUSG00000000934.9	Top1mt	72960	186	175.5	-0.133374	0.999509
ENSMUSG00000000938.11	Hoxa10	15395	1	2	0.00334268	NA
ENSMUSG00000000942.10	Hoxa4	15401	0	0	NA	NA
ENSMUSG00000000948.16	NA	NA	117	164.5	0.0284353	0.999509
ENSMUSG00000000957.11	Mmp14	17387	487	575	-0.05873	0.999509
ENSMUSG00000000958.10	Slc7a7	20540	2472	2950.5	-0.0170037	0.999509
ENSMUSG00000000959.7	Oxa1l	69089	110	124.5	-0.0215643	0.999509
ENSMUSG00000000976.13	Heatr6	217026	631	718	-0.0538949	0.999509
ENSMUSG00000000982.5	Ccl3	20302	0	0	NA	NA
ENSMUSG00000000983.13	Wfdc18	14038	0	0	NA	NA
ENSMUSG00000001014.6	Icam4	78369	0	0	NA	NA
ENSMUSG00000001016.12	Ilf2	67781	153	200.5	-0.0114284	0.999509
ENSMUSG00000001017.15	Chtop	66511	447.5	687	0.1009	0.999509
ENSMUSG00000001018.15	Snapin	20615	3.5	7.5	0.0015703	NA
ENSMUSG00000001020.8	S100a4	20198	0	0	NA	NA
ENSMUSG00000001021.13	S100a3	20197	2	2.5	-0.00249603	NA
ENSMUSG00000001023.10	S100a5	20199	0	0	NA	NA
ENSMUSG00000001025.8	S100a6	20200	12.5	15	0.00210832	0.999509
ENSMUSG00000001027.7	Scn4a	110880	8	3.5	-0.022238	NA
ENSMUSG00000001029.15	Icam2	15896	15	17	-0.0114493	0.999509
ENSMUSG00000001034.17	Mapk7	23939	18.5	23.5	0.00106291	0.999509
ENSMUSG00000001036.17	Epn2	13855	1623	2090	0.0548987	0.999509
ENSMUSG00000001039.12	B9d1	27078	239.5	346	0.0698415	0.999509
ENSMUSG00000001052.15	Sec24b	99683	1391	1853.5	0.100298	0.999509
ENSMUSG00000001053.15	N4bp3	212706	359	483	0.0541843	0.999509
ENSMUSG00000001054.9	Rmnd5b	66089	796	792	-0.196385	0.999509
ENSMUSG00000001056.3	Nhp2	52530	481	479	-0.159339	0.999509
ENSMUSG00000001062.18	Vps9d1	72325	0	0	NA	NA
ENSMUSG00000001065.15	Zfp276	57247	0	0	NA	NA
ENSMUSG00000001076.7	C1ql4	239659	4	13.5	0.0251817	NA
ENSMUSG00000001082.12	Mfsd10	68294	42.5	57	0.00336426	0.999509
ENSMUSG00000001089.14	Luzp1	269593	992	1084	-0.127431	0.999509
ENSMUSG00000001095.5	Slc13a2	20500	0	3.5	0.0105659	NA
ENSMUSG00000001098.15	Kctd10	330171	0	0	NA	NA
ENSMUSG00000001100.10	Poldip2	67811	236.5	385.5	0.157738	0.999509
ENSMUSG00000001103.7	Sebox	18292	0	0	NA	NA
ENSMUSG00000001105.15	Ift20	55978	148	116.5	-0.155307	0.999509
ENSMUSG00000001119.7	Col6a1	12833	0	0	NA	NA
ENSMUSG00000001120.15	Pcbp3	59093	1465.5	1825.5	0.0284901	0.999509
ENSMUSG00000001123.15	Lgals9	16859	81	106.5	0.0211527	0.999509
ENSMUSG00000001127.12	Araf	11836	709.5	774.5	-0.0943075	0.999509
ENSMUSG00000001128.7	Cfp	18636	32	54	0.0412393	0.999509
ENSMUSG00000001131.11	Timp1	21857	0	0	NA	NA
ENSMUSG00000001134.9	Uxt	22294	116.5	202.5	0.0933802	0.999509
ENSMUSG00000001138.13	Cnnm3	94218	309	330.5	-0.0967639	0.999509
ENSMUSG00000001143.13	Lman2l	214895	469.5	523	-0.0751865	0.999509
ENSMUSG00000001150.7	Mcm3ap	54387	697	745	-0.142516	0.999509
ENSMUSG00000001151.10	Pcnt	18541	0	0	NA	NA
ENSMUSG00000001155.13	Ftcd	14317	0	5.5	0.0133744	NA
ENSMUSG00000001156.9	Mxd1	17119	107	92.5	-0.099399	0.999509
ENSMUSG00000001157.13	Gmcl1	23885	326	515	0.183698	0.999509
ENSMUSG00000001158.13	Snrnp27	66618	56	94.5	0.0537023	0.999509
ENSMUSG00000001166.17	Oas1c	114643	0	0	NA	NA
ENSMUSG00000001168.16	Oas1h	246729	7	12.5	0.00840808	NA
ENSMUSG00000001173.15	Ocrl	320634	285.5	312	-0.0579005	0.999509
ENSMUSG00000001175.16	Calm1	12313	409.5	385	-0.204555	0.999509
ENSMUSG00000001211.15	Agpat3	28169	328.5	434	0.0483737	0.999509
ENSMUSG00000001225.12	Slc26a3	13487	0	5	0.0128867	NA
ENSMUSG00000001227.12	Sema6b	20359	17	17.5	-0.0123307	0.999509
ENSMUSG00000001228.14	Uhrf1	18140	1302.5	1319.5	-0.212424	0.999509
ENSMUSG00000001229.9	Dpp9	224897	564.5	577	-0.154531	0.999509
ENSMUSG00000001240.13	Ramp2	54409	11.5	13.5	0.00241835	0.999509
ENSMUSG00000001247.16	Lsr	54135	225	312.5	0.035278	0.999509
ENSMUSG00000001248.15	Gramd1a	52857	374.5	326	-0.202199	0.999509
ENSMUSG00000001249.14	Hpn	15451	97	121.5	0.016662	0.999509
ENSMUSG00000001260.10	Gabrg1	14405	3	14	0.0281003	NA
ENSMUSG00000001270.9	Ckb	12709	0	0	NA	NA
ENSMUSG00000001280.13	Sp1	20683	622	730	-0.0579703	0.999509
ENSMUSG00000001281.10	Itgb7	16421	157	198.5	-0.0145995	0.999509
ENSMUSG00000001285.12	Myg1	60315	182.5	162	-0.148026	0.999509
ENSMUSG00000001288.15	Rarg	19411	919.5	1186.5	0.0185492	0.999509
ENSMUSG00000001289.12	Pfdn5	56612	65	115	0.0934534	0.999509
ENSMUSG00000001300.16	Efnb2	13642	525	711.5	0.0882878	0.999509
ENSMUSG00000001305.5	Rrp15	67223	938	1017	-0.0907214	0.999509
ENSMUSG00000001313.12	Rnd2	11858	2.5	23	0.0451161	0.999509
ENSMUSG00000001323.17	Srr	27364	47.5	18	-0.00902325	0.999509
ENSMUSG00000001333.9	Sync	68828	100.5	172	0.0910751	0.999509
ENSMUSG00000001334.9	Fndc5	384061	3.5	2.5	-0.0030148	NA
ENSMUSG00000001348.15	Acp5	11433	0	0	NA	NA
ENSMUSG00000001349.5	Cnn1	12797	6.5	11.5	0.0107937	NA
ENSMUSG00000001366.14	Fbxo9	71538	216.5	267	-0.0251285	0.999509
ENSMUSG00000001376.17	Vps50	73288	1493	1884	0.0135207	0.999509
ENSMUSG00000001380.7	Hars1	15115	188	247.5	0.0135909	0.999509
ENSMUSG00000001383.9	Zmat2	66492	177.5	144.5	-0.15385	0.999509
ENSMUSG00000001403.13	Ube2c	68612	379.5	443	-0.0467665	0.999509
ENSMUSG00000001415.10	Smg5	229512	890	1028	-0.0807323	0.999509
ENSMUSG00000001416.13	Cct3	12462	787.5	1224	0.190257	0.999509
ENSMUSG00000001418.13	Glmp	56700	0	0	NA	NA
ENSMUSG00000001419.17	Mef2d	17261	588.5	506	-0.299873	0.999509
ENSMUSG00000001420.13	Tmem79	71913	129	126	-0.0752789	0.999509
ENSMUSG00000001424.14	Snd1	56463	1454	2004.5	0.0142232	0.999509
ENSMUSG00000001435.15	Col18a1	12822	0	0	NA	NA
ENSMUSG00000001436.15	Slc19a1	20509	547	664	-0.00818666	0.999509
ENSMUSG00000001440.5	Kpnb1	16211	2399.5	2815	-0.0816279	0.999509
ENSMUSG00000001441.13	Npepps	19155	1211	1769.5	0.22212	0.999509
ENSMUSG00000001444.2	Tbx21	57765	14.5	5	-0.0455664	0.999509
ENSMUSG00000001445.10	Mrpl10	107732	40.5	48.5	0.000828437	0.999509
ENSMUSG00000001467.5	Cyp51	13121	265	345.5	0.0433925	0.999509
ENSMUSG00000001472.17	Tcf25	66855	0	0	NA	NA
ENSMUSG00000001473.7	Tubb6	67951	103	157	0.0512815	0.999509
ENSMUSG00000001482.15	Def8	23854	0	0	NA	NA
ENSMUSG00000001493.9	Meox1	17285	0	6.5	0.016161	NA
ENSMUSG00000001494.6	Sost	74499	0	0	NA	NA
ENSMUSG00000001496.15	Nkx2-1	21869	0	0	NA	NA
ENSMUSG00000001497.18	Pax9	18511	10	0	-0.0378952	NA
ENSMUSG00000001504.10	Irx2	16372	19	8.5	-0.0477633	0.999509
ENSMUSG00000001506.10	Col1a1	12842	3	0.5	-0.00790748	NA
ENSMUSG00000001507.16	Itga3	16400	407	520	0.00883209	0.999509
ENSMUSG00000001508.15	Sgca	20391	3.5	16.5	0.0212758	NA
ENSMUSG00000001510.8	Dlx3	13393	0	3.5	0.0106191	NA
ENSMUSG00000001517.14	Foxm1	14235	90	104	-0.0313744	0.999509
ENSMUSG00000001518.12	Itfg2	101142	0	0	NA	NA
ENSMUSG00000001520.12	Nrip2	60345	8.5	6	-0.00727227	NA
ENSMUSG00000001521.12	Tulp3	22158	390	484.5	0.0227836	0.999509
ENSMUSG00000001524.14	Gtf2h4	14885	32	26	-0.0523863	0.999509
ENSMUSG00000001525.10	Tubb5	22154	230.5	180	-0.21514	0.999509
ENSMUSG00000001542.7	Ell2	192657	641.5	699	-0.073582	0.999509
ENSMUSG00000001552.14	Jup	16480	935	987.5	-0.163556	0.999509
ENSMUSG00000001555.10	Fkbp10	14230	0	0	NA	NA
ENSMUSG00000001558.5	Klhl10	66720	31.5	64.5	0.0661458	0.999509
ENSMUSG00000001566.9	Mnx1	15285	5.5	2.5	-0.0111364	NA
ENSMUSG00000001569.10	Nom1	433864	433	574.5	0.0516678	0.999509
ENSMUSG00000001576.15	Ergic1	67458	1558.5	2060.5	0.106909	0.999509
ENSMUSG00000001583.13	Tnk1	83813	52.5	93.5	0.0545923	0.999509
ENSMUSG00000001588.12	Acap1	216859	73	110	0.0554581	0.999509
ENSMUSG00000001604.14	Tcea3	21401	1139.5	1199.5	-0.157506	0.999509
ENSMUSG00000001622.15	Csn3	12994	0	0	NA	NA
ENSMUSG00000001627.12	Ifrd1	15982	1353.5	1571.5	-0.0844451	0.999509
ENSMUSG00000001630.13	Stk38l	232533	392	519	0.0874049	0.999509
ENSMUSG00000001632.16	Brpf1	78783	0	0	NA	NA
ENSMUSG00000001642.18	Akr1b1	11677	0	0	NA	NA
ENSMUSG00000001655.6	Hoxc13	15422	25	4	-0.0815359	0.999509
ENSMUSG00000001656.3	Hoxc11	109663	0	0	NA	NA
ENSMUSG00000001657.7	Hoxc8	15426	0	0	NA	NA
ENSMUSG00000001661.5	Hoxc6	15425	0	0	NA	NA
ENSMUSG00000001663.10	Gstt1	14871	13	10.5	-0.0254021	0.999509
ENSMUSG00000001665.11	Gstt3	103140	0	0	NA	NA
ENSMUSG00000001666.8	Ddt	13202	0	0	NA	NA
ENSMUSG00000001670.13	Tat	234724	0	0	NA	NA
ENSMUSG00000001672.14	Marveld3	73608	78	64	-0.0728243	0.999509
ENSMUSG00000001674.11	Ddx18	66942	725	834.5	-0.0641552	0.999509
ENSMUSG00000001687.15	Ubl3	24109	763.5	948	0.0387378	0.999509
ENSMUSG00000001700.10	Gramd2b	107022	260	253	-0.119837	0.999509
ENSMUSG00000001707.8	Eef1e1	66143	1005.5	1090.5	-0.125413	0.999509
ENSMUSG00000001729.14	Akt1	11651	418	342.5	-0.253902	0.999509
ENSMUSG00000001739.14	Cldn15	60363	77	80.5	-0.0386992	0.999509
ENSMUSG00000001741.12	Il16	16170	0	0	NA	NA
ENSMUSG00000001750.16	Tcirg1	27060	77.5	200.5	0.220577	0.999509
ENSMUSG00000001751.9	Naglu	27419	1.5	8.5	0.0197948	NA
ENSMUSG00000001755.12	Coasy	71743	6.5	12	0.00100916	NA
ENSMUSG00000001761.7	Smo	319757	101	136	0.0250058	0.999509
ENSMUSG00000001763.14	Tspan33	232670	40.5	68.5	0.0476267	0.999509
ENSMUSG00000001767.5	Crnkl1	66877	183.5	239	0.00170049	0.999509
ENSMUSG00000001768.16	Rin2	74030	526	662.5	0.0380637	0.999509
ENSMUSG00000001773.14	Folh1	53320	0.5	11.5	0.0316537	NA
ENSMUSG00000001774.8	Chordc1	66917	447.5	576	0.0276017	0.999509
ENSMUSG00000001783.3	Rtcb	28088	0	0	NA	NA
ENSMUSG00000001785.13	Pwp1	103136	437.5	634	0.141347	0.999509
ENSMUSG00000001786.14	Fbxo7	69754	708.5	852.5	0.0194038	0.999509
ENSMUSG00000001794.13	Capns1	12336	40	84	0.00481358	0.999509
ENSMUSG00000001802.16	Lrp3	435965	102	75.5	-0.135138	0.999509
ENSMUSG00000001804.9	Dsg4	16769	0	0.5	0.00359099	NA
ENSMUSG00000001815.15	Evx2	14029	0	0	NA	NA
ENSMUSG00000001819.4	Hoxd13	15433	0	0	NA	NA
ENSMUSG00000001823.5	Hoxd12	15432	0	0	NA	NA
ENSMUSG00000001827.12	Folr1	14275	0	0	NA	NA
ENSMUSG00000001829.17	Clpb	20480	1538.5	1668	-0.135934	0.999509
ENSMUSG00000001833.17	Septin7	235072	745.5	848.5	-0.0693563	0.999509
ENSMUSG00000001844.10	Zdhhc4	72881	124	110	-0.10143	0.999509
ENSMUSG00000001847.14	Rac1	19353	703	752.5	-0.112203	0.999509
ENSMUSG00000001855.15	Nup214	227720	1060.5	1202	-0.0726069	0.999509
ENSMUSG00000001864.13	Aif1l	108897	72.5	81.5	-0.0092756	0.999509
ENSMUSG00000001865.2	Cpa3	12873	0	0	NA	NA
ENSMUSG00000001870.16	Ltbp1	268977	597	600.5	-0.161172	0.999509
ENSMUSG00000001891.16	Ugp2	216558	279.5	378.5	0.0346183	0.999509
ENSMUSG00000001901.15	Kcnh6	192775	267.5	298.5	-0.067207	0.999509
ENSMUSG00000001909.16	Trmt1	212528	366.5	478	0.00811945	0.999509
ENSMUSG00000001910.5	Nacc1	66830	731	984	0.114974	0.999509
ENSMUSG00000001911.16	Nfix	18032	128	169	0.0192455	0.999509
ENSMUSG00000001918.17	Slc1a5	20514	649	528	-0.326759	0.999509
ENSMUSG00000001924.15	Uba1	22201	385	497	0.0230035	0.999509
ENSMUSG00000001930.17	Vwf	22371	169	289	0.140945	0.999509
ENSMUSG00000001942.8	Siae	22619	94	175	0.14436	0.999509
ENSMUSG00000001943.8	Vsig2	57276	40.5	73	0.0507779	0.999509
ENSMUSG00000001946.14	Esam	69524	35.5	63.5	0.0502455	0.999509
ENSMUSG00000001948.10	Spa17	20686	0	0	NA	NA
ENSMUSG00000001962.8	Fam50a	108160	38	58	0.00839608	0.999509
ENSMUSG00000001964.14	Emd	13726	83	144	0.0889429	0.999509
ENSMUSG00000001983.7	Taco1	70207	279.5	108.5	-0.380505	0.999509
ENSMUSG00000001985.9	Grik3	14807	1915	2350.5	0.0105044	0.999509
ENSMUSG00000001986.16	Gria3	53623	128.5	188	0.0802423	0.999509
ENSMUSG00000001988.9	Npas1	18142	61.5	107	0.0484659	0.999509
ENSMUSG00000001995.9	Sipa1l2	244668	1931.5	2030	-0.130289	0.999509
ENSMUSG00000001998.15	Ap4e1	108011	394.5	468.5	-0.0412756	0.999509
ENSMUSG00000001999.15	Blvra	109778	124.5	150.5	-0.0156647	0.999509
ENSMUSG00000002006.12	Pdzd4	245469	568	671	0.0310767	0.999509
ENSMUSG00000002007.5	Srpk3	56504	12.5	18	0.0106877	0.999509
ENSMUSG00000002010.17	Idh3g	15929	96.5	146	0.0618816	0.999509
ENSMUSG00000002012.13	Pnck	93843	7	0.5	-0.0158899	NA
ENSMUSG00000002014.12	Ssr4	20832	24	24	-0.0217803	0.999509
ENSMUSG00000002015.5	Bcap31	27061	772	991	0.0344887	0.999509
ENSMUSG00000002017.10	Fam98a	72722	228.5	342.5	0.097297	0.999509
ENSMUSG00000002020.15	Ltbp2	16997	63.5	65	-0.0108006	0.999509
ENSMUSG00000002028.13	Kmt2a	214162	843.5	1125.5	0.0650551	0.999509
ENSMUSG00000002031.13	Ift46	76568	221.5	233.5	-0.082555	0.999509
ENSMUSG00000002032.17	Tmem25	71687	0	4.5	0.0111876	NA
ENSMUSG00000002033.14	Cd3g	12502	0	0	NA	NA
ENSMUSG00000002043.17	Trappc6a	67091	120.5	137	-0.0413923	0.999509
ENSMUSG00000002052.6	Supt6	20926	835.5	1067	0.0154216	0.999509
ENSMUSG00000002055.9	Spag5	54141	389.5	522.5	0.00856705	0.999509
ENSMUSG00000002057.4	Foxn1	15218	13.5	56.5	0.0797941	0.999509
ENSMUSG00000002058.13	Unc119	22248	94	103.5	-0.0412487	0.999509
ENSMUSG00000002059.18	Rab34	19376	14.5	18	-0.00709709	0.999509
ENSMUSG00000002064.10	Sdf2	20316	313	411	0.00096997	0.999509
ENSMUSG00000002068.16	Ccne1	12447	576.5	868.5	0.102677	0.999509
ENSMUSG00000002076.12	Hsf2bp	74377	636.5	724	-0.0661592	0.999509
ENSMUSG00000002083.13	Bbc3	170770	212	182	-0.155691	0.999509
ENSMUSG00000002100.15	Mybpc3	17868	9.5	3	-0.0152872	NA
ENSMUSG00000002102.15	Psmc3	19182	159.5	279	0.134005	0.999509
ENSMUSG00000002103.16	Acp2	11432	0	0	NA	NA
ENSMUSG00000002104.11	Rapsn	19400	0	0	NA	NA
ENSMUSG00000002105.15	Slc39a13	68427	0	0	NA	NA
ENSMUSG00000002107.18	Celf2	14007	311.5	353	-0.0482427	0.999509
ENSMUSG00000002108.10	Nr1h3	22259	5.5	5.5	-0.0092985	NA
ENSMUSG00000002109.14	Ddb2	107986	199	203.5	-0.0815207	0.999509
ENSMUSG00000002111.8	Spi1	20375	4.5	8	0.00314614	NA
ENSMUSG00000002129.11	Sf3a1	67465	972.5	1125.5	-0.0543638	0.999509
ENSMUSG00000002147.18	Stat6	20852	38.5	40	-0.0287842	0.999509
ENSMUSG00000002190.13	Clgn	12745	102	215.5	0.190988	0.999509
ENSMUSG00000002204.9	Napsa	16541	0	0	NA	NA
ENSMUSG00000002205.16	Vrk3	101568	255.5	288	-0.0738864	0.999509
ENSMUSG00000002210.11	Smg9	71997	472.5	500	-0.0921516	0.999509
ENSMUSG00000002221.11	Paxip1	55982	1535.5	1680	-0.117162	0.999509
ENSMUSG00000002222.14	Rmnd5a	68477	598.5	812	0.104944	0.999509
ENSMUSG00000002227.15	Mov10	17454	518	801.5	0.181314	0.999509
ENSMUSG00000002228.7	Ppm1j	71887	49.5	79.5	0.0463121	0.999509
ENSMUSG00000002233.13	Rhoc	11853	77.5	147	0.111638	0.999509
ENSMUSG00000002240.12	Prr27	73779	0	2.5	0.010444	NA
ENSMUSG00000002249.21	Tead3	21678	174.5	145	-0.162246	0.999509
ENSMUSG00000002250.16	Ppard	19015	781	800	-0.119652	0.999509
ENSMUSG00000002257.8	Def6	23853	269.5	301	-0.0385134	0.999509
ENSMUSG00000002265.17	Peg3	18616	255.5	264	-0.0948916	0.999509
ENSMUSG00000002266.17	Zim1	22776	55.5	51.5	-0.0604035	0.999509
ENSMUSG00000002274.13	Metrn	70083	0	0	NA	NA
ENSMUSG00000002279.19	Lmf1	76483	929	1096.5	-0.0426339	0.999509
ENSMUSG00000002280.11	Ciao3	67563	0	0	NA	NA
ENSMUSG00000002289.16	Angptl4	57875	65.5	104.5	0.0561151	0.999509
ENSMUSG00000002297.16	Dbf4	27214	777	1012.5	0.0142704	0.999509
ENSMUSG00000002307.16	Daxx	13163	124.5	110.5	-0.0945092	0.999509
ENSMUSG00000002308.16	Cd320	54219	95	92	-0.0748143	0.999509
ENSMUSG00000002319.16	Ipo4	75751	96	100	-0.0559438	0.999509
ENSMUSG00000002320.15	Tm9sf1	74140	61.5	54.5	-0.0712339	0.999509
ENSMUSG00000002324.8	Rec8	56739	13.5	46.5	0.0831338	0.999509
ENSMUSG00000002325.15	Irf9	16391	13	6.5	-0.038701	0.999509
ENSMUSG00000002326.6	Gmpr2	105446	0	0	NA	NA
ENSMUSG00000002329.7	Mdp1	67881	0	0	NA	NA
ENSMUSG00000002332.16	Dhrs1	52585	17.5	20.5	-0.0132227	0.999509
ENSMUSG00000002341.8	Ncan	13004	58	98.5	0.0635025	0.999509
ENSMUSG00000002342.17	Tmem161a	234371	220.5	280.5	-0.0172301	0.999509
ENSMUSG00000002343.11	Armc6	76813	257	386	0.0991802	0.999509
ENSMUSG00000002345.18	Borcs8	72368	0	0	NA	NA
ENSMUSG00000002346.16	Slc25a42	73095	240	310	0.0389301	0.999509
ENSMUSG00000002365.10	Snx9	66616	568	694.5	-0.0206107	0.999509
ENSMUSG00000002372.9	Ranbp3	71810	1642	1772.5	-0.127938	0.999509
ENSMUSG00000002379.7	Ndufa11	69875	30	25.5	-0.00205774	0.999509
ENSMUSG00000002384.2	Bmp8b	12164	88	158.5	0.0996113	0.999509
ENSMUSG00000002393.14	Nr2f6	13864	0	0	NA	NA
ENSMUSG00000002395.14	Use1	67023	5	14	0.0221667	NA
ENSMUSG00000002396.8	Ocel1	77090	0	0	NA	NA
ENSMUSG00000002409.18	Dyrk1b	13549	108.5	112	-0.0621473	0.999509
ENSMUSG00000002413.15	Braf	109880	1566.5	2027.5	0.0826414	0.999509
ENSMUSG00000002416.13	Ndufb2	68198	25.5	19.5	-0.0234431	0.999509
ENSMUSG00000002428.12	Hltf	20585	840.5	1085.5	0.0203927	0.999509
ENSMUSG00000002455.14	Prpf6	68879	586	893.5	0.14721	0.999509
ENSMUSG00000002458.13	Rgs19	56470	207.5	226.5	-0.0546724	0.999509
ENSMUSG00000002459.17	Rgs20	58175	198	254	0.054462	0.999509
ENSMUSG00000002475.16	Abhd3	106861	27	54	0.0560207	0.999509
ENSMUSG00000002477.5	Snrpd1	20641	631	818.5	0.0461347	0.999509
ENSMUSG00000002486.15	Tchp	77832	119	122.5	-0.0433213	0.999509
ENSMUSG00000002489.16	Tiam1	21844	3519.5	3477	-0.235314	0.999509
ENSMUSG00000002496.10	Tsc2	22084	573	600.5	-0.128927	0.999509
ENSMUSG00000002500.15	Rpl3l	66211	1	5	0.0125958	NA
ENSMUSG00000002504.15	Nherf2	65962	93	106	-0.0467839	0.999509
ENSMUSG00000002524.17	Puf60	67959	675	585.5	-0.298374	0.999509
ENSMUSG00000002546.17	Golga2	99412	112	186.5	0.0930069	0.999509
ENSMUSG00000002550.16	Uck1	22245	69	60	-0.0591274	0.999509
ENSMUSG00000002565.16	Scin	20259	10.5	3	-0.0174253	NA
ENSMUSG00000002578.18	Ikzf4	22781	64.5	105.5	0.0761841	0.999509
ENSMUSG00000002580.7	Mien1	103742	0	0	NA	NA
ENSMUSG00000002588.13	Pon1	18979	3	3	-0.00507257	NA
ENSMUSG00000002602.16	Axl	26362	71.5	66	-0.0467102	0.999509
ENSMUSG00000002603.15	Tgfb1	21803	93.5	78.5	-0.0977838	0.999509
ENSMUSG00000002608.8	Ccdc97	52132	107	150.5	0.0296889	0.999509
ENSMUSG00000002617.14	Zfp40	22700	34.5	63	0.0610403	0.999509
ENSMUSG00000002625.10	Akap8l	54194	475	492	-0.130229	0.999509
ENSMUSG00000002633.4	Shh	20423	0	0	NA	NA
ENSMUSG00000002635.11	Pdcd2l	68079	442	430.5	-0.156846	0.999509
ENSMUSG00000002658.9	Gtf2f1	98053	188.5	180	-0.107068	0.999509
ENSMUSG00000002660.8	Clpp	53895	314	377.5	-0.0330395	0.999509
ENSMUSG00000002661.14	Alkbh7	66400	13	24.5	0.0271431	0.999509
ENSMUSG00000002664.2	Pspn	19197	0	0	NA	NA
ENSMUSG00000002668.8	Dennd1c	70785	13	15.5	-0.000425749	0.999509
ENSMUSG00000002679.14	Med6	69792	434.5	406.5	-0.201026	0.999509
ENSMUSG00000002688.8	Prkd1	18760	171	194	-0.0484104	0.999509
ENSMUSG00000002699.13	Lcp2	16822	0	0	NA	NA
ENSMUSG00000002718.14	Cse1l	110750	1069.5	1340	0.00691562	0.999509
ENSMUSG00000002728.14	Naa20	67877	544	856.5	0.188174	0.999509
ENSMUSG00000002731.6	Prkra	23992	71	120	0.074101	0.999509
ENSMUSG00000002732.14	Fkbp7	14231	32.5	60.5	0.0576832	0.999509
ENSMUSG00000002733.8	Plekha3	83435	513	638.5	-0.00643633	0.999509
ENSMUSG00000002741.9	Ykt6	56418	313	414	0.0652096	0.999509
ENSMUSG00000002748.7	Baz1b	22385	1616	1800.5	-0.101162	0.999509
ENSMUSG00000002763.16	Pex6	224824	92	63	-0.135937	0.999509
ENSMUSG00000002767.13	Mrpl2	27398	29	57	0.0515984	0.999509
ENSMUSG00000002768.8	Mea1	17256	12.5	6	-0.0239245	0.999509
ENSMUSG00000002769.9	Gnmt	14711	7	20.5	0.0334525	0.999509
ENSMUSG00000002771.12	Grin2d	14814	30	28.5	-0.026196	0.999509
ENSMUSG00000002778.14	Kdelr1	68137	0	0	NA	NA
ENSMUSG00000002781.19	Tmem143	70209	126	130	-0.0302327	0.999509
ENSMUSG00000002791.17	NA	NA	3	4	0.00282695	NA
ENSMUSG00000002797.9	Ggct	110175	41	96	0.112796	0.999509
ENSMUSG00000002799.6	Jag2	16450	549.5	404.5	-0.379034	0.999509
ENSMUSG00000002803.14	Btbd6	399566	0	0	NA	NA
ENSMUSG00000002804.4	Nudt14	66174	121	92	-0.158659	0.999509
ENSMUSG00000002808.7	Epdr1	105298	243.5	325.5	0.031901	0.999509
ENSMUSG00000002812.4	Flii	14248	61	63.5	-0.0194846	0.999509
ENSMUSG00000002814.15	Top3a	21975	633.5	694.5	-0.113398	0.999509
ENSMUSG00000002820.6	Atg4d	235040	0	0	NA	NA
ENSMUSG00000002825.8	Qtrt1	60507	243.5	225	-0.142029	0.999509
ENSMUSG00000002831.14	Plin4	57435	40	47	-0.000385183	0.999509
ENSMUSG00000002833.11	Hdgfl2	15193	543	814	0.182407	0.999509
ENSMUSG00000002835.9	Chaf1a	27221	1077	1348.5	0.00416542	0.999509
ENSMUSG00000002844.9	Adprh	11544	0	54	0.0169529	0.999509
ENSMUSG00000002845.14	Tmem39a	67846	410.5	565.5	0.127263	0.999509
ENSMUSG00000002846.9	Timmdc1	76916	350	432	0.010255	0.999509
ENSMUSG00000002847.7	Pla1a	85031	56.5	117	0.108628	0.999509
ENSMUSG00000002870.8	Mcm2	17216	580	575.5	-0.191377	0.999509
ENSMUSG00000002871.14	Tpra1	24100	74.5	96	-0.00270011	0.999509
ENSMUSG00000002881.14	Nab1	17936	76	122.5	0.0752314	0.999509
ENSMUSG00000002885.14	Adgre5	26364	0	0	NA	NA
ENSMUSG00000002897.5	Il17ra	16172	58	61.5	-0.0378695	0.999509
ENSMUSG00000002900.17	Lamb1	16777	796.5	970.5	-0.0367129	0.999509
ENSMUSG00000002908.17	Kcnn1	84036	64.5	68.5	-0.0294597	0.999509
ENSMUSG00000002910.11	Arrdc2	70807	23.5	40	0.0195799	0.999509
ENSMUSG00000002930.6	Ppp1r17	19051	0	0	NA	NA
ENSMUSG00000002944.15	Cd36	12491	4	5.5	0.00363246	NA
ENSMUSG00000002948.19	Map2k7	26400	0	0	NA	NA
ENSMUSG00000002949.15	Timm44	21856	494.5	563	-0.0388725	0.999509
ENSMUSG00000002957.11	Ap2a2	11772	1251.5	1470	-0.0264086	0.999509
ENSMUSG00000002963.17	Pnkp	59047	13.5	9.5	-0.00917597	NA
ENSMUSG00000002968.9	Med25	75613	358	315	-0.218241	0.999509
ENSMUSG00000002980.14	Bcam	57278	362.5	420	-0.0453205	0.999509
ENSMUSG00000002981.10	Clptm1	56457	736.5	909	-0.000339771	0.999509
ENSMUSG00000002983.17	Relb	19698	152	194.5	0.010928	0.999509
ENSMUSG00000002984.17	Tomm40	53333	851	958.5	-0.0798405	0.999509
ENSMUSG00000002985.16	Apoe	11816	55	41.5	-0.0850252	0.999509
ENSMUSG00000002992.17	Apoc2	11813	0	0	NA	NA
ENSMUSG00000002996.17	Hbp1	73389	0	0	NA	NA
ENSMUSG00000002997.15	Prkar2b	19088	136	108	-0.145339	0.999509
ENSMUSG00000003031.14	Cdkn1b	12576	6	4	-0.0138436	NA
ENSMUSG00000003032.8	Klf4	16600	112.5	146	-0.0143392	0.999509
ENSMUSG00000003033.15	Ap1m1	11767	366.5	350	-0.151752	0.999509
ENSMUSG00000003037.16	Rab8a	17274	493.5	605	0.000201593	0.999509
ENSMUSG00000003038.15	Hmgn2	15331	78.5	75.5	-0.0503268	0.999509
ENSMUSG00000003039.9	Fam32a	67922	11.5	8	-0.023904	NA
ENSMUSG00000003051.13	Elf3	13710	0	0	NA	NA
ENSMUSG00000003053.17	Cyp2c29	13095	0	0.5	0.00359099	NA
ENSMUSG00000003062.13	Stard3nl	76205	320	373.5	-0.0313505	0.999509
ENSMUSG00000003068.17	Stk11	20869	1025.5	1123.5	-0.140418	0.999509
ENSMUSG00000003070.6	Efna2	13637	25	50.5	0.050857	0.999509
ENSMUSG00000003072.15	Atp5f1d	66043	169.5	275.5	0.116162	0.999509
ENSMUSG00000003099.11	Ppp5c	19060	772	1172.5	0.171729	0.999509
ENSMUSG00000003119.14	Cdk12	69131	2569.5	3619.5	0.168498	0.999509
ENSMUSG00000003123.15	Lipe	16890	0	0	NA	NA
ENSMUSG00000003131.7	Pafah1b2	18475	449.5	574	0.0449209	0.999509
ENSMUSG00000003134.10	Tbc1d8	54610	615.5	751.5	-0.00414666	0.999509
ENSMUSG00000003135.15	Cnot11	52846	118	154.5	0.00983307	0.999509
ENSMUSG00000003153.10	Slc2a3	20527	1179.5	1736	0.157905	0.999509
ENSMUSG00000003154.15	Foxj2	60611	7	63.5	0.127869	0.975194
ENSMUSG00000003161.15	Sri	109552	49.5	34.5	-0.0825398	0.999509
ENSMUSG00000003166.20	Dgcr2	13356	0	0	NA	NA
ENSMUSG00000003184.15	Irf3	54131	0	0	NA	NA
ENSMUSG00000003190.12	Bcl2l12	75736	0	0	NA	NA
ENSMUSG00000003198.10	Zfp959	224893	93	86	-0.0746762	0.999509
ENSMUSG00000003199.16	Mpnd	68047	187	244	-0.0115005	0.999785
ENSMUSG00000003200.10	Sh3gl1	20405	532	593.5	-0.0550355	0.999509
ENSMUSG00000003206.7	Ebi3	50498	0	0	NA	NA
ENSMUSG00000003208.9	Yju2	72886	72.5	96.5	0.0242147	0.999509
ENSMUSG00000003226.7	Ranbp2	19386	675	1023.5	0.162483	0.999509
ENSMUSG00000003227.4	Edar	13608	5	3	-0.0108075	NA
ENSMUSG00000003228.9	Grk5	14773	49.5	15.5	-0.00524268	0.999509
ENSMUSG00000003233.12	Dvl3	13544	140	207	0.0657718	0.999509
ENSMUSG00000003234.16	Abcf3	27406	98.5	164	0.0971109	0.999509
ENSMUSG00000003235.13	Eif2b5	224045	237	306.5	0.0128902	0.999509
ENSMUSG00000003269.17	Cyth2	19158	223.5	345.5	0.0764663	0.999509
ENSMUSG00000003271.17	Sult2b1	54200	19.5	42.5	0.0553147	0.999509
ENSMUSG00000003273.14	Car11	12348	23.5	23.5	-0.00586947	0.999509
ENSMUSG00000003279.17	Dlgap1	224997	314	415	0.030902	0.999509
ENSMUSG00000003282.9	Plag1	56711	158	248	0.103215	0.999509
ENSMUSG00000003283.15	Hck	15162	317.5	389	-0.0143421	0.999509
ENSMUSG00000003299.10	Mrpl4	66163	62	90.5	0.036338	0.999509
ENSMUSG00000003308.15	Keap1	50868	0	0	NA	NA
ENSMUSG00000003309.14	Ap1m2	11768	97	127	0.027415	0.999509
ENSMUSG00000003316.14	Glg1	20340	1611	1997.5	-0.00309675	0.999509
ENSMUSG00000003341.9	Atp8b3	67331	30	53	0.0425719	0.999509
ENSMUSG00000003344.14	Btbd2	208198	228	299.5	0.0206622	0.999509
ENSMUSG00000003345.16	Csnk1g2	103236	603.5	627	-0.145811	0.999509
ENSMUSG00000003346.14	Abhd17a	216169	351	221.5	-0.38426	0.999509
ENSMUSG00000003348.10	Mob3a	208228	121	218.5	0.143281	0.999509
ENSMUSG00000003352.14	Cacnb3	12297	194.5	164	-0.150326	0.999509
ENSMUSG00000003354.6	Ccdc65	105833	19	21.5	0.000142732	0.999509
ENSMUSG00000003355.7	Fkbp11	66120	43	53.5	-0.00636175	0.999509
ENSMUSG00000003360.15	Ddx23	74351	288	343	-0.0257906	0.999509
ENSMUSG00000003363.15	Pld3	18807	207	211.5	-0.0588199	0.999509
ENSMUSG00000003378.9	Grik5	14809	369.5	367.5	-0.137931	0.999509
ENSMUSG00000003379.7	Cd79a	12518	14.5	18	0.00960687	0.999509
ENSMUSG00000003380.11	Rabac1	14470	18	19.5	-0.00143535	0.999509
ENSMUSG00000003382.18	Etv3	27049	63	57	-0.0655747	0.999509
ENSMUSG00000003402.14	Prkcsh	19089	283	422.5	0.0988781	0.999509
ENSMUSG00000003410.8	Elavl3	15571	46.5	67.5	0.0164321	0.999509
ENSMUSG00000003411.10	Rab3b	69908	44.5	74	0.0196064	0.999509
ENSMUSG00000003418.11	St8sia6	241230	98	88	-0.062715	0.999509
ENSMUSG00000003420.8	Fcgrt	14132	0	0	NA	NA
ENSMUSG00000003421.13	Nosip	66394	305.5	332	-0.0818569	0.999509
ENSMUSG00000003423.15	Pih1d1	68845	67	68.5	-0.0464466	0.999509
ENSMUSG00000003429.11	Rps11	27207	0	0	NA	NA
ENSMUSG00000003435.9	Supt5	20924	0	0	NA	NA
ENSMUSG00000003436.11	Dll3	13389	28	33.5	-0.0103249	0.999509
ENSMUSG00000003437.14	Paf1	54624	54.5	98.5	0.0815374	0.999509
ENSMUSG00000003438.17	Timm50	66525	139	193	0.0240656	0.999509
ENSMUSG00000003444.8	Med29	67224	0	0	NA	NA
ENSMUSG00000003452.15	Bicd1	12121	455	546.5	-0.0235674	0.999509
ENSMUSG00000003458.12	Ncstn	59287	224.5	233.5	-0.083934	0.999509
ENSMUSG00000003464.13	Pex19	19298	203	234.5	-0.0436255	0.999509
ENSMUSG00000003469.9	Phyhip	105653	20.5	19	-0.0159907	0.999509
ENSMUSG00000003476.16	Crhr2	12922	8.5	39	0.0795488	0.999509
ENSMUSG00000003477.5	Inmt	21743	0	0	NA	NA
ENSMUSG00000003484.4	Cyp4f18	72054	0	0	NA	NA
ENSMUSG00000003500.13	Impdh1	23917	266	245	-0.163175	0.999509
ENSMUSG00000003505.15	Psg18	26438	0	0	NA	NA
ENSMUSG00000003518.13	Dusp3	72349	131	156.5	0.00814015	0.999509
ENSMUSG00000003526.12	Prodh	19125	441	469	-0.105221	0.999509
ENSMUSG00000003527.9	Ess2	27886	146.5	139	-0.0791393	0.999509
ENSMUSG00000003528.15	Slc25a1	13358	20.5	19.5	-0.0148153	0.999509
ENSMUSG00000003531.15	Dgcr6	13353	0	0	NA	NA
ENSMUSG00000003534.17	Ddr1	12305	130.5	167	0.00134281	0.999509
ENSMUSG00000003541.6	Ier3	15937	0	0	NA	NA
ENSMUSG00000003545.3	Fosb	14282	0	0	NA	NA
ENSMUSG00000003546.10	Klc4	74764	78	113	0.00927488	0.999509
ENSMUSG00000003549.9	Ercc1	13870	135.5	194.5	0.0536333	0.999509
ENSMUSG00000003555.8	Cyp17a1	13074	0	0	NA	NA
ENSMUSG00000003559.8	As3mt	57344	124.5	139.5	-0.0311379	0.999509
ENSMUSG00000003573.15	Homer3	26558	303.5	346	-0.0808166	0.999509
ENSMUSG00000003575.13	Crtc1	382056	992	1051	-0.123389	0.999509
ENSMUSG00000003581.14	Rnf215	71673	78.5	92	-0.0253515	0.999509
ENSMUSG00000003585.13	Sec14l2	67815	149	202	0.0535384	0.999509
ENSMUSG00000003604.14	Aven	74268	747.5	818	-0.0604969	0.999509
ENSMUSG00000003617.16	Cp	12870	4	0	-0.0108578	NA
ENSMUSG00000003623.4	Crot	74114	202	351.5	0.197353	0.999509
ENSMUSG00000003644.17	Rps6ka1	20111	855	833	-0.215903	0.999509
ENSMUSG00000003657.9	Calb2	12308	7	9	0.00498495	NA
ENSMUSG00000003660.10	Snrnp200	320632	513	743	0.0983768	0.999509
ENSMUSG00000003662.10	Ciao1	26371	82.5	48.5	-0.139511	0.999509
ENSMUSG00000003665.7	Has1	15116	8	20	0.0296336	0.999509
ENSMUSG00000003680.16	Taf6l	225895	108.5	87.5	-0.127006	0.999509
ENSMUSG00000003721.14	Insig2	72999	174	216.5	-0.0154529	0.999509
ENSMUSG00000003731.13	Kpna6	16650	205.5	272.5	-0.00155512	0.999509
ENSMUSG00000003746.16	Man1a	17155	180	309	0.172822	0.999509
ENSMUSG00000003752.9	Itpkc	233011	109	105	-0.0760914	0.999509
ENSMUSG00000003762.13	Coq8b	76889	23	0	-0.0441494	NA
ENSMUSG00000003778.14	Brd8	78656	576	764.5	0.0784071	0.999509
ENSMUSG00000003779.16	Kif20a	19348	0	0	NA	NA
ENSMUSG00000003808.18	Farsa	66590	331	341.5	-0.125028	0.999509
ENSMUSG00000003809.14	Gcdh	270076	0	0	NA	NA
ENSMUSG00000003810.13	Mast2	17776	1410.5	1650.5	0.000140876	0.999509
ENSMUSG00000003812.13	Dnase2a	13423	0	0	NA	NA
ENSMUSG00000003813.15	Rad23a	19358	226.5	289.5	0.00120538	0.999509
ENSMUSG00000003814.8	Calr	12317	258.5	336	-0.00840485	0.999509
ENSMUSG00000003824.12	Syce2	71846	273	0	-0.015211	0.999509
ENSMUSG00000003847.16	Nfat5	54446	1020	1365	0.0667192	0.999509
ENSMUSG00000003848.14	Nob1	67619	680	668	-0.183239	0.999509
ENSMUSG00000003849.8	Nqo1	18104	229.5	201.5	-0.131679	0.999509
ENSMUSG00000003863.18	Ppfia3	76787	98.5	101.5	-0.0255041	0.999509
ENSMUSG00000003865.16	Gys1	14936	43	147.5	0.217874	0.999509
ENSMUSG00000003868.14	Ruvbl2	20174	636.5	813.5	0.0182071	0.999509
ENSMUSG00000003872.9	Lin7b	22342	31	9.5	-0.0643022	0.999509
ENSMUSG00000003873.11	Bax	12028	0	0	NA	NA
ENSMUSG00000003882.5	Il7r	16197	0	0	NA	NA
ENSMUSG00000003923.14	Tfam	21780	409	441	-0.1062	0.999509
ENSMUSG00000003929.11	Zfp81	224694	229.5	276	-0.0240122	0.999509
ENSMUSG00000003934.5	Efnb3	13643	53.5	57	-0.0446558	0.999509
ENSMUSG00000003948.17	Mmd	67468	29	33	-0.0251078	0.999509
ENSMUSG00000003949.16	Hlf	217082	89	136	0.0559519	0.999509
ENSMUSG00000003955.8	Fam162a	70186	585.5	757	0.0351912	0.999509
ENSMUSG00000003970.9	Rpl8	26961	212	218.5	-0.092559	0.999509
ENSMUSG00000003974.6	Grm3	108069	9	17	0.0116235	0.999509
ENSMUSG00000003992.15	Ssbp2	66970	250.5	292.5	-0.0375024	0.999509
ENSMUSG00000004018.9	Fancl	67030	979	1201	0.022503	0.999509
ENSMUSG00000004031.13	Brinp2	240843	94.5	69	-0.107477	0.999509
ENSMUSG00000004032.10	Gstm5	14866	0	0	NA	NA
ENSMUSG00000004035.12	Gstm7	68312	5.5	1	-0.00967411	NA
ENSMUSG00000004038.9	Gstm3	14864	6.5	24.5	0.0448923	0.999509
ENSMUSG00000004040.16	Stat3	20848	1207.5	1142	-0.26244	0.999509
ENSMUSG00000004043.14	Stat5a	20850	25	23	-0.029481	0.999509
ENSMUSG00000004044.9	Cavin1	19285	40.5	80	0.0438588	0.999509
ENSMUSG00000004054.9	Map3k11	26403	183.5	184	-0.086756	0.999509
ENSMUSG00000004056.15	Akt2	11652	801	877.5	-0.114204	0.999509
ENSMUSG00000004069.17	Dnaja3	83945	395.5	550	0.0645627	0.999509
ENSMUSG00000004070.15	Hmox2	15369	0	0	NA	NA
ENSMUSG00000004071.13	Cdip1	66626	290.5	364.5	-0.00254152	0.999509
ENSMUSG00000004085.14	Map3k20	65964	641.5	889.5	0.108998	0.999509
ENSMUSG00000004096.9	Cwc15	66070	158.5	257	0.106441	0.999509
ENSMUSG00000004098.7	Col5a3	53867	13	17	0.0031485	0.999509
ENSMUSG00000004099.16	Dnmt1	13433	1838.5	2001	-0.153436	0.999509
ENSMUSG00000004100.12	Ppan	235036	0	0	NA	NA
ENSMUSG00000004105.8	Angptl2	26360	0	0	NA	NA
ENSMUSG00000004110.17	Cacna1e	12290	49.5	80	0.0576575	0.999509
ENSMUSG00000004113.18	Cacna1b	12287	404.5	422	-0.120168	0.999509
ENSMUSG00000004127.12	Trmt10a	108943	124.5	200	0.0924428	0.999509
ENSMUSG00000004151.17	Etv1	14009	295.5	356	-0.0202438	0.999509
ENSMUSG00000004187.11	Kifc2	16581	49.5	74	0.027281	0.999509
ENSMUSG00000004207.14	Psap	19156	426.5	444.5	-0.109771	0.999509
ENSMUSG00000004221.16	Ikbkg	16151	323	538	0.173143	0.999509
ENSMUSG00000004231.15	Pax2	18504	22.5	15	-0.0521006	0.999509
ENSMUSG00000004233.14	Wars2	70560	580	721	0.0218874	0.999509
ENSMUSG00000004263.15	Atn1	13498	0	0	NA	NA
ENSMUSG00000004264.17	Phb2	12034	0	0	NA	NA
ENSMUSG00000004266.15	Ptpn6	15170	0	0	NA	NA
ENSMUSG00000004267.16	Eno2	13807	19	23.5	-0.00179084	0.999509
ENSMUSG00000004268.11	Emg1	14791	375	411	-0.102473	0.999509
ENSMUSG00000004270.13	Lpcat3	14792	854.5	849.5	-0.182235	0.999509
ENSMUSG00000004285.12	Atp6v1f	66144	50.5	34	-0.0892736	0.999509
ENSMUSG00000004296.14	Il12b	16160	0	0	NA	NA
ENSMUSG00000004317.14	Clcn5	12728	223	242	-0.0419772	0.999509
ENSMUSG00000004319.15	Clcn3	12725	789	1179.5	0.209028	0.999509
ENSMUSG00000004328.15	Hif3a	53417	112	106	-0.0581933	0.999509
ENSMUSG00000004341.8	Gpx6	75512	2	2	0.000743771	NA
ENSMUSG00000004344.12	Gpx5	14780	0	0	NA	NA
ENSMUSG00000004347.17	Pde1c	18575	71	49	-0.103295	0.999509
ENSMUSG00000004356.8	Utp20	70683	2055	2510.5	-0.0154876	0.999509
ENSMUSG00000004359.16	Spic	20728	31	25	-0.0464202	0.999509
ENSMUSG00000004360.9	9330159F19Rik	212448	1.5	0	-0.0105488	NA
ENSMUSG00000004364.14	Cul3	26554	1165	1471.5	0.0519169	0.999509
ENSMUSG00000004366.4	Sst	20604	0	0	NA	NA
ENSMUSG00000004371.15	Il11	16156	56	88.5	0.0330792	0.999509
ENSMUSG00000004383.18	Large1	16795	3027	3606	0.00119012	0.999509
ENSMUSG00000004393.10	Ddx56	52513	719	692	-0.222072	0.999509
ENSMUSG00000004394.12	Tmed4	103694	39.5	37.5	-0.0473935	0.999509
ENSMUSG00000004415.15	Col26a1	140709	25.5	28	-0.012446	0.999509
ENSMUSG00000004446.12	Bid	12122	775	992.5	0.0356101	0.999509
ENSMUSG00000004451.14	Ralb	64143	155.5	161.5	-0.0567914	0.999509
ENSMUSG00000004455.16	Ppp1cc	19047	1011	1092.5	-0.136658	0.999509
ENSMUSG00000004460.17	Dnajb11	67838	342.5	459.5	0.0833865	0.999509
ENSMUSG00000004462.7	Tbccd1	70573	372	557.5	0.123112	0.999509
ENSMUSG00000004473.10	Clec11a	20256	0	0.5	0.00359099	NA
ENSMUSG00000004500.9	Zfp324	243834	64.5	54.5	-0.0337852	0.999509
ENSMUSG00000004508.6	Gab2	14389	23	58	0.0757414	0.999509
ENSMUSG00000004530.12	Coro1c	23790	323.5	320.5	-0.139512	0.999509
ENSMUSG00000004535.12	Tax1bp1	52440	627.5	708	-0.0886954	0.999509
ENSMUSG00000004540.7	Psg17	26437	0	0	NA	NA
ENSMUSG00000004542.15	Psg19	26439	0	0	NA	NA
ENSMUSG00000004552.16	Ctse	13034	6	14	0.0191721	NA
ENSMUSG00000004558.15	Ndrg2	29811	15.5	14.5	-0.0102577	0.999509
ENSMUSG00000004561.14	Mettl17	52535	43.5	94.5	0.106875	0.999509
ENSMUSG00000004562.16	Arhgef40	268739	69.5	87.5	0.0245224	0.999509
ENSMUSG00000004565.15	Pnpla6	50767	409	575	0.0986458	0.999509
ENSMUSG00000004567.16	Mcoln1	94178	155	249	0.111567	0.999509
ENSMUSG00000004568.13	Arhgef18	102098	3273	3926.5	-0.00670935	0.999509
ENSMUSG00000004591.16	Pkn2	109333	421.5	851.5	0.00623583	0.999509
ENSMUSG00000004609.11	Cd33	12489	2.5	7	0.00705876	NA
ENSMUSG00000004610.4	Etfb	110826	0	0	NA	NA
ENSMUSG00000004612.9	Nkg7	72310	0	0	NA	NA
ENSMUSG00000004626.14	Stxbp2	20911	197	277.5	0.0608128	0.999509
ENSMUSG00000004630.18	Pcp2	18545	0	0	NA	NA
ENSMUSG00000004631.15	Sgce	20392	128	168.5	0.0507439	0.999509
ENSMUSG00000004633.17	Chn2	69993	1057.5	1173	-0.062054	0.999509
ENSMUSG00000004637.15	Wwox	80707	3916	3813	-0.224552	0.999509
ENSMUSG00000004642.13	Slbp	20492	239	337	0.0368124	0.999509
ENSMUSG00000004651.6	Tyr	22173	1.5	0	-0.0100732	NA
ENSMUSG00000004654.6	Ghrhr	14602	0	0	NA	NA
ENSMUSG00000004655.5	Aqp1	11826	3.5	4	0.000364262	NA
ENSMUSG00000004661.15	Arid3b	56380	0	0	NA	NA
ENSMUSG00000004665.10	Cnn2	12798	54.5	63	-0.00769251	0.999509
ENSMUSG00000004667.18	Polr2e	66420	11	59.5	0.116395	0.999509
ENSMUSG00000004668.14	Abca13	268379	27	56.5	0.0618487	0.999509
ENSMUSG00000004677.17	Myo9b	17925	2119.5	2278	-0.147917	0.999509
ENSMUSG00000004698.11	Hdac9	79221	312	348.5	-0.0368048	0.999509
ENSMUSG00000004707.14	Ly9	17085	0	0	NA	NA
ENSMUSG00000004709.14	Cd244a	18106	0	1	0.00808649	NA
ENSMUSG00000004730.15	Adgre1	13733	10	15	0.0101976	0.999509
ENSMUSG00000004748.5	Mtfp1	67900	18	43	0.0469889	0.999509
ENSMUSG00000004768.14	Rab23	19335	496.5	691	0.0882888	0.999509
ENSMUSG00000004771.12	Rab11a	53869	161	166.5	-0.0544539	0.999509
ENSMUSG00000004788.11	Eif2b2	217715	121.5	159	0.0150289	0.999509
ENSMUSG00000004789.10	Dlst	78920	304.5	306	-0.127572	0.999509
ENSMUSG00000004791.7	Pgf	18654	7	10	7.75292e-06	NA
ENSMUSG00000004798.14	Ulk2	29869	61.5	116	0.0754859	0.999509
ENSMUSG00000004814.10	Ccl24	56221	0	0	NA	NA
ENSMUSG00000004815.12	Dgkq	110524	36.5	89	0.114709	0.999509
ENSMUSG00000004821.1	Tmed11	67366	0	0	NA	NA
ENSMUSG00000004837.2	Grap	71520	0	0	NA	NA
ENSMUSG00000004842.18	Pou1f1	18736	0	0	NA	NA
ENSMUSG00000004843.7	Chmp2b	68942	115.5	150	0.028183	0.999509
ENSMUSG00000004846.10	Plod3	26433	117	143	-0.0391006	0.999509
ENSMUSG00000004849.14	Ap1s1	11769	87.5	87	-0.0615627	0.999509
ENSMUSG00000004864.13	Mapk13	26415	87	66	-0.116899	0.999509
ENSMUSG00000004865.16	Srpk1	20815	1095.5	1346.5	-0.00718546	0.999509
ENSMUSG00000004872.15	Pax3	18505	2.5	5	0.00733084	NA
ENSMUSG00000004880.11	Lbr	98386	1098.5	1103.5	-0.211232	0.999509
ENSMUSG00000004885.5	Crabp2	12904	7.5	8	-0.00770709	NA
ENSMUSG00000004891.16	Nes	18008	29.5	41	-0.000691168	0.999509
ENSMUSG00000004892.13	Bcan	12032	18	17.5	0.00040429	0.999509
ENSMUSG00000004894.10	Hapln2	73940	0	0	NA	NA
ENSMUSG00000004895.9	Prcc	94315	587.5	811	0.0939444	0.999509
ENSMUSG00000004896.16	Mettl25b	229503	9.5	0	-0.0189192	NA
ENSMUSG00000004897.16	Hdgf	15191	482	499.5	-0.128157	0.999509
ENSMUSG00000004902.7	Slc25a18	71803	249.5	230	-0.159577	0.999509
ENSMUSG00000004929.12	Thop1	50492	388	418.5	-0.105099	0.999509
ENSMUSG00000004931.11	Apba3	57267	45	55	-0.00949521	0.999509
ENSMUSG00000004933.17	Matk	17179	3.5	0.5	-0.0131729	NA
ENSMUSG00000004934.14	Pias4	59004	359.5	358	-0.103434	0.999509
ENSMUSG00000004936.8	Map2k1	26395	1377.5	1626.5	-0.0279387	0.999509
ENSMUSG00000004937.6	Sgta	52551	428	525	-0.0323476	0.999509
ENSMUSG00000004939.7	Nmrk2	69564	0	0	NA	NA
ENSMUSG00000004945.15	Tmem242	70544	0	0	NA	NA
ENSMUSG00000004947.15	Dtx2	74198	537	613	-0.0974697	0.999509
ENSMUSG00000004948.12	Zp3	22788	50	47	-0.0362338	0.999509
ENSMUSG00000004951.10	Hspb1	15507	20	17	-0.0332207	0.999509
ENSMUSG00000004952.13	Rasa4	54153	119	99.5	-0.097306	0.999509
ENSMUSG00000004961.7	Syt5	53420	12	19	0.00755006	0.999509
ENSMUSG00000004980.16	Hnrnpa2b1	53379	677	1049.5	0.141061	0.999509
ENSMUSG00000004988.9	Fxyd4	108017	8	4.5	-0.0150118	NA
ENSMUSG00000004994.12	Yju2b	67736	77.5	110.5	0.0220587	0.999509
ENSMUSG00000004996.9	Mri1	67873	254	329.5	0.0554386	0.999509
ENSMUSG00000005034.15	Prkacb	18749	483	576	-0.00212367	0.999509
ENSMUSG00000005043.13	Sgsh	27029	0	0	NA	NA
ENSMUSG00000005045.16	Chd5	269610	125	134.5	-0.016425	0.999509
ENSMUSG00000005054.7	Cstb	13014	9.5	3	-0.0312372	NA
ENSMUSG00000005057.13	Sh2b2	23921	78	118	0.0319356	0.999509
ENSMUSG00000005069.12	Pex5	19305	321	344	-0.0863865	0.999509
ENSMUSG00000005078.16	Jkamp	104771	207	238	-0.0375938	0.999509
ENSMUSG00000005087.17	Cd44	12505	26.5	27.5	-0.0265541	0.999509
ENSMUSG00000005089.15	Slc1a2	20511	1	6	0.01406	NA
ENSMUSG00000005102.13	Eif2ak4	27103	469.5	730	0.179195	0.999509
ENSMUSG00000005103.12	Wdr1	22388	1055	1337	0.014702	0.999509
ENSMUSG00000005107.13	Slc2a9	117591	21.5	10	-0.0494354	0.999509
ENSMUSG00000005124.10	Ccn4	22402	31	53	0.0331025	0.999509
ENSMUSG00000005125.13	Ndrg1	17988	0	0	NA	NA
ENSMUSG00000005131.4	4930550C14Rik	75311	65.5	50.5	-0.0919641	0.999509
ENSMUSG00000005142.10	Man2b1	17159	223	183.5	-0.167508	0.999509
ENSMUSG00000005148.8	Klf5	12224	706.5	918	0.0784956	0.999509
ENSMUSG00000005150.16	Wdr83	67836	240	332.5	0.0598922	0.999509
ENSMUSG00000005161.15	Prdx2	21672	89.5	105.5	-0.0250034	0.999509
ENSMUSG00000005198.15	Polr2a	20020	1293	1409	-0.15649	0.999509
ENSMUSG00000005202.2	Shbg	20415	0	0	NA	NA
ENSMUSG00000005204.12	Senp3	80886	578.5	1051.5	0.289629	0.999509
ENSMUSG00000005220.10	Corin	53419	2	3.5	0.00446749	NA
ENSMUSG00000005225.15	Plekha8	231999	235.5	317	0.0132347	0.999509
ENSMUSG00000005232.11	G6pc2	14378	0.5	1	0.00367011	NA
ENSMUSG00000005233.16	Spc25	66442	180	261	0.0457972	0.999509
ENSMUSG00000005237.14	Dnah2	327954	841	1433.5	0.265332	0.999509
ENSMUSG00000005251.15	Ripk4	72388	176	216.5	0.0325375	0.999509
ENSMUSG00000005262.13	Ufd1	22230	441.5	561.5	0.00826781	0.999509
ENSMUSG00000005267.13	Zfp287	170740	121.5	110	-0.0962236	0.999509
ENSMUSG00000005268.20	Prlr	19116	11	33	0.0198481	0.999509
ENSMUSG00000005299.6	Letm1	56384	394.5	507.5	0.00264032	0.999509
ENSMUSG00000005312.15	Ubqln1	56085	655.5	882.5	0.0610133	0.999509
ENSMUSG00000005320.9	Fgfr4	14186	20.5	14.5	-0.0233234	0.999509
ENSMUSG00000005338.13	Cadm3	94332	6.5	17	0.0261113	NA
ENSMUSG00000005339.10	Fcer1a	14125	0	0	NA	NA
ENSMUSG00000005354.16	Txn2	56551	477	477.5	-0.160817	0.999509
ENSMUSG00000005355.9	Casp14	12365	3	0	-0.010978	NA
ENSMUSG00000005357.9	Slc1a6	20513	17	36	0.0395497	0.999509
ENSMUSG00000005360.14	Slc1a3	20512	905	1282	0.178828	0.999509
ENSMUSG00000005362.14	Crbn	58799	0	0	NA	NA
ENSMUSG00000005364.11	Il5ra	16192	0	1.5	0.00892623	NA
ENSMUSG00000005370.4	Msh6	17688	1986	2224.5	-0.108592	0.999509
ENSMUSG00000005371.15	Fbxo11	225055	1057.5	1252	-0.0088275	0.999509
ENSMUSG00000005373.13	Mlxipl	58805	187.5	200	-0.0445997	0.999509
ENSMUSG00000005374.13	Tbl2	27368	230	348.5	0.118254	0.999509
ENSMUSG00000005378.17	Bud23	66138	313.5	406.5	0.0310952	0.999509
ENSMUSG00000005397.8	Nid1	18073	0	0	NA	NA
ENSMUSG00000005410.6	Mcm5	17218	2649.5	2925.5	-0.140967	0.999509
ENSMUSG00000005413.8	Hmox1	15368	591	582.5	-0.193	0.999509
ENSMUSG00000005417.17	Mprip	26936	0	0	NA	NA
ENSMUSG00000005442.13	Cic	71722	664.5	779.5	-0.0330879	0.999509
ENSMUSG00000005447.12	Pafah1b3	18476	12	6.5	-0.0358839	0.999509
ENSMUSG00000005465.9	Il27ra	50931	36	69	0.0706522	0.999509
ENSMUSG00000005469.10	Prkaca	18747	208.5	239	0.0134819	0.999509
ENSMUSG00000005470.8	Asf1b	66929	256	392	0.122172	0.999509
ENSMUSG00000005474.9	Myl10	59310	0	0	NA	NA
ENSMUSG00000005481.18	Ddx39a	68278	510	400	-0.318377	0.999509
ENSMUSG00000005483.10	Dnajb1	81489	65.5	34	-0.137166	0.999509
ENSMUSG00000005493.15	Msh4	55993	77.5	122.5	0.0628802	0.999509
ENSMUSG00000005501.14	Usp40	227334	228	383.5	0.175088	0.999509
ENSMUSG00000005503.8	Evx1	14028	0	0	NA	NA
ENSMUSG00000005505.12	Kbtbd4	67136	35	44.5	-0.0147899	0.999509
ENSMUSG00000005506.16	Celf1	13046	2130.5	2462.5	-0.0575917	0.999509
ENSMUSG00000005510.9	Ndufs3	68349	224	369.5	0.146585	0.999509
ENSMUSG00000005514.14	Por	18984	645.5	663.5	-0.136232	0.999509
ENSMUSG00000005533.10	Igf1r	16001	1585.5	1721.5	-0.100126	0.999509
ENSMUSG00000005534.10	Insr	16337	641.5	903.5	0.0899062	0.999509
ENSMUSG00000005540.10	Fcer2a	14128	52	65.5	0.0177096	0.999509
ENSMUSG00000005547.14	Cyp2a5	13087	0	0	NA	NA
ENSMUSG00000005553.14	Atp4a	11944	9	8	-0.00139184	NA
ENSMUSG00000005566.14	Trim28	21849	650	887.5	0.056723	0.999509
ENSMUSG00000005575.16	Ube2m	22192	88.5	81.5	-0.0417901	0.999509
ENSMUSG00000005580.11	Adcy9	11515	296	264	-0.153008	0.999509
ENSMUSG00000005583.16	Mef2c	17260	13	21	0.0187286	0.999509
ENSMUSG00000005609.16	Ctr9	22083	292.5	308.5	-0.0959817	0.999509
ENSMUSG00000005610.17	Eif4g2	13690	504.5	568.5	-0.0881299	0.999509
ENSMUSG00000005611.15	Irag1	17540	4	17	0.0390005	NA
ENSMUSG00000005615.15	Pcyt1a	13026	0	49.5	0.0169376	0.999509
ENSMUSG00000005621.11	Zfp592	233410	418	409	-0.115977	0.999509
ENSMUSG00000005625.15	Psmd4	19185	260.5	314.5	-0.0108773	0.999509
ENSMUSG00000005628.12	Tmod4	50874	9.5	11.5	-0.0100105	0.999509
ENSMUSG00000005640.11	Insrr	23920	0	0	NA	NA
ENSMUSG00000005649.17	Cabp5	29865	0	3	0.0105948	NA
ENSMUSG00000005656.9	Snx6	72183	481.5	612.5	0.0278936	0.999509
ENSMUSG00000005667.8	Mthfd2	17768	149	115	-0.162182	0.999509
ENSMUSG00000005672.12	Kit	16590	607	812	0.0964475	0.999509
ENSMUSG00000005674.9	Tomm40l	641376	4.5	3	-0.00432353	NA
ENSMUSG00000005677.14	Nr1i3	12355	0	0	NA	NA
ENSMUSG00000005681.12	Apoa2	11807	0	0	NA	NA
ENSMUSG00000005682.9	Pan2	103135	105.5	131	0.0049371	0.999509
ENSMUSG00000005683.8	Cs	12974	728.5	899	-0.0198716	0.999509
ENSMUSG00000005686.17	Ampd3	11717	11	0	-0.0372969	NA
ENSMUSG00000005687.14	Bcas2	68183	90	128	0.0448004	0.999509
ENSMUSG00000005696.11	Sh2d1a	20400	0	0.5	0.00359099	NA
ENSMUSG00000005698.15	Ctcf	13018	1523.5	1813.5	-0.026569	0.999509
ENSMUSG00000005699.16	Pard6a	56513	15.5	18	-0.00568617	0.999509
ENSMUSG00000005705.10	Agrp	11604	56.5	49.5	-0.0270946	0.999509
ENSMUSG00000005716.16	Pvalb	19293	0	0	NA	NA
ENSMUSG00000005718.8	Tfap4	83383	981	1016.5	-0.17144	0.999509
ENSMUSG00000005732.14	Ranbp1	19385	0	0	NA	NA
ENSMUSG00000005763.15	Cd247	12503	28.5	27	-0.0316353	0.999509
ENSMUSG00000005774.12	Rfx5	53970	0	0	NA	NA
ENSMUSG00000005779.12	Psmb4	19172	7	12.5	-0.000605107	NA
ENSMUSG00000005800.3	Mmp8	17394	0	0	NA	NA
ENSMUSG00000005802.12	Slc30a4	22785	0	0	NA	NA
ENSMUSG00000005803.14	Sqor	59010	0	8.5	0.0233257	NA
ENSMUSG00000005804.14	Bloc1s6	18457	98.5	158.5	0.0936309	0.999509
ENSMUSG00000005813.12	Metap1	75624	768.5	788.5	-0.148316	0.999509
ENSMUSG00000005823.9	Gpr108	78308	117	98.5	-0.107059	0.999509
ENSMUSG00000005824.7	Tnfsf14	50930	0	0	NA	NA
ENSMUSG00000005836.10	Gata6	14465	13.5	16	-0.000573125	0.999509
ENSMUSG00000005846.12	Rsl1d1	66409	1156.5	1169.5	-0.213332	0.999509
ENSMUSG00000005864.7	Cnga2	12789	0	0	NA	NA
ENSMUSG00000005871.15	Apc	11789	546	1216	0.0372062	0.999509
ENSMUSG00000005873.6	Reep5	13476	67	71	-0.0312733	0.999509
ENSMUSG00000005881.13	Ergic3	66366	253.5	281	-0.0685562	0.999509
ENSMUSG00000005882.18	Uqcc1	56046	922	1126.5	0.0259467	0.999509
ENSMUSG00000005883.15	Spo11	26972	30	22.5	-0.0460834	0.999509
ENSMUSG00000005886.14	Ncoa2	17978	1325	1455.5	-0.111736	0.999509
ENSMUSG00000005891.7	Prl4a1	19110	0	0	NA	NA
ENSMUSG00000005892.4	Trh	22044	149.5	231.5	0.0897915	0.999509
ENSMUSG00000005893.14	Nr2c2	22026	1191	1434.5	0.018871	0.999509
ENSMUSG00000005897.14	Nr2c1	22025	307	400	0.0338985	0.999509
ENSMUSG00000005899.14	Smpd4	77626	561.5	755.5	0.085367	0.999509
ENSMUSG00000005907.14	Pex1	71382	93.5	45.5	-0.169684	0.999509
ENSMUSG00000005917.15	Otx1	18423	2	0	-0.0103525	NA
ENSMUSG00000005936.19	Kctd20	66989	343.5	414.5	0.00953749	0.999509
ENSMUSG00000005947.11	Itgae	16407	281	404.5	0.0382379	0.999509
ENSMUSG00000005949.9	Ctns	83429	257.5	239.5	-0.102603	0.999509
ENSMUSG00000005950.14	P2rx5	94045	105	97.5	-0.0803936	0.999509
ENSMUSG00000005951.13	Shpk	74637	30	33	0.00937354	0.999509
ENSMUSG00000005952.15	Trpv1	193034	0	3.5	0.0105659	NA
ENSMUSG00000005958.15	Ephb3	13845	235.5	248	-0.0743873	0.999509
ENSMUSG00000005968.14	Tuft1	22156	150	217.5	0.0593937	0.999509
ENSMUSG00000005973.6	Rcn1	19672	256	289	-0.0233235	0.999509
ENSMUSG00000005980.15	Dnase1	13419	0	0	NA	NA
ENSMUSG00000005981.11	Trap1	68015	1527	1895	0.0117076	0.999509
ENSMUSG00000005982.14	Naa60	74763	0	0	NA	NA
ENSMUSG00000005983.15	1700037C18Rik	73261	0	0	NA	NA
ENSMUSG00000005986.16	Ankrd13d	68423	54	87.5	0.0421421	0.999509
ENSMUSG00000005994.14	Tyrp1	22178	2	3	-0.000857029	NA
ENSMUSG00000006005.18	Tpr	108989	1090	1598.5	0.186704	0.999509
ENSMUSG00000006007.14	Pdc	20028	0	0	NA	NA
ENSMUSG00000006010.14	Odr4	226499	293.5	394.5	0.0381575	0.999509
ENSMUSG00000006014.16	Prg4	96875	22	50.5	0.0564281	0.999509
ENSMUSG00000006019.15	Dhx34	71723	170	158.5	-0.106504	0.999509
ENSMUSG00000006021.5	Kptn	70394	16	40.5	0.0591782	0.999509
ENSMUSG00000006024.13	Napa	108124	896	901.5	-0.178815	0.999509
ENSMUSG00000006050.12	Sra1	24068	23.5	37.5	0.0174722	0.999509
ENSMUSG00000006056.13	Calcoco2	76815	26.5	64	0.0711923	0.999509
ENSMUSG00000006057.15	Atp5mc1	11951	340	317	-0.182066	0.999509
ENSMUSG00000006058.10	Snf8	27681	311	378	-0.0333605	0.999509
ENSMUSG00000006095.12	Tbcb	66411	108.5	154.5	0.0410581	0.999509
ENSMUSG00000006127.9	Inpp5k	19062	289.5	406.5	0.101341	0.999509
ENSMUSG00000006134.4	Crkl	12929	614	850	0.109968	0.999509
ENSMUSG00000006143.12	Upk3bl	69665	17	34.5	0.0358311	0.999509
ENSMUSG00000006154.13	Eps8l1	67425	0	5	0.011805	NA
ENSMUSG00000006169.20	Clint1	216705	1753	2179	0.0329973	0.999509
ENSMUSG00000006179.9	Prss16	54373	39	28	-0.0645004	0.999509
ENSMUSG00000006191.17	Cdkal1	68916	3875	4209.5	-0.104922	0.999509
ENSMUSG00000006200.3	Rhox6	19202	1.5	1	-0.00257047	NA
ENSMUSG00000006204.7	Cdcp3	71395	0	0	NA	NA
ENSMUSG00000006205.13	Htra1	56213	0	0	NA	NA
ENSMUSG00000006215.12	Zbtb17	22642	256	285.5	-0.0481696	0.999509
ENSMUSG00000006216.10	Clcnkb	56365	0	0	NA	NA
ENSMUSG00000006218.4	Fam131c	277743	21	22	-0.0192917	0.999509
ENSMUSG00000006219.12	Fblim1	74202	970	1103	-0.0676495	0.999509
ENSMUSG00000006221.7	Hspb7	29818	0	0	NA	NA
ENSMUSG00000006235.6	Epor	13857	3	9	0.0156106	NA
ENSMUSG00000006241.16	Ccdc159	67119	25.5	38	0.00160202	0.999509
ENSMUSG00000006262.15	Mob1b	68473	309	375	-0.0386715	0.999509
ENSMUSG00000006269.7	Atp6v1b1	110935	0	2.5	0.010444	NA
ENSMUSG00000006270.7	Vax1	22326	0	0	NA	NA
ENSMUSG00000006273.14	Atp6v1b2	11966	0	0	NA	NA
ENSMUSG00000006276.10	Eps15l1	13859	2987.5	3586	-0.0124015	0.999509
ENSMUSG00000006281.8	Tep1	21745	194	249.5	-0.00512548	0.999509
ENSMUSG00000006288.8	Ttc5	219022	506	543	-0.0622597	0.999509
ENSMUSG00000006289.14	Osgep	66246	210	241.5	-0.0439613	0.999509
ENSMUSG00000006299.13	Aamp	227290	0	0	NA	NA
ENSMUSG00000006301.17	Tmbim1	69660	0	0	NA	NA
ENSMUSG00000006304.14	Arpc2	76709	874.5	1079	0.00445845	0.999509
ENSMUSG00000006307.16	Kmt2b	75410	547.5	575	-0.150123	0.999509
ENSMUSG00000006310.10	Zbtb32	58206	226	282.5	-0.00404606	0.999509
ENSMUSG00000006311.8	Etv2	14008	0	3	0.0105689	NA
ENSMUSG00000006313.5	Upk1a	109637	28.5	56	0.0511471	0.999509
ENSMUSG00000006315.9	Tmem147	69804	18	30	0.0267994	0.999509
ENSMUSG00000006333.14	Rps9	76846	251.5	189.5	-0.224252	0.999509
ENSMUSG00000006335.16	Tfpt	69714	259	248	-0.141812	0.999509
ENSMUSG00000006342.15	Susd2	71733	23	41.5	0.0422335	0.999509
ENSMUSG00000006344.17	Ggt5	23887	0	4.5	0.0108759	NA
ENSMUSG00000006345.10	Ggt1	14598	99.5	117.5	-0.00433842	0.999509
ENSMUSG00000006356.10	Crip2	68337	64	69.5	-0.0309917	0.999509
ENSMUSG00000006360.11	Crip1	12925	18.5	32.5	0.0223997	0.999509
ENSMUSG00000006362.16	Cbfa2t3	12398	0	0	NA	NA
ENSMUSG00000006369.14	Fbln1	14114	899.5	1138	0.0385642	0.999509
ENSMUSG00000006373.10	Pgrmc1	53328	98	154	0.0704972	0.999509
ENSMUSG00000006378.15	Gcat	26912	0	0	NA	NA
ENSMUSG00000006386.15	Tek	21687	173	255.5	0.087515	0.999509
ENSMUSG00000006389.13	Mpl	17480	0	5.5	0.0129449	NA
ENSMUSG00000006390.15	Elovl1	54325	52	34	-0.102868	0.999509
ENSMUSG00000006392.16	Med8	80509	91.5	129.5	0.0558827	0.999509
ENSMUSG00000006395.16	Hyi	68180	1	2	0.004129	NA
ENSMUSG00000006398.15	Cdc20	107995	177	168	-0.102106	0.999509
ENSMUSG00000006403.13	Adamts4	240913	0	0	NA	NA
ENSMUSG00000006411.12	Nectin4	71740	19.5	10.5	-0.0437879	0.999509
ENSMUSG00000006412.10	Pfdn2	18637	546.5	696.5	0.0507649	0.999509
ENSMUSG00000006418.17	Rnf114	81018	528	664	0.00310335	0.999509
ENSMUSG00000006423.15	Steep1	77644	438.5	496	-0.0582319	0.999509
ENSMUSG00000006435.16	Neurl1a	18011	809.5	666.5	-0.364473	0.999509
ENSMUSG00000006442.10	Srm	20810	351.5	300.5	-0.23349	0.999509
ENSMUSG00000006445.3	Epha2	13836	1740	2148.5	-0.0121245	0.999509
ENSMUSG00000006456.10	Rbm14	56275	0	0	NA	NA
ENSMUSG00000006457.4	Actn3	11474	30	53.5	0.0454382	0.999509
ENSMUSG00000006462.6	A530013C23Rik	329562	20.5	26	-0.00940002	0.999509
ENSMUSG00000006463.13	Zdhhc24	70605	73	76.5	-0.0350273	0.999509
ENSMUSG00000006464.9	Bbs1	52028	29.5	83.5	0.0933153	0.999509
ENSMUSG00000006469.13	Slc34a3	142681	7.5	7	-0.00784375	NA
ENSMUSG00000006471.18	Ndor1	78797	0	0	NA	NA
ENSMUSG00000006476.19	Nsmf	56876	2	5.5	0.0105992	NA
ENSMUSG00000006488.17	Prl7a1	19113	0	0	NA	NA
ENSMUSG00000006490.3	Prl8a9	67310	0	0	NA	NA
ENSMUSG00000006494.11	Pdk1	228026	743.5	1011.5	0.0817492	0.999509
ENSMUSG00000006498.16	Ptbp1	19205	0	0	NA	NA
ENSMUSG00000006517.5	Mvd	192156	0	0	NA	NA
ENSMUSG00000006519.11	Cyba	13057	0	0	NA	NA
ENSMUSG00000006522.17	Itih3	16426	0	2.5	0.0102263	NA
ENSMUSG00000006526.13	Stimate	69179	655.5	752	-0.0437728	0.999509
ENSMUSG00000006527.16	Sfmbt1	54650	554.5	578.5	-0.126453	0.999509
ENSMUSG00000006529.16	Itih1	16424	0	0	NA	NA
ENSMUSG00000006538.12	Ihh	16147	1	5	0.0106346	NA
ENSMUSG00000006542.13	Prkag3	241113	0	4	0.0106377	NA
ENSMUSG00000006546.3	Cryba2	12958	0	1	0.00725879	NA
ENSMUSG00000006567.11	Atp7b	11979	105.5	112	-0.019026	0.999509
ENSMUSG00000006570.3	Defb2	13215	0	0	NA	NA
ENSMUSG00000006574.15	Slc4a1	20533	0	4.5	0.0108759	NA
ENSMUSG00000006575.14	Rundc3a	51799	40	64.5	0.0506993	0.999509
ENSMUSG00000006576.16	Slc4a3	20536	30	43	0.0235	0.999509
ENSMUSG00000006585.3	Cdt1	67177	0	0	NA	NA
ENSMUSG00000006586.15	Runx1t1	12395	309	329	-0.0283641	0.999509
ENSMUSG00000006587.6	Snai3	30927	0	0	NA	NA
ENSMUSG00000006589.8	Aprt	11821	0	0	NA	NA
ENSMUSG00000006599.13	Gtf2h1	14884	590	902.5	0.170985	0.999509
ENSMUSG00000006611.15	Hfe	15216	1	8	0.0167995	NA
ENSMUSG00000006638.15	Abhd1	57742	15	11	-0.016636	0.999509
ENSMUSG00000006641.12	Slc5a6	330064	70	117	0.073503	0.999509
ENSMUSG00000006642.3	Tcf23	69852	0	0	NA	NA
ENSMUSG00000006649.17	Nphs1	54631	684.5	1024	0.1962	0.999509
ENSMUSG00000006651.8	Aplp1	11803	90	129.5	0.0148393	0.999509
ENSMUSG00000006673.14	Qrich1	69232	1118.5	1364.5	-0.0249295	0.999509
ENSMUSG00000006675.10	P4htm	74443	105.5	142.5	0.029711	0.999509
ENSMUSG00000006676.16	Usp19	71472	134	155.5	-0.0328533	0.999509
ENSMUSG00000006678.6	Pola1	18968	2099.5	2730.5	0.0944813	0.999509
ENSMUSG00000006699.17	Cdc42	12540	654	838.5	0.0173101	0.999509
ENSMUSG00000006705.13	Pknox1	18771	439	515	-0.0422142	0.999509
ENSMUSG00000006711.15	D130043K22Rik	210108	44.5	34.5	-0.0442104	0.999509
ENSMUSG00000006715.11	Gmnn	57441	467	609.5	0.0309075	0.999509
ENSMUSG00000006717.7	Acot13	66834	172.5	222	0.019505	0.999509
ENSMUSG00000006720.16	Zfp184	193452	66.5	93.5	0.0261709	0.999509
ENSMUSG00000006724.12	Cyp27b1	13115	12	0	-0.0419245	NA
ENSMUSG00000006728.12	Cdk4	12567	52	93	0.0801671	0.999509
ENSMUSG00000006731.10	B4galnt1	14421	31.5	18.5	-0.0755679	0.999509
ENSMUSG00000006732.14	Mettl1	17299	48	68.5	0.0372476	0.999509
ENSMUSG00000006736.9	Tspan31	67125	31	33	-0.00315746	0.999509
ENSMUSG00000006740.14	Kif5b	16573	0	0	NA	NA
ENSMUSG00000006763.14	Saal1	78935	228	255.5	-0.00985157	0.999509
ENSMUSG00000006764.8	Tph2	216343	21	23	-0.00523711	0.999509
ENSMUSG00000006777.7	Krt23	94179	4.5	0	-0.0109176	NA
ENSMUSG00000006782.16	Cnp	12799	88	123.5	0.0495882	0.999509
ENSMUSG00000006784.14	Odad4	74407	47.5	101.5	0.112021	0.999509
ENSMUSG00000006800.14	Sulf2	72043	2569.5	2522	-0.209208	0.999509
ENSMUSG00000006818.5	Sod2	20656	529.5	384.5	-0.341979	0.999509
ENSMUSG00000006850.8	Tmco6	71983	32.5	39.5	-0.0135981	0.999509
ENSMUSG00000006906.10	Stambp	70527	69	111.5	0.0490798	0.999509
ENSMUSG00000006920.14	Ezh1	14055	369	484	0.0188647	0.999509
ENSMUSG00000006930.15	Hap1	15114	153	185	0.00276946	0.999509
ENSMUSG00000006931.15	P3h4	66180	135	187.5	0.067845	0.999509
ENSMUSG00000006932.17	Ctnnb1	12387	0	0	NA	NA
ENSMUSG00000006941.5	Eif1b	68969	19.5	20.5	-0.0242025	0.999509
ENSMUSG00000006948.7	Klk4	56640	0	0	NA	NA
ENSMUSG00000006958.14	Chrd	12667	0	0	NA	NA
ENSMUSG00000006998.16	Psmd2	21762	135.5	182	0.0102081	0.999509
ENSMUSG00000007021.5	Syngr3	20974	13.5	13	0.00145134	0.999509
ENSMUSG00000007029.16	Vars1	22321	369	505.5	0.0339246	0.999509
ENSMUSG00000007030.8	Vwa7	27762	6	12	0.0147381	NA
ENSMUSG00000007033.4	Hspa1l	15482	2	6.5	0.00507356	NA
ENSMUSG00000007034.15	Slc44a4	70129	34.5	51	0.0238828	0.999509
ENSMUSG00000007035.15	Msh5	17687	7.5	16	0.0236382	0.999509
ENSMUSG00000007036.15	Abhd16a	193742	207.5	229	-0.020938	0.999509
ENSMUSG00000007038.5	Neu1	18010	0	2	0.0099733	NA
ENSMUSG00000007039.12	Ddah2	51793	28	26	-0.0281538	0.999509
ENSMUSG00000007041.9	Clic1	114584	98.5	59.5	-0.156972	0.999509
ENSMUSG00000007050.17	Lsm2	27756	20	18.5	-0.0178297	0.999509
ENSMUSG00000007080.14	Pole	18973	673.5	873.5	0.0520746	0.999509
ENSMUSG00000007097.14	Atp1a2	98660	0	0	NA	NA
ENSMUSG00000007107.6	Atp1a4	27222	90	81.5	-0.0415672	0.999509
ENSMUSG00000007122.11	Casq1	12372	18.5	31.5	0.0125102	0.999509
ENSMUSG00000007207.10	Stx1a	20907	442.5	558.5	0.00674014	0.999509
ENSMUSG00000007209.4	Ceacam9	26368	2.5	0.5	-0.00668066	NA
ENSMUSG00000007216.6	Zfp775	243372	0	0	NA	NA
ENSMUSG00000007279.14	Scube2	56788	20	37	0.0408916	0.999509
ENSMUSG00000007338.10	Mrpl49	18120	96.5	96	-0.0721928	0.999509
ENSMUSG00000007379.15	Dennd2c	329727	1113	1330.5	-0.0218979	0.999509
ENSMUSG00000007411.16	Mark3	17169	0	0	NA	NA
ENSMUSG00000007415.15	Gatad1	67210	153	152	-0.0874464	0.999509
ENSMUSG00000007440.10	Pcdha10	12943	0	0	NA	NA
ENSMUSG00000007457.3	NA	NA	0	0	NA	NA
ENSMUSG00000007458.14	M6pr	17113	192	299	0.115143	0.999509
ENSMUSG00000007476.18	Lrrc8a	241296	0	0	NA	NA
ENSMUSG00000007480.5	Mc5r	17203	2.5	0	-0.0105478	NA
ENSMUSG00000007564.15	Ppp2r1a	51792	661.5	772.5	-0.0547467	0.999509
ENSMUSG00000007570.16	Fance	72775	220	245.5	-0.0753177	0.999509
ENSMUSG00000007589.9	Tinf2	28113	0	0	NA	NA
ENSMUSG00000007591.15	Tssk4	71099	0	1	0.00808649	NA
ENSMUSG00000007594.10	Hapln4	330790	28.5	28.5	-0.0159749	0.999509
ENSMUSG00000007603.9	Dus3l	224907	179.5	204	-0.0642414	0.999509
ENSMUSG00000007610.15	Gtpbp3	70359	345	453	0.00480952	0.999509
ENSMUSG00000007613.15	Tgfbr1	21812	556	722	0.0463496	0.999509
ENSMUSG00000007617.18	Homer1	26556	503	652	0.0897765	0.999509
ENSMUSG00000007646.13	Rad51c	114714	380	462.5	-0.0276283	0.999509
ENSMUSG00000007653.12	Gabrb2	14401	18.5	21.5	-0.000474388	0.999509
ENSMUSG00000007655.16	Cav1	12389	0	0	NA	NA
ENSMUSG00000007656.13	Arpp19	59046	397.5	619	0.179413	0.999509
ENSMUSG00000007659.18	Bcl2l1	12048	929	1006	-0.0854649	0.999509
ENSMUSG00000007670.10	Khsrp	16549	527.5	534	-0.16554	0.999509
ENSMUSG00000007682.6	Dio2	13371	0	0	NA	NA
ENSMUSG00000007721.6	Ccdc124	234388	260.5	316.5	-0.0150813	0.999509
ENSMUSG00000007739.10	Cct4	12464	964.5	1231	0.0201636	0.999509
ENSMUSG00000007777.9	Trappc2b	66050	44	61	0.00224875	0.999509
ENSMUSG00000007783.10	Cpt1c	78070	0	0	NA	NA
ENSMUSG00000007805.4	Twist2	13345	8	6.5	-0.0119076	NA
ENSMUSG00000007812.16	Zfp655	72611	464.5	634	0.0718132	0.999509
ENSMUSG00000007815.13	Rhoa	11848	114.5	0	-0.0114056	0.999509
ENSMUSG00000007817.15	Zmiz1	328365	608	789.5	0.0354659	0.999509
ENSMUSG00000007827.10	Ankrd26	232339	348.5	366.5	-0.103615	0.999509
ENSMUSG00000007833.15	Aldh16a1	69748	245	296.5	-0.035339	0.999509
ENSMUSG00000007836.6	Hnrnpa0	77134	0	0	NA	NA
ENSMUSG00000007837.11	Prrg2	65116	30	24	-0.0434403	0.999509
ENSMUSG00000007850.16	Hnrnph1	59013	569.5	574.5	-0.180279	0.999509
ENSMUSG00000007867.9	Ift43	76411	389.5	468	-0.0109637	0.999509
ENSMUSG00000007872.3	Id3	15903	1	4.5	0.00536255	NA
ENSMUSG00000007877.2	Tcap	21393	0	0	NA	NA
ENSMUSG00000007880.16	Arid1a	93760	3490.5	4116	-0.0611854	0.999509
ENSMUSG00000007888.15	Crlf1	12931	78.5	143	0.117506	0.999509
ENSMUSG00000007891.16	Ctsd	13033	0	0	NA	NA
ENSMUSG00000007892.8	Rplp1	56040	300	432	0.0692139	0.999509
ENSMUSG00000007907.4	Cabs1	70977	0	0	NA	NA
ENSMUSG00000007908.14	Hmgcll1	208982	158	196.5	0.0229716	0.999509
ENSMUSG00000007944.8	Ttc9b	73032	0	5	0.0122825	NA
ENSMUSG00000007946.11	Phox2a	11859	21	24	0.00819596	0.999509
ENSMUSG00000007950.9	Abhd8	64296	37.5	29	-0.0484324	0.999509
ENSMUSG00000007987.12	Ift22	67286	38	44.5	-0.0129377	0.999509
ENSMUSG00000007989.7	Fzd3	14365	171.5	195	-0.0297181	0.999509
ENSMUSG00000008028.15	1700008O03Rik	69349	166	210	0.0476684	0.999509
ENSMUSG00000008035.12	Mid1ip1	68041	0	0	NA	NA
ENSMUSG00000008036.11	Ap2s1	232910	151.5	177	-0.0235218	0.999509
ENSMUSG00000008090.14	Fgfrl1	116701	101.5	149.5	0.0490148	0.999509
ENSMUSG00000008129.14	Brme1	74666	169	232.5	0.0447102	0.999509
ENSMUSG00000008136.14	Fhl2	14200	293	417	0.075656	0.999509
ENSMUSG00000008140.18	Emc10	69683	146	117	-0.160492	0.999509
ENSMUSG00000008153.12	Clstn3	232370	424.5	566.5	0.055118	0.999509
ENSMUSG00000008167.14	Fbxw9	68628	66	29.5	-0.104094	0.999509
ENSMUSG00000008193.13	Spib	272382	2.5	8.5	0.0127091	NA
ENSMUSG00000008200.15	Fnbp4	55935	1189.5	1674.5	0.146185	0.999509
ENSMUSG00000008206.16	Cers4	67260	456	512	-0.0507798	0.999509
ENSMUSG00000008226.14	Scrn3	74616	71.5	124	0.0835516	0.999509
ENSMUSG00000008301.11	Phax	56698	292	447	0.122091	0.999509
ENSMUSG00000008305.18	Tle1	21885	1126.5	1415	0.0770996	0.999509
ENSMUSG00000008307.11	1700109H08Rik	77036	357.5	337.5	-0.16936	0.999509
ENSMUSG00000008318.10	Relt	320100	234	271	-0.0627459	0.999509
ENSMUSG00000008333.12	Snrpb2	20639	246	301.5	-0.0322605	0.999509
ENSMUSG00000008348.9	Ubc	22190	136	102	-0.12535	0.999509
ENSMUSG00000008373.16	Prpf31	68988	0	0	NA	NA
ENSMUSG00000008384.8	Sertad1	55942	9.5	18	0.0204257	0.999509
ENSMUSG00000008393.9	Carhsp1	52502	0	0	NA	NA
ENSMUSG00000008398.16	Elk3	13713	141.5	251.5	0.158218	0.999509
ENSMUSG00000008429.8	Herpud2	80517	122.5	256	0.196487	0.999509
ENSMUSG00000008435.15	Rdh13	108841	296	390.5	0.0136324	0.999509
ENSMUSG00000008438.3	Adam21	56622	46.5	32	-0.0663265	0.999509
ENSMUSG00000008450.8	Nutf2	68051	1792	2368.5	0.0426727	0.999509
ENSMUSG00000008461.6	Fut1	14343	0	0	NA	NA
ENSMUSG00000008475.13	Arpc5	67771	133.5	143	-0.0464938	0.999509
ENSMUSG00000008482.9	Rnf151	67504	8.5	17.5	0.0219806	0.999509
ENSMUSG00000008489.18	Elavl2	15569	2081	2284	-0.0943239	0.999509
ENSMUSG00000008496.19	Pou2f2	18987	120.5	216.5	0.150829	0.999509
ENSMUSG00000008540.11	Mgst1	56615	5.5	21.5	0.0391581	0.999509
ENSMUSG00000008575.17	Nfib	18028	1542.5	2013	0.0779256	0.999509
ENSMUSG00000008590.4	Htr3b	57014	0.5	0	-0.00589997	NA
ENSMUSG00000008601.12	Rab25	53868	19.5	36.5	0.034633	0.999509
ENSMUSG00000008604.11	Ubqln4	94232	1216.5	1284.5	-0.171016	0.999509
ENSMUSG00000008658.16	Rbfox1	268859	125.5	228.5	0.157835	0.999509
ENSMUSG00000008668.15	Rps18	20084	630	633	-0.179327	0.999509
ENSMUSG00000008682.13	Rpl10	110954	37.5	43	-0.0239962	0.999509
ENSMUSG00000008683.16	Rps15a	267019	2158.5	1998	-0.311393	0.999509
ENSMUSG00000008690.15	Ncaph2	52683	790	960.5	-0.0206447	0.999509
ENSMUSG00000008730.17	Hipk1	15257	0	0	NA	NA
ENSMUSG00000008734.9	Gprc5b	64297	137	155.5	-0.0291211	0.999509
ENSMUSG00000008763.16	Man1a2	17156	689.5	952	0.108654	0.999509
ENSMUSG00000008789.10	Ceacam5	73250	0	0	NA	NA
ENSMUSG00000008813.13	Tppp2	219038	0	0	NA	NA
ENSMUSG00000008822.15	Acyp1	66204	0	0	NA	NA
ENSMUSG00000008843.4	Cldn13	57255	0	0	NA	NA
ENSMUSG00000008845.9	Cd163	93671	0	1	0.00808649	NA
ENSMUSG00000008855.17	Hdac5	15184	505	477	-0.211525	0.999509
ENSMUSG00000008859.8	Rala	56044	457	554.5	0.00548403	0.999509
ENSMUSG00000008874.3	Clec3a	403395	0	0	NA	NA
ENSMUSG00000008892.12	Vdac3	22335	249	423.5	0.186274	0.999509
ENSMUSG00000008932.10	Slc1a7	242607	0.5	6	0.0121323	NA
ENSMUSG00000008958.14	Vps72	21427	137	210.5	0.0828006	0.999509
ENSMUSG00000008976.16	Gabpa	14390	667	802.5	-0.00821426	0.999509
ENSMUSG00000008999.7	Bmp7	12162	141	113	-0.115853	0.999509
ENSMUSG00000009013.5	Dynll1	56455	0	0	NA	NA
ENSMUSG00000009030.14	Pdcl	67466	84	124	0.0390092	0.999509
ENSMUSG00000009035.15	Tmem184b	223693	735	780.5	-0.132898	0.999509
ENSMUSG00000009047.4	Krtap13-23	546672	0	0	NA	NA
ENSMUSG00000009070.14	Rsph14	71236	4.5	3	-0.00426365	NA
ENSMUSG00000009073.16	Nf2	18016	3182	4065.5	0.056469	0.999509
ENSMUSG00000009075.2	Cabp7	192650	0	0	NA	NA
ENSMUSG00000009076.10	Zmat5	67178	493	534.5	-0.0650192	0.999509
ENSMUSG00000009079.16	Ewsr1	14030	2226.5	2781.5	-0.00952065	0.999509
ENSMUSG00000009090.17	Ap1b1	11764	1000.5	1292	0.0725486	0.999509
ENSMUSG00000009092.5	Derl3	70377	2	1.5	-0.00201232	NA
ENSMUSG00000009093.7	Gstt4	75886	0	1	0.00725879	NA
ENSMUSG00000009097.10	Tbx1	21380	5	1.5	-0.00895478	NA
ENSMUSG00000009108.15	Gnat2	14686	13	3.5	-0.0406628	NA
ENSMUSG00000009112.4	Bcl2l13	94044	552.5	634.5	-0.0215429	0.999509
ENSMUSG00000009114.17	2610028H24Rik	76964	16.5	8.5	-0.0308404	0.999509
ENSMUSG00000009115.5	Spatc1l	76573	0	3	0.0104041	NA
ENSMUSG00000009145.6	Dqx1	93838	3	17.5	0.0367013	NA
ENSMUSG00000009185.2	Ccl8	20307	0	0	NA	NA
ENSMUSG00000009207.15	Lnpk	69605	467.5	570.5	0.000479543	0.999509
ENSMUSG00000009210.10	Prr29	75573	2.5	2	-0.00547761	NA
ENSMUSG00000009214.9	Mymk	66139	1.5	3	0.00449682	NA
ENSMUSG00000009216.7	Fam163b	109349	72	76	-0.0412839	0.999509
ENSMUSG00000009246.14	Trpm5	56843	4.5	5	0.000926131	NA
ENSMUSG00000009248.6	Ascl2	17173	0	0	NA	NA
ENSMUSG00000009281.6	Rarres2	71660	0	1	0.00725879	NA
ENSMUSG00000009291.13	Pttg1ip	108705	262	333	0.00186171	0.999509
ENSMUSG00000009292.18	Trpm2	28240	12	21.5	0.0224208	0.999509
ENSMUSG00000009293.17	Ube2g2	22213	48.5	57.5	-0.0266598	0.999509
ENSMUSG00000009350.13	Mpo	17523	0.5	1	0.00237467	NA
ENSMUSG00000009356.12	Lpo	76113	1	4.5	0.00782008	NA
ENSMUSG00000009376.15	Met	17295	128.5	143	-0.0241243	0.999509
ENSMUSG00000009378.4	Slc16a12	240638	4	4	-0.00636358	NA
ENSMUSG00000009394.13	Syn2	20965	11	16	0.00347291	0.999509
ENSMUSG00000009406.13	Elk1	13712	14.5	5.5	-0.0270001	NA
ENSMUSG00000009418.16	Nav1	215690	1312.5	1504.5	-0.0704846	0.999509
ENSMUSG00000009470.17	Tnpo1	238799	1609	1814.5	-0.0773901	0.999509
ENSMUSG00000009471.4	Myod1	17927	0	0	NA	NA
ENSMUSG00000009487.10	Otog	18419	9.5	2.5	-0.0174536	NA
ENSMUSG00000009535.13	Rnmt	67897	784.5	975.5	0.0133918	0.999509
ENSMUSG00000009545.14	Kcnq1	16535	40.5	47	0.0057693	0.999509
ENSMUSG00000009549.14	Srp14	20813	16	31	0.0277381	0.999509
ENSMUSG00000009551.2	6330409D20Rik	70730	0	0	NA	NA
ENSMUSG00000009555.16	Cdk9	107951	235.5	238.5	-0.111215	0.999509
ENSMUSG00000009563.16	Tor2a	30933	0	0	NA	NA
ENSMUSG00000009566.12	Fpgs	14287	398.5	550.5	0.0447622	0.999509
ENSMUSG00000009569.14	Mrtfb	239719	0	0	NA	NA
ENSMUSG00000009575.14	Cbx5	12419	1262	1450.5	-0.0745797	0.999509
ENSMUSG00000009580.15	Odam	69592	0	0	NA	NA
ENSMUSG00000009585.18	Apobec3	80287	352	427.5	-0.0466092	0.999509
ENSMUSG00000009588.9	St6galnac1	20445	0	0	NA	NA
ENSMUSG00000009596.9	Taf7l	74469	1.5	10	0.0238188	NA
ENSMUSG00000009614.16	Sardh	192166	0	2	0.0102264	NA
ENSMUSG00000009621.18	Vav2	22325	1349	1621	-0.0279882	0.999509
ENSMUSG00000009628.14	Tex15	104271	244	527.5	0.293406	0.999509
ENSMUSG00000009630.10	Ppp2cb	19053	637.5	786.5	-0.00683729	0.999509
ENSMUSG00000009633.3	G0s2	14373	0	0	NA	NA
ENSMUSG00000009640.11	Dmap1	66233	126	137.5	-0.0450376	0.999509
ENSMUSG00000009646.13	Pla2g12b	69836	0	2.5	0.0102263	NA
ENSMUSG00000009647.13	Mcu	215999	915	967.5	-0.116661	0.999509
ENSMUSG00000009654.4	Oit3	18302	0	0	NA	NA
ENSMUSG00000009670.11	Tex11	83558	138	203	0.0924879	0.999509
ENSMUSG00000009681.10	Bcr	110279	1330	1542	-0.0569939	0.999509
ENSMUSG00000009687.14	Fxyd5	18301	3	11	0.0206699	NA
ENSMUSG00000009731.4	Kcnd1	16506	38	63.5	0.0410555	0.999509
ENSMUSG00000009733.9	Tfcp2	21422	357.5	476.5	0.0660086	0.999509
ENSMUSG00000009734.18	Pou6f2	218030	2	14.5	0.0342611	NA
ENSMUSG00000009739.17	Pou6f1	19009	0	20	0.0491437	NA
ENSMUSG00000009741.15	Ubp1	22221	0	0	NA	NA
ENSMUSG00000009772.15	Nuak2	74137	93.5	128.5	0.0441662	0.999509
ENSMUSG00000009828.15	Cilk1	56542	443.5	571	0.0518244	0.999509
ENSMUSG00000009863.14	Sdhb	67680	408	422.5	-0.143807	0.999509
ENSMUSG00000009876.13	Cox4i2	84682	19	20	-0.0212005	0.999509
ENSMUSG00000009894.15	Snap47	67826	915	1177	0.059797	0.999509
ENSMUSG00000009900.7	Wnt3a	22416	8.5	27	0.0512547	0.999509
ENSMUSG00000009905.5	Kdsr	70750	593.5	806.5	0.126866	0.999509
ENSMUSG00000009907.17	Vps4b	20479	689	857.5	0.0388695	0.999509
ENSMUSG00000009927.9	Rps25	75617	122	134.5	-0.056604	0.999509
ENSMUSG00000009941.10	Nxf2	83454	0	0	NA	NA
ENSMUSG00000009995.17	Tafazzin	66826	20.5	40.5	0.0462641	0.999509
ENSMUSG00000010021.13	Kif19a	286942	6.5	10.5	0.00152328	NA
ENSMUSG00000010025.19	Aldh3a2	11671	198	318.5	0.125408	0.999509
ENSMUSG00000010044.12	Zmynd10	114602	0	0	NA	NA
ENSMUSG00000010045.2	Tmem115	56395	31.5	53	0.0429207	0.999509
ENSMUSG00000010047.12	Hyal2	15587	15.5	16	-0.00560483	0.999509
ENSMUSG00000010048.10	Ifrd2	15983	252	297	-0.0144519	0.999509
ENSMUSG00000010051.15	Hyal1	15586	0	0	NA	NA
ENSMUSG00000010054.4	Tusc2	80385	0	0	NA	NA
ENSMUSG00000010057.8	Nprl2	56032	0	0.5	0.00359099	NA
ENSMUSG00000010064.15	Slc38a3	76257	39	35	-0.0352035	0.999509
ENSMUSG00000010066.15	Cacna2d2	56808	154	156.5	-0.0515957	0.999509
ENSMUSG00000010067.13	Rassf1	56289	94.5	95	-0.0523946	0.999509
ENSMUSG00000010080.15	Epn3	71889	0	6	0.01537	NA
ENSMUSG00000010086.17	Rnf112	22671	0	0	NA	NA
ENSMUSG00000010095.13	Slc3a2	17254	1217	1393	-0.0780587	0.999509
ENSMUSG00000010097.15	Nxf1	53319	220	250	-0.0709179	0.999509
ENSMUSG00000010110.17	Stx5a	56389	236	317.5	0.0580222	0.999509
ENSMUSG00000010122.14	Slc47a1	67473	121.5	204.5	0.0887593	0.999509
ENSMUSG00000010136.14	Cimap3	100503311	0	0	NA	NA
ENSMUSG00000010142.12	Tnfrsf13b	57916	0	5	0.0125866	NA
ENSMUSG00000010154.7	Spire2	234857	0	0	NA	NA
ENSMUSG00000010175.13	Prox1	19130	22	10	-0.0329978	0.999509
ENSMUSG00000010205.11	Raver1	71766	0	0	NA	NA
ENSMUSG00000010277.7	Bltp2	72503	732	895	-0.0147757	0.999509
ENSMUSG00000010290.7	AI597479	98404	156	156	-0.09651	0.999509
ENSMUSG00000010307.7	Tmem86a	67893	3	0	-0.010978	NA
ENSMUSG00000010311.15	Optc	269120	0	0	NA	NA
ENSMUSG00000010342.16	Tex14	83560	4204	4874.5	-0.0929418	0.999509
ENSMUSG00000010358.13	Ifi35	70110	67.5	87.5	0.011089	0.999509
ENSMUSG00000010362.9	Rdm1	66599	360	364.5	-0.143835	0.999509
ENSMUSG00000010376.15	Nedd8	18002	225	368	0.115692	0.999509
ENSMUSG00000010392.8	Gosr1	53334	533.5	697.5	0.0559948	0.999509
ENSMUSG00000010406.12	Mrpl52	68836	98.5	191.5	0.156	0.999509
ENSMUSG00000010435.7	Spaca7	78634	0	0	NA	NA
ENSMUSG00000010453.12	Kansl3	226976	473.5	599.5	0.0389367	0.999509
ENSMUSG00000010461.15	Eya4	14051	21.5	21.5	-0.000985306	0.999509
ENSMUSG00000010476.14	Ebf3	13593	9.5	17	0.0192323	0.999509
ENSMUSG00000010492.10	Uckl1os	100271841	0	0	NA	NA
ENSMUSG00000010505.16	Myt1	17932	6.5	9.5	0.00468588	NA
ENSMUSG00000010517.7	Faf1	14084	3000.5	4063.5	0.167673	0.999509
ENSMUSG00000010529.6	Gm266	212539	0	0	NA	NA
ENSMUSG00000010538.14	Tsacc	76927	153	247.5	0.109126	0.999509
ENSMUSG00000010554.14	Mettl16	67493	1728.5	2154.5	-0.00277033	0.999509
ENSMUSG00000010592.9	Dazl	13164	11.5	4.5	-0.0168696	NA
ENSMUSG00000010601.14	Apol7a	75761	0	0	NA	NA
ENSMUSG00000010607.8	Pigyl	66268	12	18.5	0.00675661	0.999509
ENSMUSG00000010608.15	Rbm25	67039	1274.5	1805.5	0.106203	0.999509
ENSMUSG00000010609.15	Psen2	19165	79	97	-0.00848594	0.999509
ENSMUSG00000010651.4	Acaa1b	235674	48	55.5	-0.0265755	0.999509
ENSMUSG00000010660.3	Plcd1	18799	114.5	145.5	0.00723037	0.999509
ENSMUSG00000010663.5	Fads1	76267	184.5	208.5	-0.0247539	0.999509
ENSMUSG00000010721.15	Lmbr1	56873	1007	1135.5	-0.0514978	0.999509
ENSMUSG00000010751.15	Tnfrsf22	79202	0	0	NA	NA
ENSMUSG00000010755.17	Cars1	27267	1348.5	759.5	-0.726016	0.00119284
ENSMUSG00000010760.5	Phlda2	22113	0	1.5	0.00892623	NA
ENSMUSG00000010796.11	Asz1	74068	3.5	5.5	-0.00189677	NA
ENSMUSG00000010797.6	Wnt2	22413	0	7	0.0163422	NA
ENSMUSG00000010803.13	Gabra1	14394	1.5	5	0.00789047	NA
ENSMUSG00000010825.17	Grid2ip	170935	28	40	0.0257491	0.999509
ENSMUSG00000010830.8	Kdelr3	105785	97	90	-0.0723501	0.999509
ENSMUSG00000010841.13	Cfap97d1	75437	0	0	NA	NA
ENSMUSG00000010911.12	Apip	56369	129	264	0.211683	0.999509
ENSMUSG00000010914.10	Pdhx	27402	627.5	828	0.0815399	0.999509
ENSMUSG00000010936.11	Vac14	234729	4769.5	5357.5	-0.064102	0.999509
ENSMUSG00000011008.13	Mcoln2	68279	9.5	14	-0.000614237	0.999509
ENSMUSG00000011034.6	Slc5a1	20537	22.5	38.5	0.0323056	0.999509
ENSMUSG00000011096.17	Akt1s1	67605	360	299	-0.236512	0.999509
ENSMUSG00000011114.18	Tbrg1	21376	128.5	154	-0.0235061	0.999509
ENSMUSG00000011118.4	Panx3	208098	0	1	0.00808649	NA
ENSMUSG00000011148.14	Adss1	11565	19	15	-0.0201909	0.999509
ENSMUSG00000011154.17	Cfap161	75556	0	4.5	0.0107185	NA
ENSMUSG00000011158.8	Brf1	72308	629	793.5	0.0195003	0.999509
ENSMUSG00000011171.11	Vipr2	22355	16.5	8.5	-0.0454887	0.999509
ENSMUSG00000011179.8	Odc1	18263	661.5	799.5	-0.00923266	0.999509
ENSMUSG00000011254.16	Thg1l	66628	164	169	-0.0506283	0.999509
ENSMUSG00000011256.16	Adam19	11492	0	0	NA	NA
ENSMUSG00000011257.19	Pabpc4	230721	1017.5	1310.5	0.00280882	0.999509
ENSMUSG00000011263.16	Exoc3l2	74463	43.5	46	-0.0117639	0.999509
ENSMUSG00000011267.8	Zfp296	63872	42	40.5	-0.0419074	0.999509
ENSMUSG00000011305.11	Plin5	66968	8	17.5	0.0207811	NA
ENSMUSG00000011306.7	Sugp1	70616	1167.5	1326	-0.0962035	0.999509
ENSMUSG00000011349.5	Dmrtc2	71241	7.5	12.5	0.0119227	NA
ENSMUSG00000011350.15	Gm5893	545936	32.5	39.5	0.0117928	0.999509
ENSMUSG00000011382.8	Dhdh	71755	0	0	NA	NA
ENSMUSG00000011427.16	Zfp790	233056	94.5	102	-0.0282423	0.999509
ENSMUSG00000011463.5	Cpb1	76703	0	0	NA	NA
ENSMUSG00000011486.14	Slc25a41	103775	15.5	8.5	-0.0366705	0.999509
ENSMUSG00000011589.9	Fsd1	240121	142.5	127	-0.129706	0.999509
ENSMUSG00000011632.7	Pinlyp	641361	0	0	NA	NA
ENSMUSG00000011658.16	Fuz	70300	0	0	NA	NA
ENSMUSG00000011751.16	Sptbn4	80297	270	367.5	0.108045	0.999509
ENSMUSG00000011752.7	Pgam1	18648	480.5	785	0.193372	0.999509
ENSMUSG00000011831.16	Evi5	14020	1000	1027.5	-0.162113	0.999509
ENSMUSG00000011832.16	Evi5l	213027	0	0	NA	NA
ENSMUSG00000011837.4	Snapc2	102209	9	9	0.000788792	NA
ENSMUSG00000011877.13	Git1	216963	397	495.5	-0.00307342	0.999509
ENSMUSG00000011884.13	Gltp	56356	108	143	0.0150588	0.999509
ENSMUSG00000011958.17	Bnip2	12175	196	357	0.159138	0.999509
ENSMUSG00000011960.12	Ccnt1	12455	649	817	0.0205856	0.999509
ENSMUSG00000012017.4	Scarf2	224024	52	43.5	-0.0521467	0.999509
ENSMUSG00000012042.9	4930579F01Rik	67741	2.5	8.5	0.0196499	NA
ENSMUSG00000012076.8	Brms1l	52592	466	559.5	-0.0164991	0.999509
ENSMUSG00000012114.17	Med15	94112	897.5	1081	-0.0264685	0.999509
ENSMUSG00000012117.13	Dhdds	67422	532.5	651	0.0233354	0.999509
ENSMUSG00000012123.17	Crybg2	230806	0	0	NA	NA
ENSMUSG00000012126.16	Ubxn11	67586	288.5	317.5	-0.0739376	0.999509
ENSMUSG00000012187.13	Mogat1	68393	0	4.5	0.0120854	NA
ENSMUSG00000012211.13	Tex22	75671	6.5	7	-0.00219458	NA
ENSMUSG00000012282.2	Wnt8a	20890	23	13.5	-0.0392415	0.999509
ENSMUSG00000012296.16	Tjap1	74094	619	705	-0.0677242	0.999509
ENSMUSG00000012350.15	Ehf	13661	2	6	0.0113588	NA
ENSMUSG00000012396.12	Nanog	71950	333.5	509	0.103059	0.999509
ENSMUSG00000012405.16	Rpl15	66480	251	248.5	-0.103178	0.999509
ENSMUSG00000012422.14	Tmem167	66074	644.5	921.5	0.146934	0.999509
ENSMUSG00000012428.9	Steap4	117167	15.5	25.5	0.016909	0.999509
ENSMUSG00000012429.9	Mplkip	66308	0	0	NA	NA
ENSMUSG00000012443.4	Kif11	16551	820.5	1017	-0.00574435	0.999509
ENSMUSG00000012483.4	Rpa3	68240	25.5	38	0.00812513	0.999509
ENSMUSG00000012519.14	Mlkl	74568	38.5	47.5	0.00419164	0.999509
ENSMUSG00000012520.10	Phox2b	18935	0	0	NA	NA
ENSMUSG00000012535.14	Tnpo3	320938	145.5	270.5	0.104983	0.999509
ENSMUSG00000012609.19	Ttll5	320244	1233.5	1420.5	-0.0663635	0.999509
ENSMUSG00000012640.16	Zfp715	69930	148	225.5	0.0751619	0.999509
ENSMUSG00000012705.16	Retn	57264	4	4.5	0.00242218	NA
ENSMUSG00000012777.14	Acp4	100503991	0	0	NA	NA
ENSMUSG00000012819.15	Cdh23	22295	162.5	253	0.08456	0.999509
ENSMUSG00000012848.15	Rps5	20103	1105.5	1202	-0.150044	0.999509
ENSMUSG00000012889.8	Podnl1	244550	13	10	-0.00789709	NA
ENSMUSG00000013033.16	Adgrl1	330814	0	0	NA	NA
ENSMUSG00000013076.17	Amotl1	75723	486.5	586.5	-0.00123969	0.999509
ENSMUSG00000013083.8	2200002J24Rik	69147	0	0	NA	NA
ENSMUSG00000013089.15	Etv5	104156	4775.5	5224.5	-0.128144	0.999509
ENSMUSG00000013091.5	Tmem190	78052	0	4.5	0.0120854	NA
ENSMUSG00000013150.15	Gfod2	70575	508.5	650	0.0139141	0.999509
ENSMUSG00000013155.10	Enkd1	102124	0	0	NA	NA
ENSMUSG00000013158.6	4933405L10Rik	71046	0	6	0.01537	NA
ENSMUSG00000013160.7	Atp6v0d1	11972	721.5	731.5	-0.179018	0.999509
ENSMUSG00000013236.17	Ptprs	19280	1322	1526.5	-0.075477	0.999509
ENSMUSG00000013275.9	Slc41a1	98396	318.5	421	0.0580469	0.999509
ENSMUSG00000013338.16	Fer1l4	74562	4	11	0.0184092	NA
ENSMUSG00000013353.10	Siglecl2	74054	0	0	NA	NA
ENSMUSG00000013367.5	Iglon5	210094	3	12.5	0.0243647	NA
ENSMUSG00000013415.9	Igf2bp1	140486	4521	4842.5	-0.167578	0.999509
ENSMUSG00000013418.8	B4galnt2	14422	108.5	161	0.0197348	0.999509
ENSMUSG00000013419.7	Zbtb47	270210	97.5	96	-0.0589245	0.999509
ENSMUSG00000013465.19	Nelfb	58202	195	263	0.0426621	0.999509
ENSMUSG00000013483.14	Card14	170720	19	7	-0.0509018	0.999509
ENSMUSG00000013495.15	Tmem175	72392	153.5	147.5	-0.0935989	0.999509
ENSMUSG00000013523.13	Bcas1	76960	10	10.5	0.00195339	NA
ENSMUSG00000013539.14	Tango2	27883	273.5	388	0.0762647	0.999509
ENSMUSG00000013562.12	NA	NA	43	19	-0.0936113	0.999509
ENSMUSG00000013584.5	Aldh1a2	19378	53	34.5	-0.0976259	0.999509
ENSMUSG00000013593.12	Ndufs2	226646	196.5	260	0.00825174	0.999509
ENSMUSG00000013611.14	Snx31	66696	20	28.5	0.0167191	0.999509
ENSMUSG00000013622.15	Atraid	381629	3	17	0.0297145	NA
ENSMUSG00000013629.16	Cad	69719	677.5	614	-0.268063	0.999509
ENSMUSG00000013643.13	Lypd8	70163	0	0	NA	NA
ENSMUSG00000013646.17	Sh3bp5l	79566	269.5	305.5	-0.0637686	0.999509
ENSMUSG00000013653.2	1810065E05Rik	69864	0	0	NA	NA
ENSMUSG00000013662.6	Atad1	67979	1032	1366	0.0469258	0.999509
ENSMUSG00000013663.7	Pten	19211	1903.5	2824	0.208108	0.999509
ENSMUSG00000013668.9	4933402N03Rik	233918	0	0	NA	NA
ENSMUSG00000013698.12	Pea15a	18611	133	131.5	-0.083777	0.999509
ENSMUSG00000013701.13	Timm23	53600	1136.5	1417	0.0149065	0.999509
ENSMUSG00000013707.3	Tnfaip8l2	69769	15.5	8	-0.0408735	0.999509
ENSMUSG00000013736.16	Trnt1	70047	6	0	-0.0121573	NA
ENSMUSG00000013766.11	Ly6g6e	70274	0	0	NA	NA
ENSMUSG00000013787.15	Ehmt2	110147	321	353.5	-0.0908328	0.999509
ENSMUSG00000013822.7	Elof1	66126	45.5	77	0.0638418	0.999509
ENSMUSG00000013833.15	Med16	216154	137.5	144	-0.0734978	0.999509
ENSMUSG00000013846.10	St3gal1	20442	109	144	0.0277436	0.999509
ENSMUSG00000013858.14	Tmem259	216157	215	281	-0.00522328	0.999509
ENSMUSG00000013878.18	Rnf170	77733	0	0	NA	NA
ENSMUSG00000013921.15	Clip3	76686	48.5	78	0.0509593	0.999509
ENSMUSG00000013928.13	1700020L13Rik	108167416	NA	NA	0.0293244	0.999509
ENSMUSG00000013928.13	NA	NA	14	27.5	NA	NA
ENSMUSG00000013936.12	Myl2	17906	13.5	1	-0.030018	NA
ENSMUSG00000013973.12	Dedd	21945	0	0	NA	NA
ENSMUSG00000013974.3	Mcemp1	69189	12.5	8	-0.00832353	NA
ENSMUSG00000013997.10	Nit1	27045	14	12	-0.0242308	0.999509
ENSMUSG00000014030.15	Pax5	18507	21	13.5	-0.0274583	0.999509
ENSMUSG00000014039.18	Prdm15	114604	904	1123	-0.00187042	0.999509
ENSMUSG00000014074.17	Rnf168	70238	332	423.5	0.0135815	0.999509
ENSMUSG00000014075.15	Dynlt2b	66061	88	73.5	-0.0986323	0.999509
ENSMUSG00000014077.13	Chp1	56398	198.5	250	0.000372665	0.999509
ENSMUSG00000014104.12	Sval2	84543	4	1	-0.00768575	NA
ENSMUSG00000014158.12	Trpv4	63873	61.5	78	0.00531172	0.999509
ENSMUSG00000014164.15	Klhl3	100503085	233.5	336.5	0.0625904	0.999509
ENSMUSG00000014177.10	Tvp23b	67510	418	472.5	-0.0102169	0.999509
ENSMUSG00000014195.16	Dnajc7	56354	0	0	NA	NA
ENSMUSG00000014198.15	Zfp385c	278304	41.5	30	-0.0601604	0.999509
ENSMUSG00000014226.10	Cacybp	12301	578	875.5	0.163674	0.999509
ENSMUSG00000014232.14	Cluap1	76779	85.5	170.5	0.154482	0.999509
ENSMUSG00000014243.5	Zswim7	69747	519.5	695	0.0585599	0.999509
ENSMUSG00000014245.8	Pigl	327942	613.5	897.5	0.126032	0.999509
ENSMUSG00000014294.4	Ndufa2	17991	20	12	-0.0424924	0.999509
ENSMUSG00000014301.13	Pam16	66449	0	0	NA	NA
ENSMUSG00000014303.13	Glis2	83396	574	555.5	-0.207736	0.999509
ENSMUSG00000014313.15	Cox6c	12864	101	131.5	0.00632595	0.999509
ENSMUSG00000014329.14	Bicc1	83675	73.5	79	-0.0273693	0.999509
ENSMUSG00000014349.7	Ube2z	268470	524	674.5	0.0205326	0.999509
ENSMUSG00000014351.12	Gip	14607	0	9	0.0215921	NA
ENSMUSG00000014353.15	Tmem87b	72477	442.5	350.5	-0.26493	0.999509
ENSMUSG00000014355.10	Anapc1	17222	948	1205	0.0312018	0.999509
ENSMUSG00000014361.5	Mertk	17289	166.5	219.5	0.032037	0.999509
ENSMUSG00000014402.15	Tsg101	22088	580.5	664	-0.0460751	0.999509
ENSMUSG00000014418.16	Hps5	246694	178	246.5	0.0629079	0.999509
ENSMUSG00000014426.9	Map3k4	26407	814	889.5	-0.108206	0.999509
ENSMUSG00000014444.17	Piezo1	234839	0	0	NA	NA
ENSMUSG00000014453.4	Blk	12143	2.5	2.5	-0.00438041	NA
ENSMUSG00000014470.4	Rnf166	68718	0	0	NA	NA
ENSMUSG00000014496.8	Ankrd28	105522	1232.5	1543.5	0.00215892	0.999509
ENSMUSG00000014498.9	Ankrd52	237615	0	0	NA	NA
ENSMUSG00000014503.15	Pkd2l2	53871	237.5	334.5	0.0612556	0.999509
ENSMUSG00000014504.16	Srp19	66384	58	78.5	0.0139476	0.999509
ENSMUSG00000014529.9	Tmbim7	75010	0	2	0.0102264	NA
ENSMUSG00000014542.3	Clec4f	51811	0	0	NA	NA
ENSMUSG00000014543.14	Klra17	170733	7	1.5	-0.0194173	NA
ENSMUSG00000014547.10	Wdfy2	268752	886.5	1061.5	-0.0133953	0.999509
ENSMUSG00000014550.14	Rbsn	78287	285	359	0.00998089	0.999509
ENSMUSG00000014551.8	Mrps25	64658	165	234.5	0.0486181	0.999509
ENSMUSG00000014554.13	Dguok	27369	329	405	0.0144468	0.999509
ENSMUSG00000014592.21	Camta1	100072	2079	2451	-0.0329513	0.999509
ENSMUSG00000014599.10	Csf1	12977	3	6	0.00835836	NA
ENSMUSG00000014601.13	Strip1	229707	182.5	311.5	0.117037	0.999509
ENSMUSG00000014602.15	Kif1a	16560	219	175	-0.203393	0.999509
ENSMUSG00000014603.3	Alx3	11694	5	1.5	-0.0181752	NA
ENSMUSG00000014606.14	Slc25a11	67863	14	19	0.0129149	0.999509
ENSMUSG00000014609.16	Chrne	11448	0	0	NA	NA
ENSMUSG00000014633.15	Cmc2	66531	525.5	657	0.0026057	0.999509
ENSMUSG00000014668.15	Chfr	231600	0	0	NA	NA
ENSMUSG00000014686.8	Ceacam16	330483	9	11	-0.000392705	NA
ENSMUSG00000014704.10	Hoxa2	15399	0	0	NA	NA
ENSMUSG00000014725.16	Adam28	13522	0	0.5	0.00359099	NA
ENSMUSG00000014747.6	Ankrd53	75305	40	23.5	-0.077241	0.999509
ENSMUSG00000014748.13	Tex261	21766	75.5	110	0.0070668	0.999509
ENSMUSG00000014763.8	Fam120b	67544	55.5	13	-0.105048	0.871087
ENSMUSG00000014767.17	Tbp	21374	69	33	-0.0130121	0.999509
ENSMUSG00000014769.10	Psmb1	19170	611	710.5	-0.0765565	0.999509
ENSMUSG00000014771.13	Pdcd2	18567	0	0	NA	NA
ENSMUSG00000014773.13	Dll1	13388	18	22.5	0.00331864	0.999509
ENSMUSG00000014776.7	Nol3	78688	7.5	3	-0.0114699	NA
ENSMUSG00000014778.10	Fhod1	234686	0	0	NA	NA
ENSMUSG00000014782.16	Plekhg4	102075	0	4.5	0.0114909	NA
ENSMUSG00000014786.8	Slc9a5	277973	125.5	191.5	0.0626472	0.999509
ENSMUSG00000014791.10	Elmo3	234683	5.5	5	-0.0101227	NA
ENSMUSG00000014813.9	Stc1	20855	2.5	0	-0.0105478	NA
ENSMUSG00000014837.15	Matcap1	74356	96	161	0.108663	0.999509
ENSMUSG00000014846.12	Tppp3	67971	23	7	-0.0756444	0.999509
ENSMUSG00000014850.15	Msh3	17686	1273	1429	-0.0735021	0.999509
ENSMUSG00000014852.16	Adamts13	279028	0	1.5	0.00892623	NA
ENSMUSG00000014856.12	Tmem208	66320	38.5	86.5	0.0725651	0.999509
ENSMUSG00000014859.9	E2f4	104394	721	820.5	-0.0948218	0.999509
ENSMUSG00000014867.9	Surf4	20932	405	444	-0.0935149	0.999509
ENSMUSG00000014873.15	Surf2	20931	16.5	18	-0.0161565	0.999509
ENSMUSG00000014905.4	Dnajb9	27362	82	68.5	-0.0887887	0.999509
ENSMUSG00000014907.10	Naf1	234344	1371	1908	0.157246	0.999509
ENSMUSG00000014932.15	Yes1	22612	0	0	NA	NA
ENSMUSG00000014956.15	Ppp1cb	19046	583.5	824.5	0.1179	0.999509
ENSMUSG00000014959.12	Gorasp2	70231	608	770.5	0.0123672	0.999509
ENSMUSG00000014980.14	Tsen15	66637	160.5	229.5	0.0718008	0.999509
ENSMUSG00000015001.17	Oc90	18256	32	43.5	-0.00496547	0.999509
ENSMUSG00000015002.18	Efr3a	76740	762	945.5	0.00041124	0.999509
ENSMUSG00000015013.9	Trappc2l	59005	0	0	NA	NA
ENSMUSG00000015016.8	Acsf3	257633	0	0	NA	NA
ENSMUSG00000015023.7	Ddx19a	13680	654	811.5	0.009902	0.999509
ENSMUSG00000015027.11	Galns	50917	0	0	NA	NA
ENSMUSG00000015053.14	Gata2	14461	6.5	13	0.0110937	NA
ENSMUSG00000015083.11	C8g	69379	0	0	NA	NA
ENSMUSG00000015085.8	Entpd2	12496	0	2.5	0.0102263	NA
ENSMUSG00000015087.14	Rabl6	227624	271	472.5	0.0500627	0.999509
ENSMUSG00000015090.13	Ptgds	19215	0	0	NA	NA
ENSMUSG00000015092.9	Edf1	59022	54	55	-0.0450584	0.999509
ENSMUSG00000015093.15	Clic3	69454	0	0	NA	NA
ENSMUSG00000015094.16	Npdc1	18146	33	22.5	-0.0575985	0.999509
ENSMUSG00000015095.12	Fbxw5	30839	5.5	1	-0.011299	NA
ENSMUSG00000015112.15	Slc25a13	50799	3072	3548	-0.0355612	0.999509
ENSMUSG00000015120.15	Ube2i	22196	718.5	807.5	-0.108537	0.999509
ENSMUSG00000015126.9	Tsr3	68327	51	62	0.0145897	0.999509
ENSMUSG00000015127.14	Unkl	74154	691	682.5	-0.191245	0.999509
ENSMUSG00000015133.17	Lrrk1	233328	94	166.5	0.123798	0.999509
ENSMUSG00000015134.15	Aldh1a3	56847	1	5	0.0124555	NA
ENSMUSG00000015143.15	Actn1	109711	2005.5	2122.5	-0.102007	0.999509
ENSMUSG00000015149.14	Sirt2	64383	111	98	-0.0830614	0.999509
ENSMUSG00000015165.16	Hnrnpl	15388	1081.5	1261.5	-0.060975	0.999509
ENSMUSG00000015176.11	Nolc1	70769	515.5	545	-0.0905928	0.999509
ENSMUSG00000015189.12	Casd1	213819	258	257	-0.11034	0.999509
ENSMUSG00000015202.13	Cnksr3	215748	923.5	908	-0.19704	0.999509
ENSMUSG00000015214.14	Mtmr1	53332	91.5	72.5	-0.0920642	0.999509
ENSMUSG00000015217.11	Hmgb3	15354	28	21	-0.0512134	0.999509
ENSMUSG00000015222.18	Map2	17756	405	385	-0.144171	0.999509
ENSMUSG00000015224.10	Cyp2j9	74519	4	25	0.0455097	0.999509
ENSMUSG00000015242.14	Nipsnap3a	73398	0	0	NA	NA
ENSMUSG00000015243.4	Abca1	11303	594.5	605	-0.0966757	0.999509
ENSMUSG00000015247.10	Nipsnap3b	66536	158.5	182	-0.0410231	0.999509
ENSMUSG00000015289.4	Lage3	66192	1	2	0.00334268	NA
ENSMUSG00000015290.15	Ubl4a	27643	8	13.5	0.0141767	NA
ENSMUSG00000015291.10	Gdi1	14567	12.5	28.5	0.0383203	0.999509
ENSMUSG00000015305.6	Sash1	70097	2445.5	2941.5	-0.018557	0.999509
ENSMUSG00000015312.9	Gadd45b	17873	5	0.5	-0.0185854	NA
ENSMUSG00000015314.10	Slamf6	30925	0	0.5	0.00359099	NA
ENSMUSG00000015316.11	Slamf1	27218	0	0.5	0.00359099	NA
ENSMUSG00000015335.16	Zdhhc12	66220	9.5	9.5	0.000417367	NA
ENSMUSG00000015337.5	Endog	13804	42	35	-0.057721	0.999509
ENSMUSG00000015340.10	Cybb	13058	25.5	49	0.0500667	0.999509
ENSMUSG00000015341.17	Golga7	57437	296.5	355.5	-0.0456446	0.999509
ENSMUSG00000015342.6	Xk	22439	59	76.5	0.0196707	0.999509
ENSMUSG00000015354.8	Pcolce2	76477	306	333	-0.0428162	0.999509
ENSMUSG00000015355.13	Cd48	12506	3	14	0.0243857	NA
ENSMUSG00000015357.10	Clpx	270166	278.5	363.5	0.0270843	0.999509
ENSMUSG00000015363.13	Trabd	67976	129	138	-0.0438284	0.999509
ENSMUSG00000015365.15	Mov10l1	83456	143.5	168	-0.0428517	0.999509
ENSMUSG00000015377.10	Dennd6b	69440	95	175.5	0.130632	0.999509
ENSMUSG00000015396.4	Cd83	12522	0	4	0.0109796	NA
ENSMUSG00000015401.12	Cltrn	57394	0	1	0.00725879	NA
ENSMUSG00000015405.15	Ace2	70008	0	0	NA	NA
ENSMUSG00000015437.5	Gzmb	14939	0	0	NA	NA
ENSMUSG00000015441.4	Gzmf	14943	0	0	NA	NA
ENSMUSG00000015443.9	Gzmn	245839	0	0	NA	NA
ENSMUSG00000015451.16	C4a	625018	3	3	-0.000651617	NA
ENSMUSG00000015452.14	Ager	11596	2.5	1.5	-0.00315115	NA
ENSMUSG00000015461.15	Atf6b	12915	150	197	0.0102785	0.999509
ENSMUSG00000015467.14	Egfl8	81701	0	0	NA	NA
ENSMUSG00000015468.14	Notch4	18132	236.5	429.5	0.236916	0.999509
ENSMUSG00000015474.16	Ppt2	54397	0	0	NA	NA
ENSMUSG00000015476.6	Prrt1	260297	0	2	0.0099733	NA
ENSMUSG00000015478.13	Rnf5	54197	6.5	20	0.032963	0.999509
ENSMUSG00000015484.3	Fam163a	329274	3.5	2	-0.0089473	NA
ENSMUSG00000015488.14	Cacfd1	381356	108.5	81.5	-0.133563	0.999509
ENSMUSG00000015501.10	Hivep2	15273	185.5	192	-0.0813041	0.999509
ENSMUSG00000015519.12	2310057J18Rik	67719	0	0	NA	NA
ENSMUSG00000015522.18	Arnt	11863	574.5	795	0.0799206	0.999509
ENSMUSG00000015533.9	Itga2	16398	7.5	6	-0.0111368	NA
ENSMUSG00000015536.14	Mocs2	17434	36.5	64.5	0.044573	0.999509
ENSMUSG00000015542.17	Nat9	66176	37	45.5	-0.00741697	0.999509
ENSMUSG00000015568.16	Lpl	16956	22	37	0.0228289	0.999509
ENSMUSG00000015575.15	Atp6v0e	11974	311	365.5	-0.0191789	0.999509
ENSMUSG00000015579.5	Nkx2-5	18091	0	0.5	0.00359099	NA
ENSMUSG00000015597.17	Zfp318	57908	111.5	133.5	0.0278341	0.999509
ENSMUSG00000015599.9	Ttbk1	106763	22.5	38	0.0357148	0.999509
ENSMUSG00000015605.6	Srf	20807	132	111.5	-0.124236	0.999509
ENSMUSG00000015619.10	Gata3	14462	18	20.5	0.000729614	0.999509
ENSMUSG00000015627.5	Gata5	14464	0	0	NA	NA
ENSMUSG00000015647.9	Lama5	16776	1009	1147	-0.0980115	0.999509
ENSMUSG00000015652.9	Steap1	70358	42.5	91	0.0815668	0.999509
ENSMUSG00000015653.13	Steap2	74051	191.5	265	0.0568449	0.999509
ENSMUSG00000015656.17	Hspa8	15481	202.5	293.5	0.0790268	0.999509
ENSMUSG00000015659.12	Serac1	321007	427.5	665.5	0.182391	0.999509
ENSMUSG00000015665.8	Awat1	245533	0	0	NA	NA
ENSMUSG00000015668.13	Pdzd11	72621	3	21.5	0.0544373	NA
ENSMUSG00000015671.11	Psma2	19166	690	947.5	0.069481	0.999509
ENSMUSG00000015672.4	Mrpl32	75398	0	0	NA	NA
ENSMUSG00000015697.14	Setdb1	84505	800	817	-0.180949	0.999509
ENSMUSG00000015702.13	Anxa9	71790	58	40	-0.0948913	0.999509
ENSMUSG00000015709.9	Arnt2	11864	360	586	0.203139	0.999509
ENSMUSG00000015711.8	Prune1	229589	459	500	-0.102722	0.999509
ENSMUSG00000015714.11	Cers2	76893	62	62	-0.0512693	0.999509
ENSMUSG00000015721.18	Nlrp5	23968	0	0.5	0.00359099	NA
ENSMUSG00000015733.13	Capza2	12343	489	665	0.0756457	0.999509
ENSMUSG00000015745.9	Plekho1	67220	29.5	24.5	-0.0137578	0.999509
ENSMUSG00000015747.5	Vps45	22365	237	183.5	-0.206924	0.999509
ENSMUSG00000015748.13	Prpf3	70767	576	748.5	-0.0031915	0.999509
ENSMUSG00000015749.12	Anp32e	66471	493	494	-0.172488	0.999509
ENSMUSG00000015750.15	Aph1a	226548	17.5	9.5	-0.04354	0.999509
ENSMUSG00000015755.16	Tab2	68652	747	896.5	0.0116511	0.999509
ENSMUSG00000015757.10	Ppil4	67418	461.5	669.5	0.11417	0.999509
ENSMUSG00000015759.11	Cnih1	12793	320.5	292	-0.182375	0.999509
ENSMUSG00000015766.14	Eps8	13860	1187	1591	0.106233	0.999509
ENSMUSG00000015776.12	Med22	20933	50.5	59	-0.0103504	0.999509
ENSMUSG00000015787.15	Abo	80908	10.5	35.5	0.0598405	0.999509
ENSMUSG00000015790.16	Surf1	20930	14.5	29.5	0.0220285	0.999509
ENSMUSG00000015804.14	Med28	66999	157	222.5	0.0728082	0.999509
ENSMUSG00000015806.12	Qdpr	110391	0	0	NA	NA
ENSMUSG00000015812.8	Gnrh1	14714	6.5	15.5	0.0203786	NA
ENSMUSG00000015829.13	Tnr	21960	122.5	162.5	0.0206757	0.999509
ENSMUSG00000015837.15	Sqstm1	18412	587.5	508.5	-0.26329	0.999509
ENSMUSG00000015839.6	Nfe2l2	18024	613.5	670.5	-0.0997486	0.999509
ENSMUSG00000015843.10	Rxrg	20183	56	80.5	0.0122001	0.999509
ENSMUSG00000015846.15	Rxra	20181	287	301	-0.117931	0.999509
ENSMUSG00000015850.11	Adamtsl4	229595	22.5	24.5	-0.00655904	0.999509
ENSMUSG00000015852.13	Fcrl2	80891	0	1	0.00725879	NA
ENSMUSG00000015854.7	Cd5l	11801	0	0	NA	NA
ENSMUSG00000015869.16	Prpsap1	67763	0	0	NA	NA
ENSMUSG00000015879.8	Fam184b	58227	59.5	98	0.0661723	0.999509
ENSMUSG00000015880.13	Ncapg	54392	343	450	0.0712548	0.999509
ENSMUSG00000015882.18	Lcorl	209707	738.5	817	-0.07506	0.999509
ENSMUSG00000015889.8	Lta4h	16993	320	440.5	0.0706509	0.999509
ENSMUSG00000015890.2	Amdhd1	71761	5.5	13	0.0061401	NA
ENSMUSG00000015932.8	Dstn	56431	1025	1136.5	-0.111262	0.999509
ENSMUSG00000015937.15	Macroh2a1	26914	177.5	0	-0.0152037	0.999509
ENSMUSG00000015942.9	Gtf2ird2	114674	142.5	127.5	-0.102462	0.999509
ENSMUSG00000015943.11	Bola1	69168	42	37	-0.0531959	0.999509
ENSMUSG00000015944.9	Castor2	80909	307	343	-0.0293313	0.999509
ENSMUSG00000015947.10	Fcgr1	14129	1.5	16	0.0323812	NA
ENSMUSG00000015950.13	Ncf1	17969	0	0	NA	NA
ENSMUSG00000015957.12	Wnt11	22411	8.5	10	0.00568294	NA
ENSMUSG00000015961.8	Adss2	11566	801	1151	0.156387	0.999509
ENSMUSG00000015962.5	Spmip3	69428	55.5	79.5	0.0237495	0.999509
ENSMUSG00000015966.17	Il17rb	50905	0	0	NA	NA
ENSMUSG00000015968.18	Cacna1d	12289	46.5	78.5	0.0630726	0.999509
ENSMUSG00000015970.19	Chdh	218865	5.5	2.5	-0.00787804	NA
ENSMUSG00000015971.5	Actr8	56249	253.5	278	-0.0408345	0.999509
ENSMUSG00000015980.14	Lrrc27	76612	102.5	102.5	-0.0226065	0.999509
ENSMUSG00000015981.12	Stk32c	57740	33	33.5	1.75301e-05	0.999509
ENSMUSG00000015994.10	Fnta	14272	307	437	0.0751197	0.999509
ENSMUSG00000016018.4	Mtrex	72198	1193.5	1674	0.156126	0.999509
ENSMUSG00000016024.9	Lbp	16803	0	8	0.0194223	NA
ENSMUSG00000016028.11	Celsr1	12614	345	374	-0.0406426	0.999509
ENSMUSG00000016087.13	Fli1	14247	3.5	1.5	-0.00530784	NA
ENSMUSG00000016128.14	Stard13	243362	0.5	1	0.000481589	NA
ENSMUSG00000016150.15	Tenm1	23963	177	255.5	0.0696667	0.999509
ENSMUSG00000016179.11	Camk1g	215303	0	1.5	0.00892623	NA
ENSMUSG00000016181.9	Utp25	215193	746.5	1092.5	0.150713	0.999509
ENSMUSG00000016194.14	Hsd11b1	15483	0	0	NA	NA
ENSMUSG00000016200.14	Syt14	329324	896.5	1037	-0.0505743	0.999509
ENSMUSG00000016206.6	H2-M3	14991	21.5	7.5	-0.0563954	0.999509
ENSMUSG00000016239.11	Lonrf3	74365	84	70	-0.0498956	0.999509
ENSMUSG00000016252.7	Atp5f1e	67126	43.5	25.5	-0.0723683	0.999509
ENSMUSG00000016253.12	Nelfcd	57314	410	373	-0.179985	0.999509
ENSMUSG00000016255.5	Tubb1	545486	0	0	NA	NA
ENSMUSG00000016256.10	Ctsz	64138	372.5	462	-0.0119779	0.999509
ENSMUSG00000016257.15	Prelid3b	66390	275	314.5	-0.0101	0.999509
ENSMUSG00000016262.14	Sertad4	214791	15.5	29	0.0284266	0.999509
ENSMUSG00000016283.13	H2-M2	14990	0	0	NA	NA
ENSMUSG00000016308.12	Ube2a	22209	195.5	234.5	-0.0203695	0.999509
ENSMUSG00000016319.3	Slc25a5	11740	141.5	171	-0.0104378	0.999509
ENSMUSG00000016327.9	Atp1b4	67821	0	0	NA	NA
ENSMUSG00000016344.14	Ppdpf	66496	0	0	NA	NA
ENSMUSG00000016346.17	Kcnq2	16536	272	374.5	0.0678503	0.999509
ENSMUSG00000016349.10	Eef1a2	13628	22	23	-0.0173556	0.999509
ENSMUSG00000016356.18	Col20a1	73368	16	19.5	-0.00368926	0.999509
ENSMUSG00000016382.15	Pls3	102866	246.5	286.5	0.00402626	0.999509
ENSMUSG00000016386.15	Mpped2	77015	1011.5	1321	0.0566869	0.999509
ENSMUSG00000016409.4	Nkap	67050	105	206	0.173687	0.999509
ENSMUSG00000016427.7	Ndufa1	54405	22.5	36	0.0277485	0.999509
ENSMUSG00000016458.15	Wt1	22431	388.5	493	0.0402435	0.999509
ENSMUSG00000016477.18	E2f3	13557	3094	3872.5	0.0319882	0.999509
ENSMUSG00000016481.15	Cr1l	12946	313.5	409	0.0509406	0.999509
ENSMUSG00000016487.15	Ppfibp1	67533	347.5	575	0.186918	0.999509
ENSMUSG00000016493.13	Cd46	17221	17	31.5	0.0315267	0.999509
ENSMUSG00000016494.9	Cd34	12490	0	0	NA	NA
ENSMUSG00000016495.12	Plgrkt	67759	60.5	74.5	-0.00559805	0.999509
ENSMUSG00000016496.7	Cd274	60533	3.5	0	-0.0124443	NA
ENSMUSG00000016498.10	Pdcd1lg2	58205	0	0	NA	NA
ENSMUSG00000016503.18	Gtf3a	66596	98.5	130	0.0192217	0.999509
ENSMUSG00000016510.11	Mtif3	76366	0	7.5	0.0135399	NA
ENSMUSG00000016520.7	Lnx2	140887	488	689	0.101622	0.999509
ENSMUSG00000016524.12	Il19	329244	0	0	NA	NA
ENSMUSG00000016526.8	Dyrk3	226419	254	306.5	-0.0168728	0.999509
ENSMUSG00000016528.10	Mapkapk2	17164	196	185.5	-0.116322	0.999509
ENSMUSG00000016529.5	Il10	16153	0	0	NA	NA
ENSMUSG00000016534.15	Lamp2	16784	749.5	816	-0.0949013	0.999509
ENSMUSG00000016541.10	Atxn10	54138	2275.5	2908.5	0.0484808	0.999509
ENSMUSG00000016552.13	Foxred2	239554	148.5	257	0.146621	0.999509
ENSMUSG00000016554.9	Eif3d	55944	0	0	NA	NA
ENSMUSG00000016559.14	H3f3b	15081	23.5	61.5	0.0901941	0.999509
ENSMUSG00000016619.10	Nup50	18141	451	547	-0.0329713	0.999509
ENSMUSG00000016624.15	Phf21b	271305	933.5	1186	0.0338598	0.999509
ENSMUSG00000016626.10	Nlrp14	76858	30.5	27	-0.0296996	0.999509
ENSMUSG00000016637.7	Ift27	67042	136.5	216.5	0.0752316	0.999509
ENSMUSG00000016664.16	Pacsin2	23970	977.5	1159.5	-0.0297093	0.999509
ENSMUSG00000016756.17	Cmah	12763	0	0.5	0.00359099	NA
ENSMUSG00000016757.11	Ttll12	223723	375.5	559	0.146588	0.999509
ENSMUSG00000016758.4	Bik	12124	45	75	0.0346161	0.999509
ENSMUSG00000016763.15	Scube1	64706	53.5	72	0.00697915	0.999509
ENSMUSG00000016831.12	Tox4	268741	26	16	-0.032943	0.999509
ENSMUSG00000016833.14	Mrps18c	68735	26	68	0.0954335	0.999509
ENSMUSG00000016918.15	Sulf1	240725	3031	4247	0.177881	0.999509
ENSMUSG00000016921.14	Srsf6	67996	49.5	63.5	0.00336073	0.999509
ENSMUSG00000016933.17	Plcg1	18803	0	0	NA	NA
ENSMUSG00000016940.18	Kctd2	70382	191	189.5	-0.0857386	0.999509
ENSMUSG00000016942.6	Tmprss6	71753	57	40	-0.0694845	0.999509
ENSMUSG00000016946.6	Kctd5	69259	453.5	586.5	0.0210045	0.999509
ENSMUSG00000016982.6	Pom121l2	195236	11.5	3.5	-0.0303934	NA
ENSMUSG00000016984.7	Etaa1	68145	454	632.5	0.0941323	0.999509
ENSMUSG00000016995.17	Matn4	17183	4.5	2	-0.0121923	NA
ENSMUSG00000016998.2	Svs4	20941	0	0	NA	NA
ENSMUSG00000017000.2	Svs6	20945	0	0	NA	NA
ENSMUSG00000017002.14	Slpi	20568	3.5	8	0.0127791	NA
ENSMUSG00000017003.7	Svs3a	64335	0	0	NA	NA
ENSMUSG00000017004.7	Svs5	20944	0	0	NA	NA
ENSMUSG00000017007.9	Rbpjl	19668	0	0	NA	NA
ENSMUSG00000017009.3	Sdc4	20971	521.5	390	-0.345344	0.999509
ENSMUSG00000017049.4	Ccdc70	67929	0	0	NA	NA
ENSMUSG00000017057.9	Il13ra1	16164	30	55	0.0400307	0.999509
ENSMUSG00000017064.4	Prl5a1	28078	4	1	-0.00768575	NA
ENSMUSG00000017119.19	Nbr1	17966	723	859	-0.0290282	0.999509
ENSMUSG00000017132.17	Cyth1	19157	427.5	445.5	-0.0933477	0.999509
ENSMUSG00000017144.8	Rnd3	74194	532	461.5	-0.259346	0.999509
ENSMUSG00000017146.12	Brca1	12189	1505.5	1774	-0.0498107	0.999509
ENSMUSG00000017165.1	Gast	14459	0	0	NA	NA
ENSMUSG00000017167.6	Cntnap1	53321	8	20.5	0.0138436	0.999509
ENSMUSG00000017176.17	Nt5c3b	68106	280	406	0.104232	0.999509
ENSMUSG00000017188.3	Coa3	52469	8	2	-0.0262748	NA
ENSMUSG00000017195.15	Zpbp2	69376	0	2	0.0099733	NA
ENSMUSG00000017204.4	Gsdma	57911	6	7	-0.00315341	NA
ENSMUSG00000017210.14	Med24	23989	400.5	380.5	-0.185618	0.999509
ENSMUSG00000017211.14	Gsdma2	76758	0	2.5	0.0103258	NA
ENSMUSG00000017221.14	Psmd3	22123	245.5	312.5	0.00279013	0.999509
ENSMUSG00000017264.16	Exosc10	50912	566.5	641.5	-0.07995	0.999509
ENSMUSG00000017286.15	Glod4	67201	842	885.5	-0.170087	0.999509
ENSMUSG00000017288.15	Vps53	68299	0	0	NA	NA
ENSMUSG00000017291.13	Taok1	216965	0	0	NA	NA
ENSMUSG00000017299.13	Dnttip1	76233	0	0	NA	NA
ENSMUSG00000017300.9	Tnnc2	21925	0	0	NA	NA
ENSMUSG00000017307.16	Acot8	170789	331	386	-0.0370397	0.999509
ENSMUSG00000017309.11	Cd300lg	52685	0	1	0.00725879	NA
ENSMUSG00000017310.7	Spint4	78239	0	1.5	0.00892623	NA
ENSMUSG00000017311.15	Pyy	217212	0	0	NA	NA
ENSMUSG00000017314.12	Mpp2	50997	52.5	52	-0.0192582	0.999509
ENSMUSG00000017316.13	Ppy	19064	0	0	NA	NA
ENSMUSG00000017344.4	Vtn	22370	0	0	NA	NA
ENSMUSG00000017376.15	Nlk	18099	1860	2361	0.0516585	0.999509
ENSMUSG00000017386.10	Traf4	22032	383.5	309.5	-0.258696	0.999509
ENSMUSG00000017390.15	Aldoc	11676	6	5.5	-0.0013076	NA
ENSMUSG00000017400.10	Stac2	217154	106.5	182	0.0808759	0.999509
ENSMUSG00000017404.12	Rpl19	19921	1132	1191	-0.181751	0.999509
ENSMUSG00000017405.14	Nek8	140859	106	99	-0.070353	0.999509
ENSMUSG00000017412.15	Cacnb4	12298	45.5	100.5	0.0970697	0.999509
ENSMUSG00000017417.14	Plxdc1	72324	406.5	414.5	-0.142394	0.999509
ENSMUSG00000017418.14	Arl5b	75869	199.5	242.5	0.00580888	0.999509
ENSMUSG00000017421.18	Zfp207	22680	2507	3042.5	-0.0361978	0.999509
ENSMUSG00000017428.16	Psmd11	69077	1667.5	2141.5	0.0403302	0.999509
ENSMUSG00000017446.14	C1qtnf1	56745	6.5	5.5	-0.0120416	NA
ENSMUSG00000017453.4	Pipox	19193	557	818.5	0.171686	0.999509
ENSMUSG00000017466.9	Timp2	21858	72.5	88.5	0.0179372	0.999509
ENSMUSG00000017478.15	Zc3h18	76014	0	0	NA	NA
ENSMUSG00000017485.11	Top2b	21974	0	0	NA	NA
ENSMUSG00000017491.9	Rarb	218772	15.5	33.5	0.0346328	0.999509
ENSMUSG00000017493.12	Igfbp4	16010	35	42.5	-0.017335	0.999509
ENSMUSG00000017499.15	Cdc6	23834	640.5	514	-0.350235	0.999509
ENSMUSG00000017548.15	Suz12	52615	2152.5	2634	-0.0179976	0.999509
ENSMUSG00000017550.14	Atad5	237877	774	1077	0.101401	0.999509
ENSMUSG00000017561.16	Crlf3	54394	1292	1453	-0.127345	0.999509
ENSMUSG00000017588.2	Krt27	16675	0	0	NA	NA
ENSMUSG00000017607.9	Tns4	217169	12	12.5	-0.0168549	0.999509
ENSMUSG00000017615.12	Tnfaip1	21927	353.5	497.5	0.102215	0.999509
ENSMUSG00000017631.19	Abr	109934	2747.5	3165	-0.0582027	0.999509
ENSMUSG00000017639.13	Rab11fip4	268451	760.5	746	-0.166663	0.999509
ENSMUSG00000017652.16	Cd40	21939	13.5	21.5	0.00455179	0.999509
ENSMUSG00000017664.16	Slc35c2	228875	287.5	289	-0.128307	0.999509
ENSMUSG00000017667.9	Zfp334	228876	39	73.5	0.0566426	0.999509
ENSMUSG00000017670.16	Elmo2	140579	569	541	-0.177695	0.999509
ENSMUSG00000017677.11	Wsb1	78889	368.5	396.5	-0.0726029	0.999509
ENSMUSG00000017679.16	Ttpal	76080	58.5	85.5	0.0429323	0.999509
ENSMUSG00000017686.17	Rhot1	59040	800.5	1237	0.220922	0.999509
ENSMUSG00000017688.14	Hnf4g	30942	0	0	NA	NA
ENSMUSG00000017692.8	Rhbdl3	246104	36	64	0.0592393	0.999509
ENSMUSG00000017697.3	Ada	11486	154	194.5	0.00580617	0.999509
ENSMUSG00000017707.9	Serinc3	26943	186.5	298	0.120033	0.999509
ENSMUSG00000017713.9	Tha1	71776	3	0	-0.0106829	NA
ENSMUSG00000017715.11	Pgs1	74451	1870	1972	-0.126389	0.999509
ENSMUSG00000017716.15	Birc5	11799	114	117.5	-0.0144108	0.999509
ENSMUSG00000017718.15	Afmid	71562	0	0	NA	NA
ENSMUSG00000017720.2	Trp53tg5	73603	0	0	NA	NA
ENSMUSG00000017721.15	Pigt	78928	177	217	-0.00546913	0.999509
ENSMUSG00000017723.11	Wfdc2	67701	47.5	42	-0.0619992	0.999509
ENSMUSG00000017724.14	Etv4	18612	530.5	782.5	0.180399	0.999509
ENSMUSG00000017733.4	Eppin	75526	0	2.5	0.0102263	NA
ENSMUSG00000017734.15	Dbndd2	52840	0	0	NA	NA
ENSMUSG00000017737.2	Mmp9	17395	0	0.5	0.00359099	NA
ENSMUSG00000017740.17	Slc12a5	57138	102	72.5	-0.109338	0.999509
ENSMUSG00000017747.13	Ghdc	80860	18	45	0.0639493	0.999509
ENSMUSG00000017754.13	Pltp	18830	215.5	213.5	-0.115038	0.999509
ENSMUSG00000017756.9	Slc12a7	20499	894.5	1224.5	0.104321	0.999509
ENSMUSG00000017760.16	Ctsa	19025	39	30	-0.00667086	0.999509
ENSMUSG00000017764.2	Zswim1	71971	0	0	NA	NA
ENSMUSG00000017765.17	Slc12a4	20498	0	0	NA	NA
ENSMUSG00000017767.3	Spata25	75642	0	5	0.0134762	NA
ENSMUSG00000017774.19	Myo1c	17913	262	415	0.150688	0.999509
ENSMUSG00000017776.15	Crk	12928	1416.5	1497	-0.162298	0.999509
ENSMUSG00000017778.14	Cox7c	12867	140	462.5	0.339078	0.999509
ENSMUSG00000017781.17	Pitpna	18738	700	878	0.0371303	0.999509
ENSMUSG00000017801.15	Mlx	21428	104	138	0.034968	0.999509
ENSMUSG00000017802.14	Retreg3	67998	472	643.5	0.0965366	0.999509
ENSMUSG00000017817.11	Jph2	59091	34.5	43.5	0.0133026	0.999509
ENSMUSG00000017830.15	Dhx58	80861	0	0	NA	NA
ENSMUSG00000017831.8	Rab5a	271457	243	100	-0.405927	0.406376
ENSMUSG00000017832.2	Hspb9	75482	0	0	NA	NA
ENSMUSG00000017837.12	Nkiras2	71966	0	22	0.0559049	NA
ENSMUSG00000017843.14	Ppp2r5c	26931	2130	2675.5	0.0683953	0.999509
ENSMUSG00000017858.12	Ift52	245866	254	345.5	0.0465607	0.999509
ENSMUSG00000017861.11	Mybl2	17865	4992	5837	-0.0883168	0.999509
ENSMUSG00000017868.16	Sgk2	27219	36.5	91	0.112278	0.999509
ENSMUSG00000017897.18	Eya2	14049	57	68	-0.0193014	0.999509
ENSMUSG00000017922.14	Prl3c1	27372	0	0	NA	NA
ENSMUSG00000017929.13	B4galt5	56336	711	789	-0.094821	0.999509
ENSMUSG00000017943.15	Gdap1l1	228858	56	72	-0.00653126	0.999509
ENSMUSG00000017950.16	Hnf4a	15378	15.5	7.5	-0.0242592	NA
ENSMUSG00000017969.13	Ptgis	19223	421	567	0.0690168	0.999509
ENSMUSG00000017978.18	Cadps2	320405	281	219.5	-0.227746	0.999509
ENSMUSG00000017999.16	Ddx27	228889	558.5	695.5	-0.0150397	0.999509
ENSMUSG00000018001.18	Cyth3	19159	246	277.5	-0.0353529	0.999509
ENSMUSG00000018008.8	Cyth4	72318	6.5	11.5	0.0135557	NA
ENSMUSG00000018012.11	Rac3	170758	30	13	-0.0549098	0.999509
ENSMUSG00000018040.9	Rrp7a	74778	0	0	NA	NA
ENSMUSG00000018042.18	Cyb5r3	109754	192	227	-0.0279889	0.999509
ENSMUSG00000018068.13	Ints2	70422	0	0	NA	NA
ENSMUSG00000018076.12	Med13l	76199	3269.5	3830.5	-0.0117041	0.999509
ENSMUSG00000018102.5	H2bc4	68024	32.5	56.5	0.0163245	0.999509
ENSMUSG00000018126.15	Baiap2l2	207495	26	17.5	-0.0425158	0.999509
ENSMUSG00000018143.10	Mafk	17135	156	190	-0.00374548	0.999509
ENSMUSG00000018160.15	Med1	19014	1178	1464	-0.000272067	0.999509
ENSMUSG00000018166.8	Erbb3	13867	130.5	167.5	0.0218778	0.999509
ENSMUSG00000018167.10	Stard3	59045	396.5	402.5	-0.0889575	0.999509
ENSMUSG00000018168.8	Ikzf3	22780	12	13.5	-0.00812484	0.999509
ENSMUSG00000018169.12	Mfng	17305	158	193	-0.0250162	0.999509
ENSMUSG00000018171.9	Vmp1	75909	1105.5	1475.5	0.0711091	0.999509
ENSMUSG00000018189.12	Uchl5	56207	482.5	606.5	0.0343417	0.999509
ENSMUSG00000018196.18	Glrx2	69367	24	33	0.0185473	0.999509
ENSMUSG00000018199.9	Ro60	20822	111.5	127.5	0.00815466	0.999509
ENSMUSG00000018209.15	Stk4	58231	1463.5	1848	0.0151818	0.999509
ENSMUSG00000018211.13	Wfdc15b	192201	0	0	NA	NA
ENSMUSG00000018217.12	Pmp22	18858	5	15.5	0.0269464	NA
ENSMUSG00000018238.6	Gdf9	14566	1	8	0.0197351	NA
ENSMUSG00000018239.9	Zcchc10	67966	561.5	922.5	0.208829	0.999509
ENSMUSG00000018259.13	Prl8a2	13529	0	0	NA	NA
ENSMUSG00000018263.11	Tbx5	21388	0	0	NA	NA
ENSMUSG00000018286.6	Psmb6	19175	42.5	40	-0.0152022	0.999509
ENSMUSG00000018287.12	Spag7	216873	284	390.5	0.0583887	0.999509
ENSMUSG00000018293.4	Pfn1	18643	35.5	49	-0.0026383	0.999509
ENSMUSG00000018322.10	Tomm34	67145	259.5	437	0.214399	0.999509
ENSMUSG00000018326.9	Ywhab	54401	416.5	538	0.0340172	0.999509
ENSMUSG00000018334.18	Ksr1	16706	947	1274.5	0.0996257	0.999509
ENSMUSG00000018339.11	Gpx3	14778	54.5	64.5	-0.000735298	0.999509
ENSMUSG00000018340.13	Anxa6	11749	598	605.5	-0.155967	0.999509
ENSMUSG00000018341.12	Il12rb2	16162	98.5	89	-0.0964392	0.999509
ENSMUSG00000018347.16	Zkscan6	52712	212.5	290	0.0553958	0.999509
ENSMUSG00000018362.14	Kpna2	16647	1395.5	1780.5	-0.00791894	0.999509
ENSMUSG00000018363.16	Smurf2	66313	1218	1234	-0.173516	0.999509
ENSMUSG00000018372.13	Cep95	320162	426.5	673.5	0.157153	0.999509
ENSMUSG00000018377.10	Vezf1	22344	218	256	-0.0226292	0.999509
ENSMUSG00000018378.13	2210416O15Rik	70393	336.5	375	-0.0746744	0.999509
ENSMUSG00000018379.17	Srsf1	110809	0	0	NA	NA
ENSMUSG00000018381.15	Abi3	66610	0	0	NA	NA
ENSMUSG00000018387.12	Shroom1	71774	0	0	NA	NA
ENSMUSG00000018395.19	Kif3a	16568	215	264.5	-0.0131927	0.999509
ENSMUSG00000018398.18	Septin8	20362	182	215	0.000737622	0.999509
ENSMUSG00000018401.17	Mtmr4	170749	483.5	465	-0.1699	0.999509
ENSMUSG00000018405.7	Mrm1	217038	55.5	98.5	0.0776742	0.999509
ENSMUSG00000018411.17	Mapt	17762	357.5	498	0.0614625	0.999509
ENSMUSG00000018412.16	Kansl1	76719	4233	5006.5	-0.0169485	0.999509
ENSMUSG00000018415.14	Gid4	66771	0	39.5	0.0113402	0.999509
ENSMUSG00000018417.14	Myo1b	17912	830.5	1071	0.0623038	0.999509
ENSMUSG00000018425.18	Dhx40	67487	497.5	588.5	-0.0237804	0.999509
ENSMUSG00000018427.8	Ypel2	77864	259.5	343.5	0.0448229	0.999509
ENSMUSG00000018428.15	Akap1	11640	772.5	824.5	-0.117317	0.999509
ENSMUSG00000018433.14	Nol11	68979	560	785.5	0.0823054	0.999509
ENSMUSG00000018442.13	Derl2	116891	209	255	-0.037092	0.999509
ENSMUSG00000018446.8	C1qbp	12261	286	303	-0.0772478	0.999509
ENSMUSG00000018449.12	Rpain	69723	176.5	247.5	0.0565988	0.999509
ENSMUSG00000018451.7	6330403K07Rik	103712	0	0	NA	NA
ENSMUSG00000018459.15	Slc13a3	114644	5	12	0.0180558	NA
ENSMUSG00000018470.8	Kcnab3	16499	0	0	NA	NA
ENSMUSG00000018474.18	Chd3	216848	65.5	53.5	-0.0819889	0.999509
ENSMUSG00000018476.7	Kdm6b	216850	31	0	-0.0113825	0.999509
ENSMUSG00000018479.12	Chct1	73634	2.5	1	-0.0050345	NA
ENSMUSG00000018481.9	Appbp2	66884	1559.5	1693.5	-0.150432	0.999509
ENSMUSG00000018486.2	Wnt9b	22412	4	2.5	-0.0111729	NA
ENSMUSG00000018500.2	Adora2b	11541	85	88.5	-0.0504881	0.999509
ENSMUSG00000018501.17	Ncor1	20185	100.5	64	-0.00441269	0.999509
ENSMUSG00000018507.16	Trpv2	22368	39.5	49	0.0109523	0.999509
ENSMUSG00000018509.8	Cenpv	73139	367	448	0.0213645	0.999509
ENSMUSG00000018537.16	Pcgf2	22658	709	734	-0.162151	0.999509
ENSMUSG00000018541.10	Cwc25	67480	199	322	0.133938	0.999509
ENSMUSG00000018543.8	Spmap1	72215	36	33.5	-0.0213442	0.999509
ENSMUSG00000018547.8	Pip4k2b	108083	260.5	345	0.0510284	0.999509
ENSMUSG00000018548.15	Trim37	68729	1754.5	1946	-0.114519	0.999509
ENSMUSG00000018554.13	Ybx2	53422	127.5	173	0.0360321	0.999509
ENSMUSG00000018559.16	Ctdnep1	67181	0	0	NA	NA
ENSMUSG00000018565.17	Elp5	54351	628	832	0.0328528	0.999509
ENSMUSG00000018566.14	Slc2a4	20528	0	12.5	0.0321711	NA
ENSMUSG00000018567.14	Gabarap	56486	22	15.5	-0.0462414	0.999509
ENSMUSG00000018569.12	Cldn7	53624	20.5	11	-0.046566	0.999509
ENSMUSG00000018570.17	2810408A11Rik	70419	7	1.5	-0.0178826	NA
ENSMUSG00000018572.10	Phf23	78246	8.5	5.5	-0.0142955	NA
ENSMUSG00000018574.14	Acadvl	11370	148.5	94.5	-0.198757	0.999509
ENSMUSG00000018581.15	Dnah11	13411	234.5	327.5	0.0651208	0.999509
ENSMUSG00000018583.5	G3bp1	27041	6440	6527.5	-0.258594	0.999509
ENSMUSG00000018585.9	Atox1	11927	957.5	1172	-0.0290844	0.999509
ENSMUSG00000018589.8	Glra2	237213	0	6	0.0144638	NA
ENSMUSG00000018593.13	Sparc	20692	541	640.5	-0.0453433	0.999509
ENSMUSG00000018595.6	Glra4	14657	0	0	NA	NA
ENSMUSG00000018599.5	Mief2	237781	17.5	28.5	0.0218295	0.999509
ENSMUSG00000018604.18	Tbx3	21386	41.5	71	0.0604925	0.999509
ENSMUSG00000018620.3	Mmp20	30800	2.5	0	-0.0105478	NA
ENSMUSG00000018623.9	Mmp7	17393	0	0	NA	NA
ENSMUSG00000018634.10	Crhr1	12921	14.5	17.5	0.003473	0.999509
ENSMUSG00000018648.15	Dusp14	56405	108.5	137	0.00389843	0.999509
ENSMUSG00000018651.14	Tada2a	217031	2332	2850.5	-0.0148506	0.999509
ENSMUSG00000018654.17	Ikzf1	22778	57.5	64.5	0.00596131	0.999509
ENSMUSG00000018656.5	Tcaf3	403088	0	0	NA	NA
ENSMUSG00000018659.12	Pnpo	103711	0	0	NA	NA
ENSMUSG00000018661.17	Cog1	16834	28.5	77.5	0.0969212	0.999509
ENSMUSG00000018666.13	Cbx1	12412	1812.5	2434	0.0552277	0.999509
ENSMUSG00000018669.14	Cdk5rap3	80280	296	271.5	-0.18169	0.999509
ENSMUSG00000018672.15	Copz2	56358	15.5	25	0.00530172	0.999509
ENSMUSG00000018677.9	Slc25a39	68066	40.5	70	0.0372016	0.999509
ENSMUSG00000018678.13	Sp2	78912	0	0	NA	NA
ENSMUSG00000018697.14	Aatf	56321	2374.5	2734.5	-0.0644514	0.999509
ENSMUSG00000018698.15	Lhx1	16869	0	0	NA	NA
ENSMUSG00000018707.13	Dync1h1	13424	994.5	1120	-0.0884314	0.999509
ENSMUSG00000018727.19	Cpsf4l	52670	596	725	-0.00756742	0.999509
ENSMUSG00000018733.10	Pex12	103737	18.5	36.5	0.0420339	0.999509
ENSMUSG00000018736.14	Ndel1	83431	694	715	-0.169133	0.999509
ENSMUSG00000018740.14	Slc25a35	71998	14	30.5	0.0371964	0.999509
ENSMUSG00000018750.14	Zbtb4	75580	57.5	50.5	-0.0663221	0.999509
ENSMUSG00000018752.19	Tnfsfm13	619441	0	0	NA	NA
ENSMUSG00000018761.14	Mpdu1	24070	502	435.5	-0.25599	0.999509
ENSMUSG00000018765.5	Fxr2	23879	553.5	739	0.0204856	0.999509
ENSMUSG00000018770.9	Atp5mc3	228033	71.5	33	-0.160967	0.999509
ENSMUSG00000018774.13	Cd68	12514	1	6.5	0.0142176	NA
ENSMUSG00000018776.10	Slc35g3	56293	0	0	NA	NA
ENSMUSG00000018796.13	Acsl1	14081	350	462	0.0224431	0.999509
ENSMUSG00000018800.14	Abca5	217265	100.5	123	0.0104455	0.999509
ENSMUSG00000018809.2	Smyd4	319822	541	756	0.0897671	0.999509
[truncated: 53,980 more rows]

## Sheet: IAAtimecourse_exons
GeneID	symbol	entrez	Exons_control	Exons_IAA2h	Exons_IAA4h	Exons_IAA6h	Exons_IAA8h	log2FoldChange_IAA2hvsControl	padj_IAA2hvsControl	log2FoldChange_IAA4hvsControl	padj_IAA4hvsControl	log2FoldChange_IAA6hvsControl	padj_IAA6hvsControl	log2FoldChange_IAA8hvsControl	padj_IAA8hvsControl
ENSMUSG00000000001.4	Gnai3	14679	3456	3399	3427	2825.5	3498	0.0302715	0.999994	0.0330934	0.951553	0.0810124	0.744947	-0.0123375	0.999542
ENSMUSG00000000003.15	Pbsn	54192	0	0	0	0	0	NA	NA	NA	NA	NA	NA	NA	NA
ENSMUSG00000000028.15	Cdc45	12544	765	741.5	645.5	588.5	765	0.0274466	0.999994	-0.153761	0.754479	0.0285615	0.965486	-0.0123144	0.969446
ENSMUSG00000000031.16	H19	14955	6	8	2.5	4	11.5	0.0274796	NA	-0.122809	NA	-0.0590767	NA	0.169492	NA
ENSMUSG00000000037.17	Scml2	107815	31.5	27.5	26.5	15.5	18	0.0444958	0.999994	0.0266528	NA	-0.165018	NA	-0.257393	NA
ENSMUSG00000000049.11	Apoh	11818	0	0.5	0.5	0	0.5	0.0028779	NA	0.00479481	NA	-0.00855146	NA	0.00575939	NA
ENSMUSG00000000056.7	Narf	67608	792	709	624	428	566	0.0146045	0.999994	-0.147552	0.632418	-0.381237	0.0774327	-0.354771	0.120458
ENSMUSG00000000058.6	Cav2	12390	16	17	30.5	13	14	-0.0122758	NA	0.287948	NA	-0.0775044	NA	-0.169095	NA
ENSMUSG00000000078.7	Klf6	23849	2609.5	2994.5	3083.5	2379.5	3049	0.164054	0.999994	0.199239	0.434977	0.154516	0.362169	0.104909	0.600547
ENSMUSG00000000085.16	Scmh1	29871	171	152	157	128	145	-0.0174681	0.999994	-0.0114226	0.965954	0.0205147	0.969738	-0.166752	0.708268
ENSMUSG00000000088.7	Cox5a	12858	1234	1257	1221.5	1106	1335.5	0.0461067	0.999994	0.0042718	0.965206	0.185245	0.457204	0.066248	0.83383
ENSMUSG00000000093.6	Tbx2	21385	8	6.5	6.5	9	11	-0.0264457	NA	-0.0650972	NA	0.125797	NA	0.0815446	NA
ENSMUSG00000000094.12	Tbx4	21387	60	61	58.5	38	46.5	0.0655293	0.999994	0.0508334	0.991988	-0.144761	0.740335	-0.210956	0.731024
ENSMUSG00000000103.12	Zfy2	22768	0.5	0	0	0.5	0.5	-0.0046266	NA	-0.00803423	NA	0.0127988	NA	0.00576196	NA
ENSMUSG00000000120.6	Ngfr	18053	534	827	845	896.5	868	0.294319	0.118469	0.362498	0.0156712	0.780583	2e-06	0.381315	0.00796954
ENSMUSG00000000125.5	Wnt3	22415	183.5	193.5	185	167	159	0.0691158	0.999994	0.0234392	0.967755	0.184708	0.593409	-0.216601	0.752323
ENSMUSG00000000126.11	Wnt9a	216795	73.5	92.5	85.5	85.5	100	0.0906839	0.999994	0.0260881	0.843957	0.272135	0.274538	0.12704	0.596083
ENSMUSG00000000127.15	Fer	14158	237.5	215	175.5	136	196.5	0.0373837	0.999994	-0.212477	0.59053	-0.222949	0.403049	-0.140775	0.636395
ENSMUSG00000000131.15	Xpo6	74204	3905.5	4027	4175	3996	4760.5	0.0439263	0.999994	0.0711555	0.833113	0.334748	0.0975409	0.177831	0.452957
ENSMUSG00000000134.17	Tfe3	209446	3351.5	3438	3330.5	2558	3483	0.080083	0.999994	0.0382319	0.931914	-0.00745742	0.977393	0.0213741	0.931157
ENSMUSG00000000142.15	Axin2	12006	586	704	714	602	722	0.15378	0.999994	0.184474	0.477763	0.276333	0.153924	0.134089	0.49278
ENSMUSG00000000148.17	Brat1	231841	588	592	655	752.5	893	-0.048442	0.999994	0.0445806	0.843432	0.527126	0.0243508	0.38704	0.113729
ENSMUSG00000000149.10	Gna12	14673	1430	1203	1187	1094	1191	-0.0921547	0.999994	-0.123955	0.759151	0.0662854	0.976011	-0.198814	0.464616
ENSMUSG00000000154.16	Slc22a18	18400	19.5	12.5	21	12.5	15	-0.0714951	NA	0.118456	NA	-0.0243598	NA	-0.0780061	NA
ENSMUSG00000000157.16	Itgb2l	16415	0.5	0	0	0	0.5	-0.00313532	NA	-0.00548487	NA	-0.00430697	NA	0.00937834	NA
ENSMUSG00000000159.16	Igsf5	72058	1	1	1	1	0	0.00438229	NA	0.00707164	NA	0.0242022	NA	-0.049215	NA
ENSMUSG00000000167.14	Pih1d2	72614	36.5	12.5	12	12.5	13.5	-0.107756	NA	-0.194056	NA	-0.112191	NA	-0.214929	NA
ENSMUSG00000000168.9	Dlat	235339	1839	1609	1584	1196.5	1363	-0.0424055	0.999994	-0.0693868	0.841183	-0.145679	0.46743	-0.339529	0.131984
ENSMUSG00000000171.5	Sdhd	66925	1650.5	1482	1528	1235.5	1644	-0.0545114	0.999994	-0.0285082	0.95501	-0.0113942	0.940607	-0.000401458	0.979085
ENSMUSG00000000182.9	Fgf23	64654	1	0.5	1.5	0	0.5	-0.00426921	NA	0.0248222	NA	-0.0355647	NA	-0.0114157	NA
ENSMUSG00000000183.6	Fgf6	14177	0.5	0.5	0	0	0	0.00435901	NA	-0.00550406	NA	-0.00433889	NA	-0.00885002	NA
ENSMUSG00000000184.12	Ccnd2	12444	381	429.5	619.5	647.5	870.5	-0.0396848	0.999994	0.385496	0.0222672	0.771732	1.9e-05	0.764787	2.1e-05
ENSMUSG00000000194.13	Gpr107	277463	1231.5	981	980.5	896	1187.5	-0.155476	0.999994	-0.178981	0.572616	0.000810062	0.876706	-0.00862424	0.903434
ENSMUSG00000000197.8	Nalcn	338370	28	25.5	31.5	15	18.5	0.021305	0.999994	0.143089	NA	-0.186791	NA	-0.21562	NA
ENSMUSG00000000202.9	Btbd17	72014	124.5	175	260	262	227	0.0368825	0.982679	0.464707	0.00880714	0.816569	3.25e-05	0.269494	0.053052
ENSMUSG00000000204.16	Slfn4	20558	1	0	0.5	0	1	-0.00692991	NA	-9.6e-05	NA	-0.0158423	NA	0.0148572	NA
ENSMUSG00000000214.11	Th	21823	3	3	5	2.5	1.5	-0.0019331	NA	0.0718827	NA	0.00214677	NA	-0.0903121	NA
ENSMUSG00000000215.11	Ins2	16334	0	0	0	0	0	NA	NA	NA	NA	NA	NA	NA	NA
ENSMUSG00000000216.8	Scnn1g	20278	2	1.5	1	1	0.5	0.00561006	NA	-0.00589338	NA	0.000848147	NA	-0.0470721	NA
ENSMUSG00000000223.13	Drp2	13497	8	6.5	6.5	6.5	9.5	-0.0183477	NA	-0.0318254	NA	0.0374868	NA	0.0351766	NA
ENSMUSG00000000244.17	Tspan32	27027	12.5	9.5	11.5	12	14	-0.0493613	NA	-0.0259947	NA	0.124909	NA	0.0354187	NA
ENSMUSG00000000247.11	Lhx2	16870	12.5	11	14.5	19.5	27.5	-0.0857532	NA	-0.049676	NA	0.259375	NA	0.282838	NA
ENSMUSG00000000248.16	Clec2g	70809	1	2	2	0.5	1	0.015445	NA	0.0218294	NA	-0.0376302	NA	-0.0145696	NA
ENSMUSG00000000253.13	Gmpr	66355	130.5	132.5	110.5	114.5	144	0.0431099	0.999994	-0.151264	0.885909	0.150854	0.694585	0.0871115	0.876716
ENSMUSG00000000263.15	Glra1	14654	0	1	0	1	3	0.0020338	NA	-0.0275715	NA	0.0122538	NA	0.0635779	NA
ENSMUSG00000000266.11	Mid2	23947	7	7	7	4	2.5	0.0329896	NA	0.0446777	NA	-0.0447039	NA	-0.163887	NA
ENSMUSG00000000275.16	Trim25	217069	4949	5904.5	6306	4828	6041.5	0.19196	0.928003	0.287691	0.140177	0.257162	0.111395	0.179796	0.299538
ENSMUSG00000000276.11	Dgke	56077	476.5	577.5	553.5	442	654.5	0.187443	0.999994	0.123393	0.634598	0.161857	0.330659	0.285551	0.156481
ENSMUSG00000000278.10	Scpep1	74617	2137.5	2265.5	2294.5	2031	2337	0.0822156	0.999994	0.089088	0.804712	0.253057	0.215562	0.0639949	0.783418
ENSMUSG00000000282.12	Mnt	17428	1700.5	1928.5	1723	1553	1888	0.173442	0.999994	0.0230576	0.909854	0.200189	0.28761	0.0779587	0.725022
ENSMUSG00000000290.13	Itgb2	16414	9.5	15.5	14	8	9.5	0.0773161	NA	0.0722768	NA	-0.0593047	NA	-0.0969606	NA
ENSMUSG00000000295.13	Hddc2	69692	273	253	246.5	208.5	254.5	-0.0130361	0.999994	-0.0480443	0.941002	0.0274997	0.999564	-0.0792307	0.87134
ENSMUSG00000000296.8	Tpd52l1	21987	130	135.5	136	87	124	0.069523	0.999994	0.078813	0.934739	-0.182191	0.696767	-0.0772823	0.919108
ENSMUSG00000000301.16	Pemt	18618	97	63.5	62	54	51	-0.0938582	0.999994	-0.146237	0.549797	-0.0771322	0.476512	-0.415549	0.109815
ENSMUSG00000000303.12	Cdh1	12550	30031	30485	31540.5	24059	31003	0.0634094	0.999994	0.103776	0.800923	0.0344399	0.842807	0.00580523	0.958986
ENSMUSG00000000305.12	Cdh4	12561	119	99	106.5	97.5	153.5	-0.107844	0.999994	-0.0686215	0.946377	0.0797888	0.876393	0.278821	0.583396
ENSMUSG00000000308.14	Ckmt1	12716	244	244.5	240	219	261.5	0.0262416	0.999994	-0.0028746	0.978216	0.170429	0.575928	0.0302359	0.918704
ENSMUSG00000000317.11	Bcl6b	12029	344	484	447.5	333	488	0.298889	0.319451	0.219296	0.26359	0.164973	0.23847	0.283393	0.108675
ENSMUSG00000000318.16	Clec10a	17312	0	0.5	1	0.5	1	-0.00250718	NA	0.0107654	NA	0.00236885	NA	0.017697	NA
ENSMUSG00000000320.10	Alox12	11684	33.5	48	48	33	43.5	0.0922456	0.999994	0.120626	NA	0.0155424	0.686042	0.00875626	0.810559
ENSMUSG00000000325.16	NA	NA	449.5	424	454	395	496	-0.0296892	0.999994	0.038068	0.946606	0.152446	0.63054	0.0661963	0.881185
ENSMUSG00000000326.13	Comt	12846	304	247.5	193.5	118	151.5	0.0291713	0.999994	-0.248736	0.250951	-0.618493	0.00472126	-0.616129	0.00461438
ENSMUSG00000000339.14	Rtca	66368	623.5	536	527	396.5	498.5	-0.0575172	0.999994	-0.0986454	0.776649	-0.18126	0.379685	-0.249597	0.298627
ENSMUSG00000000340.10	Dbt	13171	657.5	516.5	463.5	351	500	-0.100472	0.999994	-0.265833	0.268137	-0.331164	0.0945772	-0.240087	0.249746
ENSMUSG00000000346.9	Dazap2	23994	898	832	986	598	1088.5	-0.0416079	0.999994	0.143113	0.818535	-0.218303	0.549898	0.213654	0.586603
ENSMUSG00000000355.13	Mcts1	68995	333.5	349.5	366	219	366.5	0.0682766	0.999994	0.120341	0.852834	-0.2419	0.579949	0.0648798	0.879943
ENSMUSG00000000359.3	Rem1	19700	5	14	11.5	8	6.5	0.0911158	NA	0.0598393	NA	0.0415524	NA	-0.123451	NA
ENSMUSG00000000365.9	Rnf17	30054	295.5	255	223	140	179.5	0.047503	0.999994	-0.14132	0.634279	-0.403498	0.0913824	-0.487837	0.0475336
ENSMUSG00000000374.8	Trappc10	216131	813	616	552	488	668	-0.167755	0.999994	-0.340334	0.0988314	-0.205282	0.227055	-0.176847	0.346314
ENSMUSG00000000378.15	Ccm2	216527	702.5	641.5	684	572	757.5	-0.0486407	0.999994	0.0179179	0.982229	0.0679673	0.823713	0.0772528	0.865797
ENSMUSG00000000381.10	Wap	22373	0	3	1	1.5	1.5	0.0360846	NA	-0.0199015	NA	0.0235391	NA	0.000200894	NA
ENSMUSG00000000384.15	Tbrg4	21379	4897	5044.5	5389	4348.5	5708.5	0.0615082	0.999994	0.136392	0.670251	0.172979	0.346681	0.148418	0.506045
ENSMUSG00000000385.8	Tmprss2	50528	16	10.5	12.5	13	13.5	-0.0518073	NA	-0.0224079	NA	0.0943973	NA	-0.0242884	NA
ENSMUSG00000000386.16	Mx1	17857	0.5	0	0.5	0	0	-0.00314095	NA	0.00733635	NA	-0.004323	NA	-0.00883647	NA
ENSMUSG00000000392.17	Fap	14089	0	0.5	0	0	0	0.00587269	NA	-0.00291641	NA	-3.37e-05	NA	-0.00517932	NA
ENSMUSG00000000394.15	Gcg	14526	0	0	0	0	0	NA	NA	NA	NA	NA	NA	NA	NA
ENSMUSG00000000399.10	Ndufa9	66108	1115.5	1075.5	924	735.5	850	0.0537222	0.999994	-0.143206	0.708325	-0.146515	0.492373	-0.324991	0.16237
ENSMUSG00000000402.2	Egfl6	54156	6	13.5	12.5	19	20	0.00475594	NA	-0.030591	NA	0.366564	NA	0.200803	NA
ENSMUSG00000000409.14	Lck	16818	253	286.5	276	223.5	303.5	0.109506	0.999994	0.0455874	0.884153	0.120492	0.571667	0.129864	0.639459
ENSMUSG00000000411.7	Tssk3	58864	2	2.5	3	2.5	2	-0.00261571	NA	0.0200672	NA	0.0434459	NA	-0.0315376	NA
ENSMUSG00000000416.16	Cttnbp2	30785	43	39.5	40.5	33.5	39	-0.00643279	0.999994	0.00892983	NA	0.0296263	0.972455	-0.071576	0.926379
ENSMUSG00000000420.15	Galnt1	14423	1059	1067.5	1070	791	1108.5	0.0580383	0.999994	0.0544256	0.925099	-0.0592424	0.893281	0.0265737	0.936111
ENSMUSG00000000435.1	Myf5	17877	2	1.5	1.5	2	1.5	-0.00470052	NA	-0.012156	NA	0.0465022	NA	-0.0181433	NA
ENSMUSG00000000439.9	Mkrn2	67027	535	427	426.5	296.5	471	-0.0919313	0.999994	-0.11302	0.751895	-0.29322	0.224879	-0.0634245	0.756991
ENSMUSG00000000440.12	Pparg	19016	0	1	2	0.5	0	0.00591705	NA	0.0260093	NA	-0.00334695	NA	-0.0243173	NA
ENSMUSG00000000441.17	Raf1	110157	989	1045	1045.5	887.5	1118	0.0710353	0.999994	0.065286	0.870332	0.170641	0.427657	0.0834158	0.76113
ENSMUSG00000000486.13	Septin1	54204	830.5	929	931.5	799.5	974	0.141495	0.999994	0.109861	0.709643	0.277291	0.151395	0.152436	0.463648
ENSMUSG00000000489.7	Pdgfb	18591	101.5	153	153	127	140	0.195801	0.818781	0.223549	0.288315	0.299712	0.106641	0.0674739	0.487277
ENSMUSG00000000530.16	Acvrl1	11482	39	37	37	20.5	33	0.0400487	0.999994	0.0440158	NA	-0.236328	0.568937	-0.0793901	0.876003
ENSMUSG00000000531.5	Tamalin	56149	134	185	160	157	171	0.173496	0.999994	0.0398307	0.78497	0.2979	0.201854	0.06103	0.649119
ENSMUSG00000000532.11	Acvr1b	11479	834.5	742	695	601	710.5	-0.0350491	0.999994	-0.126651	0.769583	-0.021838	0.846475	-0.17619	0.541738
ENSMUSG00000000538.18	Tom1l2	216810	218.5	177.5	121	95.5	131.5	0.0343388	0.999994	-0.371538	0.122469	-0.421192	0.0629973	-0.383341	0.0969913
ENSMUSG00000000544.14	Gpa33	59290	1955	1861.5	1836	1299.5	1658	0.0305901	0.999994	0.0168057	0.992917	-0.0849873	0.766334	-0.165573	0.627152
ENSMUSG00000000552.10	Zfp385a	29813	781.5	765	706.5	504.5	703	0.0528925	0.999994	-0.0453741	0.931559	-0.199753	0.461566	-0.122091	0.742888
ENSMUSG00000000555.8	Itga5	16402	1308.5	1895	2160	1894	2178	0.280184	0.159686	0.47517	0.00250799	0.630808	3.59e-05	0.429752	0.00328298
ENSMUSG00000000560.9	Gabra2	14395	2	5	7	2	9.5	0.00104824	NA	0.0716935	NA	-0.13184	NA	0.17441	NA
ENSMUSG00000000561.14	Wdr77	70465	2624	2638	2890.5	2299.5	3197	0.0258516	0.999994	0.132806	0.701139	0.145777	0.451561	0.213778	0.346553
ENSMUSG00000000562.5	Adora3	11542	0	0	0.5	0	0	-0.00162728	NA	0.00992399	NA	-1.78e-05	NA	-0.00516578	NA
ENSMUSG00000000563.17	Atp5pb	11950	2964	2731	2761.5	2503	2906.5	-0.0304841	0.999994	-0.0306288	0.970824	0.147494	0.632526	-0.0302202	0.95643
ENSMUSG00000000567.5	Sox9	20682	20	24.5	37.5	35.5	51	-0.0965305	0.999994	0.141609	NA	0.325596	0.130508	0.383849	0.119085
ENSMUSG00000000568.15	Hnrnpd	11991	6599.5	6710	7044.5	4729	7328.5	0.0538453	0.999994	0.109866	0.834709	-0.132233	0.744988	0.0981123	0.787956
ENSMUSG00000000579.14	Dynlt1c	100040563	26	32	29.5	20.5	36.5	0.0552482	0.999994	0.015285	NA	-0.0825647	0.965246	0.128322	0.747253
ENSMUSG00000000581.8	C1d	57316	555.5	487.5	392.5	260	329	0.0285499	0.999994	-0.244475	0.295895	-0.494428	0.0149608	-0.544241	0.00750806
ENSMUSG00000000594.7	Gm2a	14667	289.5	289	265.5	188	270.5	0.0540443	0.999994	-0.0428813	0.946653	-0.173555	0.599551	-0.0646871	0.892479
ENSMUSG00000000600.15	Krit1	79264	811	649.5	599.5	393	699.5	-0.100061	0.999994	-0.229627	0.352322	-0.472732	0.0177564	-0.119051	0.527278
ENSMUSG00000000605.9	Clcn4	12727	279.5	217.5	163.5	146	168	-0.0363674	0.999994	-0.37527	0.0935769	-0.297913	0.124174	-0.444954	0.0388407
ENSMUSG00000000606.18	Vmn2r88	669149	0	0	0	0	0	NA	NA	NA	NA	NA	NA	NA	NA
ENSMUSG00000000617.14	Grm6	108072	69.5	101	176	112	151	0.0109832	0.999994	0.601472	0.0019674	0.398834	0.0146763	0.393688	0.016517
ENSMUSG00000000627.15	Sema4f	20355	56	57.5	49	38.5	45	0.0656553	0.999994	-0.0475277	0.943462	-0.0491263	0.871927	-0.141368	0.816557
ENSMUSG00000000628.10	Hk2	15277	8014.5	7964	7893.5	7107.5	7944	0.0379702	0.999994	0.0196122	0.961257	0.188759	0.424578	-0.0436784	0.964876
ENSMUSG00000000631.20	Myo18a	360013	1744.5	1668.5	1819	1677	1874.5	-0.0252585	0.999994	0.0830516	0.860275	0.28589	0.205935	0.0535524	0.858073
ENSMUSG00000000632.13	Sez6	20370	45.5	34	59.5	61.5	91	-0.236947	0.999994	0.122798	0.746937	0.39628	0.214075	0.517109	0.130729
ENSMUSG00000000673.9	Haao	107766	2.5	0.5	4.5	1.5	3.5	-0.0408506	NA	0.0684527	NA	-0.0292559	NA	0.0394531	NA
ENSMUSG00000000682.7	Cd52	23833	3.5	2.5	2	2	8	-0.0242786	NA	-0.0494769	NA	-0.0473846	NA	0.168532	NA
ENSMUSG00000000686.11	Abhd15	67477	12	13	16.5	8	16	0.000760843	NA	0.095402	NA	-0.142022	NA	0.0738961	NA
ENSMUSG00000000690.5	Hoxb6	15414	1	1	3.5	2.5	2	-0.0271266	NA	0.0658529	NA	0.0643409	NA	-0.00971227	NA
ENSMUSG00000000693.10	Loxl3	16950	63	47.5	60	33.5	44.5	-0.0546778	0.999994	0.0942039	0.991988	-0.207801	0.488911	-0.200749	0.575107
ENSMUSG00000000701.8	Tcl1b5	27382	0	1	0	0	0	0.0118724	NA	-0.0054906	NA	-0.00431649	NA	-0.00883092	NA
ENSMUSG00000000706.16	Btn1a1	12231	3.5	2.5	0	0.5	0.5	0.0219904	NA	-0.0476386	NA	-0.0394813	NA	-0.0423607	NA
ENSMUSG00000000708.14	Kat2b	18519	1036.5	1130	1192	881.5	1160.5	0.112247	0.999994	0.167394	0.582497	0.112049	0.531226	0.0851032	0.707377
ENSMUSG00000000711.3	Rab5b	19344	545.5	479.5	529	416.5	540.5	-0.0783385	0.999994	0.0181356	0.998212	0.0215652	0.986933	-0.0103553	0.96977
ENSMUSG00000000724.10	Cryba1	12957	18	12.5	29	20	32.5	-0.122847	0.999994	0.144016	NA	0.113052	NA	0.191103	NA
ENSMUSG00000000730.13	Dnmt3l	54427	6065.5	6738	6549	7019.5	7267	0.0813547	0.999994	0.0427027	0.857101	0.425427	0.0619829	0.142725	0.535813
ENSMUSG00000000731.15	Aire	11634	118.5	125	180	115.5	215.5	-0.0342887	0.999994	0.268981	0.347372	0.121586	0.443455	0.447272	0.0853877
ENSMUSG00000000732.9	Icosl	50723	465.5	561.5	551.5	407	731.5	0.134696	0.999994	0.109672	0.698719	0.0811397	0.552975	0.387419	0.0811013
ENSMUSG00000000738.18	Spg7	234847	1245.5	1190.5	1171	1219.5	1415.5	-0.0208079	0.999994	-0.0385945	0.994297	0.313288	0.204501	0.141628	0.666316
ENSMUSG00000000739.14	Sult5a1	57429	58.5	33	33	16.5	20.5	-0.0384073	0.999994	-0.0467957	NA	-0.394081	0.0924493	-0.422732	0.0832927
ENSMUSG00000000740.12	Rpl13	270106	19959	20025	20718	17358.5	21779.5	0.0375921	0.999994	0.0741023	0.863213	0.153614	0.463161	0.0812747	0.776054
ENSMUSG00000000743.9	Chmp1a	234852	2101.5	1808	1727.5	1709	1782	-0.069155	0.999994	-0.143044	0.748366	0.135354	0.821226	-0.175921	0.563955
ENSMUSG00000000751.13	Rpa1	68275	6041	5899.5	5952	5583	5870.5	0.015102	0.999994	0.0212119	0.959985	0.248304	0.294847	-0.0607113	0.933201
ENSMUSG00000000753.15	Serpinf1	20317	36.5	36.5	29.5	19.5	24.5	0.0840975	0.999994	-0.0256478	NA	-0.177686	0.616864	-0.209074	0.638521
ENSMUSG00000000759.14	Tubgcp3	259279	901.5	802	679.5	553.5	800	-0.0304367	0.999994	-0.25701	0.322508	-0.22795	0.252243	-0.123697	0.588133
ENSMUSG00000000766.18	Oprm1	18390	4	4	6.5	2.5	4.5	-0.00389287	NA	0.0594947	NA	-0.0607471	NA	-0.0082993	NA
ENSMUSG00000000776.13	Polr3d	67065	1315.5	1197	1171	1123	1337	-0.0441217	0.999994	-0.0936384	0.884153	0.156777	0.645489	0.00620501	0.993546
ENSMUSG00000000782.16	Tcf7	21414	1520.5	1586	1711	1355	1907	0.0525087	0.999994	0.14135	0.691562	0.105647	0.585176	0.214579	0.394028
ENSMUSG00000000787.12	Ddx3x	13205	22977	22555.5	23106	15228.5	24219	0.0336722	0.999994	0.0589836	0.935207	-0.205547	0.47995	0.0562694	0.909795
ENSMUSG00000000791.9	Il12rb1	16161	29	25	30.5	29	34.5	-0.0647265	0.999994	0.0231229	NA	0.172976	0.683574	0.0756048	0.887607
ENSMUSG00000000792.2	Slc5a5	114479	217.5	238	264.5	246	351.5	0.0216235	0.999994	0.132909	0.608457	0.349386	0.0979082	0.436893	0.0523849
ENSMUSG00000000794.9	Kcnn3	140493	6	9.5	7.5	5	7	0.0425584	NA	0.0221606	NA	-0.0412497	NA	-0.0280632	NA
ENSMUSG00000000804.14	Usp32	237898	1358	1260.5	1169	825	1209.5	0.00739887	0.999994	-0.101017	0.80038	-0.267021	0.209028	-0.133009	0.619031
ENSMUSG00000000805.18	Car4	12351	369.5	410.5	496	375.5	512.5	0.0807361	0.999994	0.309874	0.172291	0.218051	0.223581	0.282482	0.161839
ENSMUSG00000000811.13	Txnrd3	232223	137.5	148	133.5	105.5	137	0.0886487	0.999994	-0.00461523	0.988317	-0.0225848	0.988716	-0.0454964	0.981797
ENSMUSG00000000817.10	Fasl	14103	0	1	0	0	1	0.00888329	NA	-0.0106006	NA	-0.0128182	NA	0.0203226	NA
ENSMUSG00000000823.16	Zfp512b	269401	1693	1525	1614	1290	1964.5	-0.0768311	0.999994	-0.0159872	0.985546	0.015658	0.966485	0.176772	0.560072
ENSMUSG00000000826.16	Dnajc5	13002	2670	2469	2495	1904.5	2477.5	-0.0203442	0.999994	-0.0190183	0.961257	-0.0722544	0.740335	-0.10096	0.742094
ENSMUSG00000000827.18	Tpd52l2	66314	1230	1112.5	1128	1090	1242	-0.0525478	0.999994	-0.0637363	0.929289	0.205466	0.488474	-0.000533677	0.993375
ENSMUSG00000000838.17	Fmr1	14265	1912	1937	1987.5	1330.5	2010	0.0600825	0.999994	0.0871373	0.872773	-0.133187	0.686997	0.0431423	0.903125
ENSMUSG00000000861.15	Bcl11a	14025	569.5	811	850	626	1128.5	0.173464	0.798453	0.21511	0.242506	0.20261	0.14863	0.504708	0.0122745
ENSMUSG00000000869.12	Il4	16189	18.5	9.5	13	2.5	4	0.00314419	NA	0.0874563	NA	-0.288998	NA	-0.248568	NA
ENSMUSG00000000876.11	Pxmp4	59038	69	69.5	42	23	28	0.196747	0.999994	-0.155934	0.572616	-0.511235	0.0693319	-0.56167	0.0488614
ENSMUSG00000000881.12	Dlg3	53310	472	434.5	412	275	392.5	0.0102863	0.999994	-0.0644266	0.868451	-0.308373	0.185773	-0.203273	0.45783
ENSMUSG00000000884.17	Gnb1l	13972	140	122.5	117	105	119	-0.0324924	0.999994	-0.0935932	0.864619	0.0480102	0.977568	-0.141465	0.721277
ENSMUSG00000000889.8	Dbh	13166	0	0	0	0	0	NA	NA	NA	NA	NA	NA	NA	NA
ENSMUSG00000000901.17	Mmp11	17385	371	396	414.5	386.5	423.5	0.0527623	0.999994	0.109597	0.763278	0.323953	0.173702	0.0747761	0.745465
ENSMUSG00000000902.13	Smarcb1	20587	1922	1852.5	1857.5	1897.5	2103	-0.0192049	0.999994	-0.027782	0.996655	0.309488	0.213652	0.0614773	0.868938
ENSMUSG00000000903.3	Vpreb3	22364	18.5	15	12	10	12.5	0.015475	NA	-0.0753208	NA	-0.0525487	NA	-0.0767431	NA
ENSMUSG00000000915.15	Hip1r	29816	551.5	499.5	490.5	469	528.5	-0.042725	0.999994	-0.0772875	0.908702	0.159754	0.685832	-0.0571624	0.901879
ENSMUSG00000000916.15	Nsun5	100609	647	552	555	549.5	638.5	-0.0789969	0.999994	-0.118949	0.83662	0.167489	0.708662	-0.00961895	0.954369
ENSMUSG00000000934.9	Top1mt	72960	202	167	131	134	123.5	0.00124017	0.999994	-0.26284	0.400645	0.00147556	0.737072	-0.41004	0.133265
ENSMUSG00000000938.11	Hoxa10	15395	2	3.5	4.5	13.5	5.5	-0.0458837	NA	-0.0467463	NA	0.486363	NA	-0.0192458	NA
ENSMUSG00000000942.10	Hoxa4	15401	1	0	1	0	0.5	-0.00835986	NA	0.0134791	NA	-0.0197744	NA	-0.00313211	NA
ENSMUSG00000000948.16	NA	NA	1316.5	1431	1425.5	788	1534	0.104769	0.999994	0.102292	0.874519	-0.385891	0.298973	0.130944	0.761536
ENSMUSG00000000957.11	Mmp14	17387	743.5	967	1126.5	835.5	967.5	0.235848	0.516792	0.438515	0.0116685	0.358739	0.0238371	0.173541	0.244024
ENSMUSG00000000958.10	Slc7a7	20540	2277.5	2574.5	2626	1935.5	2345.5	0.175477	0.999994	0.199431	0.424832	0.0826369	0.597228	-0.026767	0.970133
ENSMUSG00000000959.7	Oxa1l	69089	1599.5	1413	1362.5	1069.5	1468.5	-0.0521067	0.999994	-0.119017	0.754529	-0.13581	0.500604	-0.0942274	0.723202
ENSMUSG00000000976.13	Heatr6	217026	1429.5	1205.5	1065	799.5	1083.5	-0.0630281	0.999994	-0.256698	0.254656	-0.326622	0.0736917	-0.305774	0.116182
ENSMUSG00000000982.5	Ccl3	20302	0	0	0	0	0	NA	NA	NA	NA	NA	NA	NA	NA
ENSMUSG00000000983.13	Wfdc18	14038	0	0	0	0	0	NA	NA	NA	NA	NA	NA	NA	NA
ENSMUSG00000001014.6	Icam4	78369	0	0	0	0	0	NA	NA	NA	NA	NA	NA	NA	NA
ENSMUSG00000001016.12	Ilf2	67781	3038	3022.5	2971.5	2607	3206	0.0351535	0.999994	0.00457359	0.978877	0.142606	0.555459	0.034809	0.909889
ENSMUSG00000001017.15	Chtop	66511	3702	3725	4048.5	3614.5	4310	0.0220043	0.999994	0.124454	0.723783	0.290285	0.14863	0.144872	0.545742
ENSMUSG00000001018.15	Snapin	20615	363	347.5	341.5	219.5	364	0.0249224	0.999994	0.00389334	0.987672	-0.289653	0.326189	0.0112187	0.985213
ENSMUSG00000001020.8	S100a4	20198	0	0	1	1	0	-0.00611004	NA	0.0150915	NA	0.0299268	NA	-0.0160366	NA
ENSMUSG00000001021.13	S100a3	20197	1.5	1.5	4.5	4.5	2.5	-0.030347	NA	0.0521014	NA	0.128832	NA	-0.0313559	NA
ENSMUSG00000001023.10	S100a5	20199	0	0	0.5	1.5	0	-0.00610111	NA	0.00227592	NA	0.0512994	NA	-0.0160149	NA
ENSMUSG00000001025.8	S100a6	20200	363	382	464	407.5	462.5	0.0083408	0.999994	0.232794	0.407815	0.375338	0.0889349	0.176024	0.447513
ENSMUSG00000001027.7	Scn4a	110880	5.5	5.5	8	4.5	9	-0.0161842	NA	0.0274248	NA	-0.0298772	NA	0.0774861	NA
ENSMUSG00000001029.15	Icam2	15896	0	0.5	2	1	1.5	-0.00868454	NA	0.0335104	NA	0.00935264	NA	0.0112212	NA
ENSMUSG00000001034.17	Mapk7	23939	1423.5	1391.5	1390.5	1187	1453.5	0.0216121	0.999994	0.0109563	0.979041	0.11079	0.659241	0.0015156	0.979821
ENSMUSG00000001036.17	Epn2	13855	1366.5	1221	1319	993	1382	-0.0755272	0.999994	0.0035042	0.99031	-0.0487101	0.829166	0.00416877	0.98099
ENSMUSG00000001039.12	B9d1	27078	475	391	381.5	314	374.5	-0.0729627	0.999994	-0.124334	0.74501	-0.0837341	0.641057	-0.218676	0.428257
ENSMUSG00000001052.15	Sec24b	99683	1541	1437	1468.5	1103	1582.5	-0.0138129	0.999994	-4.63e-05	0.994297	-0.093913	0.729352	0.0236648	0.97721
ENSMUSG00000001053.15	N4bp3	212706	774.5	874	849.5	868.5	859.5	0.0954472	0.999994	0.0606657	0.842898	0.399537	0.0862013	0.0367027	0.806408
ENSMUSG00000001054.9	Rmnd5b	66089	670.5	672	644	601	693	0.0332556	0.999994	-0.0304131	0.991988	0.192019	0.480299	-0.00530073	0.981328
ENSMUSG00000001056.3	Nhp2	52530	6043.5	5881.5	6124.5	6147.5	7079.5	-0.0133723	0.999994	0.0290752	0.926796	0.345207	0.123298	0.153554	0.585196
ENSMUSG00000001062.18	Vps9d1	72325	285.5	177	162.5	138.5	188.5	-0.229752	0.608333	-0.355178	0.0824608	-0.302909	0.0901263	-0.293086	0.114135
ENSMUSG00000001065.15	Zfp276	57247	254	187.5	174	191.5	211.5	-0.126975	0.999994	-0.238314	0.483171	0.109134	0.941132	-0.125109	0.6022
ENSMUSG00000001076.7	C1ql4	239659	24	21	15.5	21	25.5	-0.0030962	0.999994	-0.13833	NA	0.123997	NA	0.0683042	NA
ENSMUSG00000001082.12	Mfsd10	68294	1346	1420	1357	1161	1567.5	0.0946418	0.999994	0.0310274	0.916416	0.135645	0.509556	0.143299	0.577129
ENSMUSG00000001089.14	Luzp1	269593	2719	3025.5	3157.5	2029.5	2839.5	0.147945	0.999994	0.202266	0.477958	-0.0576079	0.965486	-0.00294749	0.933518
ENSMUSG00000001095.5	Slc13a2	20500	2	1.5	3	2	4	-0.0207951	NA	0.0135417	NA	0.00134033	NA	0.0627189	NA
ENSMUSG00000001098.15	Kctd10	330171	640	613	612.5	565	699.5	-0.0107955	0.999994	-0.0234317	0.998294	0.17467	0.549689	0.0750653	0.864644
ENSMUSG00000001100.10	Poldip2	67811	1641.5	1588.5	1758.5	1652.5	1900.5	-0.0129004	0.999994	0.0977397	0.80038	0.334195	0.113535	0.137264	0.600497
ENSMUSG00000001103.7	Sebox	18292	10.5	14.5	13	11	15	0.0353823	NA	-0.00411698	NA	0.0477974	NA	0.0403886	NA
ENSMUSG00000001105.15	Ift20	55978	407	382	401	316.5	396	-0.00986274	0.999994	0.0204197	0.988054	0.0283167	0.953993	-0.0539246	0.922126
ENSMUSG00000001119.7	Col6a1	12833	17	16.5	9.5	8.5	6	0.0793943	NA	-0.0727815	NA	-0.066441	NA	-0.270251	NA
ENSMUSG00000001120.15	Pcbp3	59093	304	261	220	194.5	248	-0.0248524	0.999994	-0.251149	0.426645	-0.123651	0.532576	-0.182933	0.486858
ENSMUSG00000001123.15	Lgals9	16859	95	113	150	169	241	-0.075152	0.999994	0.242743	0.12494	0.711947	0.000473799	0.744057	0.000283096
ENSMUSG00000001127.12	Araf	11836	919	834	856.5	718	1029	-0.0666872	0.999994	-0.04836	0.941128	0.0464484	0.900369	0.128965	0.755905
ENSMUSG00000001128.7	Cfp	18636	51	53	57.5	58	78	-0.0351024	0.999994	0.00295658	0.888261	0.290352	0.324308	0.273061	0.400198
ENSMUSG00000001131.11	Timp1	21857	219.5	230	188	175.5	213	0.0776213	0.999994	-0.142765	0.853354	0.0461613	0.959272	-0.08067	0.887565
ENSMUSG00000001134.9	Uxt	22294	165	143	144	76.5	140	0.00550577	0.999994	0.00421943	0.924104	-0.489087	0.0945693	-0.0911711	0.72738
ENSMUSG00000001138.13	Cnnm3	94218	1424.5	1390.5	1445.5	1433	1697.5	-0.00966927	0.999994	0.0261898	0.928361	0.323242	0.167394	0.1625	0.573587
ENSMUSG00000001143.13	Lman2l	214895	438	324	315	320	368	-0.190113	0.999994	-0.253987	0.352087	0.0516608	0.870873	-0.15214	0.487124
ENSMUSG00000001150.7	Mcm3ap	54387	4326.5	3867	3366	2864	3225	-0.020486	0.999994	-0.206871	0.461711	-0.118522	0.502653	-0.330417	0.120528
ENSMUSG00000001151.10	Pcnt	18541	5473.5	5467	5457	5449.5	6081.5	0.0209785	0.999994	0.00799997	0.958034	0.312836	0.171223	0.0748714	0.802834
ENSMUSG00000001155.13	Ftcd	14317	1.5	4.5	1.5	1.5	1	0.0561978	NA	-0.0248083	NA	-0.00681435	NA	-0.0617558	NA
ENSMUSG00000001156.9	Mxd1	17119	178	118.5	113	94.5	138	-0.157106	0.999994	-0.23629	0.373093	-0.211659	0.280187	-0.111068	0.518484
ENSMUSG00000001157.13	Gmcl1	23885	434	390	412	324	485.5	-0.0432973	0.999994	-0.0113286	0.99346	-0.00778892	0.988716	0.140042	0.761542
ENSMUSG00000001158.13	Snrnp27	66618	558.5	486	455	328	451.5	-0.031445	0.999994	-0.115005	0.7593	-0.251953	0.275586	-0.193632	0.465486
ENSMUSG00000001166.17	Oas1c	114643	22.5	22.5	26	11	10	0.0677779	NA	0.153775	NA	-0.188398	NA	-0.35703	NA
ENSMUSG00000001168.16	Oas1h	246729	0	0.5	1.5	1	1	-0.00801398	NA	0.0259366	NA	0.0249581	NA	0.00588057	NA
ENSMUSG00000001173.15	Ocrl	320634	508.5	552.5	455	289.5	413.5	0.171938	0.999994	-0.0509905	0.929289	-0.353036	0.198192	-0.249937	0.458166
ENSMUSG00000001175.16	Calm1	12313	4943.5	4959	5228.5	3968	5512	0.0444786	0.999994	0.104833	0.789814	0.034624	0.830641	0.106048	0.700355
ENSMUSG00000001211.15	Agpat3	28169	386	353	371.5	288.5	307	-0.0107007	0.999994	0.0387935	0.992917	0.00826291	0.969426	-0.268994	0.437232
ENSMUSG00000001225.12	Slc26a3	13487	0	0.5	0	1.5	0.5	-0.000518271	NA	-0.0129318	NA	0.0489714	NA	-0.00274697	NA
ENSMUSG00000001227.12	Sema6b	20359	226.5	174.5	127	114	126.5	-0.00926	0.999994	-0.347147	0.158278	-0.248002	0.207285	-0.450259	0.053052
ENSMUSG00000001228.14	Uhrf1	18140	9533.5	9878.5	9792.5	7702	9395.5	0.0816209	0.999994	0.0709601	0.87589	0.0731583	0.72591	-0.0375288	0.978969
ENSMUSG00000001229.9	Dpp9	224897	1903	1652.5	1608	1247.5	1588	-0.0703246	0.999994	-0.124166	0.703315	-0.156951	0.394577	-0.213399	0.320255
ENSMUSG00000001240.13	Ramp2	54409	78.5	76	78.5	64	85	-0.00324707	0.999994	0.0172302	0.963736	0.0588594	0.811626	0.0362458	0.923534
ENSMUSG00000001247.16	Lsr	54135	1139	1044	1113.5	1142.5	1117	-0.0504049	0.999994	0.0133178	0.979008	0.354983	0.178308	-0.0582433	0.940875
ENSMUSG00000001248.15	Gramd1a	52857	291	238	245	154	240	-0.0855202	0.999994	-0.0654267	0.814692	-0.340921	0.154173	-0.175557	0.479428
ENSMUSG00000001249.14	Hpn	15451	294	252.5	218	200.5	194	4.17e-05	0.999994	-0.164273	0.671596	-0.0114843	0.771708	-0.380496	0.19083
ENSMUSG00000001260.10	Gabrg1	14405	1.5	1.5	2	3	2.5	-0.0130662	NA	0.000942897	NA	0.0721843	NA	0.00235614	NA
ENSMUSG00000001270.9	Ckb	12709	2596.5	2900	3008	2388	3045	0.11002	0.999994	0.168437	0.565829	0.19112	0.307788	0.146003	0.504415
ENSMUSG00000001280.13	Sp1	20683	8244.5	8138	8564.5	5130.5	8319	0.0440543	0.999994	0.101384	0.886442	-0.276514	0.334772	0.00142316	0.995984
ENSMUSG00000001281.10	Itgb7	16421	264.5	275	302.5	320	307.5	-0.0015704	0.999994	0.104538	0.76762	0.47998	0.05971	0.0850619	0.707377
ENSMUSG00000001285.12	Myg1	60315	859.5	769.5	759	610	866.5	-0.0438306	0.999994	-0.0877791	0.866641	-0.0621168	0.791153	0.0216296	0.997963
ENSMUSG00000001288.15	Rarg	19411	3944.5	4826	5160	4457.5	5069.5	0.200949	0.78914	0.294009	0.101977	0.431922	0.0077156	0.219724	0.176845
ENSMUSG00000001289.12	Pfdn5	56612	589.5	527.5	481	393.5	444	-0.0127807	0.999994	-0.13156	0.729848	-0.104876	0.595294	-0.309532	0.214779
ENSMUSG00000001300.16	Efnb2	13642	2580.5	3134	3327	2669	3263	0.206021	0.802365	0.295536	0.110386	0.316616	0.0486055	0.205845	0.219186
ENSMUSG00000001305.5	Rrp15	67223	1380	1424	1551	1589.5	1665.5	0.0217569	0.999994	0.112562	0.731861	0.463785	0.0283101	0.154742	0.506714
ENSMUSG00000001313.12	Rnd2	11858	316	334.5	353.5	307	318	0.0423961	0.999994	0.110979	0.823891	0.233684	0.407753	-0.0797318	0.992231
ENSMUSG00000001323.17	Srr	27364	107.5	119	143.5	103	196	-0.00790213	0.999994	0.162192	0.587054	0.0623419	0.576353	0.461475	0.0914276
ENSMUSG00000001333.9	Sync	68828	40	36.5	44	29	51	-0.0364375	0.999994	0.0686147	NA	-0.0562528	0.99491	0.129571	0.853399
ENSMUSG00000001334.9	Fndc5	384061	36.5	31.5	25.5	16.5	11	0.0857519	0.999994	-0.00692318	NA	-0.147508	NA	-0.504362	NA
ENSMUSG00000001348.15	Acp5	11433	106	97	85.5	77.5	74.5	0.0269591	0.999994	-0.0966393	0.846014	0.0346859	0.922156	-0.31268	0.407608
ENSMUSG00000001349.5	Cnn1	12797	188	182.5	186.5	169	206.5	-0.00241296	0.999994	0.00532672	0.987672	0.120033	0.751745	0.044443	0.937312
ENSMUSG00000001366.14	Fbxo9	71538	213	154	148.5	168.5	184.5	-0.153482	0.999994	-0.232882	0.519241	0.167762	0.923139	-0.0642397	0.759025
ENSMUSG00000001376.17	Vps50	73288	994.5	927	840.5	621	869.5	0.016027	0.999994	-0.144137	0.712845	-0.210601	0.348522	-0.171659	0.522568
ENSMUSG00000001380.7	Hars1	15115	1838.5	1588	1473	1393	1471	-0.0600943	0.999994	-0.167146	0.650297	0.0561131	0.997749	-0.242736	0.344767
ENSMUSG00000001383.9	Zmat2	66492	1629	1557.5	1500.5	1275.5	1516.5	0.0157038	0.999994	-0.0410224	0.951981	0.0478771	0.90195	-0.0908871	0.824052
ENSMUSG00000001403.13	Ube2c	68612	3798.5	3734	3927.5	3119.5	4319	0.0173693	0.999994	0.0772534	0.856981	0.0828771	0.676956	0.140439	0.581404
ENSMUSG00000001415.10	Smg5	229512	3811	3775.5	3979	3493.5	4575	0.00209081	0.999994	0.0602212	0.882334	0.212805	0.305398	0.178806	0.476828
ENSMUSG00000001416.13	Cct3	12462	10194	10726.5	10655.5	10479	11754	0.067165	0.999994	0.0521029	0.868451	0.345438	0.0976338	0.120491	0.620634
ENSMUSG00000001418.13	Glmp	56700	1067	1036	948	719.5	891.5	0.045403	0.999994	-0.0621457	0.893396	-0.130399	0.584344	-0.227238	0.41435
ENSMUSG00000001419.17	Mef2d	17261	1091.5	1152.5	1156.5	934	1163.5	0.0901787	0.999994	0.0902612	0.824257	0.118626	0.569099	0.0308936	0.882857
ENSMUSG00000001420.13	Tmem79	71913	467	554.5	615	573	563	0.0985627	0.999994	0.217395	0.399763	0.456202	0.0328347	0.0697815	0.63523
ENSMUSG00000001424.14	Snd1	56463	4718	4584	4475.5	4286.5	5053	0.00916841	0.999994	-0.0316666	0.991616	0.219102	0.379125	0.0513861	0.886771
ENSMUSG00000001435.15	Col18a1	12822	12579.5	12894.5	13892	15383.5	15236	0.00622267	0.999994	0.0905155	0.774255	0.528095	0.0176411	0.148295	0.535
ENSMUSG00000001436.15	Slc19a1	20509	612.5	529	504	410.5	608	-0.0752698	0.999994	-0.149173	0.715108	-0.122007	0.583116	0.0209282	0.96977
ENSMUSG00000001440.5	Kpnb1	16211	41181	41112.5	43628	37592.5	47237	0.0293937	0.999994	0.0998036	0.779287	0.214273	0.266446	0.140654	0.556223
ENSMUSG00000001441.13	Npepps	19155	3662.5	3725.5	3806.5	3360	4280	0.0426785	0.999994	0.0658772	0.861332	0.216073	0.27931	0.155067	0.521356
ENSMUSG00000001444.2	Tbx21	57765	18.5	27.5	21	19	23	0.0760073	0.999994	-0.0355694	NA	0.0512135	NA	-0.00562563	NA
ENSMUSG00000001445.10	Mrpl10	107732	1609.5	1490.5	1571.5	1292.5	1841.5	-0.0424012	0.999994	0.0118873	0.981853	0.062526	0.80759	0.154242	0.612812
ENSMUSG00000001467.5	Cyp51	13121	2498.5	2365	2080	1806.5	2141.5	0.028711	0.999994	-0.155723	0.669831	-0.0636274	0.744893	-0.205183	0.405359
ENSMUSG00000001472.17	Tcf25	66855	5287.5	5156	5097	4537.5	5643.5	0.0153511	0.999994	-0.00932162	0.996655	0.146493	0.546529	0.0505735	0.886563
ENSMUSG00000001473.7	Tubb6	67951	2467	2727	3063.5	2353.5	3209.5	0.122496	0.999994	0.256711	0.246612	0.171183	0.300846	0.23765	0.219123
ENSMUSG00000001482.15	Def8	23854	1911	1867	1835.5	1593.5	1831	0.0213588	0.999994	-0.0179796	0.988275	0.116552	0.689103	-0.0756073	0.882944
ENSMUSG00000001493.9	Meox1	17285	1	6.5	7.5	4.5	8.5	0.0262331	NA	0.0632015	NA	0.0104795	NA	0.104169	NA
ENSMUSG00000001494.6	Sost	74499	2	1	2	1	3	-0.0168749	NA	0.00790192	NA	-0.0291696	NA	0.0560811	NA
ENSMUSG00000001496.15	Nkx2-1	21869	0.5	4.5	1.5	2	1	0.0630183	NA	-0.0209577	NA	0.0324284	NA	-0.059544	NA
ENSMUSG00000001497.18	Pax9	18511	4.5	3.5	4.5	0.5	5.5	-0.00643546	NA	0.0248544	NA	-0.164983	NA	0.0785727	NA
ENSMUSG00000001504.10	Irx2	16372	96.5	101.5	82.5	70	112.5	0.0643932	0.999994	-0.116605	0.925629	-0.066985	0.937867	0.135533	0.828093
ENSMUSG00000001506.10	Col1a1	12842	170	134	150	214	169.5	-0.137827	0.999994	-0.0746457	0.950435	0.574752	0.13248	-0.0247072	0.986419
ENSMUSG00000001507.16	Itga3	16400	1357.5	1587	2166	2392	2752	0.0368996	0.999994	0.421041	0.00890051	0.884046	1.15e-07	0.672966	3.81e-05
ENSMUSG00000001508.15	Sgca	20391	0	0.5	3	0	1	-0.0085369	NA	0.0721892	NA	-0.0475573	NA	0.0019325	NA
ENSMUSG00000001510.8	Dlx3	13393	33.5	46.5	62.5	55.5	76.5	-0.024838	0.999994	0.218069	0.244355	0.357967	0.0725107	0.388078	0.0697475
ENSMUSG00000001517.14	Foxm1	14235	1881.5	1681.5	1526.5	1194.5	1593	-0.035864	0.999994	-0.173795	0.544206	-0.206829	0.265546	-0.197826	0.354622
ENSMUSG00000001518.12	Itfg2	101142	895.5	795.5	788	784.5	812.5	-0.0600942	0.999994	-0.0957863	0.864019	0.207042	0.553051	-0.121614	0.742888
ENSMUSG00000001520.12	Nrip2	60345	68	38.5	68.5	47.5	70	-0.224961	0.999994	0.101607	0.998456	0.0365415	0.926845	0.0851393	0.977089
ENSMUSG00000001521.12	Tulp3	22158	1454	1496	1520	1318	1509.5	0.049774	0.999994	0.0715486	0.87611	0.191919	0.422122	-0.00987816	0.967293
ENSMUSG00000001524.14	Gtf2h4	14885	937	849	772	706	668	0.00343761	0.999994	-0.130013	0.764625	0.0489843	0.965518	-0.364295	0.187301
ENSMUSG00000001525.10	Tubb5	22154	54607	54621.5	56682	46246.5	60339	0.0399348	0.999994	0.0814697	0.843957	0.11611	0.558344	0.095644	0.725022
ENSMUSG00000001542.7	Ell2	192657	1708.5	1816	1935	1442	2025.5	0.081292	0.999994	0.157322	0.657494	0.0419819	0.766334	0.149051	0.559395
ENSMUSG00000001552.14	Jup	16480	5147.5	5651	6056	4684.5	6302	0.113716	0.999994	0.211801	0.356424	0.191886	0.256757	0.207669	0.28193
ENSMUSG00000001555.10	Fkbp10	14230	1060	1035	1078	1011	1177.5	-0.00221419	0.999994	0.0391491	0.925629	0.264179	0.272628	0.0887251	0.785004
ENSMUSG00000001558.5	Klhl10	66720	16	13	9	7.5	12	0.023786	NA	-0.0786112	NA	-0.0917491	NA	-0.0294927	NA
ENSMUSG00000001566.9	Mnx1	15285	15	11.5	13.5	15.5	14.5	-0.052657	NA	-0.0183452	NA	0.187622	NA	-0.0181683	NA
ENSMUSG00000001569.10	Nom1	433864	1805.5	1526.5	1531	1612	1730.5	-0.111465	0.999994	-0.124397	0.804868	0.234424	0.519676	-0.0449894	0.886771
ENSMUSG00000001576.15	Ergic1	67458	1143.5	1031	1013	756	1152.5	-0.0403944	0.999994	-0.0821314	0.86202	-0.174396	0.441783	0.0199875	0.990727
ENSMUSG00000001583.13	Tnk1	83813	579	458	438.5	351	435.5	-0.120639	0.999994	-0.18906	0.484864	-0.193358	0.298799	-0.281253	0.195004
ENSMUSG00000001588.12	Acap1	216859	254.5	231.5	226	173	204	0.0423144	0.999994	-0.0134719	0.979008	-0.0302025	0.908455	-0.244113	0.546374
ENSMUSG00000001604.14	Tcea3	21401	473	457	479.5	485.5	490	-0.0104948	0.999994	0.0175392	0.95501	0.340664	0.22683	-0.00312129	0.960523
ENSMUSG00000001622.15	Csn3	12994	5	4.5	6	7	11	-0.0461195	NA	-0.0201454	NA	0.0954314	NA	0.164989	NA
ENSMUSG00000001627.12	Ifrd1	15982	1487.5	1350.5	1390	1064	1504.5	-0.0435937	0.999994	-0.0222058	0.962268	-0.0747401	0.762786	0.0180609	0.993546
ENSMUSG00000001630.13	Stk38l	232533	548.5	550	515.5	456.5	521.5	0.0482771	0.999994	-0.0329873	0.979041	0.108153	0.721837	-0.0889391	0.875596
ENSMUSG00000001632.16	Brpf1	78783	1882	1624	1586	1303	1725	-0.0870886	0.999994	-0.12799	0.720827	-0.0815505	0.649497	-0.0997069	0.69461
ENSMUSG00000001642.18	Akr1b1	11677	3626	3716.5	3861	3492.5	4020.5	0.0467734	0.999994	0.0906066	0.813428	0.269845	0.217024	0.0827552	0.750211
ENSMUSG00000001655.6	Hoxc13	15422	30.5	39	28	23.5	43	0.0937388	0.999994	-0.0983182	NA	-0.0935269	0.999295	0.180791	0.694785
ENSMUSG00000001656.3	Hoxc11	109663	3.5	2	3	1.5	1	-0.00387909	NA	0.0237123	NA	-0.0193419	NA	-0.075134	NA
ENSMUSG00000001657.7	Hoxc8	15426	1	3	0.5	1.5	4.5	0.023418	NA	-0.0645292	NA	-0.0111877	NA	0.1141	NA
ENSMUSG00000001661.5	Hoxc6	15425	6	6.5	3	2.5	5	0.0424089	NA	-0.0652783	NA	-0.090067	NA	0.00270594	NA
ENSMUSG00000001663.10	Gstt1	14871	24.5	23	25.5	16	20	0.0103312	0.999994	0.0707838	NA	-0.067323	NA	-0.103509	NA
ENSMUSG00000001665.11	Gstt3	103140	78.5	76.5	51	47	66	0.088683	0.999994	-0.243334	0.611487	-0.137009	0.633483	-0.0805091	0.80374
ENSMUSG00000001666.8	Ddt	13202	720.5	675	643	388.5	637.5	0.026818	0.999994	-0.0368571	0.922077	-0.395579	0.0913567	-0.112684	0.71368
ENSMUSG00000001670.13	Tat	234724	0	0	0	0	0	NA	NA	NA	NA	NA	NA	NA	NA
ENSMUSG00000001672.14	Marveld3	73608	279.5	270	242	199.5	222.5	0.0557851	0.999994	-0.0781533	0.885909	-0.0620034	0.799471	-0.264582	0.42699
ENSMUSG00000001674.11	Ddx18	66942	4251	4013	3987.5	3622	4369	-0.0182261	0.999994	-0.0358246	0.970945	0.145558	0.615262	0.0178383	0.972997
ENSMUSG00000001687.15	Ubl3	24109	1906.5	2082	2128.5	2407.5	2399	0.0463932	0.999994	0.0656489	0.799057	0.508127	0.0318292	0.138991	0.545682
ENSMUSG00000001700.10	Gramd2b	107022	192.5	204.5	188.5	185	194	0.0604095	0.999994	-0.0247811	0.986565	0.232318	0.460669	-0.0570714	0.992248
ENSMUSG00000001707.8	Eef1e1	66143	1170.5	1182.5	1252	937	1494	0.0363895	0.999994	0.106274	0.774504	0.0299604	0.813685	0.275092	0.214779
ENSMUSG00000001729.14	Akt1	11651	1226.5	1092.5	1146	1007	1135	-0.0620853	0.999994	-0.0114754	0.976672	0.116008	0.751003	-0.101888	0.789316
ENSMUSG00000001739.14	Cldn15	60363	13	16.5	14.5	10.5	15.5	0.0431357	NA	0.0115445	NA	-0.0428694	NA	0.01024	NA
ENSMUSG00000001741.12	Il16	16170	16.5	12.5	17.5	12.5	16	-0.0360285	NA	0.037499	NA	0.0116403	NA	-0.0151266	NA
ENSMUSG00000001750.16	Tcirg1	27060	334	319	377	330	337.5	-0.0353449	0.999994	0.157503	0.747768	0.287076	0.284898	-0.0503398	0.993007
ENSMUSG00000001751.9	Naglu	27419	35.5	40.5	31.5	20	33.5	0.102374	0.999994	-0.0318816	NA	-0.233096	0.640591	-0.0412074	0.946849
ENSMUSG00000001755.12	Coasy	71743	403	333.5	336	306	372	-0.0973896	0.999994	-0.107992	0.821995	0.0569133	0.994769	-0.0572491	0.840551
ENSMUSG00000001761.7	Smo	319757	1141	1103	1109	1009	1148	0.0148709	0.999994	0.00858762	0.979041	0.184816	0.473272	-0.0302767	0.98099
ENSMUSG00000001763.14	Tspan33	232670	74.5	64.5	60	56.5	53	3.28e-05	0.999994	-0.0688146	0.882334	0.0795285	0.999454	-0.251577	0.560415
ENSMUSG00000001767.5	Crnkl1	66877	1644	1343	1136.5	810	1227.5	-0.0857872	0.999994	-0.316242	0.104828	-0.47811	0.00594506	-0.294031	0.102621
ENSMUSG00000001768.16	Rin2	74030	244.5	216	251.5	191	244.5	-0.0672372	0.999994	0.0892892	0.926796	0.0131707	0.992257	-0.0118643	0.98099
ENSMUSG00000001773.14	Folh1	53320	8.5	10.5	7.5	4	10	0.0535117	NA	-0.0238724	NA	-0.150199	NA	0.0399779	NA
ENSMUSG00000001774.8	Chordc1	66917	1474	1310.5	1212.5	913.5	1278.5	-0.035453	0.999994	-0.145682	0.665044	-0.225084	0.258682	-0.152984	0.518263
ENSMUSG00000001783.3	Rtcb	28088	2501	2459	2414	2176.5	2433.5	0.0268236	0.999994	0.00238802	0.986841	0.169867	0.543761	-0.0515733	0.954369
ENSMUSG00000001785.13	Pwp1	103136	2266	2043.5	2031	1555.5	2105.5	-0.0446623	0.999994	-0.0578487	0.889881	-0.111447	0.598603	-0.083398	0.776064
ENSMUSG00000001786.14	Fbxo7	69754	358	344.5	340	259	393	0.00491764	0.999994	-0.0370945	0.967457	-0.059904	0.88133	0.0822291	0.89289
ENSMUSG00000001794.13	Capns1	12336	1710.5	1708	1956.5	1569	2252.5	0.0128562	0.999994	0.180293	0.499806	0.203449	0.260143	0.30824	0.111579
ENSMUSG00000001802.16	Lrp3	435965	194.5	161	153.5	119	128.5	-0.0259362	0.999994	-0.0921076	0.779218	-0.142484	0.510684	-0.370019	0.199001
ENSMUSG00000001804.9	Dsg4	16769	0	0	0.5	0	0	-0.00162728	NA	0.00992399	NA	-1.78e-05	NA	-0.00516578	NA
ENSMUSG00000001815.15	Evx2	14029	0.5	1	0	1	0	0.00631865	NA	-0.0131202	NA	0.0268583	NA	-0.0195648	NA
ENSMUSG00000001819.4	Hoxd13	15433	63	76.5	76	84	104.5	0.023266	0.999994	0.0118307	0.813224	0.372469	0.145009	0.283495	0.285842
ENSMUSG00000001823.5	Hoxd12	15432	1	1	0.5	1.5	1.5	-0.00417169	NA	-0.0202124	NA	0.0351315	NA	0.0148323	NA
ENSMUSG00000001827.12	Folr1	14275	172	200	238	245.5	317.5	-0.0196287	0.999994	0.144315	0.502231	0.529172	0.01815	0.506375	0.0226684
ENSMUSG00000001829.17	Clpb	20480	1606.5	1416.5	1289	1193	1296	-0.0386281	0.999994	-0.167489	0.656121	0.0251912	0.940607	-0.239186	0.355282
ENSMUSG00000001833.17	Septin7	235072	1921	1946.5	2061.5	1393	2238.5	0.043619	0.999994	0.107061	0.843957	-0.134634	0.764731	0.148041	0.678934
ENSMUSG00000001844.10	Zdhhc4	72881	220.5	186.5	181	127	177.5	-0.0355007	0.999994	-0.0865468	0.813224	-0.241509	0.339353	-0.186969	0.518486
ENSMUSG00000001847.14	Rac1	19353	3016.5	3143.5	3291.5	2956.5	3583.5	0.0571565	0.999994	0.111768	0.74209	0.283964	0.150141	0.154573	0.505524
ENSMUSG00000001855.15	Nup214	227720	4373.5	3849	3677	2656.5	3970.5	-0.0547284	0.999994	-0.127633	0.703315	-0.259616	0.173664	-0.106024	0.653226
ENSMUSG00000001864.13	Aif1l	108897	450	403	392.5	305.5	340.5	-0.00913272	0.999994	-0.0534074	0.886442	-0.0846732	0.696307	-0.311723	0.269997
ENSMUSG00000001865.2	Cpa3	12873	0	0	0	0	0	NA	NA	NA	NA	NA	NA	NA	NA
ENSMUSG00000001870.16	Ltbp1	268977	420.5	374	393	381	399.5	-0.0604856	0.999994	-0.0201169	0.98	0.235497	0.4894	-0.0751117	0.88876
ENSMUSG00000001891.16	Ugp2	216558	505.5	417.5	431	286	414	-0.0840058	0.999994	-0.0652008	0.829553	-0.314822	0.149678	-0.192638	0.429894
ENSMUSG00000001901.15	Kcnh6	192775	127.5	116	120.5	77.5	123	-0.0175162	0.999994	0.0100148	0.976672	-0.212885	0.539973	-0.0167423	0.928491
ENSMUSG00000001909.16	Trmt1	212528	3165	3156	3185	3024.5	3658.5	0.0153309	0.999994	0.0117511	0.954316	0.255823	0.274538	0.124932	0.681818
ENSMUSG00000001910.5	Nacc1	66830	12643.5	12592.5	13540.5	10270.5	13833.5	0.0351165	0.999994	0.128895	0.719373	0.0731831	0.692401	0.090419	0.733324
ENSMUSG00000001911.16	Nfix	18032	44	29.5	45	37.5	46	-0.162467	0.999994	0.075479	NA	0.143673	0.875356	0.0587776	0.990029
ENSMUSG00000001918.17	Slc1a5	20514	916	921	841	796	870	0.0512187	0.999994	-0.0548645	0.961633	0.164513	0.604871	-0.091311	0.890281
ENSMUSG00000001924.15	Uba1	22201	12825.5	12990	13264.5	10466.5	13750	0.0563385	0.999994	0.0777701	0.857106	0.0735677	0.711075	0.0617284	0.825488
ENSMUSG00000001930.17	Vwf	22371	65.5	92.5	104	113	99.5	0.0647679	0.999994	0.140138	0.508242	0.608584	0.0147221	0.0904041	0.468758
ENSMUSG00000001942.8	Siae	22619	221.5	167	148.5	85	121	-0.0182583	0.999994	-0.161679	0.472736	-0.557539	0.0172682	-0.479563	0.0382244
ENSMUSG00000001943.8	Vsig2	57276	37.5	33	46.5	38	57.5	-0.0903823	0.999994	0.048281	NA	0.151359	0.709497	0.184778	0.789713
ENSMUSG00000001946.14	Esam	69524	49	73.5	98	115.5	101	0.0148891	0.999994	0.283589	0.0745832	0.797568	0.000264233	0.295289	0.0539238
ENSMUSG00000001948.10	Spa17	20686	4	4.5	2.5	2	3.5	0.024196	NA	-0.0302033	NA	-0.0446021	NA	-0.000724497	NA
ENSMUSG00000001962.8	Fam50a	108160	834.5	786	759.5	548.5	717	0.00931801	0.999994	-0.0376756	0.928361	-0.16437	0.488989	-0.1791	0.536915
ENSMUSG00000001964.14	Emd	13726	1048	1046	1077.5	729	1053.5	0.0501098	0.999994	0.0797891	0.909854	-0.176339	0.580247	-0.0213696	0.979085
ENSMUSG00000001983.7	Taco1	70207	211	129	112.5	76	90	-0.126858	0.89044	-0.298608	0.101449	-0.512404	0.0116233	-0.61991	0.00294649
ENSMUSG00000001985.9	Grik3	14807	1307	1198	1378.5	1223.5	1387.5	-0.0664681	0.999994	0.101147	0.840675	0.257909	0.260354	0.0489873	0.883843
ENSMUSG00000001986.16	Gria3	53623	103.5	91.5	107.5	67.5	94	-0.0243289	0.999994	0.108721	0.953547	-0.179732	0.623948	-0.0709634	0.906617
ENSMUSG00000001988.9	Npas1	18142	50	39.5	33	36.5	49.5	-0.0407742	0.999994	-0.149346	NA	0.0559894	0.965584	0.0612351	0.98174
ENSMUSG00000001995.9	Sipa1l2	244668	1647	1683.5	1977	1664	2032	0.0239784	0.999994	0.221146	0.378212	0.316775	0.0901447	0.199788	0.342174
ENSMUSG00000001998.15	Ap4e1	108011	546	380.5	350	236.5	361.5	-0.194985	0.756077	-0.328551	0.0805289	-0.546819	0.00291458	-0.374487	0.0359985
ENSMUSG00000001999.15	Blvra	109778	69.5	58.5	64.5	59	61	-0.0583689	0.999994	0.00700731	0.986841	0.15399	0.84117	-0.121414	0.822937
ENSMUSG00000002006.12	Pdzd4	245469	5847	5560.5	5794	5548	6090	-0.0207741	0.999994	0.0212098	0.959254	0.273387	0.272548	0.0216296	0.935118
ENSMUSG00000002007.5	Srpk3	56504	47	36	43.5	42	61.5	-0.114424	0.999994	-0.0331826	0.988317	0.16415	0.741085	0.214232	0.76561
ENSMUSG00000002010.17	Idh3g	15929	1579	1534.5	1577	1187.5	1602.5	0.0227388	0.999994	0.0456586	0.938169	-0.0196892	0.972593	0.00537256	0.980106
ENSMUSG00000002012.13	Pnck	93843	4.5	7	5	10	9	-0.00253887	NA	-0.065785	NA	0.231727	NA	0.0424433	NA
ENSMUSG00000002014.12	Ssr4	20832	690	749	783	700.5	899	0.0814427	0.999994	0.135438	0.639332	0.299852	0.120422	0.252764	0.232567
ENSMUSG00000002015.5	Bcap31	27061	1361	1314.5	1401	1450	1513	-0.0166558	0.999994	0.0462549	0.900145	0.392385	0.104942	0.0754093	0.795985
ENSMUSG00000002017.10	Fam98a	72722	1388.5	1443.5	1620.5	1185	1820.5	0.037778	0.999994	0.180976	0.576325	0.0758924	0.639124	0.278457	0.24414
ENSMUSG00000002020.15	Ltbp2	16997	23.5	35.5	32.5	34.5	46	0.052166	0.999994	-0.00872579	NA	0.256727	0.243002	0.24199	0.307484
ENSMUSG00000002028.13	Kmt2a	214162	4980.5	5078.5	5463	3919.5	5605	0.0491983	0.999994	0.122629	0.772892	0.0338876	0.823221	0.0834661	0.783655
ENSMUSG00000002031.13	Ift46	76568	647.5	568	545	416	487	-0.03137	0.999994	-0.0967169	0.782587	-0.159923	0.441229	-0.325468	0.168572
ENSMUSG00000002032.17	Tmem25	71687	6	4.5	4.5	3.5	6	-0.00928728	NA	-0.0108627	NA	-0.034537	NA	0.0313344	NA
ENSMUSG00000002033.14	Cd3g	12502	0	0	0.5	0	0	-0.00162728	NA	0.00992399	NA	-1.78e-05	NA	-0.00516578	NA
ENSMUSG00000002043.17	Trappc6a	67091	158.5	159	161	202	135.5	0.00771725	0.999994	-0.00499865	0.97247	0.509148	0.165739	-0.241437	0.780962
ENSMUSG00000002052.6	Supt6	20926	11652	11534.5	12050	10498	12674.5	0.0251261	0.999994	0.0787913	0.846014	0.214263	0.28449	0.0838445	0.757082
ENSMUSG00000002055.9	Spag5	54141	1540	1492	1562	1171	1649	0.0126016	0.999994	0.0576143	0.912332	0.00849589	0.945389	0.0705685	0.836126
ENSMUSG00000002057.4	Foxn1	15218	5.5	2	5.5	2.5	2	-0.0376308	NA	0.0653514	NA	-0.0232117	NA	-0.0909286	NA
ENSMUSG00000002058.13	Unc119	22248	296.5	283	224	220.5	224.5	0.0566199	0.999994	-0.216852	0.606746	0.036944	0.96014	-0.285818	0.35476
ENSMUSG00000002059.18	Rab34	19376	681	653.5	703	620.5	732	-0.010886	0.999994	0.0698419	0.886469	0.202355	0.401976	0.0490837	0.879943
ENSMUSG00000002064.10	Sdf2	20316	650.5	572.5	552.5	486.5	594.5	-0.0561016	0.999994	-0.105855	0.831783	0.0214781	0.965651	-0.0835332	0.802834
ENSMUSG00000002068.16	Ccne1	12447	4255	4477	4863	4054.5	5136	0.0742326	0.999994	0.175672	0.503092	0.251738	0.160365	0.191234	0.347348
ENSMUSG00000002076.12	Hsf2bp	74377	227	202	187.5	125	156.5	0.024531	0.999994	-0.0603542	0.871056	-0.240019	0.374531	-0.303906	0.342463
ENSMUSG00000002083.13	Bbc3	170770	812.5	984.5	789.5	841	889	0.16489	0.999994	-0.0709305	0.99346	0.296365	0.239688	0.0069744	0.879943
ENSMUSG00000002100.15	Mybpc3	17868	20	15.5	10.5	19.5	20.5	-0.0218967	NA	-0.166664	NA	0.198048	NA	0.054079	NA
ENSMUSG00000002102.15	Psmc3	19182	4992	4673	4831.5	4855	5098.5	-0.0356636	0.999994	-0.0055032	0.991988	0.304593	0.256757	0.00127644	0.976925
ENSMUSG00000002103.16	Acp2	11432	425	262	200.5	127.5	188	-0.142795	0.653941	-0.478694	0.00694178	-0.791967	3.9e-05	-0.661309	0.000313831
ENSMUSG00000002104.11	Rapsn	19400	17.5	14.5	17	12	8	0.00799685	NA	0.0728743	NA	0.0315386	NA	-0.286268	NA
ENSMUSG00000002105.15	Slc39a13	68427	146	116.5	96.5	70	97.5	0.0021473	0.999994	-0.199444	0.511888	-0.322882	0.191358	-0.272245	0.301154
ENSMUSG00000002107.18	Celf2	14007	170.5	171	159	101	135	0.0891198	0.999994	0.0142159	0.979166	-0.286311	0.367099	-0.244911	0.522473
ENSMUSG00000002108.10	Nr1h3	22259	23	17	12.5	12	7.5	0.0289084	NA	-0.078388	NA	-0.0079848	NA	-0.318663	NA
ENSMUSG00000002109.14	Ddb2	107986	75	51	49	38.5	63.5	-0.097782	0.999994	-0.156294	0.639332	-0.190312	0.41125	0.00116297	0.792887
ENSMUSG00000002111.8	Spi1	20375	13.5	12.5	15	2.5	5.5	0.0385755	NA	0.125668	NA	-0.295529	NA	-0.179295	NA
ENSMUSG00000002129.11	Sf3a1	67465	9306	8336	8636.5	7013	9267.5	-0.0631192	0.999994	-0.0299799	0.95098	0.00194638	0.974728	-0.00103501	0.979178
ENSMUSG00000002147.18	Stat6	20852	418	310	318	222.5	349	-0.166133	0.999994	-0.163164	0.549016	-0.345672	0.0970117	-0.126421	0.515975
ENSMUSG00000002190.13	Clgn	12745	154.5	153.5	163	168.5	218	-0.0428855	0.999994	-0.019905	0.959254	0.346541	0.228283	0.279943	0.397992
ENSMUSG00000002204.9	Napsa	16541	18	27	28.5	27	40.5	0.0053146	0.999994	0.00705425	NA	0.200235	0.271277	0.296161	0.188896
ENSMUSG00000002205.16	Vrk3	101568	489.5	452.5	348.5	262.5	357.5	0.0536396	0.999994	-0.274758	0.299444	-0.358389	0.0940272	-0.332507	0.141982
ENSMUSG00000002210.11	Smg9	71997	478	331.5	317	279	358.5	-0.193196	0.969686	-0.283268	0.231296	-0.173046	0.294566	-0.213115	0.2922
ENSMUSG00000002221.11	Paxip1	55982	2070.5	1933	2087.5	1549	2284	-0.0308003	0.999994	0.0615555	0.916059	-0.0168567	0.978054	0.109492	0.752689
ENSMUSG00000002222.14	Rmnd5a	68477	2940	3016	2991	2211.5	3071	0.0808944	0.999994	0.0628983	0.889881	-0.0456451	0.927796	0.0261475	0.922126
ENSMUSG00000002227.15	Mov10	17454	1762	1975	2129.5	1920.5	2616.5	0.0997409	0.999994	0.208021	0.306789	0.412622	0.0147221	0.444539	0.00935202
ENSMUSG00000002228.7	Ppm1j	71887	129.5	182	197.5	186.5	218.5	0.12881	0.969686	0.229974	0.215895	0.468552	0.0203664	0.309471	0.0915466
ENSMUSG00000002233.13	Rhoc	11853	306	355	374.5	332	357	0.115612	0.999994	0.181268	0.526524	0.336917	0.113812	0.0627515	0.696724
ENSMUSG00000002240.12	Prr27	73779	0	1	0	0	0	0.0118724	NA	-0.0054906	NA	-0.00431649	NA	-0.00883092	NA
ENSMUSG00000002249.21	Tead3	21678	380.5	470	541	453	567.5	0.14054	0.999994	0.328398	0.0867209	0.413744	0.0191437	0.324924	0.0675962
ENSMUSG00000002250.16	Ppard	19015	633	651.5	646	508.5	625.5	0.0759788	0.999994	0.0619634	0.901637	0.0519508	0.817128	-0.0551393	0.956344
ENSMUSG00000002257.8	Def6	23853	629.5	645.5	624.5	583.5	724	0.0480507	0.999994	0.00051577	0.961257	0.219549	0.345444	0.124293	0.678495
ENSMUSG00000002265.17	Peg3	18616	6063.5	6037.5	5934	4723	7023	0.0429964	0.999994	0.011459	0.967101	0.026607	0.870104	0.165294	0.491331
ENSMUSG00000002266.17	Zim1	22776	36.5	26.5	24.5	16	25	-0.0171333	0.999994	-0.0614369	NA	-0.204814	NA	-0.103434	NA
ENSMUSG00000002274.13	Metrn	70083	335	284.5	267.5	269	278.5	-0.0503366	0.999994	-0.136371	0.788251	0.139552	0.874049	-0.16392	0.655134
ENSMUSG00000002279.19	Lmf1	76483	234	142.5	156.5	164.5	203	-0.280879	0.668606	-0.257387	0.337455	0.0704739	0.828453	-0.0339459	0.707345
ENSMUSG00000002280.11	Ciao3	67563	485.5	381	390	348	448.5	-0.153124	0.999994	-0.143027	0.705005	-0.00412932	0.834775	-0.0526955	0.802097
ENSMUSG00000002289.16	Angptl4	57875	394	335	326.5	220.5	283	-0.0435504	0.999994	-0.0913847	0.772892	-0.276535	0.215304	-0.322411	0.187576
ENSMUSG00000002297.16	Dbf4	27214	3213.5	3310.5	3341	2273	3455.5	0.0794144	0.999994	0.0819332	0.869348	-0.112725	0.768671	0.0682703	0.834223
ENSMUSG00000002307.16	Daxx	13163	2412.5	2513	2570	2305.5	2854.5	0.0560604	0.999994	0.0855303	0.804617	0.25895	0.208153	0.171754	0.474042
ENSMUSG00000002308.16	Cd320	54219	752.5	699.5	655.5	618	631.5	0.0010448	0.999994	-0.0850222	0.888031	0.129116	0.798207	-0.196714	0.601522
ENSMUSG00000002319.16	Ipo4	75751	1308.5	1248	1180.5	1192	1327	-0.00859943	0.999994	-0.0812065	0.929174	0.222168	0.484766	-0.00205225	0.993947
ENSMUSG00000002320.15	Tm9sf1	74140	718.5	563.5	428.5	371.5	371	-0.0483958	0.999994	-0.387081	0.0548187	-0.300417	0.0902267	-0.65492	0.000920742
ENSMUSG00000002324.8	Rec8	56739	208	207.5	166	150	129	0.110983	0.999994	-0.137866	0.772892	0.0091589	0.883135	-0.503093	0.102388
ENSMUSG00000002325.15	Irf9	16391	175.5	152.5	197	144.5	224	-0.136166	0.999994	0.124007	0.873096	0.0725689	0.836036	0.213265	0.655683
ENSMUSG00000002326.6	Gmpr2	105446	145	113.5	129	83	123.5	-0.0925683	0.999994	0.0184664	0.943131	-0.237156	0.389388	-0.0946312	0.741291
ENSMUSG00000002329.7	Mdp1	67881	402	325	295.5	229	313	-0.08544	0.999994	-0.209239	0.454983	-0.255987	0.216571	-0.226015	0.322804
ENSMUSG00000002332.16	Dhrs1	52585	246.5	210.5	179.5	146	136	0.0288485	0.999994	-0.140874	0.668987	-0.12511	0.495256	-0.505137	0.0718335
ENSMUSG00000002341.8	Ncan	13004	1158.5	994	896	710.5	726	-0.0228822	0.999994	-0.159791	0.583038	-0.17043	0.369959	-0.512239	0.0180467
ENSMUSG00000002342.17	Tmem161a	234371	647.5	463.5	360	311.5	367	-0.117481	0.999994	-0.441661	0.0219233	-0.370954	0.0355495	-0.526648	0.00529215
ENSMUSG00000002343.11	Armc6	76813	1141	1020.5	1032.5	1067	1129.5	-0.0616543	0.999994	-0.0619432	0.941433	0.262812	0.440736	-0.0180414	0.976323
ENSMUSG00000002345.18	Borcs8	72368	387.5	291	250	180	244	-0.0965794	0.999994	-0.285365	0.198613	-0.431635	0.032861	-0.394589	0.0546444
ENSMUSG00000002346.16	Slc25a42	73095	210.5	214	227	198	328	-0.00759226	0.999994	0.0372036	0.879403	0.183758	0.415631	0.431018	0.097818
ENSMUSG00000002365.10	Snx9	66616	174	175.5	179	217.5	227.5	-0.0274006	0.999994	-0.0184483	0.938169	0.491343	0.0809978	0.189332	0.534723
ENSMUSG00000002372.9	Ranbp3	71810	3266.5	3255.5	3392	3385	3578.5	0.0110059	0.999994	0.054331	0.886442	0.354028	0.131826	0.0580296	0.823697
ENSMUSG00000002379.7	Ndufa11	69875	877.5	760.5	786.5	784	866.5	-0.0853411	0.999994	-0.0668081	0.925786	0.218474	0.581517	-0.0160761	0.962619
ENSMUSG00000002384.2	Bmp8b	12164	133	107	142	123	173	-0.165402	0.999994	0.0869127	0.896517	0.188839	0.601381	0.264167	0.537604
ENSMUSG00000002393.14	Nr2f6	13864	838.5	884	908	1126	1004	-0.00343339	0.999994	0.0228664	0.884153	0.571037	0.0329563	0.0821141	0.721277
ENSMUSG00000002395.14	Use1	67023	1226	1115.5	1071.5	1328	1140	-0.0420252	0.999994	-0.108841	0.900348	0.41327	0.258569	-0.100237	0.879548
ENSMUSG00000002396.8	Ocel1	77090	393	378	347.5	344	391	0.0113368	0.999994	-0.104698	0.890907	0.172981	0.635418	-0.0398351	0.95126
ENSMUSG00000002409.18	Dyrk1b	13549	234	237.5	245	184	245	0.0242375	0.999994	0.0528286	0.943959	0.0118431	0.952191	-0.0239876	0.990203
ENSMUSG00000002413.15	Braf	109880	1657.5	1837	2079.5	1471	2255.5	0.0811013	0.999994	0.225849	0.415187	0.0937645	0.536842	0.259964	0.263176
ENSMUSG00000002416.13	Ndufb2	68198	205	184	184	114.5	176	-0.00324018	0.999994	-0.0120504	0.935825	-0.311377	0.285692	-0.12448	0.718708
ENSMUSG00000002428.12	Hltf	20585	1518.5	1436.5	1473	1021	1612.5	0.000193832	0.999994	0.0187352	0.986841	-0.148846	0.580331	0.0662849	0.891306
ENSMUSG00000002455.14	Prpf6	68879	2816	2443	2280	2102.5	2180	-0.0516481	0.999994	-0.15012	0.690634	0.0357896	0.945651	-0.285406	0.262026
ENSMUSG00000002458.13	Rgs19	56470	606	530	544.5	491	582.5	-0.0651851	0.999994	-0.0551988	0.929592	0.111076	0.815904	-0.0282011	0.935776
ENSMUSG00000002459.17	Rgs20	58175	36	40.5	56	68.5	55.5	-0.0729806	0.999994	0.130881	0.563209	0.582543	0.0381742	0.0910505	0.505505
ENSMUSG00000002475.16	Abhd3	106861	16	18	7.5	8	10.5	0.0850653	NA	-0.138186	NA	-0.0839393	NA	-0.0723676	NA
ENSMUSG00000002477.5	Snrpd1	20641	1134	1147	1152.5	847	1158.5	0.0542078	0.999994	0.0600431	0.924257	-0.0553091	0.919696	0.00247557	0.976825
ENSMUSG00000002486.15	Tchp	77832	370	259	247.5	225.5	284	-0.185418	0.996718	-0.298699	0.213939	-0.115026	0.400257	-0.173813	0.380065
ENSMUSG00000002489.16	Tiam1	21844	1608	1608	1829.5	1575.5	1824	0.0137458	0.999994	0.165466	0.59422	0.296554	0.122819	0.101859	0.670609
ENSMUSG00000002496.10	Tsc2	22084	3090.5	2829.5	2693.5	2137.5	2710	-0.015442	0.999994	-0.103242	0.79204	-0.0952495	0.630485	-0.171725	0.486666
ENSMUSG00000002500.15	Rpl3l	66211	9	9	10.5	5	4.5	0.0234621	NA	0.0656999	NA	-0.0629839	NA	-0.160044	NA
ENSMUSG00000002504.15	Nherf2	65962	228	224	207.5	178.5	225	0.0304664	0.999994	-0.056155	0.955726	0.0371479	0.948947	-0.0312865	0.96977
ENSMUSG00000002524.17	Puf60	67959	3515.5	3163.5	3326.5	2593	3611	-0.0598803	0.999994	-0.00955609	0.982811	-0.0289321	0.896494	0.0363262	0.956634
ENSMUSG00000002546.17	Golga2	99412	867	693	614.5	523	715.5	-0.126479	0.999994	-0.298891	0.190028	-0.196937	0.269417	-0.164326	0.420865
ENSMUSG00000002550.16	Uck1	22245	505	323.5	322	329.5	380	-0.27238	0.577228	-0.315153	0.163375	-0.0253321	0.581105	-0.199725	0.291459
ENSMUSG00000002565.16	Scin	20259	28	28	34	21.5	25.5	0.00666415	0.999994	0.114051	NA	-0.0229485	0.908476	-0.100031	0.961893
ENSMUSG00000002578.18	Ikzf4	22781	143.5	124.5	100	69	94	0.0416859	0.999994	-0.162405	0.617495	-0.348719	0.185242	-0.316966	0.263463
ENSMUSG00000002580.7	Mien1	103742	312	304.5	262	226	243	0.0665529	0.999994	-0.112542	0.846014	-0.0125818	0.905987	-0.273279	0.436478
ENSMUSG00000002588.13	Pon1	18979	1.5	1	0.5	0	0	0.00520887	NA	-0.00244001	NA	-0.0196298	NA	-0.0198589	NA
ENSMUSG00000002602.16	Axl	26362	117	125	105.5	110	93	0.0960084	0.999994	-0.0707844	0.957571	0.224996	0.582436	-0.281946	0.604663
ENSMUSG00000002603.15	Tgfb1	21803	263	326.5	374	342	343.5	0.112859	0.999994	0.277562	0.211248	0.482673	0.0182683	0.118137	0.436905
ENSMUSG00000002608.8	Ccdc97	52132	1107	843	821	788.5	969.5	-0.166498	0.999994	-0.227251	0.436777	0.00433189	0.804306	-0.102866	0.636392
ENSMUSG00000002617.14	Zfp40	22700	105.5	56.5	61	39	63.5	-0.112754	0.999994	-0.110621	0.564191	-0.344959	0.114188	-0.132857	0.408491
ENSMUSG00000002625.10	Akap8l	54194	705	569.5	530	448.5	588.5	-0.111605	0.999994	-0.229981	0.392831	-0.142581	0.423168	-0.192129	0.385854
ENSMUSG00000002633.4	Shh	20423	1	0.5	1.5	2.5	6	-0.0394072	NA	-0.0247494	NA	0.0505815	NA	0.15501	NA
ENSMUSG00000002635.11	Pdcd2l	68079	540	460	389	437.5	457	-0.0473454	0.999994	-0.254571	0.500719	0.148132	0.882603	-0.140601	0.653678
ENSMUSG00000002658.9	Gtf2f1	98053	2537.5	2248.5	2262	1796	2527.5	-0.0695118	0.999994	-0.0731762	0.875205	-0.0591546	0.777866	0.0164244	0.993947
ENSMUSG00000002660.8	Clpp	53895	1396	1303.5	1271.5	1325	1381	-0.0277118	0.999994	-0.0724049	0.937095	0.27359	0.390233	-0.0274356	0.975523
ENSMUSG00000002661.14	Alkbh7	66400	211	174	169	204	153.5	-0.0751111	0.999994	-0.119736	0.821995	0.353035	0.509201	-0.287928	0.436555
ENSMUSG00000002664.2	Pspn	19197	9.5	7.5	7.5	4	5.5	0.0044183	NA	0.0186284	NA	-0.0940866	NA	-0.0847438	NA
ENSMUSG00000002668.8	Dennd1c	70785	49	38.5	37.5	25	30	0.0130729	0.999994	-0.0292984	NA	-0.161047	0.510106	-0.235059	0.487607
ENSMUSG00000002679.14	Med6	69792	371.5	319	279.5	186.5	311	-0.0150396	0.999994	-0.190205	0.557778	-0.421871	0.0733428	-0.130272	0.578217
ENSMUSG00000002688.8	Prkd1	18760	85	88.5	80	48.5	72.5	0.0995147	0.999994	0.0168585	0.990149	-0.303886	0.430787	-0.143948	0.793346
ENSMUSG00000002699.13	Lcp2	16822	0.5	0	0	0	1	-0.0046299	NA	-0.00803987	NA	-0.00855783	NA	0.0239551	NA
ENSMUSG00000002718.14	Cse1l	110750	5661.5	5798.5	6036.5	4496.5	6743.5	0.0622455	0.999994	0.106381	0.775671	0.0151696	0.866203	0.190211	0.429146
ENSMUSG00000002728.14	Naa20	67877	647.5	682.5	756	516	771	0.0720041	0.999994	0.194746	0.544206	0.000138959	0.868983	0.161267	0.516846
ENSMUSG00000002731.6	Prkra	23992	148	118	90.5	68.5	88	0.0340143	0.999994	-0.210092	0.454756	-0.390762	0.0972366	-0.335987	0.184347
ENSMUSG00000002732.14	Fkbp7	14231	20	17.5	11.5	10.5	8.5	0.0641764	NA	-0.0844543	NA	-0.0497526	NA	-0.253908	NA
ENSMUSG00000002733.8	Plekha3	83435	609	536	502	487.5	629.5	-0.068631	0.999994	-0.159321	0.735694	0.0915123	0.851506	0.0498651	0.972054
ENSMUSG00000002741.9	Ykt6	56418	2262.5	1853	1713.5	1606.5	1711	-0.0922731	0.999994	-0.208821	0.483182	0.00122088	0.819053	-0.286746	0.216705
ENSMUSG00000002748.7	Baz1b	22385	5794	5883.5	6109.5	5190	6314	0.0537229	0.999994	0.0934982	0.795606	0.199428	0.288358	0.0699881	0.780521
ENSMUSG00000002763.16	Pex6	224824	744.5	732	771	1071.5	961.5	-0.0601793	0.999994	-0.0217676	0.94212	0.644911	0.0198183	0.164729	0.577325
ENSMUSG00000002767.13	Mrpl2	27398	1609.5	1408	1306.5	1316	1372.5	-0.0543446	0.999994	-0.169271	0.703315	0.138358	0.826586	-0.150426	0.645719
ENSMUSG00000002768.8	Mea1	17256	747	694	670.5	638.5	720	-0.0205037	0.999994	-0.0746118	0.918696	0.162172	0.633564	-0.053176	0.912249
ENSMUSG00000002769.9	Gnmt	14711	36.5	31.5	33	29.5	25.5	-0.00292851	0.999994	0.00423002	NA	0.107377	0.942435	-0.22219	0.673062
ENSMUSG00000002771.12	Grin2d	14814	75	57.5	63.5	66	60.5	-0.0905542	0.999994	-0.0461466	0.920423	0.228701	0.781784	-0.155235	0.728416
ENSMUSG00000002778.14	Kdelr1	68137	772	695	609	425	585	0.00176552	0.999994	-0.166617	0.584994	-0.344805	0.0935388	-0.296957	0.179872
ENSMUSG00000002781.19	Tmem143	70209	283.5	308.5	286	284.5	359	0.0788806	0.999994	-0.0334387	0.961257	0.263479	0.291396	0.193066	0.501545
ENSMUSG00000002791.17	NA	NA	0.5	0	0	0	0	-0.00164074	NA	-0.00292987	NA	-5.61e-05	NA	-0.00519842	NA
ENSMUSG00000002797.9	Ggct	110175	186	178	182.5	162.5	194.5	-0.0278439	0.999994	-0.00839453	0.999845	0.141589	0.726367	0.0125431	0.979085
ENSMUSG00000002799.6	Jag2	16450	2163.5	2317.5	2521.5	2359	2477	0.0391644	0.999994	0.144932	0.682554	0.363583	0.12266	0.0605868	0.761639
ENSMUSG00000002803.14	Btbd6	399566	355.5	322.5	300	266	326	-0.0201628	0.999994	-0.114186	0.833844	0.0144407	0.960503	-0.0938874	0.800191
ENSMUSG00000002804.4	Nudt14	66174	216	219.5	192.5	184.5	189	0.0634621	0.999994	-0.0721758	0.945174	0.143957	0.740771	-0.171555	0.781683
ENSMUSG00000002808.7	Epdr1	105298	336.5	295	322.5	323.5	310	-0.0738427	0.999994	0.00074528	0.998558	0.299824	0.415621	-0.108475	0.857363
ENSMUSG00000002812.4	Flii	14248	2058.5	1878	1831	1249.5	1559.5	-0.00925348	0.999994	-0.0458568	0.884153	-0.25897	0.197819	-0.332035	0.119697
ENSMUSG00000002814.15	Top3a	21975	1162.5	921.5	916.5	770	1048.5	-0.156889	0.999994	-0.199829	0.457401	-0.117842	0.488738	-0.0910866	0.661871
ENSMUSG00000002820.6	Atg4d	235040	549	436.5	472.5	421	533.5	-0.160973	0.999994	-0.0923557	0.827433	0.0565609	0.987435	-0.0180793	0.899755
ENSMUSG00000002825.8	Qtrt1	60507	712	733	728	734.5	803	0.0326598	0.999994	0.0160792	0.935595	0.33269	0.177604	0.0789559	0.7844
ENSMUSG00000002831.14	Plin4	57435	65	60	81.5	66.5	122.5	-0.128988	0.999994	0.110742	0.768295	0.181303	0.471444	0.480382	0.150713
ENSMUSG00000002833.11	Hdgfl2	15193	2061	1967	2002	1941.5	2264.5	-0.029642	0.999994	-0.00727006	0.991988	0.262043	0.278025	0.0834538	0.814821
ENSMUSG00000002835.9	Chaf1a	27221	3207	3093	3036.5	3161.5	3263	-0.00480351	0.999994	-0.0390194	0.985937	0.3137	0.234073	-0.0108483	0.988471
ENSMUSG00000002844.9	Adprh	11544	917	881.5	814	833.5	859	0.0112201	0.999994	-0.104463	0.889881	0.220694	0.53523	-0.0802052	0.89259
ENSMUSG00000002845.14	Tmem39a	67846	1127	1061.5	983.5	817.5	1099.5	0.00791955	0.999994	-0.103249	0.846014	-0.0449568	0.846291	-0.0382491	0.911169
ENSMUSG00000002846.9	Timmdc1	76916	359.5	356	413.5	451	428.5	-0.048818	0.999994	0.104412	0.779218	0.510019	0.0571287	0.0885858	0.727301
ENSMUSG00000002847.7	Pla1a	85031	33	25	26	22	33	-0.0459203	0.999994	-0.0718847	NA	-0.0184626	0.766334	0.0341868	0.896191
ENSMUSG00000002870.8	Mcm2	17216	11707.5	11569.5	11633	9618.5	12513	0.0291556	0.999994	0.033141	0.93986	0.0944567	0.661625	0.0662376	0.82945
ENSMUSG00000002871.14	Tpra1	24100	207.5	145.5	135.5	137	154.5	-0.142473	0.999994	-0.261616	0.353192	-0.00103687	0.678258	-0.20164	0.389141
ENSMUSG00000002881.14	Nab1	17936	296.5	277.5	279	205	251.5	0.0159919	0.999994	0.00646373	0.969834	-0.112629	0.695254	-0.188081	0.619031
ENSMUSG00000002885.14	Adgre5	26364	475	656.5	982	727	1120.5	0.166149	0.350216	0.688338	5.05e-06	0.631957	1.55e-05	0.816928	5.97e-08
ENSMUSG00000002897.5	Il17ra	16172	264.5	236	223	232.5	290	-0.0553259	0.999994	-0.138365	0.848933	0.19073	0.624896	0.108417	0.873405
ENSMUSG00000002900.17	Lamb1	16777	5942.5	6480	7113.5	6663.5	7658	0.0766091	0.999994	0.192933	0.433877	0.425807	0.0224698	0.220564	0.274267
ENSMUSG00000002908.17	Kcnn1	84036	64	71	65.5	45	57	0.0906502	0.999994	0.0414424	0.962966	-0.09563	0.898671	-0.145417	0.876134
ENSMUSG00000002910.11	Arrdc2	70807	175.5	173	196.5	167.5	205	-0.0136035	0.999994	0.0912432	0.860272	0.202018	0.496461	0.0819183	0.810644
ENSMUSG00000002930.6	Ppp1r17	19051	0	0	0	0	0	NA	NA	NA	NA	NA	NA	NA	NA
ENSMUSG00000002944.15	Cd36	12491	0	0.5	0	0	2	-0.000585021	NA	-0.0124758	NA	-0.0172705	NA	0.0524333	NA
ENSMUSG00000002948.19	Map2k7	26400	1101	786	743.5	588	859.5	-0.226531	0.697849	-0.319314	0.0940546	-0.344176	0.0426028	-0.217452	0.209033
ENSMUSG00000002949.15	Timm44	21856	1390.5	1151	1071	842.5	1081.5	-0.105419	0.999994	-0.215332	0.356968	-0.228669	0.191358	-0.282111	0.140788
ENSMUSG00000002957.11	Ap2a2	11772	3810	3829.5	3692.5	3237.5	3950.5	0.0490326	0.999994	-0.00668749	0.991988	0.130306	0.584862	0.0118203	0.956634
ENSMUSG00000002963.17	Pnkp	59047	445.5	390	367.5	335	376.5	-0.0400699	0.999994	-0.123568	0.795606	0.0402422	0.96076	-0.16343	0.62741
ENSMUSG00000002968.9	Med25	75613	3826	3588	3468	2725.5	3755	-0.00793485	0.999994	-0.0620924	0.894942	-0.0769447	0.727453	-0.0292729	0.922126
ENSMUSG00000002980.14	Bcam	57278	3536	3732	3890.5	4258	4493	0.0318756	0.999994	0.0812501	0.771572	0.5024	0.0194865	0.216687	0.343323
ENSMUSG00000002981.10	Clptm1	56457	3043.5	2803.5	2789	2406.5	3143.5	-0.0342671	0.999994	-0.0514307	0.933453	0.0600215	0.850351	0.0343527	0.954253
ENSMUSG00000002983.17	Relb	19698	162	159	166.5	122.5	142	0.0231778	0.999994	0.0649031	0.953547	0.00917513	0.989349	-0.173297	0.754223
ENSMUSG00000002984.17	Tomm40	53333	4252	4288	4516.5	4415.5	5152.5	0.015219	0.999994	0.0726955	0.83699	0.359426	0.082869	0.183884	0.450631
ENSMUSG00000002985.16	Apoe	11816	4132.5	4586	4744.5	4569.5	4774.5	0.0849884	0.999994	0.139988	0.639348	0.397778	0.0600956	0.106967	0.598098
ENSMUSG00000002992.17	Apoc2	11813	0	0.5	0	0	0.5	0.00437811	NA	-0.00547141	NA	-0.00428457	NA	0.00939743	NA
ENSMUSG00000002996.17	Hbp1	73389	444.5	469	492.5	382	535.5	0.0664964	0.999994	0.117856	0.764625	0.0817222	0.664473	0.165043	0.541396
ENSMUSG00000002997.15	Prkar2b	19088	122.5	95.5	104.5	99.5	104.5	-0.0981173	0.999994	-0.0502711	0.908726	0.149463	0.883562	-0.117353	0.774799
ENSMUSG00000003031.14	Cdkn1b	12576	551	595.5	564.5	400	470.5	0.133779	0.999994	0.071864	0.908042	-0.0794486	0.848242	-0.228137	0.549754
ENSMUSG00000003032.8	Klf4	16600	706.5	673	624	586.5	734.5	0.014268	0.999994	-0.114857	0.886442	0.188071	0.493186	0.0916832	0.811928
ENSMUSG00000003033.15	Ap1m1	11767	722.5	638	606.5	417	492	-0.0184916	0.999994	-0.0953484	0.759522	-0.286852	0.163987	-0.42904	0.0451984
ENSMUSG00000003037.16	Rab8a	17274	1475	1176	1026	658	979	-0.0881422	0.999994	-0.274561	0.173192	-0.594069	0.00085916	-0.418306	0.0200862
ENSMUSG00000003038.15	Hmgn2	15331	1193.5	1247.5	1298	1578	1474	0.012202	0.999994	0.040762	0.853752	0.588739	0.0133711	0.135522	0.570198
ENSMUSG00000003039.9	Fam32a	67922	2026.5	1726.5	1684	1222.5	1631.5	-0.0830559	0.999994	-0.131614	0.665044	-0.255464	0.174249	-0.238968	0.255313
ENSMUSG00000003051.13	Elf3	13710	640.5	845	888.5	1039	953.5	0.136894	0.982679	0.199273	0.281421	0.706333	0.000426038	0.265945	0.120456
ENSMUSG00000003053.17	Cyp2c29	13095	0	1	0	0.5	0	0.0103812	NA	-0.00803995	NA	0.0127893	NA	-0.0124473	NA
ENSMUSG00000003062.13	Stard3nl	76205	563.5	563.5	511	512.5	506.5	0.0446868	0.999994	-0.0706254	0.938169	0.224709	0.479194	-0.159122	0.749809
ENSMUSG00000003068.17	Stk11	20869	1974.5	2163.5	2187	2072	2400.5	0.0901855	0.999994	0.0998519	0.746937	0.34666	0.085835	0.164938	0.458967
ENSMUSG00000003070.6	Efna2	13637	207.5	189	179	134	154	0.0183833	0.999994	-0.048332	0.894612	-0.120802	0.641532	-0.29099	0.385513
ENSMUSG00000003072.15	Atp5f1d	66043	2770.5	2623.5	2607	2486	2920	-0.0165727	0.999994	-0.0351652	0.979008	0.210924	0.404222	0.0421759	0.914528
ENSMUSG00000003099.11	Ppp5c	19060	2946.5	2725	2870	2772.5	3149.5	-0.0497649	0.999994	0.00201867	0.987866	0.267696	0.275279	0.0530176	0.891666
ENSMUSG00000003119.14	Cdk12	69131	9189.5	9805	11012.5	7872	11206	0.0954293	0.999994	0.246821	0.253345	0.113423	0.469751	0.200605	0.297666
ENSMUSG00000003123.15	Lipe	16890	107.5	90	78.5	70	84.5	-0.0187922	0.999994	-0.156675	0.712709	-0.0505179	0.715815	-0.173954	0.577898
ENSMUSG00000003131.7	Pafah1b2	18475	1654	1419	1403	1082	1490	-0.0835664	0.999994	-0.118552	0.735613	-0.162432	0.402475	-0.108203	0.65491
ENSMUSG00000003134.10	Tbc1d8	54610	347.5	378.5	428.5	342	459	0.0650208	0.999994	0.216443	0.425659	0.224001	0.257806	0.236255	0.291168
ENSMUSG00000003135.15	Cnot11	52846	1361	1125	1035	916	1055	-0.096668	0.999994	-0.218938	0.400634	-0.0874985	0.569636	-0.276606	0.188643
ENSMUSG00000003153.10	Slc2a3	20527	4941	5758.5	6287.5	5485.5	6810	0.145664	0.999994	0.276783	0.141426	0.419696	0.0106317	0.32873	0.0515386
ENSMUSG00000003154.15	Foxj2	60611	193	167.5	175	149	201.5	-0.0668176	0.999994	-0.0360927	0.95512	0.038185	0.971201	0.0554543	0.967293
ENSMUSG00000003161.15	Sri	109552	198	195	150	100.5	110.5	0.136713	0.999994	-0.116899	0.72711	-0.346949	0.193389	-0.53277	0.0553109
ENSMUSG00000003166.20	Dgcr2	13356	1436	1316	1302.5	1064	1444	-0.0319619	0.999994	-0.0576918	0.917787	-0.030923	0.887542	0.00568339	0.987498
ENSMUSG00000003184.15	Irf3	54131	417	369.5	399.5	372.5	478.5	-0.0804938	0.999994	-0.0198712	0.992121	0.192195	0.563627	0.130604	0.787352
ENSMUSG00000003190.12	Bcl2l12	75736	230	215	193.5	177.5	214	-0.00234701	0.999994	-0.123196	0.843432	0.0466751	0.981523	-0.080233	0.84754
ENSMUSG00000003198.10	Zfp959	224893	205	123.5	169	102.5	180.5	-0.283558	0.672011	-0.00650142	0.846014	-0.323105	0.161384	0.0143373	0.798695
ENSMUSG00000003199.16	Mpnd	68047	753	760	767	667.5	731	0.0456041	0.999994	0.0506954	0.924104	0.177996	0.490132	-0.0762348	0.92468
ENSMUSG00000003200.10	Sh3gl1	20405	1758	1693.5	1840.5	1639.5	2052	-0.0188445	0.999994	0.0796872	0.852289	0.242547	0.259342	0.159648	0.545893
ENSMUSG00000003206.7	Ebi3	50498	4.5	7	5.5	2	7.5	0.0328799	NA	-0.00087078	NA	-0.129631	NA	0.0749886	NA
ENSMUSG00000003208.9	Yju2	72886	358	229.5	237	179.5	249.5	-0.242467	0.630211	-0.245572	0.245826	-0.335915	0.073484	-0.265967	0.157909
ENSMUSG00000003226.7	Ranbp2	19386	13042	12513	12468.5	8331	12597	0.0238047	0.999994	0.0130166	0.999422	-0.229924	0.357825	-0.0408334	0.912349
ENSMUSG00000003227.4	Edar	13608	0	1	2.5	0	3.5	-0.00664385	NA	0.0426066	NA	-0.0759068	NA	0.0902737	NA
ENSMUSG00000003228.9	Grk5	14773	235.5	210.5	200	143	166.5	0.0078004	0.999994	-0.0548032	0.866367	-0.202189	0.411334	-0.345672	0.227469
ENSMUSG00000003233.12	Dvl3	13544	1016.5	860.5	781	609	799	-0.0725873	0.999994	-0.213691	0.397719	-0.251538	0.176641	-0.261417	0.201197
ENSMUSG00000003234.16	Abcf3	27406	927.5	824.5	773	668	856	-0.0480174	0.999994	-0.151038	0.701844	-0.0333047	0.823739	-0.084149	0.773022
ENSMUSG00000003235.13	Eif2b5	224045	3118.5	3048.5	3167	2873	3292	0.00886056	0.999994	0.0422857	0.926462	0.234273	0.303979	0.0410379	0.885847
ENSMUSG00000003269.17	Cyth2	19158	1311	1274	1357	1381.5	1553.5	-0.0198404	0.999994	0.0403648	0.904502	0.382904	0.0851832	0.160375	0.558016
ENSMUSG00000003271.17	Sult2b1	54200	27.5	19.5	25.5	24	21	-0.0725948	0.999994	0.0241934	NA	0.171691	NA	-0.141755	NA
ENSMUSG00000003273.14	Car11	12348	35.5	42	39.5	30.5	49	0.0341709	0.999994	0.0155016	NA	0.00368435	0.834775	0.154821	0.695345
ENSMUSG00000003279.17	Dlgap1	224997	37.5	26	52	44	76.5	-0.243059	0.999994	0.16001	0.72025	0.266565	0.387895	0.494419	0.185377
ENSMUSG00000003282.9	Plag1	56711	251	241.5	224.5	119	199.5	0.0800731	0.999994	0.0085711	0.945972	-0.490035	0.103331	-0.182009	0.602011
ENSMUSG00000003283.15	Hck	15162	29.5	39.5	36	52.5	73	-0.030239	0.999994	-0.079617	0.831982	0.449232	0.0869509	0.474104	0.0762385
ENSMUSG00000003299.10	Mrpl4	66163	1110	981	892.5	651.5	898	-0.0325329	0.999994	-0.16309	0.58585	-0.285363	0.144056	-0.231789	0.289654
ENSMUSG00000003308.15	Keap1	50868	485.5	418	493.5	478.5	555	-0.123388	0.999994	0.0520817	0.930731	0.317269	0.247642	0.137718	0.732766
ENSMUSG00000003309.14	Ap1m2	11768	1043	984	957	723.5	944.5	0.0138295	0.999994	-0.0335463	0.946953	-0.0954308	0.7195	-0.116161	0.75551
ENSMUSG00000003316.14	Glg1	20340	6595.5	6068.5	5968	4894.5	5864	-0.0191894	0.999994	-0.0508283	0.914047	-0.0126759	0.921108	-0.149134	0.58919
ENSMUSG00000003341.9	Atp8b3	67331	59	37	26	18	22.5	0.00385551	0.999994	-0.20872	NA	-0.35783	0.0974864	-0.381471	0.0899104
ENSMUSG00000003344.14	Btbd2	208198	1386.5	1327	1335	1130.5	1427.5	0.00176036	0.999994	-0.00241644	0.997089	0.0889245	0.738871	0.0164729	0.96809
ENSMUSG00000003345.16	Csnk1g2	103236	2772.5	2745.5	2801.5	2462	2935.5	0.0292957	0.999994	0.0433121	0.924104	0.185166	0.420301	0.0381543	0.892479
ENSMUSG00000003346.14	Abhd17a	216169	1102.5	1064.5	993.5	1145.5	1093.5	0.00252791	0.999994	-0.0947546	0.93351	0.365198	0.242576	-0.046016	0.973613
ENSMUSG00000003348.10	Mob3a	208228	527	509.5	574.5	419.5	592.5	-0.00969891	0.999994	0.126651	0.800189	0.019452	0.896093	0.110475	0.758619
ENSMUSG00000003352.14	Cacnb3	12297	516	568	559.5	424	616.5	0.0964676	0.999994	0.0555833	0.886442	0.0317497	0.817167	0.13138	0.662245
ENSMUSG00000003354.6	Ccdc65	105833	19	15	15.5	9.5	8	0.0204159	NA	0.0451932	NA	-0.0688575	NA	-0.25835	NA
ENSMUSG00000003355.7	Fkbp11	66120	350.5	342	295	328.5	343	0.0291878	0.999994	-0.144094	0.865509	0.262939	0.450968	-0.0421782	0.962974
ENSMUSG00000003360.15	Ddx23	74351	4569.5	4089	4010	3663	4028.5	-0.0539805	0.999994	-0.0820149	0.871056	0.100454	0.826593	-0.143402	0.649588
ENSMUSG00000003363.15	Pld3	18807	803	738.5	680.5	538.5	665.5	0.00925797	0.999994	-0.12019	0.774504	-0.116864	0.595601	-0.208353	0.446106
ENSMUSG00000003378.9	Grik5	14809	286.5	286.5	313	328	342.5	-0.0211205	0.999994	0.0567956	0.874592	0.413205	0.12809	0.0974078	0.740368
ENSMUSG00000003379.7	Cd79a	12518	23.5	24	14.5	14.5	17	0.0720819	NA	-0.136036	NA	-0.0408177	NA	-0.107496	NA
ENSMUSG00000003380.11	Rabac1	14470	800.5	731.5	707.5	658	775.5	-0.0329772	0.999994	-0.0743646	0.914385	0.120058	0.774971	-0.0356731	0.933201
ENSMUSG00000003382.18	Etv3	27049	895	566.5	682.5	590	721	-0.354358	0.205339	-0.167914	0.454983	-0.0694886	0.512023	-0.173211	0.339281
ENSMUSG00000003402.14	Prkcsh	19089	3354.5	2985	3069.5	2946.5	3529	-0.0783871	0.999994	-0.058261	0.932188	0.197876	0.479932	0.0600465	0.909606
ENSMUSG00000003410.8	Elavl3	15571	332.5	344	411.5	255	381	0.0294871	0.999994	0.249409	0.486245	-0.0409076	0.958089	0.0862513	0.765808
ENSMUSG00000003411.10	Rab3b	69908	39	30	37.5	29	38.5	-0.0765737	0.999994	0.0421368	NA	0.009245	0.96099	0.0186157	0.988362
ENSMUSG00000003418.11	St8sia6	241230	39	36.5	39	26.5	25.5	0.0316326	0.999994	0.079999	NA	-0.0591029	0.823739	-0.281689	0.559395
ENSMUSG00000003420.8	Fcgrt	14132	15.5	24.5	19.5	28.5	33.5	0.0292356	0.999994	-0.0960707	NA	0.324719	NA	0.219752	NA
ENSMUSG00000003421.13	Nosip	66394	1439.5	1297.5	1308.5	1264	1324	-0.0451673	0.999994	-0.0496391	0.941562	0.207348	0.51508	-0.0989507	0.819302
ENSMUSG00000003423.15	Pih1d1	68845	667.5	625.5	642	496.5	535	-0.00992965	0.999994	0.0297825	0.997089	-0.00165066	0.939704	-0.287077	0.308138
ENSMUSG00000003429.11	Rps11	27207	11146.5	11309.5	12302	7005	12552.5	0.019609	0.999994	0.080979	0.938169	-0.220986	0.648935	0.0695001	0.937874
ENSMUSG00000003435.9	Supt5	20924	4757	4508	4597.5	3707.5	5055.5	-0.00670154	0.999994	0.0065322	0.988153	0.0419755	0.864183	0.0761867	0.829105
ENSMUSG00000003436.11	Dll3	13389	185.5	184.5	187.5	176	139.5	0.0326512	0.999994	0.0560598	0.954898	0.25742	0.517798	-0.339652	0.482337
ENSMUSG00000003437.14	Paf1	54624	1700.5	1531.5	1623	1431.5	1883.5	-0.0717205	0.999994	-0.0110283	0.99346	0.13562	0.604508	0.115286	0.757969
ENSMUSG00000003438.17	Timm50	66525	1522.5	1440.5	1362.5	1109.5	1481.5	-0.000391063	0.999994	-0.0770089	0.886469	-0.0444014	0.851668	-0.0370738	0.914857
ENSMUSG00000003444.8	Med29	67224	263.5	261.5	276	216	268.5	0.0123924	0.999994	0.0802662	0.896517	0.0645643	0.82204	-0.0137939	0.984036
ENSMUSG00000003452.15	Bicd1	12121	802	663	613	389.5	638	-0.0354852	0.999994	-0.147449	0.639332	-0.46521	0.0473648	-0.173765	0.468033
ENSMUSG00000003458.12	Ncstn	59287	1592.5	1356	1286.5	1009	1283.5	-0.0758291	0.999994	-0.157998	0.592956	-0.184414	0.32107	-0.245151	0.251763
ENSMUSG00000003464.13	Pex19	19298	982	852	758	708.5	815.5	-0.0372103	0.999994	-0.205841	0.561371	-0.000736461	0.865643	-0.189637	0.487607
ENSMUSG00000003469.9	Phyhip	105653	150	97.5	89.5	84.5	88.5	-0.136772	0.999994	-0.26428	0.28037	-0.115684	0.37717	-0.362145	0.117165
ENSMUSG00000003476.16	Crhr2	12922	11	14.5	8	8.5	9	0.0779504	NA	-0.0856141	NA	0.00781352	NA	-0.0798893	NA
ENSMUSG00000003477.5	Inmt	21743	0	0	0	0	0	NA	NA	NA	NA	NA	NA	NA	NA
ENSMUSG00000003484.4	Cyp4f18	72054	1	0.5	0.5	0.5	1.5	-0.00546346	NA	-0.00955612	NA	-0.00637556	NA	0.025843	NA
ENSMUSG00000003500.13	Impdh1	23917	1585.5	1476.5	1567.5	1306.5	1580	-0.0299126	0.999994	0.0291162	0.969189	0.103282	0.721837	-0.0222012	0.974113
ENSMUSG00000003505.15	Psg18	26438	0	0	0	0	0	NA	NA	NA	NA	NA	NA	NA	NA
ENSMUSG00000003518.13	Dusp3	72349	809	756	728.5	745.5	826	-0.0215085	0.999994	-0.0815863	0.926496	0.248713	0.381832	0.00331605	0.990203
ENSMUSG00000003526.12	Prodh	19125	658.5	628.5	722	688.5	878	-0.0545657	0.999994	0.104417	0.772892	0.364668	0.0836175	0.296176	0.201197
ENSMUSG00000003527.9	Ess2	27886	731.5	553.5	484.5	446	572	-0.15846	0.999994	-0.361258	0.0871669	-0.173141	0.28806	-0.217539	0.266015
ENSMUSG00000003528.15	Slc25a1	13358	1300	1259	1261.5	1114	1324	0.00625267	0.999994	0.000720713	0.990995	0.1446	0.610412	-0.00855573	0.993407
ENSMUSG00000003531.15	Dgcr6	13353	384	341.5	300	235.5	281.5	0.00666169	0.999994	-0.139499	0.714865	-0.172923	0.453863	-0.306043	0.273716
ENSMUSG00000003534.17	Ddr1	12305	2939.5	3008	3518	3398	3600.5	0.0132562	0.999994	0.199264	0.469262	0.474604	0.0168006	0.156896	0.474042
ENSMUSG00000003541.6	Ier3	15937	117	136	120.5	99	157	0.0962124	0.999994	-0.010892	0.93351	0.0224857	0.784744	0.223793	0.494301
ENSMUSG00000003545.3	Fosb	14282	37.5	28.5	20.5	18.5	25.5	0.00951777	0.999994	-0.176614	NA	-0.130091	NA	-0.0979266	NA
ENSMUSG00000003546.10	Klc4	74764	288	286	253	211.5	194	0.0831802	0.999994	-0.0524055	0.918003	0.00895514	0.93073	-0.426442	0.187154
ENSMUSG00000003549.9	Ercc1	13870	459.5	392	396.5	343.5	401	-0.0828007	0.999994	-0.0775789	0.864019	0.0266063	0.957712	-0.147407	0.63097
ENSMUSG00000003555.8	Cyp17a1	13074	2	2	2	1	1	0.00953056	NA	0.011621	NA	-0.0240546	NA	-0.0371567	NA
ENSMUSG00000003559.8	As3mt	57344	73	63.5	51.5	44	31	0.0605535	0.999994	-0.0923829	0.751206	-0.0323866	0.649497	-0.578156	0.0579389
ENSMUSG00000003573.15	Homer3	26558	409	421	441.5	372.5	562.5	0.0111431	0.999994	0.0734584	0.840675	0.168549	0.436654	0.328689	0.182228
ENSMUSG00000003575.13	Crtc1	382056	731	543	507	455	655.5	-0.180928	0.999994	-0.292169	0.228371	-0.153763	0.368529	-0.0708882	0.661386
ENSMUSG00000003581.14	Rnf215	71673	140.5	120	97	114	116.5	-0.0291837	0.999994	-0.254341	0.549797	0.163269	0.897192	-0.143614	0.670978
ENSMUSG00000003585.13	Sec14l2	67815	163.5	151.5	124.5	85.5	142	0.0584531	0.999994	-0.158543	0.730304	-0.348012	0.239579	-0.0799682	0.776988
ENSMUSG00000003604.14	Aven	74268	458	399	361	367	354	-0.0481325	0.999994	-0.178451	0.656935	0.129458	0.879066	-0.27592	0.329101
ENSMUSG00000003617.16	Cp	12870	9	11.5	18	10	15.5	-0.0157213	NA	0.13206	NA	0.0134996	NA	0.0650995	NA
ENSMUSG00000003623.4	Crot	74114	437	373.5	393.5	258.5	449.5	-0.0504653	0.999994	-0.0134101	0.942664	-0.310835	0.280393	0.0738497	0.993375
ENSMUSG00000003644.17	Rps6ka1	20111	3010	3153.5	3347	3009	3590.5	0.0609335	0.999994	0.125344	0.693475	0.30942	0.10775	0.163674	0.463397
ENSMUSG00000003657.9	Calb2	12308	26	23	30	26.5	22.5	-0.0377255	0.999994	0.0755946	NA	0.216983	NA	-0.128268	NA
ENSMUSG00000003660.10	Snrnp200	320632	13369	11922.5	11701	9573.5	11356	-0.0468932	0.999994	-0.084521	0.833937	-0.0464217	0.783508	-0.19884	0.408892
ENSMUSG00000003662.10	Ciao1	26371	1009	749	559	566.5	682.5	-0.116556	0.999994	-0.483172	0.0193129	-0.209389	0.194195	-0.32592	0.0966859
ENSMUSG00000003665.7	Has1	15116	10	13.5	10.5	12	10.5	0.0409745	NA	-0.0247804	NA	0.0973255	NA	-0.0554446	NA
ENSMUSG00000003680.16	Taf6l	225895	402.5	385	347.5	392	448	-0.0147815	0.999994	-0.145805	0.866067	0.285434	0.387679	0.0864939	0.873069
ENSMUSG00000003721.14	Insig2	72999	373	239	206.5	147.5	186	-0.182134	0.665209	-0.37098	0.0389189	-0.545736	0.00351252	-0.594162	0.00160624
ENSMUSG00000003731.13	Kpna6	16650	3303.5	2860	2595	1897.5	2625.5	-0.0608766	0.999994	-0.208912	0.355218	-0.330016	0.0496368	-0.268035	0.141143
ENSMUSG00000003746.16	Man1a	17155	244	259.5	279	221	310.5	0.0445614	0.999994	0.119205	0.757188	0.131666	0.510684	0.182475	0.515975
ENSMUSG00000003752.9	Itpkc	233011	254	172.5	202	228.5	226.5	-0.224471	0.999994	-0.115864	0.780548	0.299721	0.635168	-0.0500339	0.814693
ENSMUSG00000003762.13	Coq8b	76889	134	112	84.5	105.5	104.5	-4.45e-05	0.999994	-0.271705	0.509658	0.15392	0.967093	-0.166553	0.620647
ENSMUSG00000003778.14	Brd8	78656	2508	2696	2759	2056	3110	0.116037	0.999994	0.129999	0.670499	0.0713423	0.637148	0.214632	0.298039
ENSMUSG00000003779.16	Kif20a	19348	4445	4586.5	4747	4019	5068	0.0621943	0.999994	0.10293	0.769694	0.20065	0.295862	0.122716	0.603458
ENSMUSG00000003808.18	Farsa	66590	3302	3273	3204	3397.5	3739.5	0.00887272	0.999994	-0.0383609	0.999845	0.33722	0.192222	0.0960959	0.777854
ENSMUSG00000003809.14	Gcdh	270076	519	488.5	447	396	466.5	0.00142821	0.999994	-0.110847	0.834043	0.0366528	0.978428	-0.13475	0.699397
ENSMUSG00000003810.13	Mast2	17776	1577.5	1438.5	1525.5	1369.5	1602.5	-0.0525072	0.999994	-0.00980451	0.991988	0.16997	0.555741	-0.0148753	0.977707
ENSMUSG00000003812.13	Dnase2a	13423	322.5	313.5	314	257.5	310.5	0.00487647	0.999994	-0.00847236	0.988275	0.0499669	0.931911	-0.0935911	0.862693
ENSMUSG00000003813.15	Rad23a	19358	1306	1230.5	1264	1225.5	1330.5	-0.0235397	0.999994	-0.0111454	0.999658	0.261737	0.30782	-0.0145131	0.996004
ENSMUSG00000003814.8	Calr	12317	24359.5	22527.5	20927.5	18957.5	23944.5	-0.019168	0.999994	-0.117016	0.816476	0.0504593	0.916416	-0.0152613	0.956065
ENSMUSG00000003824.12	Syce2	71846	902	845.5	879	760.5	914	-0.0349908	0.999994	0.0158472	0.984439	0.134789	0.655454	0.00709207	0.98099
ENSMUSG00000003847.16	Nfat5	54446	1798.5	1842	2078.5	1370	2371	0.00860012	0.999994	0.135638	0.771965	-0.0291526	0.937024	0.228388	0.474566
ENSMUSG00000003848.14	Nob1	67619	2905	2913.5	2984	2678	3287.5	0.0325807	0.999994	0.0433686	0.905906	0.223922	0.302709	0.120646	0.666006
ENSMUSG00000003849.8	Nqo1	18104	853	902.5	883.5	516.5	796.5	0.112038	0.999994	0.0879554	0.906462	-0.304025	0.328912	-0.0937099	0.875667
ENSMUSG00000003863.18	Ppfia3	76787	181.5	121	96.5	72.5	63.5	-0.0661881	0.999994	-0.308139	0.0958042	-0.389248	0.0369742	-0.823959	0.000163569
ENSMUSG00000003865.16	Gys1	14936	393	367.5	331	250	349	0.0164591	0.999994	-0.119683	0.795606	-0.173004	0.500034	-0.130372	0.690644
ENSMUSG00000003868.14	Ruvbl2	20174	5223	4989.5	5243.5	5046	5983	-0.0300481	0.999994	0.0270185	0.940894	0.286836	0.212687	0.136382	0.652305
ENSMUSG00000003872.9	Lin7b	22342	22.5	11	17.5	10.5	15.5	-0.0850257	NA	0.0332622	NA	-0.104204	NA	-0.0522298	NA
ENSMUSG00000003873.11	Bax	12028	2530	2642.5	2625	2716	2852	0.0397123	0.999994	0.0292908	0.905811	0.37163	0.131931	0.0773155	0.766475
ENSMUSG00000003882.5	Il7r	16197	0	0	0	0	0	NA	NA	NA	NA	NA	NA	NA	NA
ENSMUSG00000003923.14	Tfam	21780	1919.5	1826	1798	1593.5	2070	-0.00694618	0.999994	-0.0454214	0.96318	0.110409	0.69098	0.0852751	0.836126
ENSMUSG00000003929.11	Zfp81	224694	472	318.5	345.5	211	367	-0.181574	0.999994	-0.127133	0.58585	-0.469548	0.0359561	-0.134271	0.457736
ENSMUSG00000003934.5	Efnb3	13643	87	71	94	92.5	96.5	-0.137514	0.999994	0.0664581	0.942515	0.330184	0.443817	0.0385885	0.953406
ENSMUSG00000003948.17	Mmd	67468	46.5	41.5	41.5	23	63	-0.00889524	0.999994	-0.0209773	0.973908	-0.353272	0.364381	0.275408	0.788835
ENSMUSG00000003949.16	Hlf	217082	98.5	109.5	88	69	125.5	0.0987679	0.999994	-0.113209	0.95501	-0.116126	0.924692	0.214862	0.635674
ENSMUSG00000003955.8	Fam162a	70186	472	373	380.5	393	472	-0.147329	0.999994	-0.155556	0.74501	0.172338	0.751725	0.0385304	0.981775
ENSMUSG00000003970.9	Rpl8	26961	34445.5	34598	35441	31108	37254	0.035686	0.999994	0.0597754	0.886442	0.201726	0.352137	0.0637746	0.821248
ENSMUSG00000003974.6	Grm3	108069	0	0	0	0	0.5	-0.00162165	NA	-0.00289723	NA	-1.8e-06	NA	0.013049	NA
ENSMUSG00000003992.15	Ssbp2	66970	71	84.5	77.5	92	115.5	0.0351533	0.999994	-0.0426693	0.903287	0.36024	0.179496	0.315864	0.256437
ENSMUSG00000004018.9	Fancl	67030	389	311	258	234	227.5	-0.0376794	0.999994	-0.272759	0.285795	-0.128212	0.40153	-0.512193	0.0268162
ENSMUSG00000004031.13	Brinp2	240843	78	64.5	57.5	52.5	63	-0.0190738	0.999994	-0.132657	0.77555	-0.0325834	0.780267	-0.119287	0.712918
ENSMUSG00000004032.10	Gstm5	14866	99.5	79.5	83	57	78	-0.0355653	0.999994	-0.0219598	0.895095	-0.194441	0.477798	-0.139268	0.65923
ENSMUSG00000004035.12	Gstm7	68312	32.5	31	28.5	22	23	0.0346762	0.999994	-0.0109793	NA	-0.0235559	0.889689	-0.178929	0.733958
ENSMUSG00000004038.9	Gstm3	14864	61	68	78	65	76.5	0.00146582	0.999994	0.0996017	0.807294	0.181212	0.521292	0.0603585	0.792887
ENSMUSG00000004040.16	Stat3	20848	2912.5	2977	2990.5	2492.5	2989.5	0.0678768	0.999994	0.0653843	0.880268	0.137306	0.51114	-0.00323129	0.969446
ENSMUSG00000004043.14	Stat5a	20850	48.5	38.5	46	33.5	32.5	-0.0385324	0.999994	0.08079	NA	0.00413527	0.882914	-0.250283	0.558303
ENSMUSG00000004044.9	Cavin1	19285	884	1044	1062.5	1008.5	1102.5	0.126121	0.999994	0.148176	0.572616	0.39386	0.058494	0.115134	0.545682
ENSMUSG00000004054.9	Map3k11	26403	874	609.5	542.5	610.5	671	-0.198523	0.967791	-0.386384	0.0883451	0.0401189	0.770122	-0.199711	0.323098
ENSMUSG00000004056.15	Akt2	11652	1230.5	1093.5	1109.5	944	1215	-0.064844	0.999994	-0.0563021	0.916087	0.0316223	0.968605	-0.0133911	0.955246
ENSMUSG00000004069.17	Dnaja3	83945	1602	1433.5	1463.5	1282.5	1624.5	-0.0641667	0.999994	-0.0615414	0.920883	0.0849434	0.822085	0.0284951	0.977707
ENSMUSG00000004070.15	Hmox2	15369	481.5	388.5	386	354	372.5	-0.102747	0.999994	-0.135349	0.720555	0.0430545	0.917446	-0.246191	0.363847
ENSMUSG00000004071.13	Cdip1	66626	1036	814	694.5	500.5	754.5	-0.105922	0.999994	-0.329606	0.0958958	-0.498386	0.00594506	-0.308278	0.095642
ENSMUSG00000004085.14	Map3k20	65964	1137.5	1137.5	1173	801	1096.5	0.0579632	0.999994	0.0899461	0.881785	-0.132142	0.652561	-0.0737186	0.884773
ENSMUSG00000004096.9	Cwc15	66070	1019.5	888	828	566	813	-0.0337189	0.999994	-0.140276	0.657059	-0.364196	0.0723759	-0.237979	0.290167
ENSMUSG00000004098.7	Col5a3	53867	108	122.5	121.5	149.5	155	-0.00217219	0.999994	-0.00521195	0.874655	0.443339	0.133049	0.172646	0.515868
ENSMUSG00000004099.16	Dnmt1	13433	9109	9001.5	9151	7099.5	9479.5	0.0333792	0.999994	0.0505183	0.918212	0.0362854	0.857811	0.0378677	0.902135
ENSMUSG00000004100.12	Ppan	235036	3826.5	4139	4501.5	3559.5	5194.5	0.0950734	0.999994	0.205086	0.354963	0.212961	0.193782	0.339835	0.0528435
ENSMUSG00000004105.8	Angptl2	26360	68.5	53.5	67	59.5	92.5	-0.133505	0.999994	-0.00471596	0.999313	0.117866	0.828453	0.248858	0.705523
ENSMUSG00000004110.17	Cacna1e	12290	16.5	19	30	18	25.5	-0.0357035	0.999994	0.183578	NA	0.0405792	NA	0.0787743	NA
ENSMUSG00000004113.18	Cacna1b	12287	574.5	637	665	490.5	641	0.12287	0.999994	0.174782	0.58585	0.0713755	0.656742	0.0600111	0.776054
ENSMUSG00000004127.12	Trmt10a	108943	641	582	619	413	668	-0.0274711	0.999994	0.027996	0.992917	-0.209692	0.476038	0.0624917	0.945645
ENSMUSG00000004151.17	Etv1	14009	426.5	518	450	278	503.5	0.188429	0.999994	0.0458748	0.905002	-0.302115	0.515804	0.11785	0.74006
ENSMUSG00000004187.11	Kifc2	16581	617	629.5	760	699	807.5	-0.00588401	0.999994	0.215876	0.416611	0.430839	0.0340314	0.24575	0.264144
ENSMUSG00000004207.14	Psap	19156	4112	3836.5	3786	3873	3621	-0.0220596	0.999994	-0.0372297	0.964813	0.278447	0.395346	-0.170248	0.707345
ENSMUSG00000004221.16	Ikbkg	16151	390.5	333	356.5	349	411	-0.110101	0.999994	-0.047249	0.949149	0.229682	0.479194	0.0624566	0.923488
ENSMUSG00000004231.15	Pax2	18504	6	5	6	10.5	7.5	-0.0450564	NA	-0.0373097	NA	0.25833	NA	0.00767604	NA
ENSMUSG00000004233.14	Wars2	70560	184.5	155.5	138.5	100.5	160	-0.000698212	0.999994	-0.155974	0.717727	-0.258555	0.357915	-0.0713449	0.77467
ENSMUSG00000004263.15	Atn1	13498	112	101.5	108	104	100.5	-0.0332612	0.999994	0.0037903	0.998558	0.220344	0.647147	-0.118335	0.879288
ENSMUSG00000004264.17	Phb2	12034	7451.5	7308	7390	7129.5	8123	0.00178591	0.999994	0.0116682	0.959407	0.271512	0.262937	0.0703103	0.828093
ENSMUSG00000004266.15	Ptpn6	15170	501	490	403	258	302	0.0885848	0.999994	-0.130404	0.67515	-0.398715	0.0792721	-0.554243	0.0169607
ENSMUSG00000004267.16	Eno2	13807	47	34	25.5	12.5	18.5	0.0479084	0.999994	-0.0951844	NA	-0.441217	0.0806878	-0.360656	0.140228
ENSMUSG00000004268.11	Emg1	14791	2705.5	2750	2879.5	3146	3105.5	0.00569653	0.999994	0.0568331	0.862392	0.472404	0.0463686	0.100147	0.698754
ENSMUSG00000004270.13	Lpcat3	14792	585.5	503.5	510.5	366.5	534	-0.0678546	0.999994	-0.0695475	0.861332	-0.225498	0.309697	-0.0885067	0.748048
ENSMUSG00000004285.12	Atp6v1f	66144	835	790	735	657	732	0.0158279	0.999994	-0.08587	0.889881	0.0709682	0.906516	-0.149277	0.719698
ENSMUSG00000004296.14	Il12b	16160	0.5	0	0.5	0.5	0	-0.00463223	NA	0.00478699	NA	0.0127827	NA	-0.0124528	NA
ENSMUSG00000004317.14	Clcn5	12728	697.5	649	639	518.5	624.5	0.00386953	0.999994	-0.0320785	0.94382	-0.0639109	0.785889	-0.154434	0.640478
ENSMUSG00000004319.15	Clcn3	12725	4055.5	3956	3868.5	2925	4008.5	0.0383865	0.999994	-0.00159477	0.998558	-0.0748076	0.779487	-0.0304543	0.947657
ENSMUSG00000004328.15	Hif3a	53417	376	335.5	366.5	286.5	410	-0.0594101	0.999994	0.0292514	0.979088	-6.03e-05	0.996631	0.0984756	0.862234
ENSMUSG00000004341.8	Gpx6	75512	16	25	23.5	12	23	0.0791036	NA	0.0953762	NA	-0.164486	NA	0.0634967	NA
ENSMUSG00000004344.12	Gpx5	14780	0	0.5	0	0	0.5	0.00437811	NA	-0.00547141	NA	-0.00428457	NA	0.00939743	NA
ENSMUSG00000004347.17	Pde1c	18575	23.5	18.5	14.5	10	9.5	0.0448321	NA	-0.0385189	NA	-0.125288	NA	-0.274069	NA
ENSMUSG00000004356.8	Utp20	70683	10534	10399	10455.5	7908	11137	0.0424564	0.999994	0.0385223	0.936982	-0.0305344	0.94479	0.0510154	0.878826
ENSMUSG00000004359.16	Spic	20728	29.5	38.5	28.5	20.5	27	0.133261	0.999994	-0.0467513	NA	-0.0873742	0.967728	-0.0946064	0.975213
ENSMUSG00000004360.9	9330159F19Rik	212448	66.5	58	121	93	151	-0.221703	0.999994	0.330946	0.211271	0.395398	0.0945545	0.545566	0.0412663
ENSMUSG00000004364.14	Cul3	26554	2550	2583.5	2692.5	1870.5	2887	0.0509238	0.999994	0.0984996	0.843432	-0.0948058	0.830641	0.123608	0.703286
ENSMUSG00000004366.4	Sst	20604	5.5	2.5	6	5	5.5	-0.0520742	NA	0.0411614	NA	0.0568046	NA	0.00868401	NA
ENSMUSG00000004371.15	Il11	16156	6	9.5	8	4.5	7.5	0.05014	NA	0.0206455	NA	-0.0746765	NA	-0.00217425	NA
ENSMUSG00000004383.18	Large1	16795	428.5	448.5	404	421.5	510	0.0597596	0.999994	-0.0798438	0.976757	0.268869	0.302008	0.130544	0.693572
ENSMUSG00000004393.10	Ddx56	52513	3056.5	3048	3182	2945.5	3514	0.0189876	0.999994	0.0637154	0.869882	0.279939	0.17806	0.132451	0.60781
ENSMUSG00000004394.12	Tmed4	103694	910.5	639.5	659	623.5	739	-0.217589	0.963858	-0.221802	0.406583	-0.00973493	0.716023	-0.161433	0.449425
ENSMUSG00000004415.15	Col26a1	140709	5.5	6.5	10.5	12	12.5	-0.0574397	NA	0.0373823	NA	0.252327	NA	0.116184	NA
ENSMUSG00000004446.12	Bid	12122	734	715	817.5	665.5	784.5	0.000821339	0.999994	0.159966	0.67712	0.19808	0.367621	0.0395182	0.873405
ENSMUSG00000004451.14	Ralb	64143	521	549.5	421	351.5	452	0.139121	0.999994	-0.185372	0.695075	-0.148645	0.589163	-0.177768	0.600547
ENSMUSG00000004455.16	Ppp1cc	19047	1852.5	1895	1935	2133.5	2093	0.00988868	0.999994	0.0257949	0.916538	0.443575	0.0851343	0.0549339	0.818842
ENSMUSG00000004460.17	Dnajb11	67838	1671.5	1384	1278	1131	1480.5	-0.102257	0.999994	-0.221052	0.421638	-0.106323	0.542081	-0.11304	0.609499
ENSMUSG00000004462.7	Tbccd1	70573	580.5	403	390.5	337.5	470.5	-0.220948	0.833929	-0.29594	0.190119	-0.207134	0.230282	-0.159404	0.385513
ENSMUSG00000004473.10	Clec11a	20256	41.5	43	35.5	28.5	46	0.0352344	0.999994	-0.0933948	NA	-0.0823875	0.864868	0.0751447	0.960159
ENSMUSG00000004500.9	Zfp324	243834	259.5	172.5	186.5	142.5	188.5	-0.196322	0.974197	-0.160539	0.52375	-0.222389	0.250277	-0.226877	0.294506
ENSMUSG00000004508.6	Gab2	14389	13.5	11.5	14.5	10	9.5	-0.0133478	NA	0.0654329	NA	0.0143106	NA	-0.121402	NA
ENSMUSG00000004530.12	Coro1c	23790	5414.5	5600	5890.5	4711.5	6289.5	0.0675228	0.999994	0.127779	0.695075	0.140366	0.441865	0.147598	0.51121
ENSMUSG00000004535.12	Tax1bp1	52440	2415.5	2188	2153.5	1470.5	2430	-0.0243928	0.999994	-0.0584374	0.895095	-0.277816	0.252658	0.0302332	0.993375
ENSMUSG00000004540.7	Psg17	26437	0	0.5	0	0	0.5	0.00437811	NA	-0.00547141	NA	-0.00428457	NA	0.00939743	NA
ENSMUSG00000004542.15	Psg19	26439	0.5	0	0	0	0.5	-0.00313532	NA	-0.00548487	NA	-0.00430697	NA	0.00937834	NA
ENSMUSG00000004552.16	Ctse	13034	0	0	0	0.5	0	-0.00161835	NA	-0.00289158	NA	0.0213548	NA	-0.00514411	NA
ENSMUSG00000004558.15	Ndrg2	29811	243	244	273	210.5	261.5	0.0173696	0.999994	0.141515	0.769694	0.109274	0.659629	0.0280824	0.898371
ENSMUSG00000004561.14	Mettl17	52535	504.5	466	416	376	461	-0.00876485	0.999994	-0.151392	0.74694	0.00906787	0.945389	-0.106451	0.756991
ENSMUSG00000004562.16	Arhgef40	268739	266.5	283	311.5	276	312	0.0350568	0.999994	0.141555	0.704503	0.291693	0.22683	0.0795234	0.727451
ENSMUSG00000004565.15	Pnpla6	50767	4108	3809	3828	3414.5	4108	-0.0350348	0.999994	-0.0347927	0.960485	0.120367	0.695079	-0.0163479	0.973613
ENSMUSG00000004567.16	Mcoln1	94178	775	681.5	691	580.5	763.5	-0.0664969	0.999994	-0.0679664	0.889881	0.00444425	0.957166	-0.023328	0.924377
ENSMUSG00000004568.13	Arhgef18	102098	2545	2168	2341	2067	2666.5	-0.131654	0.999994	-0.0522309	0.91367	0.106925	0.761581	0.038174	0.974803
ENSMUSG00000004591.16	Pkn2	109333	3299	3162.5	3348.5	2620	3586	0.00136776	0.999994	0.0677071	0.888805	0.0375789	0.857661	0.0846283	0.792887
ENSMUSG00000004609.11	Cd33	12489	1	5.5	1	1.5	3.5	0.0629449	NA	-0.0576001	NA	-0.0362379	NA	0.042377	NA
ENSMUSG00000004610.4	Etfb	110826	172.5	164	174	149	158.5	0.000621191	0.999994	0.0234285	0.979041	0.142877	0.741085	-0.0929987	0.919786
ENSMUSG00000004612.9	Nkg7	72310	0	0	0	0	1.5	-0.0046108	NA	-0.00800723	NA	-0.00850352	NA	0.0422025	NA
ENSMUSG00000004626.14	Stxbp2	20911	1212.5	1046.5	941	744	820	-0.0279362	0.999994	-0.180349	0.526524	-0.192167	0.307016	-0.438847	0.0372532
ENSMUSG00000004630.18	Pcp2	18545	14.5	9	12	9	11.5	-0.0490465	NA	0.0141372	NA	-0.0181712	NA	-0.0221628	NA
ENSMUSG00000004631.15	Sgce	20392	132.5	110	107	66.5	74	0.0123638	0.999994	-0.0240375	0.846014	-0.309193	0.227726	-0.481302	0.0924672
ENSMUSG00000004633.17	Chn2	69993	32	29	26	22.5	39.5	-0.0182128	0.999994	-0.0878647	NA	-0.0488182	0.914303	0.171048	0.862843
ENSMUSG00000004637.15	Wwox	80707	272.5	245	226	194.5	265.5	-0.0196956	0.999994	-0.147149	0.779044	-0.0143593	0.906669	-0.00820924	0.946046
ENSMUSG00000004642.13	Slbp	20492	1704.5	1714.5	1638.5	1341.5	1683	0.0579593	0.999994	-0.00907802	0.999814	0.0416731	0.866639	-0.0358107	0.96101
ENSMUSG00000004651.6	Tyr	22173	0.5	1.5	0	0	1.5	0.0129832	NA	-0.0197979	NA	-0.0315974	NA	0.0334912	NA
ENSMUSG00000004654.6	Ghrhr	14602	0	0	0	0	0	NA	NA	NA	NA	NA	NA	NA	NA
ENSMUSG00000004655.5	Aqp1	11826	0.5	0	2	1.5	0.5	-0.0168126	NA	0.0279974	NA	0.0469188	NA	-0.0211191	NA
ENSMUSG00000004661.15	Arid3b	56380	1515	1444	1644	1259.5	1554.5	-0.0160083	0.999994	0.140866	0.743112	0.102075	0.656742	-0.00194041	0.977378
ENSMUSG00000004665.10	Cnn2	12798	1386	1658.5	1929.5	1630.5	2288	0.156951	0.928003	0.35203	0.0321739	0.44795	0.003577	0.519508	0.000889968
ENSMUSG00000004667.18	Polr2e	66420	2676.5	2535.5	2688.5	2035.5	3010.5	-0.0204976	0.999994	0.053068	0.924104	0.0154618	0.924646	0.155792	0.605676
ENSMUSG00000004668.14	Abca13	268379	16.5	13.5	8.5	4.5	8	0.060678	NA	-0.0726425	NA	-0.223836	NA	-0.129482	NA
ENSMUSG00000004677.17	Myo9b	17925	3256	3118	3081	2698	3411	-0.00181258	0.999994	-0.0261211	0.981619	0.109542	0.665491	0.036444	0.925431
ENSMUSG00000004698.11	Hdac9	79221	61	67.5	60.5	43.5	51	0.100003	0.999994	0.0307979	0.973405	-0.0976	0.874049	-0.185333	0.815361
ENSMUSG00000004707.14	Ly9	17085	0	0	0	0	0	NA	NA	NA	NA	NA	NA	NA	NA
ENSMUSG00000004709.14	Cd244a	18106	0.5	0	2	0	0.5	-0.0101435	NA	0.0413901	NA	-0.0257499	NA	-0.00617974	NA
ENSMUSG00000004730.15	Adgre1	13733	0	0	0	0	0	NA	NA	NA	NA	NA	NA	NA	NA
ENSMUSG00000004748.5	Mtfp1	67900	326.5	292.5	252	261	279	-0.00972866	0.999994	-0.188977	0.710873	0.121864	0.891656	-0.143177	0.707377
ENSMUSG00000004768.14	Rab23	19335	1426.5	1438	1277	1107.5	1469.5	0.0668576	0.999994	-0.0933694	0.886442	0.0227875	0.93287	0.0222575	0.960424
ENSMUSG00000004771.12	Rab11a	53869	628	631	634.5	448.5	628.5	0.0552483	0.999994	0.0562312	0.938169	-0.131422	0.709907	-0.0263905	0.976323
ENSMUSG00000004788.11	Eif2b2	217715	1317	1038.5	973	774	973.5	-0.137405	0.999994	-0.241645	0.284812	-0.244953	0.164837	-0.316476	0.100444
ENSMUSG00000004789.10	Dlst	78920	2699	2459	2325.5	2036.5	2558.5	-0.0325879	0.999994	-0.115979	0.794511	0.0116605	0.976747	-0.0632228	0.841693
ENSMUSG00000004791.7	Pgf	18654	12	9	10	3	6	0.0184279	NA	0.0514881	NA	-0.216513	NA	-0.104491	NA
ENSMUSG00000004798.14	Ulk2	29869	70	70.5	56.5	37	42	0.120871	0.999994	-0.0444771	0.874884	-0.26926	0.386847	-0.375576	0.306446
ENSMUSG00000004814.10	Ccl24	56221	0	0	0	0	0	NA	NA	NA	NA	NA	NA	NA	NA
ENSMUSG00000004815.12	Dgkq	110524	339.5	246	275	295	314	-0.202546	0.999994	-0.114662	0.786393	0.233815	0.741375	-0.0424942	0.830435
ENSMUSG00000004821.1	Tmed11	67366	0	0	0	0	0	NA	NA	NA	NA	NA	NA	NA	NA
ENSMUSG00000004837.2	Grap	71520	0.5	2	2	2.5	0	0.0102159	NA	0.0131618	NA	0.0834411	NA	-0.0678873	NA
ENSMUSG00000004842.18	Pou1f1	18736	0	0.5	0	0	1	0.00288353	NA	-0.00802641	NA	-0.00853543	NA	0.0239742	NA
ENSMUSG00000004843.7	Chmp2b	68942	470.5	414.5	342.5	229.5	331.5	0.0174144	0.999994	-0.222639	0.39176	-0.488604	0.0206443	-0.352103	0.105176
ENSMUSG00000004846.10	Plod3	26433	1585.5	1562.5	1581	1473	1781.5	0.00715861	0.999994	0.0151934	0.955168	0.23094	0.332182	0.099886	0.760423
ENSMUSG00000004849.14	Ap1s1	11769	504	490.5	456	455	507.5	0.00511968	0.999994	-0.0823673	0.930164	0.208513	0.520038	-0.0135459	0.993252
ENSMUSG00000004864.13	Mapk13	26415	197	184.5	165	164.5	156.5	0.0267027	0.999994	-0.097811	0.885909	0.156077	0.798176	-0.244748	0.559356
ENSMUSG00000004865.16	Srpk1	20815	6069	6248	6536.5	4833	6892	0.0725368	0.999994	0.121876	0.722371	0.0441653	0.772893	0.133175	0.56418
ENSMUSG00000004872.15	Pax3	18505	4.5	3	7	3.5	5	-0.0328579	NA	0.0805458	NA	-0.0251636	NA	0.00557432	NA
ENSMUSG00000004880.11	Lbr	98386	6263	6806	6862	5616.5	7264	0.12436	0.999994	0.131765	0.657059	0.168173	0.330271	0.134974	0.518697
ENSMUSG00000004885.5	Crabp2	12904	204	195	212	175	216.5	-0.0270868	0.999994	0.0720831	0.91552	0.120248	0.716003	0.0263622	0.937874
ENSMUSG00000004891.16	Nes	18008	3555	3373.5	3582	3482	3410	-0.0117757	0.999994	0.0464041	0.930541	0.332169	0.187119	-0.0975003	0.894942
ENSMUSG00000004892.13	Bcan	12032	33.5	26	19	21.5	15	0.0257795	0.999994	-0.12281	NA	0.0736129	NA	-0.315487	NA
ENSMUSG00000004894.10	Hapln2	73940	1.5	0	0	0.5	0	-0.00615937	NA	-0.0106545	NA	0.00843928	NA	-0.0161562	NA
ENSMUSG00000004895.9	Prcc	94315	1765	1654	1692.5	1713	1917	-0.0408801	0.999994	-0.0177728	0.998454	0.29606	0.271302	0.0729582	0.855632
ENSMUSG00000004896.16	Mettl25b	229503	346	269.5	301	276	379	-0.16832	0.999994	-0.0767409	0.881785	0.103561	0.90237	0.103257	0.935925
ENSMUSG00000004897.16	Hdgf	15191	15268	14924	15511.5	14841.5	16435.5	-0.00391832	0.999994	0.0367356	0.929289	0.289218	0.230944	0.0519608	0.865797
ENSMUSG00000004902.7	Slc25a18	71803	50	35.5	51.5	50.5	66.5	-0.168034	0.999994	0.0244565	0.979041	0.240691	0.63089	0.210209	0.759586
ENSMUSG00000004929.12	Thop1	50492	4269	3979	4068	3911	4346	-0.0320383	0.999994	-0.0135326	0.998451	0.238117	0.369959	0.00508287	0.979172
ENSMUSG00000004931.11	Apba3	57267	666	585	547.5	437.5	555	-0.0385857	0.999994	-0.132206	0.736995	-0.1278	0.550064	-0.18019	0.50691
ENSMUSG00000004933.17	Matk	17179	59.5	46	43.5	54	46.5	-0.0618098	0.999994	-0.135217	0.812857	0.26484	0.751355	-0.149598	0.733958
ENSMUSG00000004934.14	Pias4	59004	1103.5	1025.5	956.5	960	1102	-0.0231008	0.999994	-0.134511	0.826762	0.172946	0.648935	-0.00963131	0.974075
ENSMUSG00000004936.8	Map2k1	26395	1747	1647.5	1670	1847.5	1836	-0.032306	0.999994	-0.0387571	0.99346	0.389562	0.167842	0.0236926	0.931004
ENSMUSG00000004937.6	Sgta	52551	2455.5	2311	2212	2006.5	2492	-0.0130271	0.999994	-0.0827907	0.892797	0.0982471	0.76518	0.00475191	0.99903
ENSMUSG00000004939.7	Nmrk2	69564	0	0	0	1.5	0.5	-0.00609548	NA	-0.0105453	NA	0.0513154	NA	0.0021999	NA
ENSMUSG00000004945.15	Tmem242	70544	608.5	513	451.5	506.5	436	-0.0445605	0.999994	-0.197698	0.631008	0.205262	0.798202	-0.310964	0.310299
ENSMUSG00000004947.15	Dtx2	74198	1134	900	861.5	740	958	-0.150974	0.999994	-0.217945	0.410247	-0.118016	0.478404	-0.147587	0.493919
ENSMUSG00000004948.12	Zp3	22788	91.5	116	104	87	92.5	0.118483	0.999994	0.0471387	0.886167	0.146026	0.608017	-0.0825404	0.971075
ENSMUSG00000004951.10	Hspb1	15507	2299	2280.5	2494	2427	2838.5	-0.0164921	0.999994	0.0964794	0.786393	0.37158	0.0867908	0.210882	0.396813
ENSMUSG00000004952.13	Rasa4	54153	113.5	154	182.5	163	190.5	0.0986334	0.999994	0.265661	0.185844	0.44683	0.0286977	0.268143	0.138687
ENSMUSG00000004961.7	Syt5	53420	152	126	79.5	70	62	0.0860512	0.999994	-0.336719	0.155337	-0.287941	0.158696	-0.686592	0.00524923
ENSMUSG00000004980.16	Hnrnpa2b1	53379	19686	19838.5	20714	17402	21871	0.0429385	0.999994	0.0940788	0.804507	0.176139	0.368879	0.104963	0.684863
ENSMUSG00000004988.9	Fxyd4	108017	4	2.5	11.5	5	11.5	-0.0871634	NA	0.155031	NA	-0.0127986	NA	0.168298	NA
ENSMUSG00000004994.12	Yju2b	67736	151.5	110	133	122	160.5	-0.16841	0.999994	-0.0587194	0.886442	0.117566	0.96221	0.0712827	0.984441
ENSMUSG00000004996.9	Mri1	67873	729	686.5	722	831.5	782.5	-0.0544576	0.999994	-0.0167055	0.991988	0.433169	0.163925	0.00894884	0.956634
ENSMUSG00000005034.15	Prkacb	18749	1405.5	1140	975.5	758.5	1002.5	-0.09924	0.999994	-0.31778	0.0958958	-0.373551	0.0280052	-0.369087	0.0359985
ENSMUSG00000005043.13	Sgsh	27029	68.5	49	24.5	31.5	37.5	0.0395251	0.999994	-0.394928	NA	-0.146188	0.331921	-0.216766	0.301533
ENSMUSG00000005045.16	Chd5	269610	342.5	297	278.5	226	278.5	-0.0335095	0.999994	-0.127552	0.752114	-0.120661	0.573968	-0.208255	0.462478
ENSMUSG00000005054.7	Cstb	13014	516	491	498	340.5	412	0.0331992	0.999994	0.0439452	0.994297	-0.188439	0.48366	-0.279965	0.354851
ENSMUSG00000005057.13	Sh2b2	23921	126.5	96.5	91	101	105.5	-0.0912106	0.999994	-0.183021	0.691103	0.16492	0.906486	-0.10682	0.735233
ENSMUSG00000005069.12	Pex5	19305	977	890	850.5	969.5	956	-0.0462759	0.999994	-0.124123	0.869348	0.315454	0.399744	-0.0348034	0.952048
ENSMUSG00000005078.16	Jkamp	104771	334	307.5	343.5	232.5	325	-0.0205141	0.999994	0.0933439	0.921144	-0.113424	0.741691	-0.0413646	0.935052
ENSMUSG00000005087.17	Cd44	12505	113	116.5	156.5	103.5	131.5	-0.00183199	0.999994	0.303941	0.388514	0.0243295	0.790864	0.0605777	0.759206
ENSMUSG00000005089.15	Slc1a2	20511	2	4	4	3	2	0.0246078	NA	0.0368549	NA	0.0310356	NA	-0.0647882	NA
ENSMUSG00000005102.13	Eif2ak4	27103	522	482	442	332.5	421	0.0143454	0.999994	-0.0949719	0.823891	-0.171622	0.47301	-0.252791	0.366566
ENSMUSG00000005103.12	Wdr1	22388	3182.5	3419.5	3906.5	3257	4253	0.0865892	0.999994	0.253426	0.194294	0.334827	0.0341393	0.307217	0.0664781
ENSMUSG00000005107.13	Slc2a9	117591	1	2	1	1.5	0	0.0146669	NA	-0.00357467	NA	0.028244	NA	-0.0468245	NA
ENSMUSG00000005124.10	Ccn4	22402	28.5	32.5	37	31.5	37	3.54e-05	0.999994	0.0775186	NA	0.149535	0.552565	0.0469774	0.822937
ENSMUSG00000005125.13	Ndrg1	17988	283	334	364	260	288.5	0.123601	0.999994	0.247856	0.442796	0.13395	0.515435	-0.115542	0.974113
ENSMUSG00000005131.4	4930550C14Rik	75311	14.5	15	17	10	18	0.00186969	NA	0.0376444	NA	-0.0792079	NA	0.0660829	NA
ENSMUSG00000005142.10	Man2b1	17159	2200	2085	1985.5	1813	2087	0.00175857	0.999994	-0.0679193	0.918003	0.116345	0.709595	-0.0793779	0.851562
ENSMUSG00000005148.8	Klf5	12224	5015	5747	6069.5	5119.5	5765.5	0.140755	0.999994	0.22135	0.347372	0.315861	0.081906	0.0999906	0.579038
ENSMUSG00000005150.16	Wdr83	67836	382	337.5	344.5	312.5	379	-0.0687306	0.999994	-0.0803317	0.888889	0.110861	0.83872	-0.0159376	0.94701
ENSMUSG00000005161.15	Prdx2	21672	5332.5	5253.5	5371	4384	5397	0.0318044	0.999994	0.0469216	0.928669	0.0900547	0.703994	-0.0154589	0.998862
ENSMUSG00000005198.15	Polr2a	20020	31062.5	29649.5	31167	23921.5	33304.5	-0.00324152	0.999994	0.0563611	0.912164	0.014557	0.936122	0.0787187	0.809587
ENSMUSG00000005202.2	Shbg	20415	0	0	0	0.5	0	-0.00161835	NA	-0.00289158	NA	0.0213548	NA	-0.00514411	NA
ENSMUSG00000005204.12	Senp3	80886	5715	5610	6047.5	5541.5	6842	-0.00841877	0.999994	0.077497	0.845855	0.282979	0.177156	0.184893	0.460877
ENSMUSG00000005220.10	Corin	53419	3	2	4	3	5.5	-0.022226	NA	0.00734396	NA	0.0146253	NA	0.0580141	NA
ENSMUSG00000005225.15	Plekha8	231999	943.5	785	646.5	446	640.5	-0.0520298	0.999994	-0.315115	0.106223	-0.528979	0.00288085	-0.411295	0.0217214
ENSMUSG00000005232.11	G6pc2	14378	0	1	0	0	0.5	0.0103779	NA	-0.00804559	NA	-0.00856735	NA	0.00574584	NA
ENSMUSG00000005233.16	Spc25	66442	804.5	747	686	559	795	-0.00218693	0.999994	-0.132276	0.774062	-0.100934	0.673052	-0.00790061	0.954878
ENSMUSG00000005237.14	Dnah2	327954	47.5	39.5	38.5	34	52	-0.033517	0.999994	-0.093883	NA	-0.000403055	0.955376	0.114505	0.932294
ENSMUSG00000005251.15	Ripk4	72388	870.5	905	836	790	881	0.0750226	0.999994	-0.0256773	0.996955	0.205368	0.428868	-0.0375213	0.991685
ENSMUSG00000005262.13	Ufd1	22230	667	552.5	552	458	618	-0.104963	0.999994	-0.136604	0.72025	-0.0799313	0.66468	-0.0662279	0.787956
ENSMUSG00000005267.13	Zfp287	170740	147	73	77.5	65	101	-0.240655	0.490825	-0.268238	0.202276	-0.291347	0.113466	-0.0949145	0.414898
ENSMUSG00000005268.20	Prlr	19116	90.5	81	100.5	72.5	134	-0.0795884	0.999994	0.07862	0.893863	-0.05001	0.990515	0.33321	0.451361
ENSMUSG00000005299.6	Letm1	56384	2001	1828.5	1586.5	1376.5	1451.5	0.00270308	0.999994	-0.186008	0.538194	-0.0773401	0.640166	-0.383645	0.0658387
ENSMUSG00000005312.15	Ubqln1	56085	4797	4938.5	5151	4043	5391.5	0.0693655	0.999994	0.115113	0.745846	0.105927	0.568767	0.111622	0.646036
ENSMUSG00000005320.9	Fgfr4	14186	36	39	39	42.5	38.5	-0.00218217	0.999994	0.00862153	NA	0.301825	0.436144	-0.0524882	0.973613
ENSMUSG00000005338.13	Cadm3	94332	81.5	80	88.5	60.5	65	0.0364941	0.999994	0.12802	0.881742	-0.0391241	0.98042	-0.228727	0.76113
ENSMUSG00000005339.10	Fcer1a	14125	0	0	0	0	0	NA	NA	NA	NA	NA	NA	NA	NA
ENSMUSG00000005354.16	Txn2	56551	1821	1628	1739.5	1641	2054.5	-0.0844522	0.999994	-0.0150016	0.994297	0.212566	0.44554	0.127233	0.75773
ENSMUSG00000005355.9	Casp14	12365	9.5	10	7.5	7	9.5	0.0206292	NA	-0.0492841	NA	-0.00568815	NA	0.00399219	NA
ENSMUSG00000005357.9	Slc1a6	20513	28.5	32	21.5	17.5	22	0.109023	0.999994	-0.0965373	NA	-0.106113	NA	-0.140031	NA
ENSMUSG00000005360.14	Slc1a3	20512	392.5	403.5	456	356.5	550	0.0138707	0.999994	0.153528	0.653061	0.148017	0.458705	0.323716	0.176961
ENSMUSG00000005362.14	Crbn	58799	689	561.5	492.5	327	449	-0.0594608	0.999994	-0.233332	0.292809	-0.488046	0.011109	-0.437871	0.0236662
ENSMUSG00000005364.11	Il5ra	16192	0	0	0	0	0.5	-0.00162165	NA	-0.00289723	NA	-1.8e-06	NA	0.013049	NA
ENSMUSG00000005370.4	Msh6	17688	13551.5	13510	14393	13385	16562	0.0222215	0.999994	0.0947496	0.771581	0.323472	0.0797536	0.225004	0.285651
ENSMUSG00000005371.15	Fbxo11	225055	1005	1144	1101.5	796.5	1104	0.164952	0.999994	0.120023	0.742691	-0.0123625	0.904244	0.0522442	0.808593
ENSMUSG00000005373.13	Mlxipl	58805	102.5	75.5	86	56	81.5	-0.0815376	0.999994	-0.00455421	0.905002	-0.206977	0.44728	-0.125945	0.666449
ENSMUSG00000005374.13	Tbl2	27368	1262.5	1124	1083.5	867	1195.5	-0.0581708	0.999994	-0.112653	0.779218	-0.100372	0.630975	-0.0491726	0.853008
ENSMUSG00000005378.17	Bud23	66138	928.5	844	794	802	785.5	-0.0173946	0.999994	-0.111362	0.85116	0.191869	0.647147	-0.184686	0.615939
ENSMUSG00000005397.8	Nid1	18073	791.5	818.5	930.5	801	1114.5	0.03721	0.999994	0.178447	0.483171	0.320795	0.0790869	0.366876	0.0543256
ENSMUSG00000005410.6	Mcm5	17218	14194.5	14609	14602	11518.5	14818	0.0750407	0.999994	0.069243	0.871056	0.0755862	0.700211	0.0343073	0.888647
ENSMUSG00000005413.8	Hmox1	15368	3687.5	4636	4646	3196.5	4373	0.247522	0.623753	0.265553	0.186522	0.101773	0.444735	0.138708	0.425148
ENSMUSG00000005417.17	Mprip	26936	3347.5	3219	3048.5	2643	3152.5	0.0180514	0.999994	-0.0619094	0.92264	0.0571931	0.870024	-0.0909703	0.813329
ENSMUSG00000005442.13	Cic	71722	2839.5	2961.5	3295.5	2903.5	3547.5	0.0506641	0.999994	0.179582	0.492936	0.336316	0.0661942	0.212039	0.299538
ENSMUSG00000005447.12	Pafah1b3	18476	481	545.5	586.5	470	543.5	0.110243	0.999994	0.198792	0.502833	0.228606	0.270954	0.0582059	0.742888
ENSMUSG00000005465.9	Il27ra	50931	57	53	45.5	43.5	72	-0.0221672	0.999994	-0.147345	0.845991	-0.00117253	0.91447	0.203981	0.829585
ENSMUSG00000005469.10	Prkaca	18747	1742.5	1595.5	1482	1230.5	1492.5	-0.0181862	0.999994	-0.126169	0.747683	-0.0707529	0.711778	-0.188485	0.455555
ENSMUSG00000005470.8	Asf1b	66929	955	747.5	685	510.5	654.5	-0.128583	0.999994	-0.258176	0.231424	-0.339322	0.0622344	-0.376192	0.0490139
ENSMUSG00000005474.9	Myl10	59310	0.5	0	0	0	0	-0.00164074	NA	-0.00292987	NA	-5.61e-05	NA	-0.00519842	NA
ENSMUSG00000005481.18	Ddx39a	68278	7596	7600.5	7850.5	6707.5	8315	0.0360536	0.999994	0.0686904	0.86812	0.180682	0.369387	0.0888862	0.74745
ENSMUSG00000005483.10	Dnajb1	81489	1810	1643	1649.5	1274	1738	-0.0351784	0.999994	-0.0404514	0.933739	-0.0857727	0.721837	-0.0363164	0.906805
ENSMUSG00000005493.15	Msh4	55993	37.5	37	51.5	43.5	69	-0.0983167	0.999994	0.10332	0.754529	0.204042	0.415825	0.354463	0.292526
ENSMUSG00000005501.14	Usp40	227334	342.5	267.5	244	139.5	197	-0.0358027	0.999994	-0.185911	0.399763	-0.581345	0.00711482	-0.512748	0.016517
ENSMUSG00000005503.8	Evx1	14028	51	66	89	67.5	87	-0.00139266	0.999994	0.276938	0.218913	0.310836	0.124174	0.255848	0.190159
ENSMUSG00000005505.12	Kbtbd4	67136	236	144.5	119.5	126.5	143.5	-0.172309	0.895722	-0.405141	0.0650028	-0.126242	0.297183	-0.299202	0.134498
ENSMUSG00000005506.16	Celf1	13046	6957	7001.5	7224	5265.5	7475.5	0.0533677	0.999994	0.0833708	0.846014	-0.0217167	0.986323	0.0653264	0.820184
ENSMUSG00000005510.9	Ndufs3	68349	605.5	538.5	529	509.5	588	-0.047245	0.999994	-0.0903976	0.888031	0.146248	0.75233	-0.0462384	0.909889
ENSMUSG00000005514.14	Por	18984	1726	1524	1589.5	1589.5	1793	-0.0801219	0.999994	-0.0434377	0.959254	0.258777	0.367291	0.0332426	0.959831
ENSMUSG00000005533.10	Igf1r	16001	1943	1905.5	2034	1688.5	1967	0.0237674	0.999994	0.0977357	0.826052	0.143688	0.505507	-0.0216804	0.998585
ENSMUSG00000005534.10	Insr	16337	1141.5	964	819	543.5	691	-0.0344475	0.999994	-0.256878	0.19989	-0.53022	0.00246417	-0.566566	0.00122184
ENSMUSG00000005540.10	Fcer2a	14128	60.5	43	65	36	62.5	-0.107596	0.999994	0.128104	0.946133	-0.152639	0.698954	0.0828309	0.979085
ENSMUSG00000005547.14	Cyp2a5	13087	3	3.5	4.5	1	1.5	0.0195815	NA	0.0638452	NA	-0.0863999	NA	-0.0745962	NA
ENSMUSG00000005553.14	Atp4a	11944	18.5	19.5	15.5	10.5	12	0.0709551	NA	-0.0156199	NA	-0.0966028	NA	-0.161607	NA
ENSMUSG00000005566.14	Trim28	21849	47816	48953.5	49944	54048	56761.5	0.0154737	0.999994	0.0358061	0.888889	0.428855	0.0682957	0.144101	0.585196
ENSMUSG00000005575.16	Ube2m	22192	2219.5	2204.5	2224.5	1976	2271.5	0.027398	0.999994	0.028283	0.946999	0.187167	0.428868	-0.00452325	0.97721
ENSMUSG00000005580.11	Adcy9	11515	95.5	70	72.5	67.5	78.5	-0.0965756	0.999994	-0.100145	0.807911	0.0472581	0.880616	-0.101744	0.729206
ENSMUSG00000005583.16	Mef2c	17260	13.5	18	13.5	5.5	12.5	0.0884234	NA	0.0183398	NA	-0.262142	NA	-0.0359456	NA
ENSMUSG00000005609.16	Ctr9	22083	2473.5	2301	2113	1513	2252	0.00670776	0.999994	-0.112595	0.77474	-0.267308	0.204251	-0.0993879	0.720306
ENSMUSG00000005610.17	Eif4g2	13690	42793.5	43180	44866	32630	48353	0.052174	0.999994	0.0954699	0.823891	-0.0380024	0.965518	0.127108	0.646702
ENSMUSG00000005611.15	Irag1	17540	2	0.5	0.5	1.5	3.5	-0.0252782	NA	-0.0471668	NA	0.018652	NA	0.0928349	NA
ENSMUSG00000005615.15	Pcyt1a	13026	590	441	368.5	272.5	366	-0.122471	0.999994	-0.368232	0.0512248	-0.490314	0.00697963	-0.467532	0.0103255
ENSMUSG00000005621.11	Zfp592	233410	1265	1031	1043.5	822	1068	-0.126891	0.999994	-0.128021	0.689003	-0.150508	0.41869	-0.180109	0.426817
ENSMUSG00000005625.15	Psmd4	19185	3774	3501	3511	3471	3795	-0.0349394	0.999994	-0.0383295	0.973088	0.248721	0.365742	-0.00113145	0.991747
ENSMUSG00000005628.12	Tmod4	50874	11.5	6.5	6	4.5	11.5	-0.031968	NA	-0.0695859	NA	-0.126824	NA	0.110364	NA
ENSMUSG00000005640.11	Insrr	23920	2.5	0.5	3	0.5	1.5	-0.0268786	NA	0.0553422	NA	-0.0596522	NA	-0.012967	NA
ENSMUSG00000005649.17	Cabp5	29865	0	0	0	0.5	0	-0.00161835	NA	-0.00289158	NA	0.0213548	NA	-0.00514411	NA
ENSMUSG00000005656.9	Snx6	72183	442.5	419	405.5	306	454	0.010243	0.999994	-0.0355999	0.956857	-0.130776	0.675427	0.0320784	0.980106
ENSMUSG00000005667.8	Mthfd2	17768	1433	1262.5	930.5	709.5	935	0.00448631	0.999994	-0.400655	0.0272966	-0.486409	0.00418075	-0.482166	0.00483837
ENSMUSG00000005672.12	Kit	16590	454.5	512	605.5	445.5	626.5	0.106482	0.999994	0.301518	0.168843	0.23912	0.171548	0.28871	0.136646
ENSMUSG00000005674.9	Tomm40l	641376	177.5	159	137	102.5	136.5	0.0315262	0.999994	-0.127019	0.769694	-0.213807	0.435574	-0.203439	0.527278
ENSMUSG00000005677.14	Nr1i3	12355	3.5	6	4	2	2.5	0.050555	NA	0.0133064	NA	-0.062984	NA	-0.0736189	NA
ENSMUSG00000005681.12	Apoa2	11807	1.5	0.5	1	0	1	-0.0065541	NA	0.00489778	NA	-0.044194	NA	0.00915621	NA
ENSMUSG00000005682.9	Pan2	103135	1153	1093	1062	825.5	1100.5	0.00545182	0.999994	-0.0352272	0.951491	-0.0620669	0.811228	-0.0583387	0.881688
ENSMUSG00000005683.8	Cs	12974	5593.5	5600.5	5620	5138.5	6047.5	0.0322193	0.999994	0.0321634	0.930621	0.225016	0.314566	0.0637546	0.826368
ENSMUSG00000005686.17	Ampd3	11717	45	56	42.5	25	43.5	0.147575	0.999994	-0.0283742	NA	-0.284312	0.587896	-0.0632737	0.958824
ENSMUSG00000005687.14	Bcas2	68183	1740.5	1751	1683.5	1623.5	1831	0.0387309	0.999994	-0.00566759	0.98037	0.247119	0.298523	0.0268245	0.911964
ENSMUSG00000005696.11	Sh2d1a	20400	1	0.5	0	3	1	-0.0128412	NA	-0.0411958	NA	0.126007	NA	-0.00889558	NA
ENSMUSG00000005698.15	Ctcf	13018	5510	5414	5756	4315	6302.5	0.0200208	0.999994	0.093698	0.823891	0.0242352	0.869683	0.151256	0.557588
ENSMUSG00000005699.16	Pard6a	56513	260.5	201	180	164.5	216.5	-0.101537	0.999994	-0.255734	0.400939	-0.102906	0.544861	-0.112671	0.606675
ENSMUSG00000005705.10	Agrp	11604	15	7	10.5	8	17.5	-0.0973745	NA	-0.0375537	NA	-0.068655	NA	0.184566	NA
ENSMUSG00000005716.16	Pvalb	19293	1	0.5	0	0	0.5	0.00135076	NA	-0.0106467	NA	-0.0128949	NA	0.00205605	NA
ENSMUSG00000005718.8	Tfap4	83383	1026.5	1193	1222	912	1243.5	0.154139	0.999994	0.196206	0.454983	0.128263	0.439189	0.15997	0.446106
ENSMUSG00000005732.14	Ranbp1	19385	6262.5	6097.5	6544.5	5720.5	7123.5	-0.00163553	0.999994	0.0752227	0.863344	0.216097	0.31808	0.131351	0.63856
ENSMUSG00000005763.15	Cd247	12503	8.5	14.5	19.5	15.5	24.5	-0.015678	NA	0.0867699	NA	0.133347	NA	0.193566	NA
ENSMUSG00000005774.12	Rfx5	53970	307.5	249	252.5	198	279.5	-0.104345	0.999994	-0.114537	0.76975	-0.144155	0.512897	-0.0627143	0.787956
ENSMUSG00000005779.12	Psmb4	19172	4898.5	4825	4893	4396.5	4985	0.0203502	0.999994	0.0307788	0.94536	0.202	0.411606	-0.00370963	0.975197
ENSMUSG00000005800.3	Mmp8	17394	0	0	0	0	0	NA	NA	NA	NA	NA	NA	NA	NA
ENSMUSG00000005802.12	Slc30a4	22785	196.5	176	146.5	104	142	0.0548651	0.999994	-0.153235	0.690634	-0.350119	0.187633	-0.273424	0.351812
ENSMUSG00000005803.14	Sqor	59010	10.5	8.5	8.5	5.5	6	0.0073735	NA	0.0135112	NA	-0.0611199	NA	-0.108065	NA
ENSMUSG00000005804.14	Bloc1s6	18457	510	380	311	209.5	265	-0.0872003	0.999994	-0.349947	0.0607005	-0.593226	0.00153515	-0.634664	0.000649494
ENSMUSG00000005813.12	Metap1	75624	1781.5	1911.5	1904	1623	2174	0.0988211	0.999994	0.0895297	0.776649	0.195097	0.292629	0.202307	0.345865
ENSMUSG00000005823.9	Gpr108	78308	245	221	189	159	207.5	0.00063376	0.999994	-0.180505	0.674499	-0.116458	0.614173	-0.135538	0.667736
ENSMUSG00000005824.7	Tnfsf14	50930	0	0	0	0	0.5	-0.00162165	NA	-0.00289723	NA	-1.8e-06	NA	0.013049	NA
ENSMUSG00000005836.10	Gata6	14465	10	16.5	20	24	33	-0.0445403	0.999994	0.0285857	NA	0.33672	NA	0.342317	NA
ENSMUSG00000005846.12	Rsl1d1	66409	6350	6426.5	7036	5144	7724.5	0.0415142	0.999994	0.154698	0.634598	0.0513853	0.737556	0.220526	0.323714
ENSMUSG00000005864.7	Cnga2	12789	0	0	0	0	0	NA	NA	NA	NA	NA	NA	NA	NA
ENSMUSG00000005871.15	Apc	11789	4825	4734.5	5168.5	3870.5	5334.5	0.0204151	0.999994	0.122515	0.749777	0.0579836	0.757733	0.0954906	0.732064
ENSMUSG00000005873.6	Reep5	13476	343	317.5	334.5	309.5	329	-0.0281158	0.999994	0.0134136	0.986841	0.228394	0.494489	-0.0793947	0.919786
ENSMUSG00000005881.13	Ergic3	66366	1184.5	1075.5	930	795	889.5	0.0091477	0.999994	-0.174402	0.630911	-0.0897975	0.634649	-0.313554	0.213894
ENSMUSG00000005882.18	Uqcc1	56046	533.5	453	495.5	501	600.5	-0.114226	0.999994	-0.0615142	0.941562	0.261336	0.44586	0.126193	0.818711
ENSMUSG00000005883.15	Spo11	26972	3	2	3	1	1.5	-0.00292437	NA	0.0388506	NA	-0.0570797	NA	-0.0395191	NA
ENSMUSG00000005886.14	Ncoa2	17978	1107.5	1156.5	1412.5	898.5	1410	0.0360477	0.999994	0.272744	0.352322	-0.029283	0.907573	0.215778	0.399682
ENSMUSG00000005891.7	Prl4a1	19110	0	0	0	0	0	NA	NA	NA	NA	NA	NA	NA	NA
ENSMUSG00000005892.4	Trh	22044	10965	11142.5	12899.5	11160	11512.5	0.0326633	0.999994	0.206086	0.505991	0.323109	0.114188	-0.0250598	0.96977
ENSMUSG00000005893.14	Nr2c2	22026	855	878	965	765.5	1042.5	0.0428159	0.999994	0.147992	0.667356	0.158276	0.429478	0.181353	0.453824
ENSMUSG00000005897.14	Nr2c1	22025	234.5	234.5	254	173	254.5	0.0234788	0.999994	0.113324	0.85529	-0.06844	0.937451	0.0471137	0.901879
ENSMUSG00000005899.14	Smpd4	77626	3397	3055.5	3090	2387	3083	-0.0478487	0.999994	-0.0480294	0.907463	-0.0797217	0.695254	-0.125108	0.658529
ENSMUSG00000005907.14	Pex1	71382	399	340	258	201	285.5	-0.00557775	0.999994	-0.353666	0.1258	-0.384453	0.0623187	-0.317915	0.134925
ENSMUSG00000005917.15	Otx1	18423	31	47.5	47	36	49	0.0979302	0.999994	0.116807	0.634939	0.0830236	0.491517	0.118153	0.521802
ENSMUSG00000005936.19	Kctd20	66989	2185	2280.5	2367	1889	2330	0.08352	0.999994	0.126794	0.720827	0.137067	0.478493	0.0397417	0.855861
ENSMUSG00000005947.11	Itgae	16407	109.5	109	114	78.5	100.5	0.0374928	0.999994	0.0792398	0.936	-0.0730357	0.91097	-0.0940028	0.91884
ENSMUSG00000005949.9	Ctns	83429	399.5	291.5	173.5	113	173.5	-0.017285	0.999994	-0.611301	0.00079717	-0.908951	2.1e-06	-0.717316	8.24e-05
ENSMUSG00000005950.14	P2rx5	94045	51	55.5	61	49.5	87.5	-0.00253298	0.999994	0.0323896	0.860272	0.0740928	0.635447	0.320251	0.350472
ENSMUSG00000005951.13	Shpk	74637	28.5	16.5	15.5	11.5	5	-0.00361063	NA	-0.0306043	NA	-0.0657011	NA	-0.469009	NA
ENSMUSG00000005952.15	Trpv1	193034	0.5	0.5	1	1	0.5	-0.00554447	NA	0.0105967	NA	0.0287455	NA	-0.0112893	NA
ENSMUSG00000005958.15	Ephb3	13845	1288	1747	1645.5	1431.5	1655	0.284187	0.355202	0.231429	0.228607	0.363161	0.0296323	0.1715	0.28406
ENSMUSG00000005968.14	Tuft1	22156	88	85.5	68.5	74	110	0.00349918	0.999994	-0.185163	0.843957	0.0942488	0.84383	0.210396	0.735039
ENSMUSG00000005973.6	Rcn1	19672	1166	1140.5	1202	1099.5	1269.5	0.00476913	0.999994	0.0592096	0.894395	0.246177	0.298475	0.0509794	0.871593
ENSMUSG00000005980.15	Dnase1	13419	101	97	115.5	99.5	138	-0.0638723	0.999994	0.0905767	0.851852	0.206532	0.497745	0.191004	0.630979
ENSMUSG00000005981.11	Trap1	68015	2907.5	2947	2865	2408.5	3137.5	0.0612055	0.999994	0.0116687	0.964306	0.104549	0.616864	0.0694888	0.811928
ENSMUSG00000005982.14	Naa60	74763	509	389	363	248.5	346.5	-0.106047	0.999994	-0.215795	0.356424	-0.4281	0.0345295	-0.345351	0.0969913
ENSMUSG00000005983.15	1700037C18Rik	73261	36	30	36.5	29	27	-0.0277568	0.999994	0.0633848	NA	0.0898022	0.967354	-0.20135	0.671765
ENSMUSG00000005986.16	Ankrd13d	68423	90.5	68.5	50.5	37	59	0.00816475	0.999994	-0.24427	0.36751	-0.377093	0.137876	-0.1992	0.389771
ENSMUSG00000005994.14	Tyrp1	22178	1.5	0	0	0.5	0	-0.00615937	NA	-0.0106545	NA	0.00843928	NA	-0.0161562	NA
ENSMUSG00000006005.18	Tpr	108989	12520	11992.5	12337.5	8736.5	12709	0.00551796	0.999994	0.043314	0.946999	-0.0983115	0.707614	0.0109735	0.98099
ENSMUSG00000006007.14	Pdc	20028	2	0.5	0	0	1.5	-0.00559091	NA	-0.0249047	NA	-0.0394286	NA	0.0296887	NA
ENSMUSG00000006010.14	Odr4	226499	384.5	270	231	155.5	241.5	-0.107657	0.999994	-0.29713	0.171654	-0.53004	0.0125916	-0.335046	0.0969913
ENSMUSG00000006014.16	Prg4	96875	29	29	30	17	45	0.00674333	0.999994	-0.0148603	NA	-0.207414	0.781152	0.254583	0.678822
ENSMUSG00000006019.15	Dhx34	71723	375.5	350	303.5	277.5	366	-0.00484607	0.999994	-0.182056	0.705122	-0.00725898	0.906274	-0.0287807	0.90885
ENSMUSG00000006021.5	Kptn	70394	185	161.5	156	134	139	-0.00137597	0.999994	-0.0703982	0.884509	0.0246612	0.931227	-0.259543	0.482258
ENSMUSG00000006024.13	Napa	108124	1361.5	1367	1357	1218.5	1466.5	0.0392379	0.999994	0.016698	0.95785	0.188974	0.402846	0.0441002	0.881688
ENSMUSG00000006050.12	Sra1	24068	676.5	565	566.5	465	562.5	-0.0955605	0.999994	-0.112246	0.762937	-0.0726858	0.669848	-0.185994	0.464887
ENSMUSG00000006056.13	Calcoco2	76815	115.5	142.5	180.5	166.5	253.5	0.0382579	0.999994	0.226501	0.195201	0.506706	0.0104224	0.574193	0.00517608
ENSMUSG00000006057.15	Atp5mc1	11951	3051.5	2954.5	3057.5	3270	3642	-0.0288055	0.999994	0.00193286	0.95501	0.384967	0.125745	0.1616	0.600824
ENSMUSG00000006058.10	Snf8	27681	812.5	743	663.5	747	694	-0.0128206	0.999994	-0.180116	0.722371	0.267281	0.484091	-0.186437	0.603978
ENSMUSG00000006095.12	Tbcb	66411	890.5	815.5	763	863	770.5	-0.0223407	0.999994	-0.10709	0.886442	0.318651	0.407835	-0.164088	0.741144
ENSMUSG00000006127.9	Inpp5k	19062	304.5	266.5	291.5	196.5	329.5	-0.0574919	0.999994	0.0143146	0.997638	-0.16347	0.615707	0.109199	0.881185
ENSMUSG00000006134.4	Crkl	12929	3093.5	3094.5	3054.5	2471	3004.5	0.0514622	0.999994	0.0272078	0.959254	0.0565086	0.820852	-0.0635394	0.909795
ENSMUSG00000006143.12	Upk3bl	69665	40	23	40.5	25.5	44	-0.176268	0.999994	0.104023	NA	-0.0627581	0.815062	0.157426	0.926768
ENSMUSG00000006154.13	Eps8l1	67425	22	15	30.5	19	34.5	-0.150602	0.999994	0.15701	NA	0.0202108	NA	0.234816	NA
ENSMUSG00000006169.20	Clint1	216705	3204.5	2812	2863.5	2105	2948	-0.0628566	0.999994	-0.056079	0.884362	-0.185714	0.365877	-0.0924265	0.734805
ENSMUSG00000006179.9	Prss16	54373	47.5	42	30.5	16	19	0.108413	0.999994	-0.062032	NA	-0.393593	0.155653	-0.444313	0.122276
ENSMUSG00000006191.17	Cdkal1	68916	454.5	408.5	392	271.5	397	-0.0110748	0.999994	-0.0777392	0.853354	-0.245223	0.330173	-0.146825	0.624482
ENSMUSG00000006200.3	Rhox6	19202	29.5	32.5	33	19.5	38.5	0.0341783	0.999994	0.0424594	NA	-0.173162	0.860134	0.142396	0.787747
ENSMUSG00000006204.7	Cdcp3	71395	0.5	1.5	0	1.5	0.5	0.0120871	NA	-0.0249313	NA	0.0433245	NA	-0.015528	NA
ENSMUSG00000006205.13	Htra1	56213	103	127	136	188.5	230.5	-0.00291898	0.999994	0.0648483	0.532466	0.758885	0.000423459	0.644497	0.00220268
ENSMUSG00000006215.12	Zbtb17	22642	621.5	478.5	488.5	388.5	541.5	-0.179618	0.999994	-0.179163	0.524004	-0.161532	0.370131	-0.108357	0.594287
ENSMUSG00000006216.10	Clcnkb	56365	11.5	8	9	9	11	-0.0417648	NA	-0.0268141	NA	0.0582048	NA	0.025899	NA
ENSMUSG00000006218.4	Fam131c	277743	33.5	29.5	30	20.5	33.5	-0.00488169	0.999994	-0.0122676	NA	-0.125193	0.765165	0.03411	0.991142
ENSMUSG00000006219.12	Fblim1	74202	1809	1844.5	1884	1932.5	1980.5	0.0294362	0.999994	0.0548146	0.880268	0.379271	0.107099	0.0383238	0.85803
ENSMUSG00000006221.7	Hspb7	29818	0.5	0	0	0	0	-0.00164074	NA	-0.00292987	NA	-5.61e-05	NA	-0.00519842	NA
ENSMUSG00000006235.6	Epor	13857	101	81.5	90.5	72	76	-0.0506234	0.999994	0.0122004	0.960068	0.0290116	0.939712	-0.208014	0.606349
ENSMUSG00000006241.16	Ccdc159	67119	28	25.5	15	18.5	11.5	0.0732811	NA	-0.13163	NA	0.0801166	NA	-0.348957	NA
ENSMUSG00000006262.15	Mob1b	68473	1006.5	988	950.5	630	1081	0.0427564	0.999994	-0.0125196	0.986841	-0.264661	0.386833	0.0821998	0.899086
ENSMUSG00000006269.7	Atp6v1b1	110935	0	0	2	2	0.5	-0.0150628	NA	0.0248191	NA	0.0678661	NA	-0.019029	NA
ENSMUSG00000006270.7	Vax1	22326	3	3.5	2	2	0.5	0.025428	NA	-0.00385751	NA	0.00970054	NA	-0.0937019	NA
ENSMUSG00000006273.14	Atp6v1b2	11966	4297	4233	3987	4046.5	4514.5	0.0173132	0.999994	-0.069066	0.951491	0.256881	0.325696	0.0257269	0.936124
ENSMUSG00000006276.10	Eps15l1	13859	1844.5	1717.5	1913.5	1533	2235	-0.0452648	0.999994	0.0589535	0.905906	0.0993291	0.673052	0.19522	0.487098
ENSMUSG00000006281.8	Tep1	21745	413.5	381.5	347	266	310.5	0.0154999	0.999994	-0.116879	0.765688	-0.149313	0.495862	-0.330016	0.208572
ENSMUSG00000006288.8	Ttc5	219022	853	762.5	760	794.5	775	-0.0446028	0.999994	-0.0922416	0.886442	0.250325	0.554112	-0.124695	0.783801
ENSMUSG00000006289.14	Osgep	66246	489	522.5	525.5	488	618	0.0593275	0.999994	0.0646822	0.837607	0.268926	0.242188	0.199215	0.441853
ENSMUSG00000006299.13	Aamp	227290	2686	2551	2546	2949.5	2846.5	-0.0302242	0.999994	-0.0490012	0.988153	0.423483	0.134578	0.0209588	0.931465
ENSMUSG00000006301.17	Tmbim1	69660	394.5	348	409.5	303.5	437	-0.0824212	0.999994	0.0968277	0.888805	-0.0188546	0.967547	0.110828	0.813329
ENSMUSG00000006304.14	Arpc2	76709	1890	1817.5	1945	1751.5	2023	-0.0148696	0.999994	0.0660265	0.889262	0.236196	0.312494	0.0442914	0.884773
ENSMUSG00000006307.16	Kmt2b	75410	7141	7435	8343.5	7627	9240	0.0509051	0.999994	0.191928	0.414319	0.398819	0.0209591	0.264339	0.15757
ENSMUSG00000006310.10	Zbtb32	58206	243	243.5	258.5	210	317.5	-0.0136994	0.999994	0.0426306	0.906714	0.142928	0.566122	0.277058	0.35038
ENSMUSG00000006311.8	Etv2	14008	35.5	39.5	42	39.5	35	0.0210844	0.999994	0.0754756	NA	0.233651	0.513342	-0.119177	0.98099
ENSMUSG00000006313.5	Upk1a	109637	41.5	54	45.5	58	71.5	0.0240033	0.999994	-0.0790756	0.911065	0.397268	0.158494	0.291363	0.291908
ENSMUSG00000006315.9	Tmem147	69804	696	625.5	626	368.5	583	-0.00358957	0.999994	-0.0110337	0.926796	-0.438439	0.0636526	-0.176977	0.518496
ENSMUSG00000006333.14	Rps9	76846	16765.5	16889	16910.5	15683.5	17432.5	0.0384631	0.999994	0.0359457	0.928361	0.248298	0.282354	0.0132857	0.929389
ENSMUSG00000006335.16	Tfpt	69714	358.5	268	215.5	241	271	-0.116968	0.999994	-0.372342	0.147268	0.000980724	0.675107	-0.211851	0.341029
ENSMUSG00000006342.15	Susd2	71733	139.5	147	145	123.5	163	0.0244373	0.999994	0.0114709	0.946451	0.153912	0.591128	0.121656	0.739602
ENSMUSG00000006344.17	Ggt5	23887	5.5	2.5	4.5	5	3.5	-0.0405107	NA	0.00297787	NA	0.0979516	NA	-0.0432739	NA
ENSMUSG00000006345.10	Ggt1	14598	125.5	106	137	122	159	-0.132999	0.999994	0.095369	0.875517	0.249422	0.450968	0.217081	0.592281
ENSMUSG00000006356.10	Crip2	68337	1838.5	1951.5	1976.5	1712.5	2017.5	0.0883309	0.999994	0.0996804	0.784669	0.21681	0.292016	0.0499116	0.820082
ENSMUSG00000006360.11	Crip1	12925	461.5	494.5	548.5	508.5	558.5	0.0225407	0.999994	0.12892	0.72025	0.341788	0.174519	0.124157	0.611517
ENSMUSG00000006362.16	Cbfa2t3	12398	9	13.5	14.5	13.5	11.5	0.0197861	NA	0.058991	NA	0.178918	NA	-0.059753	NA
ENSMUSG00000006369.14	Fbln1	14114	554	514	532.5	504.5	534	-0.0279106	0.999994	-0.000147244	0.996993	0.227747	0.450997	-0.0722024	0.911182
ENSMUSG00000006373.10	Pgrmc1	53328	1661.5	1719.5	1717.5	1239	1648	0.0766082	0.999994	0.0807057	0.886442	-0.0637399	0.898888	-0.0430062	0.96977
ENSMUSG00000006378.15	Gcat	26912	293.5	305.5	295.5	236	250	0.0817763	0.999994	0.0390907	0.958034	0.0593367	0.862439	-0.208564	0.703844
ENSMUSG00000006386.15	Tek	21687	443.5	492.5	504.5	354.5	486.5	0.131687	0.999994	0.149823	0.684007	0.012663	0.828453	0.0508201	0.810611
ENSMUSG00000006389.13	Mpl	17480	0.5	1.5	0.5	0	1.5	0.0146252	NA	-0.00716755	NA	-0.0397543	NA	0.0239267	NA
ENSMUSG00000006390.15	Elovl1	54325	453.5	366.5	306.5	213.5	326.5	-0.0537305	0.999994	-0.286037	0.212807	-0.504413	0.0135862	-0.295372	0.146317
ENSMUSG00000006392.16	Med8	80509	913.5	756	741	590	854	-0.112506	0.999994	-0.163697	0.614262	-0.155327	0.430719	-0.0424593	0.822937
ENSMUSG00000006395.16	Hyi	68180	36.5	28	40	38	56	-0.148881	0.999994	0.0389448	NA	0.212578	0.606126	0.292563	0.548172
ENSMUSG00000006398.15	Cdc20	107995	8044.5	8604.5	9094.5	8590	10176	0.0693246	0.999994	0.14377	0.604563	0.38177	0.0431215	0.227042	0.274536
ENSMUSG00000006403.13	Adamts4	240913	54.5	60	38	38.5	28	0.159088	0.999994	-0.14289	0.78497	0.0281279	0.903715	-0.466427	0.224392
ENSMUSG00000006411.12	Nectin4	71740	181.5	185.5	179.5	142	159	0.063797	0.999994	0.0320289	0.975789	0.0212986	0.954008	-0.178656	0.758838
ENSMUSG00000006412.10	Pfdn2	18637	1281.5	1265	1427.5	1015	1477	0.0130573	0.999994	0.157733	0.70217	0.00824672	0.897253	0.14295	0.630633
ENSMUSG00000006418.17	Rnf114	81018	1485	1433	1448	1345	1544.5	0.0016253	0.999994	-0.0143107	0.999829	0.21517	0.38283	0.0182843	0.95126
ENSMUSG00000006423.15	Steep1	77644	496	438	439	288.5	428	-0.0383824	0.999994	-0.0456699	0.889881	-0.277405	0.237255	-0.144876	0.603301
ENSMUSG00000006435.16	Neurl1a	18011	380.5	317.5	317.5	270	324.5	-0.0884917	0.999994	-0.108784	0.787266	-0.0239429	0.806155	-0.157249	0.586603
ENSMUSG00000006442.10	Srm	20810	7050	7177	7384	7035.5	8385.5	0.035867	0.999994	0.0658771	0.848876	0.317576	0.120462	0.174281	0.471112
ENSMUSG00000006445.3	Epha2	13836	5378.5	7330	7599.5	6541	6958	0.270499	0.342422	0.338558	0.0548187	0.461288	0.00537925	0.156845	0.274033
ENSMUSG00000006456.10	Rbm14	56275	3513	3745	4381	3250.5	4897.5	0.0767451	0.999994	0.272248	0.178773	0.20182	0.207608	0.366918	0.0327451
ENSMUSG00000006457.4	Actn3	11474	252.5	230	249	256.5	273.5	-0.0645344	0.999994	0.00640207	0.972603	0.334211	0.287163	0.0687828	0.870646
ENSMUSG00000006462.6	A530013C23Rik	329562	2	1.5	0.5	2	1.5	0.000555615	NA	-0.0368549	NA	0.0453475	NA	-0.00991392	NA
ENSMUSG00000006463.13	Zdhhc24	70605	161.5	97	121	119	148	-0.296637	0.699562	-0.143667	0.653061	0.126223	0.967547	0.0239727	0.851921
ENSMUSG00000006464.9	Bbs1	52028	119	54.5	43	30.5	43	-0.138241	0.581332	-0.355657	0.0380461	-0.532681	0.00835	-0.459566	0.0157947
ENSMUSG00000006469.13	Slc34a3	142681	35.5	43.5	25.5	20	20.5	0.176012	0.999994	-0.110041	NA	-0.161401	0.636923	-0.316801	0.46371
ENSMUSG00000006471.18	Ndor1	78797	364.5	293.5	362.5	283.5	452.5	-0.170337	0.999994	0.0234363	0.996655	0.0524372	0.929915	0.232313	0.625119
ENSMUSG00000006476.19	Nsmf	56876	112.5	72.5	66	39.5	58	-0.043285	0.999994	-0.145188	0.496278	-0.449691	0.0742767	-0.341964	0.154254
ENSMUSG00000006488.17	Prl7a1	19113	0	0	0	0	0	NA	NA	NA	NA	NA	NA	NA	NA
ENSMUSG00000006490.3	Prl8a9	67310	0	0	0	0	0	NA	NA	NA	NA	NA	NA	NA	NA
ENSMUSG00000006494.11	Pdk1	228026	2348.5	2526.5	2731	2544.5	3021.5	0.0764745	0.999994	0.175106	0.484448	0.398177	0.028476	0.244745	0.21288
ENSMUSG00000006498.16	Ptbp1	19205	17574.5	17881	19569	12617.5	21242	0.0405396	0.999994	0.147272	0.745564	-0.141633	0.765702	0.193796	0.521802
ENSMUSG00000006517.5	Mvd	192156	903	783	655	616	695.5	-0.0324067	0.999994	-0.268062	0.323206	-0.0728821	0.630196	-0.282567	0.214779
ENSMUSG00000006519.11	Cyba	13057	256.5	225	226.5	196	189.5	-0.0168953	0.999994	-0.01725	0.943131	0.0861704	0.955884	-0.286014	0.464616
ENSMUSG00000006522.17	Itih3	16426	0	0.5	0.5	0	0.5	0.0028779	NA	0.00479481	NA	-0.00855146	NA	0.00575939	NA
ENSMUSG00000006526.13	Stimate	69179	483.5	390.5	421	377.5	411	-0.120954	0.999994	-0.0676971	0.873263	0.093816	0.941132	-0.15932	0.604663
ENSMUSG00000006527.16	Sfmbt1	54650	615.5	592.5	561	388	554	0.036617	0.999994	-0.0371407	0.934473	-0.239103	0.330659	-0.129003	0.702443
ENSMUSG00000006529.16	Itih1	16424	0	0	0	0	0.5	-0.00162165	NA	-0.00289723	NA	-1.8e-06	NA	0.013049	NA
ENSMUSG00000006538.12	Ihh	16147	9	9	4.5	7.5	9	0.0210135	NA	-0.111471	NA	0.0629541	NA	0.0191449	NA
ENSMUSG00000006542.13	Prkag3	241113	3	4.5	4	1	2.5	0.0348611	NA	0.0382452	NA	-0.112627	NA	-0.0366439	NA
ENSMUSG00000006546.3	Cryba2	12958	0	1	1.5	0	0	0.00598294	NA	0.0261646	NA	-0.0173139	NA	-0.0185989	NA
ENSMUSG00000006567.11	Atp7b	11979	311	249.5	237	187	231.5	-0.066892	0.999994	-0.145302	0.670499	-0.162688	0.449758	-0.255234	0.337764
ENSMUSG00000006570.3	Defb2	13215	0	0	0	0	0	NA	NA	NA	NA	NA	NA	NA	NA
ENSMUSG00000006574.15	Slc4a1	20533	5.5	10	5.5	9.5	8.5	0.0472816	NA	-0.0905907	NA	0.175386	NA	0.000623548	NA
ENSMUSG00000006575.14	Rundc3a	51799	187	227	224.5	209.5	243.5	0.120063	0.999994	0.110192	0.681028	0.332999	0.134775	0.155655	0.465717
ENSMUSG00000006576.16	Slc4a3	20536	268.5	260.5	239.5	215.5	269	0.0244339	0.999994	-0.0800075	0.928361	0.0553147	0.897918	-0.0126981	0.98586
ENSMUSG00000006585.3	Cdt1	67177	5533.5	5642	5461	5599.5	6188	0.0321813	0.999994	-0.0143092	0.979008	0.320285	0.183386	0.0819249	0.788234
ENSMUSG00000006586.15	Runx1t1	12395	117	145.5	148	99	146.5	0.131846	0.999994	0.173318	0.608457	-0.00213433	0.755864	0.103038	0.640867
ENSMUSG00000006587.6	Snai3	30927	128	150	180.5	165	197.5	0.0317422	0.999994	0.235228	0.326398	0.400044	0.0667856	0.290772	0.173801
ENSMUSG00000006589.8	Aprt	11821	3557.5	3533.5	3542	3552.5	3789	0.0176502	0.999994	0.00544605	0.961257	0.322374	0.179496	0.037933	0.884778
ENSMUSG00000006599.13	Gtf2h1	14884	1753	1844	2007.5	1600.5	2099.5	0.061074	0.999994	0.169326	0.555481	0.204454	0.270954	0.178616	0.40904
ENSMUSG00000006611.15	Hfe	15216	17	10	8	2	7.5	0.0209356	NA	-0.0397861	NA	-0.329104	NA	-0.0799606	NA
ENSMUSG00000006638.15	Abhd1	57742	6	6.5	2	9	3	0.0173722	NA	-0.117098	NA	0.266872	NA	-0.124037	NA
ENSMUSG00000006641.12	Slc5a6	330064	737	769	715.5	634	794	0.0812655	0.999994	-0.0183911	0.991988	0.134262	0.566648	0.0570989	0.851562
ENSMUSG00000006642.3	Tcf23	69852	6	2	2.5	6	3	-0.0493094	NA	-0.0606839	NA	0.184894	NA	-0.0633525	NA
ENSMUSG00000006649.17	Nphs1	54631	493.5	583	787	897.5	1103	0.0154074	0.999994	0.325007	0.0478445	0.867079	1.18e-06	0.705447	5.75e-05
ENSMUSG00000006651.8	Aplp1	11803	818	810	922	1068	1057	-0.0406015	0.999994	0.0823566	0.793078	0.572027	0.0161916	0.202399	0.429718
ENSMUSG00000006673.14	Qrich1	69232	4223	4455	4667.5	3307	4956.5	0.0885609	0.999994	0.142786	0.679557	-0.0149049	0.937994	0.158686	0.510734
ENSMUSG00000006675.10	P4htm	74443	52	49	36.5	30.5	44	0.0617794	0.999994	-0.152816	NA	-0.137742	0.659068	-0.0692762	0.835837
ENSMUSG00000006676.16	Usp19	71472	5614	5314.5	5205.5	5101.5	5317.5	-0.0122577	0.999994	-0.0463322	0.958027	0.229029	0.436698	-0.0890042	0.86533
ENSMUSG00000006678.6	Pola1	18968	1643.5	1621	1520	1204	1658.5	0.0436291	0.999994	-0.0475303	0.94448	-0.0461144	0.875189	-0.0108469	0.98099
ENSMUSG00000006699.17	Cdc42	12540	3945	4056.5	4173.5	3094	4409	0.0729711	0.999994	0.104012	0.787266	-0.00342573	0.940286	0.105808	0.695345
ENSMUSG00000006705.13	Pknox1	18771	577.5	647.5	639	459.5	690	0.137459	0.999994	0.119541	0.734139	0.000686024	0.850236	0.15867	0.513583
ENSMUSG00000006711.15	D130043K22Rik	210108	3.5	2	5	3.5	6.5	-0.0465229	NA	0.0404688	NA	0.0167231	NA	0.0830721	NA
ENSMUSG00000006715.11	Gmnn	57441	1019	1013.5	1028.5	978	1024	0.0146343	0.999994	0.0343157	0.93688	0.263427	0.341196	-0.0308808	0.993407
ENSMUSG00000006717.7	Acot13	66834	171	153	136	94.5	127	0.0385006	0.999994	-0.0893517	0.832542	-0.243089	0.400752	-0.202192	0.54584
ENSMUSG00000006720.16	Zfp184	193452	319	252.5	232.5	158	225	-0.0477546	0.999994	-0.157407	0.576325	-0.393124	0.0902057	-0.279126	0.252266
ENSMUSG00000006724.12	Cyp27b1	13115	39	23.5	24	13.5	31	-0.0610667	0.999994	-0.0726756	NA	-0.328228	NA	0.0290716	NA
ENSMUSG00000006728.12	Cdk4	12567	8014	8038	8249.5	7941	8905.5	0.0182946	0.999994	0.0412009	0.909854	0.303859	0.189556	0.0777842	0.789606
ENSMUSG00000006731.10	B4galnt1	14421	155	185	222.5	257.5	280	-0.000722125	0.999994	0.193371	0.30944	0.683113	0.00153515	0.421295	0.0385696
ENSMUSG00000006732.14	Mettl1	17299	638	500	432	338	402.5	-0.088437	0.999994	-0.279219	0.212595	-0.31381	0.0969674	-0.442259	0.0288542
ENSMUSG00000006736.9	Tspan31	67125	1085	967.5	927	806.5	1027.5	-0.0549437	0.999994	-0.1224	0.772892	-0.00977187	0.905615	-0.0584157	0.840551
ENSMUSG00000006740.14	Kif5b	16573	7089	7019	7208.5	6073.5	7250	0.0304194	0.999994	0.057359	0.902172	0.144432	0.515347	-0.00218588	0.975523
ENSMUSG00000006763.14	Saal1	78935	531.5	435.5	484.5	441	528.5	-0.129002	0.999994	-0.0415192	0.933976	0.142245	0.751355	-0.000489498	0.966637
ENSMUSG00000006764.8	Tph2	216343	1	2.5	3	4	2	-0.00269175	NA	0.0187264	NA	0.131913	NA	-0.0372804	NA
ENSMUSG00000006777.7	Krt23	94179	0	0	0	0	0	NA	NA	NA	NA	NA	NA	NA	NA
ENSMUSG00000006782.16	Cnp	12799	610	553	519.5	394.5	433.5	0.00186898	0.999994	-0.09425	0.793833	-0.143378	0.483627	-0.395615	0.0860144
ENSMUSG00000006784.14	Odad4	74407	23.5	18	12.5	9.5	16.5	0.0259341	NA	-0.128306	NA	-0.175098	NA	-0.0496698	NA
ENSMUSG00000006800.14	Sulf2	72043	3103.5	3039	3157.5	2486	3269	0.0218673	0.999994	0.0704928	0.884153	0.0535729	0.804684	0.0394519	0.899696
ENSMUSG00000006818.5	Sod2	20656	1662.5	1690	1572	1217.5	1755.5	0.0681496	0.999994	-0.0357549	0.972609	-0.0457041	0.906486	0.0563783	0.880429
ENSMUSG00000006850.8	Tmco6	71983	240.5	213.5	193.5	154.5	188.5	-0.00720392	0.999994	-0.121386	0.77474	-0.124674	0.59309	-0.220194	0.480285
ENSMUSG00000006906.10	Stambp	70527	71.5	31	21.5	17	26	-0.0985569	0.756063	-0.358035	NA	-0.454196	0.0209591	-0.346059	0.0489769
ENSMUSG00000006920.14	Ezh1	14055	641.5	528.5	479.5	398.5	561.5	-0.0833008	0.999994	-0.229837	0.422384	-0.175014	0.378688	-0.119824	0.599787
ENSMUSG00000006930.15	Hap1	15114	831.5	788.5	729	687.5	769	-0.00199282	0.999994	-0.119115	0.840675	0.111409	0.825332	-0.109321	0.789891
ENSMUSG00000006931.15	P3h4	66180	293	366.5	417.5	404	533	0.115853	0.996614	0.278412	0.106223	0.572033	0.00135228	0.551483	0.00201083
ENSMUSG00000006932.17	Ctnnb1	12387	14552	14567	15039	12295	15921.5	0.0394136	0.999994	0.075806	0.861332	0.116786	0.572838	0.0838822	0.770439
ENSMUSG00000006941.5	Eif1b	68969	485.5	379.5	338	219	335.5	-0.0685202	0.999994	-0.225762	0.338203	-0.539752	0.0103981	-0.319663	0.122276
ENSMUSG00000006948.7	Klk4	56640	0	0.5	0.5	0.5	0.5	0.00152174	NA	0.00246352	NA	0.00937392	NA	0.00235154	NA
ENSMUSG00000006958.14	Chrd	12667	75.5	96	123	132.5	134.5	-0.000923658	0.999994	0.252225	0.199571	0.639959	0.00418075	0.311832	0.100444
ENSMUSG00000006998.16	Psmd2	21762	10040	9833.5	9722	8263.5	10163	0.0265146	0.999994	0.00530766	0.986841	0.0993712	0.682718	-0.00134677	0.985522
ENSMUSG00000007021.5	Syngr3	20974	143.5	166.5	141	115	112.5	0.163183	0.999994	0.00589853	0.982548	0.0356854	0.890985	-0.316307	0.550784
ENSMUSG00000007029.16	Vars1	22321	8723	8388.5	8727.5	9593	9939.5	-0.0323591	0.999994	0.00612656	0.953754	0.419613	0.0999866	0.101552	0.75773
ENSMUSG00000007030.8	Vwa7	27762	11.5	14	12	16.5	19.5	-0.0165756	NA	-0.0693892	NA	0.210227	NA	0.129285	NA
ENSMUSG00000007033.4	Hspa1l	15482	7	7	8	4.5	5	0.0118736	NA	0.0593101	NA	-0.0431238	NA	-0.0884231	NA
ENSMUSG00000007034.15	Slc44a4	70129	102.5	118.5	87.5	79	92	0.138138	0.999994	-0.136819	0.888031	0.0131036	0.976862	-0.124	0.879943
ENSMUSG00000007035.15	Msh5	17687	16.5	11.5	13	17	15	-0.0565551	NA	-0.0620936	NA	0.229054	NA	-0.0274078	NA
ENSMUSG00000007036.15	Abhd16a	193742	430	330	308	240.5	299.5	-0.115829	0.999994	-0.210808	0.406445	-0.248856	0.198192	-0.336361	0.124
ENSMUSG00000007038.5	Neu1	18010	244	193	151	148	160.5	-0.0333075	0.999994	-0.307327	0.271608	-0.0903307	0.521051	-0.327527	0.194247
ENSMUSG00000007039.12	Ddah2	51793	722	765.5	747.5	952.5	797	0.0148029	0.999994	-0.0140145	0.938163	0.555671	0.0489003	0.0120995	0.868122
ENSMUSG00000007041.9	Clic1	114584	832	789.5	828	955	749	-0.028415	0.999994	0.0137516	0.967088	0.489637	0.109546	-0.176072	0.815199
ENSMUSG00000007050.17	Lsm2	27756	1375.5	1268	1241	914.5	1282.5	-0.0128469	0.999994	-0.0489761	0.916954	-0.158816	0.487888	-0.0796542	0.801925
ENSMUSG00000007080.14	Pole	18973	3328.5	3249	3310.5	2493	3643.5	0.0218462	0.999994	0.0322315	0.951042	-0.0228736	0.967728	0.0806301	0.811928
ENSMUSG00000007097.14	Atp1a2	98660	8	11.5	8	11.5	9	0.0419815	NA	-0.0647162	NA	0.194459	NA	-0.0573014	NA
ENSMUSG00000007107.6	Atp1a4	27222	12	9.5	18.5	16.5	30.5	-0.127168	NA	0.0552778	NA	0.158961	NA	0.376498	NA
ENSMUSG00000007122.11	Casq1	12372	9	6.5	8	7.5	5.5	-0.0188893	NA	0.00447304	NA	0.0981272	NA	-0.107394	NA
ENSMUSG00000007207.10	Stx1a	20907	145	127.5	132	114.5	170.5	-0.0735774	0.999994	-0.0644186	0.936971	0.0461386	0.960584	0.159986	0.824784
ENSMUSG00000007209.4	Ceacam9	26368	3	1	1.5	2	2	-0.0174099	NA	-0.0140636	NA	0.0332895	NA	-0.00596258	NA
ENSMUSG00000007216.6	Zfp775	243372	205.5	116	114	108.5	94.5	-0.209474	0.583821	-0.290107	0.131932	-0.111751	0.255914	-0.581248	0.00647384
ENSMUSG00000007279.14	Scube2	56788	7.5	9.5	14.5	12	17.5	-0.043048	NA	0.0798713	NA	0.115218	NA	0.16771	NA
ENSMUSG00000007338.10	Mrpl49	18120	1143	1086.5	1190.5	1032.5	1277.5	-0.0302102	0.999994	0.0722868	0.879403	0.210198	0.350233	0.115295	0.707377
ENSMUSG00000007379.15	Dennd2c	329727	949.5	1181.5	976.5	808.5	1118	0.259628	0.735	0.0219734	0.886442	0.0888264	0.557025	0.141329	0.498208
ENSMUSG00000007411.16	Mark3	17169	2120	1984	1977.5	1744	2134	-0.0160754	0.999994	-0.0429633	0.953547	0.105394	0.730164	-0.0130359	0.979085
ENSMUSG00000007415.15	Gatad1	67210	1362	1303	1335.5	1166.5	1362.5	5.32e-06	0.999994	0.0200904	0.972609	0.14627	0.585176	-0.0285969	0.975993
ENSMUSG00000007440.10	Pcdha10	12943	1.5	1	0.5	0.5	2	-0.00178083	NA	-0.0266437	NA	-0.0290684	NA	0.0428601	NA
ENSMUSG00000007457.3	NA	NA	10.5	8	7.5	2.5	7	0.0187271	NA	0.0137621	NA	-0.201711	NA	-0.0284185	NA
ENSMUSG00000007458.14	M6pr	17113	3421.5	3426.5	3480.5	2820.5	3770.5	0.0460034	0.999994	0.0567491	0.889117	0.0877658	0.658016	0.0967347	0.725638
ENSMUSG00000007476.18	Lrrc8a	241296	503.5	451.5	489.5	350	455.5	-0.0407952	0.999994	0.0447971	0.986841	-0.105259	0.690182	-0.122791	0.735801
ENSMUSG00000007480.5	Mc5r	17203	29.5	44.5	45	29.5	48.5	0.0625177	0.999994	0.105955	NA	0.00874744	0.666771	0.153048	0.549049
ENSMUSG00000007564.15	Ppp2r1a	51792	5790.5	5557.5	5329	5048.5	5482.5	0.00687758	0.999994	-0.0527228	0.951013	0.181346	0.553763	-0.0905685	0.863418
ENSMUSG00000007570.16	Fance	72775	564.5	485.5	546	798.5	680.5	-0.142875	0.999994	-0.0514668	0.999313	0.65816	0.0369742	0.126337	0.765808
ENSMUSG00000007589.9	Tinf2	28113	918	786	805.5	726	888	-0.0955415	0.999994	-0.0793364	0.876325	0.0786101	0.914303	-0.0427911	0.884778
ENSMUSG00000007591.15	Tssk4	71099	3.5	2	2.5	3	2.5	-0.0165512	NA	-0.0129739	NA	0.0584255	NA	-0.0257359	NA
ENSMUSG00000007594.10	Hapln4	330790	363.5	361.5	277	249.5	247.5	0.104938	0.999994	-0.178804	0.697537	-0.0272235	0.843596	-0.400293	0.194752
ENSMUSG00000007603.9	Dus3l	224907	1802	1677	1806	1692.5	2213	-0.0576934	0.999994	0.0303724	0.935026	0.262989	0.231863	0.23293	0.355282
ENSMUSG00000007610.15	Gtpbp3	70359	1479.5	1300.5	1247	1302	1393	-0.0692138	0.999994	-0.139181	0.787558	0.210509	0.590762	-0.0653499	0.863427
ENSMUSG00000007613.15	Tgfbr1	21812	1367	1177.5	1032.5	731.5	1043.5	-0.0359969	0.999994	-0.217062	0.377266	-0.418607	0.0269797	-0.288045	0.153869
ENSMUSG00000007617.18	Homer1	26556	692	616	646	528	761	-0.0661019	0.999994	-0.0235113	0.972603	0.00352426	0.993007	0.117371	0.79862
ENSMUSG00000007646.13	Rad51c	114714	219.5	176	177.5	93	163.5	-0.061356	0.999994	-0.0505249	0.797307	-0.523332	0.0384531	-0.21761	0.372352
ENSMUSG00000007653.12	Gabrb2	14401	3	1.5	3	2	5.5	-0.0359715	NA	0.000936772	NA	-0.0322096	NA	0.120926	NA
ENSMUSG00000007655.16	Cav1	12389	7.5	11	7.5	6	10	0.0551267	NA	-0.0328841	NA	-0.0570749	NA	0.039045	NA
ENSMUSG00000007656.13	Arpp19	59046	1476	1359.5	1481	978	1328.5	-0.018241	0.999994	0.0784468	0.945035	-0.189409	0.469387	-0.12928	0.721011
ENSMUSG00000007659.18	Bcl2l1	12048	1179.5	1157.5	1142.5	1006.5	1080.5	0.0275524	0.999994	0.000325233	0.997089	0.144004	0.615968	-0.143142	0.739663
ENSMUSG00000007670.10	Khsrp	16549	13936	13923	14077.5	12308.5	15224.5	0.0360896	0.999994	0.0437182	0.91443	0.18021	0.400183	0.0870075	0.765808
ENSMUSG00000007682.6	Dio2	13371	0	0	0	0	0	NA	NA	NA	NA	NA	NA	NA	NA
ENSMUSG00000007721.6	Ccdc124	234388	2258	2167	2229.5	2270.5	2496	-0.0284781	0.999994	-0.00669387	0.985937	0.329934	0.181746	0.0838149	0.810559
ENSMUSG00000007739.10	Cct4	12464	12379.5	12168.5	12464.5	9526.5	13478	0.0283957	0.999994	0.0522625	0.917119	-0.00186072	0.967728	0.0923181	0.772026
ENSMUSG00000007777.9	Trappc2b	66050	323	285.5	279	189	289	-0.0272917	0.999994	-0.0626857	0.875205	-0.279749	0.276201	-0.0912731	0.758391
ENSMUSG00000007783.10	Cpt1c	78070	923.5	956	962.5	803	1051	0.0641854	0.999994	0.0670034	0.868451	0.136249	0.517426	0.108335	0.696652
ENSMUSG00000007805.4	Twist2	13345	1	5	3	4.5	4.5	0.0351194	NA	-0.026835	NA	0.107584	NA	0.0358426	NA
ENSMUSG00000007812.16	Zfp655	72611	1244	1312	1331.5	907.5	1323.5	0.103425	0.999994	0.116943	0.779044	-0.0874628	0.857401	0.0397866	0.881185
ENSMUSG00000007815.13	Rhoa	11848	4153.5	4208	4243.5	3539	4522.5	0.0537399	0.999994	0.0530694	0.895095	0.126222	0.560347	0.072755	0.804307
ENSMUSG00000007817.15	Zmiz1	328365	912.5	890.5	1199.5	921.5	1175	-0.0343619	0.999994	0.328127	0.168843	0.253038	0.200947	0.236856	0.282713
ENSMUSG00000007827.10	Ankrd26	232339	702.5	488	433	322.5	441	-0.203613	0.697849	-0.361828	0.0492832	-0.452454	0.0107027	-0.436728	0.0142538
ENSMUSG00000007833.15	Aldh16a1	69748	849.5	765	841	935	967	-0.0960499	0.999994	-0.0112986	0.990149	0.401727	0.198024	0.111155	0.797435
ENSMUSG00000007836.6	Hnrnpa0	77134	9055	8917.5	9603.5	10329.5	9606.5	-0.0155904	0.999994	0.0643847	0.874592	0.460517	0.0702457	0.0125141	0.901879
ENSMUSG00000007837.11	Prrg2	65116	83.5	77	60.5	56	61	0.0396472	0.999994	-0.155414	0.752343	-0.0257951	0.803294	-0.225735	0.543795
ENSMUSG00000007850.16	Hnrnph1	59013	9433.5	9918	11154.5	7754.5	12011.5	0.0673281	0.999994	0.209807	0.442583	0.0555368	0.676561	0.252943	0.244024
ENSMUSG00000007867.9	Ift43	76411	102	71	77	67	65.5	-0.0965305	0.999994	-0.0571445	0.816279	0.0263011	0.789587	-0.275612	0.372419
ENSMUSG00000007872.3	Id3	15903	1146	1275	1433	1529.5	1307.5	0.0285604	0.999994	0.17419	0.572616	0.54219	0.026895	0.0047084	0.811094
ENSMUSG00000007877.2	Tcap	21393	1	1	1.5	0.5	1	0.00177413	NA	0.0115432	NA	-0.0212003	NA	-0.000135506	NA
ENSMUSG00000007880.16	Arid1a	93760	19244.5	20641	22378.5	15789.5	21826	0.102422	0.999994	0.207286	0.441855	0.0495813	0.719002	0.107539	0.633579
ENSMUSG00000007888.15	Crlf1	12931	485.5	554.5	706.5	780.5	725	0.0119345	0.999994	0.28434	0.173192	0.742184	0.000298291	0.260092	0.15757
ENSMUSG00000007891.16	Ctsd	13033	2735	2695	2561	2476	2683	0.0281439	0.999994	-0.0390197	0.979041	0.221074	0.403973	-0.0502337	0.951345
ENSMUSG00000007892.8	Rplp1	56040	17198	17292	17919.5	15242.5	18213	0.0381773	0.999994	0.0805856	0.857106	0.176366	0.427634	0.0402891	0.879704
ENSMUSG00000007907.4	Cabs1	70977	2	0.5	1.5	2	1	-0.0206392	NA	0.0073582	NA	0.0561088	NA	-0.0287411	NA
ENSMUSG00000007908.14	Hmgcll1	208982	126	98	85.5	71	78	-0.0261461	0.999994	-0.174981	0.565529	-0.182812	0.361304	-0.352814	0.19083
ENSMUSG00000007944.8	Ttc9b	73032	5.5	8.5	10	9	12	-0.0049255	NA	0.0260326	NA	0.100095	NA	0.09968	NA
ENSMUSG00000007946.11	Phox2a	11859	90.5	119.5	153	135.5	142	0.0685145	0.999994	0.320599	0.117044	0.502684	0.0164126	0.210217	0.201399
ENSMUSG00000007950.9	Abhd8	64296	366.5	302.5	274.5	238	256	-0.0301713	0.999994	-0.14639	0.695075	-0.0551661	0.68829	-0.310357	0.289451
ENSMUSG00000007987.12	Ift22	67286	138	99	78	44.5	54	0.0161568	0.999994	-0.222942	0.249479	-0.567727	0.0139448	-0.633342	0.00627296
ENSMUSG00000007989.7	Fzd3	14365	716.5	585.5	557	412.5	527.5	-0.0716391	0.999994	-0.151471	0.6002	-0.316298	0.124633	-0.29563	0.197827
ENSMUSG00000008028.15	1700008O03Rik	69349	46	37.5	48.5	41.5	63	-0.105633	0.999994	0.0167967	0.978216	0.122063	0.793837	0.220633	0.724817
ENSMUSG00000008035.12	Mid1ip1	68041	732	845	857	521.5	707	0.18342	0.999994	0.204816	0.572616	-0.176162	0.673088	-0.117749	0.884314
ENSMUSG00000008036.11	Ap2s1	232910	900	810	779	991.5	843	-0.0507322	0.999994	-0.108748	0.904854	0.420386	0.282486	-0.0939072	0.88794
ENSMUSG00000008090.14	Fgfrl1	116701	303.5	308.5	282.5	229.5	224	0.0932253	0.999994	-0.00847799	0.979041	0.000212993	0.96942	-0.363907	0.296126
ENSMUSG00000008129.14	Brme1	74666	48.5	48	62	45.5	68	-0.0391901	0.999994	0.131477	0.752162	0.0868795	0.673088	0.186457	0.577349
ENSMUSG00000008136.14	Fhl2	14200	15	31	31	22.5	16.5	0.134443	0.999994	0.185437	NA	0.152281	NA	-0.241428	NA
ENSMUSG00000008140.18	Emc10	69683	1756.5	1526.5	1357.5	1335.5	1357.5	-0.0403674	0.999994	-0.186312	0.622909	0.0760409	0.986323	-0.26703	0.332884
ENSMUSG00000008153.12	Clstn3	232370	1111	963.5	792	585	642.5	-0.000125881	0.999994	-0.270139	0.21426	-0.364585	0.0473648	-0.612174	0.00123663
ENSMUSG00000008167.14	Fbxw9	68628	952.5	1019	928.5	990	971.5	0.077767	0.999994	-0.0380846	0.991988	0.33118	0.23496	-0.0466041	0.991673
ENSMUSG00000008193.13	Spib	272382	40	40.5	45.5	34	38	0.0100644	0.999994	0.0738111	NA	0.0536588	0.875095	-0.0771269	0.973613
ENSMUSG00000008200.15	Fnbp4	55935	2127	2286.5	2364	1918.5	2779.5	0.0894967	0.999994	0.119797	0.689573	0.189527	0.283618	0.271753	0.166124
ENSMUSG00000008206.16	Cers4	67260	1004.5	1044.5	936	688.5	840.5	0.119038	0.999994	-0.0285109	0.961257	-0.138812	0.598799	-0.245305	0.389892
ENSMUSG00000008226.14	Scrn3	74616	219.5	222	212	192	256.5	0.0372378	0.999994	-0.0424168	0.999422	0.135681	0.633909	0.139023	0.719208
ENSMUSG00000008301.11	Phax	56698	1092.5	1070	1128	891	1155.5	0.01213	0.999994	0.0756729	0.886442	0.066491	0.785034	0.0445847	0.896797
ENSMUSG00000008305.18	Tle1	21885	1011.5	1135.5	1120.5	1300.5	1279	0.0672177	0.999994	0.0400031	0.837132	0.520827	0.0270315	0.143463	0.523808
ENSMUSG00000008307.11	1700109H08Rik	77036	86	78	100	94	114	-0.0871701	0.999994	0.0673833	0.885415	0.295636	0.381832	0.1631	0.692102
ENSMUSG00000008318.10	Relt	320100	174	182.5	197.5	181.5	226.5	0.00877218	0.999994	0.0857911	0.808177	0.275185	0.283499	0.18658	0.518496
ENSMUSG00000008333.12	Snrpb2	20639	1236.5	1080.5	1034.5	643.5	988.5	-0.0138142	0.999994	-0.0798453	0.805354	-0.426695	0.0629973	-0.207224	0.420686
ENSMUSG00000008348.9	Ubc	22190	253.5	266	289	175	238.5	0.0728213	0.999994	0.170545	0.797501	-0.180992	0.692222	-0.11631	0.882857
ENSMUSG00000008373.16	Prpf31	68988	2470	2329.5	2462.5	1972.5	2663.5	-0.0160589	0.999994	0.0375944	0.943462	0.0701647	0.769682	0.0908509	0.788792
ENSMUSG00000008384.8	Sertad1	55942	277.5	348	354	471	403	0.0355774	0.999994	0.0595503	0.689573	0.641544	0.013902	0.159507	0.394028
ENSMUSG00000008393.9	Carhsp1	52502	1073	1121.5	1061	885	1131	0.0902611	0.999994	0.0133404	0.961257	0.0730337	0.738067	0.0166724	0.933201
ENSMUSG00000008398.16	Elk3	13713	89	99	131	98	165	-0.0309299	0.999994	0.23206	0.381383	0.16038	0.361343	0.453691	0.0757875
ENSMUSG00000008429.8	Herpud2	80517	612.5	598	614	481	689	0.0150938	0.999994	0.0368551	0.941128	0.0101003	0.929439	0.114482	0.754223
ENSMUSG00000008435.15	Rdh13	108841	559	451.5	439.5	479.5	503	-0.125169	0.999994	-0.184747	0.657059	0.208613	0.702417	-0.0918453	0.757969
ENSMUSG00000008438.3	Adam21	56622	9	2	4	6.5	12	-0.102055	NA	-0.0933581	NA	0.0810273	NA	0.190883	NA
ENSMUSG00000008450.8	Nutf2	68051	1499	1555.5	1590	1016	1720.5	0.0615905	0.999994	0.0929959	0.879403	-0.202791	0.647147	0.129531	0.758391
ENSMUSG00000008461.6	Fut1	14343	16.5	21	15.5	16	13	0.0737999	NA	-0.0427662	NA	0.111086	NA	-0.160436	NA
ENSMUSG00000008475.13	Arpc5	67771	1144	1168	1289	1213.5	1460	0.0204251	0.999994	0.134294	0.67336	0.369057	0.0677455	0.227538	0.317936
ENSMUSG00000008482.9	Rnf151	67504	10	20	18.5	20	16.5	0.0612073	NA	0.042798	NA	0.28615	NA	-0.0310793	NA
ENSMUSG00000008489.18	Elavl2	15569	665.5	819	794	554	820.5	0.20196	0.999994	0.163703	0.572616	0.0160172	0.73824	0.145665	0.498208
ENSMUSG00000008496.19	Pou2f2	18987	82.5	52.5	63	54.5	85.5	-0.173805	0.999994	-0.100206	0.81052	-0.0034967	0.816198	0.140087	0.986419
ENSMUSG00000008540.11	Mgst1	56615	29	25.5	19	14	21.5	0.0457905	0.999994	-0.0971618	NA	-0.185804	NA	-0.0802653	NA
ENSMUSG00000008575.17	Nfib	18028	229	327	420.5	275.5	506.5	0.141763	0.697849	0.316604	0.080288	0.245781	0.0762667	0.503128	0.00991532
ENSMUSG00000008590.4	Htr3b	57014	0	0	0.5	0	0	-0.00162728	NA	0.00992399	NA	-1.78e-05	NA	-0.00516578	NA
ENSMUSG00000008601.12	Rab25	53868	397	355	323	297	334	-0.0180772	0.999994	-0.151814	0.735613	0.0291311	0.962567	-0.186659	0.545216
ENSMUSG00000008604.11	Ubqln4	94232	5709	5657	5930.5	4516.5	6385	0.0310673	0.999994	0.0844453	0.842569	0.0361295	0.832969	0.118632	0.648713
ENSMUSG00000008658.16	Rbfox1	268859	16	16.5	14	9	14	0.042571	NA	-0.0063669	NA	-0.121883	NA	-0.0345181	NA
ENSMUSG00000008668.15	Rps18	20084	12895.5	12640.5	12882	12220.5	13737.5	0.00860989	0.999994	0.0263702	0.943131	0.268117	0.252044	0.0459167	0.879704
ENSMUSG00000008682.13	Rpl10	110954	9867.5	10037.5	10040	8334.5	10723	0.0639885	0.999994	0.056153	0.886442	0.114404	0.559506	0.073944	0.786199
ENSMUSG00000008683.16	Rps15a	267019	5725.5	5910	6005	4544	6185.5	0.0755641	0.999994	0.0903827	0.840794	0.00764244	0.914694	0.0586598	0.842397
ENSMUSG00000008690.15	Ncaph2	52683	2452	2362.5	2332	2321	2418.5	0.00491981	0.999994	-0.0311112	0.98885	0.269513	0.319843	-0.0425423	0.96977
ENSMUSG00000008730.17	Hipk1	15257	3048.5	3059	3190	2205.5	3296.5	0.0506127	0.999994	0.0961323	0.852956	-0.122814	0.710906	0.0676819	0.850474
ENSMUSG00000008734.9	Gprc5b	64297	207.5	176	176	146.5	159	-0.0425632	0.999994	-0.0602208	0.877998	-0.0114246	0.845191	-0.253028	0.440133
ENSMUSG00000008763.16	Man1a2	17156	1690	1595	1904	1669.5	2100.5	-0.0472162	0.999994	0.171856	0.579707	0.304888	0.113968	0.229431	0.30142
ENSMUSG00000008789.10	Ceacam5	73250	0	0	0.5	0	0	-0.00162728	NA	0.00992399	NA	-1.78e-05	NA	-0.00516578	NA
ENSMUSG00000008813.13	Tppp2	219038	0	0	0	0	0	NA	NA	NA	NA	NA	NA	NA	NA
ENSMUSG00000008822.15	Acyp1	66204	100	84.5	74.5	51	60	0.0340751	0.999994	-0.0631363	0.816476	-0.239542	0.364896	-0.360612	0.255313
ENSMUSG00000008843.4	Cldn13	57255	0	0	0.5	0.5	0	-0.00311856	NA	0.00737464	NA	0.0170879	NA	-0.00878215	NA
ENSMUSG00000008845.9	Cd163	93671	0.5	1	0.5	0	0	0.00885856	NA	0.00218798	NA	-0.0128885	NA	-0.0161397	NA
ENSMUSG00000008855.17	Hdac5	15184	1130	1093	1172.5	1133	1270.5	-0.0205298	0.999994	0.057225	0.890907	0.318184	0.198769	0.0863172	0.787264
ENSMUSG00000008859.8	Rala	56044	614	514.5	500.5	409	493	-0.0813229	0.999994	-0.125078	0.72792	-0.103361	0.580247	-0.224884	0.367472
ENSMUSG00000008874.3	Clec3a	403395	0	0	0.5	1.5	0	-0.00610111	NA	0.00227592	NA	0.0512994	NA	-0.0160149	NA
ENSMUSG00000008892.12	Vdac3	22335	1090.5	1106.5	1127.5	883.5	1186.5	0.0565037	0.999994	0.0710939	0.875205	0.0530738	0.788705	0.0696893	0.815105
ENSMUSG00000008932.10	Slc1a7	242607	1.5	4	0	1	1	0.0437104	NA	-0.0495917	NA	-0.0144501	NA	-0.0258135	NA
ENSMUSG00000008958.14	Vps72	21427	959	829.5	716.5	630	696.5	-0.036469	0.999994	-0.219203	0.468589	-0.0973019	0.560347	-0.316563	0.190341
ENSMUSG00000008976.16	Gabpa	14390	2350.5	2277	2384.5	1731	2416.5	0.0160676	0.999994	0.072539	0.895743	-0.046682	0.91165	0.0250456	0.94701
ENSMUSG00000008999.7	Bmp7	12162	56.5	66.5	70.5	79.5	84.5	0.00726579	0.999994	0.0424706	0.782456	0.422715	0.124174	0.175122	0.472237
ENSMUSG00000009013.5	Dynll1	56455	3691.5	3628	3732	3115.5	4155	0.0215632	0.999994	0.0498507	0.907664	0.117353	0.589759	0.12473	0.666748
ENSMUSG00000009030.14	Pdcl	67466	1090	840.5	684.5	461.5	640.5	-0.103689	0.999994	-0.380204	0.0295519	-0.632052	0.000204794	-0.553059	0.00109417
ENSMUSG00000009035.15	Tmem184b	223693	848.5	751.5	725.5	572	809	-0.0503744	0.999994	-0.119083	0.776649	-0.126995	0.570291	-0.0382039	0.877448
ENSMUSG00000009047.4	Krtap13-23	546672	0	0	0	0	0	NA	NA	NA	NA	NA	NA	NA	NA
ENSMUSG00000009070.14	Rsph14	71236	1	4.5	2	1.5	1	0.0539012	NA	-0.00656414	NA	-0.0043653	NA	-0.0583436	NA
ENSMUSG00000009073.16	Nf2	18016	3320	3308.5	3453	3117	3998.5	0.0204053	0.999994	0.0576594	0.875976	0.245751	0.225843	0.190026	0.42966
ENSMUSG00000009075.2	Cabp7	192650	52.5	69.5	75.5	71	84.5	0.0476639	0.999994	0.12593	0.564952	0.325509	0.146431	0.196811	0.340721
ENSMUSG00000009076.10	Zmat5	67178	137	111	114	138	117	-0.0779475	0.999994	-0.0979633	0.886442	0.345484	0.540694	-0.129311	0.801313
ENSMUSG00000009079.16	Ewsr1	14030	6759.5	7141.5	7933	6445.5	8962	0.0780865	0.999994	0.207381	0.331722	0.255508	0.110613	0.311558	0.0659435
ENSMUSG00000009090.17	Ap1b1	11764	2985.5	2610	2247	2038.5	2250.5	-0.0311882	0.999994	-0.231549	0.412112	-0.0691997	0.640475	-0.315799	0.161018
ENSMUSG00000009092.5	Derl3	70377	111	116	112.5	90	117	0.0523135	0.999994	0.0215853	0.958593	0.0232768	0.901895	0.00442969	0.958914
ENSMUSG00000009093.7	Gstt4	75886	0	0.5	2	1.5	0.5	-0.00805904	NA	0.0342889	NA	0.0450568	NA	-0.0219002	NA
ENSMUSG00000009097.10	Tbx1	21380	4	11	7	3.5	7	0.0905973	NA	0.00815349	NA	-0.109372	NA	0.00505354	NA
ENSMUSG00000009108.15	Gnat2	14686	30	21.5	31.5	22	30.5	-0.0994209	0.999994	0.0876172	NA	0.00896996	0.968	0.0340786	0.996128
ENSMUSG00000009112.4	Bcl2l13	94044	1739	1498.5	1419.5	1275	1480	-0.0738827	0.999994	-0.162309	0.628212	-0.00599487	0.870822	-0.184	0.444916
ENSMUSG00000009114.17	2610028H24Rik	76964	0.5	1	0	0.5	0	0.00931305	NA	-0.011161	NA	0.00890507	NA	-0.0169237	NA
ENSMUSG00000009115.5	Spatc1l	76573	0	0.5	0	0	0	0.00587269	NA	-0.00291641	NA	-3.37e-05	NA	-0.00517932	NA
ENSMUSG00000009145.6	Dqx1	93838	37.5	46	33.5	28	42.5	0.112192	0.999994	-0.0894458	NA	-0.0658607	0.988783	0.0317402	0.922126
ENSMUSG00000009185.2	Ccl8	20307	0	0	0	0	0	NA	NA	NA	NA	NA	NA	NA	NA
ENSMUSG00000009207.15	Lnpk	69605	502.5	476	403	322.5	511.5	0.0312324	0.999994	-0.187805	0.672866	-0.182381	0.48437	0.0366879	0.993947
ENSMUSG00000009210.10	Prr29	75573	0.5	1	0	0	0.5	0.00901954	NA	-0.0108196	NA	-0.0130969	NA	0.00211073	NA
ENSMUSG00000009214.9	Mymk	66139	0.5	0.5	0	0.5	3	-0.00698496	NA	-0.0250141	NA	-0.0124992	NA	0.0812779	NA
ENSMUSG00000009216.7	Fam163b	109349	65	49	47	33	40	-0.0168782	0.999994	-0.0620264	0.795606	-0.191334	0.432331	-0.267299	0.386085
ENSMUSG00000009246.14	Trpm5	56843	19	25	13	14.5	25	0.0905382	NA	-0.183245	NA	-0.0423644	NA	0.127947	NA
ENSMUSG00000009248.6	Ascl2	17173	85	114	93.5	96	87.5	0.132593	0.999994	-0.0205704	0.949433	0.268504	0.411487	-0.137378	0.974952
ENSMUSG00000009281.6	Rarres2	71660	3.5	0	0	0.5	1	-0.0128288	NA	-0.0220228	NA	-0.0114249	NA	-0.00168996	NA
ENSMUSG00000009291.13	Pttg1ip	108705	851	864	946.5	977.5	1065	0.00109217	0.999994	0.0958232	0.769694	0.459003	0.0347797	0.204069	0.403339
ENSMUSG00000009292.18	Trpm2	28240	12.5	16.5	12.5	5.5	11	0.0891574	NA	0.0100954	NA	-0.207432	NA	-0.0506685	NA
ENSMUSG00000009293.17	Ube2g2	22213	738	669	681.5	638	707.5	-0.0404783	0.999994	-0.0363034	0.961257	0.179916	0.581708	-0.0557779	0.910442
ENSMUSG00000009350.13	Mpo	17523	0	0	0.5	1	1.5	-0.00937648	NA	-0.00443245	NA	0.0238521	NA	0.0320688	NA
ENSMUSG00000009356.12	Lpo	76113	14	24	17.5	9	18	0.123942	NA	0.0214331	NA	-0.204817	NA	0.0106394	NA
ENSMUSG00000009376.15	Met	17295	401.5	384	389	276.5	329.5	0.0326305	0.999994	0.0403964	0.986841	-0.130422	0.651966	-0.239673	0.488325
ENSMUSG00000009378.4	Slc16a12	240638	1.5	0.5	4	1	1	-0.0261548	NA	0.0883439	NA	-0.0229258	NA	-0.0349776	NA
ENSMUSG00000009394.13	Syn2	20965	1	0	1	0.5	2	-0.0187287	NA	0.00465289	NA	-0.0149271	NA	0.0511555	NA
ENSMUSG00000009406.13	Elk1	13712	424	379	297	253	357.5	0.00366293	0.999994	-0.294879	0.292481	-0.232582	0.285469	-0.149912	0.538507
ENSMUSG00000009418.16	Nav1	215690	1998.5	1879.5	2155.5	1701	2359	-0.0375451	0.999994	0.130523	0.73769	0.110527	0.595316	0.179074	0.474042
ENSMUSG00000009470.17	Tnpo1	238799	10322.5	10458.5	10925.5	7059.5	10833.5	0.0615826	0.999994	0.110969	0.844469	-0.201699	0.501893	0.0300651	0.934056
ENSMUSG00000009471.4	Myod1	17927	10	10.5	8	8.5	7.5	0.0253555	NA	-0.0467889	NA	0.0600739	NA	-0.0743318	NA
ENSMUSG00000009487.10	Otog	18419	1.5	4	4.5	6	8.5	-0.0209567	NA	-0.00728536	NA	0.126331	NA	0.14106	NA
ENSMUSG00000009535.13	Rnmt	67897	2309.5	2177	2242.5	2058	2475.5	-0.0190913	0.999994	0.00541341	0.982308	0.202827	0.395463	0.0653921	0.858073
ENSMUSG00000009545.14	Kcnq1	16535	1	0.5	0.5	1	1.5	-0.00936449	NA	-0.0124191	NA	0.0203154	NA	0.0202648	NA
ENSMUSG00000009549.14	Srp14	20813	832	727	704	662	713	-0.0552856	0.999994	-0.112812	0.816476	0.105606	0.866474	-0.162506	0.611817
ENSMUSG00000009551.2	6330409D20Rik	70730	0	1.5	2.5	2	2.5	NA	NA	NA	NA	NA	NA	NA	NA
ENSMUSG00000009551.2	NA	NA	NA	NA	NA	NA	NA	-0.00555306	NA	0.0196061	NA	0.0336207	NA	0.0318758	NA
ENSMUSG00000009555.16	Cdk9	107951	1712.5	1748	1829	1754	2170.5	0.0292202	0.999994	0.0755199	0.816476	0.340087	0.091515	0.245008	0.280564
ENSMUSG00000009563.16	Tor2a	30933	658	514	418.5	366	455	-0.10473	0.999994	-0.369112	0.0772848	-0.271501	0.130352	-0.351903	0.0726546
ENSMUSG00000009566.12	Fpgs	14287	1901.5	1810	1927	1940.5	2215.5	-0.037938	0.999994	0.013757	0.954898	0.337103	0.171079	0.141707	0.657367
ENSMUSG00000009569.14	Mrtfb	239719	1317.5	1036.5	1191.5	814.5	1319	-0.157662	0.999994	-0.0180496	0.926796	-0.241616	0.284898	0.0452292	0.98099
ENSMUSG00000009575.14	Cbx5	12419	15806	14062	13630	9534	12366.5	-0.0446154	0.999994	-0.101773	0.733007	-0.271733	0.103147	-0.307854	0.0809354
ENSMUSG00000009580.15	Odam	69592	0	0	0	0	0	NA	NA	NA	NA	NA	NA	NA	NA
ENSMUSG00000009585.18	Apobec3	80287	1517	1575	1698	1365	1887	0.0669746	0.999994	0.14944	0.617429	0.185476	0.313633	0.222016	0.29728
ENSMUSG00000009588.9	St6galnac1	20445	0.5	1.5	0.5	0.5	0.5	0.016454	NA	-0.00625299	NA	-0.00614468	NA	-0.0113181	NA
ENSMUSG00000009596.9	Taf7l	74469	50	57.5	59.5	30.5	37.5	0.110009	0.999994	0.168913	0.864658	-0.236883	0.649497	-0.276167	0.669313
ENSMUSG00000009614.16	Sardh	192166	3	4	2	2	4.5	0.0151876	NA	-0.0402099	NA	-0.0300036	NA	0.0593297	NA
ENSMUSG00000009621.18	Vav2	22325	815	794.5	872	849.5	887	-0.0149513	0.999994	0.0720153	0.874592	0.355069	0.154406	0.0349689	0.882944
ENSMUSG00000009628.14	Tex15	104271	654.5	649.5	594	276.5	424	0.12387	0.999994	0.0338303	0.953547	-0.639575	0.0125869	-0.434121	0.111651
ENSMUSG00000009630.10	Ppp2cb	19053	2451	2391.5	2643.5	2565.5	2961	-0.0184834	0.999994	0.0983113	0.788088	0.37392	0.0762467	0.182386	0.468033
ENSMUSG00000009633.3	G0s2	14373	8	11	9	7.5	7	0.0484484	NA	0.000559139	NA	0.0253591	NA	-0.0807098	NA
ENSMUSG00000009640.11	Dmap1	66233	609.5	418.5	371	299.5	301	-0.166601	0.852238	-0.343494	0.066015	-0.339416	0.0446425	-0.676784	0.000326846
ENSMUSG00000009646.13	Pla2g12b	69836	0	0.5	0	0	0.5	0.00437811	NA	-0.00547141	NA	-0.00428457	NA	0.00939743	NA
ENSMUSG00000009647.13	Mcu	215999	280	283	326.5	225.5	351.5	0.0120945	0.999994	0.167729	0.689573	0.00352574	0.867712	0.203286	0.494584
ENSMUSG00000009654.4	Oit3	18302	0	0	0	0	0	NA	NA	NA	NA	NA	NA	NA	NA
ENSMUSG00000009670.11	Tex11	83558	36.5	37	34.5	28	30.5	0.0460864	0.999994	0.00846972	NA	0.0258644	0.96346	-0.140336	0.875288
ENSMUSG00000009681.10	Bcr	110279	1950.5	1838	1845.5	1827.5	2094	-0.024125	0.999994	-0.0369832	0.981947	0.256702	0.319444	0.0491762	0.903434
ENSMUSG00000009687.14	Fxyd5	18301	23.5	28	26.5	13	23	0.0745371	0.999994	0.0793264	NA	-0.240529	NA	-0.0433715	NA
ENSMUSG00000009731.4	Kcnd1	16506	246	182.5	173	147	183	-0.123379	0.999994	-0.195284	0.505767	-0.137847	0.436654	-0.214441	0.371943
ENSMUSG00000009733.9	Tfcp2	21422	198	172	163	139.5	181.5	-0.0433395	0.999994	-0.117649	0.816476	-0.0366456	0.820852	-0.0690367	0.825488
ENSMUSG00000009734.18	Pou6f2	218030	1	0.5	0	2.5	1.5	-0.0144315	NA	-0.0418008	NA	0.107396	NA	0.0166495	NA
ENSMUSG00000009739.17	Pou6f1	19009	124	85.5	83	61	93.5	-0.109494	0.999994	-0.173434	0.552305	-0.267849	0.252577	-0.116095	0.551233
ENSMUSG00000009741.15	Ubp1	22221	1808.5	1813	1843.5	1754.5	2099.5	0.0221905	0.999994	0.0289988	0.927196	0.287092	0.172949	0.139328	0.598098
ENSMUSG00000009772.15	Nuak2	74137	168	170	179.5	189.5	215	-0.0140262	0.999994	0.0293256	0.890621	0.384626	0.160451	0.18244	0.545645
ENSMUSG00000009828.15	Cilk1	56542	382.5	312.5	317.5	189.5	306	-0.0634383	0.999994	-0.0696579	0.799506	-0.459117	0.0474684	-0.186922	0.444242
ENSMUSG00000009863.14	Sdhb	67680	1071.5	1005	896.5	976.5	1020	-0.00304616	0.999994	-0.164919	0.77832	0.237294	0.513983	-0.0713593	0.883366
ENSMUSG00000009876.13	Cox4i2	84682	19.5	19.5	19.5	10	18.5	0.0284134	NA	0.0405847	NA	-0.201393	NA	-0.0145374	NA
ENSMUSG00000009894.15	Snap47	67826	1126	890.5	838	676.5	827	-0.115912	0.999994	-0.20957	0.411257	-0.2022	0.27298	-0.316523	0.134447
ENSMUSG00000009900.7	Wnt3a	22416	8	8	13.5	19.5	9.5	-0.0675801	NA	0.0607875	NA	0.47087	NA	-0.106686	NA
ENSMUSG00000009905.5	Kdsr	70750	819.5	769.5	737	582	811	-0.00502694	0.999994	-0.0679503	0.899099	-0.0791741	0.755143	-0.014656	0.957673
ENSMUSG00000009907.17	Vps4b	20479	1779	1615.5	1685.5	1468.5	1902.5	-0.0527115	0.999994	-0.0171564	0.986841	0.113895	0.667452	0.078529	0.848546
ENSMUSG00000009927.9	Rps25	75617	7908	7816	8239.5	5766	8678.5	0.0296528	0.999994	0.0881399	0.877998	-0.105189	0.786779	0.0897236	0.817843
ENSMUSG00000009941.10	Nxf2	83454	4.5	4.5	4	1	4	0.0221971	NA	0.0139535	NA	-0.149628	NA	0.00969722	NA
ENSMUSG00000009995.17	Tafazzin	66826	235.5	215	230.5	183	253	-0.048461	0.999994	0.0198679	0.988153	0.0261154	0.965486	0.0609488	0.929389
ENSMUSG00000010021.13	Kif19a	286942	16.5	23	31.5	32	24.5	-0.0193179	0.999994	0.156307	NA	0.410141	NA	-0.0408009	NA
ENSMUSG00000010025.19	Aldh3a2	11671	399.5	325	356	291	391.5	-0.128661	0.999994	-0.0482745	0.906714	-0.0127156	0.880616	-0.000406603	0.938686
ENSMUSG00000010044.12	Zmynd10	114602	8.5	6.5	5.5	3	5	0.00837743	NA	-0.00103477	NA	-0.0888478	NA	-0.0493864	NA
ENSMUSG00000010045.2	Tmem115	56395	826	612	621.5	574	685	-0.189364	0.999994	-0.195843	0.497513	-0.0137161	0.743044	-0.15605	0.487607
ENSMUSG00000010047.12	Hyal2	15587	1246.5	1183	1066.5	964.5	1095	0.018916	0.999994	-0.111005	0.844329	0.0524354	0.942267	-0.156498	0.663999
ENSMUSG00000010048.10	Ifrd2	15983	1627.5	1598	1734	2143.5	2111	-0.0503254	0.999994	0.039717	0.872654	0.590431	0.0148726	0.214246	0.42476
ENSMUSG00000010051.15	Hyal1	15586	119.5	138.5	105.5	64	104.5	0.187022	0.999994	-0.0706606	0.933453	-0.368559	0.338301	-0.138119	0.807595
ENSMUSG00000010054.4	Tusc2	80385	506	376.5	319.5	305	352	-0.129077	0.999994	-0.343817	0.135063	-0.138078	0.364381	-0.311361	0.138687
ENSMUSG00000010057.8	Nprl2	56032	199	159	121.5	76.5	137	0.00633508	0.999994	-0.310375	0.206498	-0.557523	0.0208332	-0.240914	0.262712
ENSMUSG00000010064.15	Slc38a3	76257	109	100	87	85.5	106	-0.000334655	0.999994	-0.147114	0.830441	0.0621779	0.967547	-0.00793154	0.956082
ENSMUSG00000010066.15	Cacna2d2	56808	35	48	35	39.5	43	0.112071	0.999994	-0.0876693	NA	0.200151	0.494489	0.0073574	0.851562
ENSMUSG00000010067.13	Rassf1	56289	249	261	268.5	274.5	313.5	-0.000226674	0.999994	0.0335183	0.893074	0.338664	0.231981	0.13967	0.655134
ENSMUSG00000010080.15	Epn3	71889	64	62.5	65.5	64.5	74	-0.0212107	0.999994	0.00452504	0.958593	0.201318	0.603524	0.0665309	0.884778
ENSMUSG00000010086.17	Rnf112	22671	9	10	10.5	7.5	9.5	0.0190178	NA	0.0228511	NA	0.00118537	NA	-0.0206013	NA
ENSMUSG00000010095.13	Slc3a2	17254	5648.5	6195	6074.5	5265.5	6128	0.121808	0.999994	0.100366	0.769694	0.222865	0.257838	0.040554	0.825193
ENSMUSG00000010097.15	Nxf1	53319	2541.5	2432.5	2575.5	1874.5	2997.5	-0.00842562	0.999994	0.0593215	0.904274	-0.0457582	0.919266	0.191243	0.463397
ENSMUSG00000010110.17	Stx5a	56389	587	443	406.5	333.5	505	-0.158876	0.999994	-0.300057	0.195201	-0.278761	0.142065	-0.0990693	0.565661
ENSMUSG00000010122.14	Slc47a1	67473	53.5	53	40	37	52	0.0516583	0.999994	-0.148798	0.840675	-0.055607	0.854636	0.00829895	0.972474
ENSMUSG00000010136.14	Cimap3	100503311	12	10	7.5	5.5	8	0.026537	NA	-0.0471584	NA	-0.0929742	NA	-0.0577545	NA
ENSMUSG00000010142.12	Tnfrsf13b	57916	14	7.5	8.5	3	4	-0.00227828	NA	0.031623	NA	-0.208939	NA	-0.187754	NA
ENSMUSG00000010154.7	Spire2	234857	269	234.5	261.5	307	255.5	-0.103811	0.999994	-0.0123798	0.99346	0.468702	0.180321	-0.107519	0.871593
ENSMUSG00000010175.13	Prox1	19130	33.5	41	36.5	23.5	47	0.0724632	0.999994	0.0128716	NA	-0.17604	0.953065	0.17986	0.619227
ENSMUSG00000010205.11	Raver1	71766	1	0	0	0.5	1	-0.0080532	NA	-0.0138359	NA	0.00548977	NA	0.0157335	NA
ENSMUSG00000010277.7	Bltp2	72503	14337	14419	14719.5	11377.5	15655	0.0541223	0.999994	0.0742919	0.861332	0.0370953	0.828453	0.0892802	0.749284
ENSMUSG00000010290.7	AI597479	98404	572	395	431	260	484	-0.178897	0.999994	-0.115738	0.640696	-0.486508	0.031738	-0.0453816	0.670729
ENSMUSG00000010307.7	Tmem86a	67893	24	30.5	16.5	15.5	15.5	0.128435	NA	-0.122488	NA	-0.0486189	NA	-0.180209	NA
ENSMUSG00000010311.15	Optc	269120	0	0	0.5	0	1	-0.00461644	NA	0.00481399	NA	-0.00851954	NA	0.0239877	NA
ENSMUSG00000010342.16	Tex14	83560	174.5	182	156	106.5	139	0.0905092	0.999994	-0.062059	0.916087	-0.158251	0.650745	-0.208589	0.637617
ENSMUSG00000010358.13	Ifi35	70110	148.5	161.5	191.5	199.5	222	-0.0132015	0.999994	0.162447	0.549797	0.504112	0.0323542	0.28139	0.222221
ENSMUSG00000010362.9	Rdm1	66599	573.5	555.5	605	557.5	682.5	-0.022695	0.999994	0.0765607	0.857631	0.279379	0.229848	0.171265	0.542188
ENSMUSG00000010376.15	Nedd8	18002	1971	1768.5	1735	1370.5	1833	-0.0422987	0.999994	-0.085172	0.847316	-0.094049	0.65585	-0.0794357	0.787321
ENSMUSG00000010392.8	Gosr1	53334	818	481.5	488.5	411.5	564	-0.394458	0.0465279	-0.421743	0.0112746	-0.366516	0.0172682	-0.325591	0.0359235
ENSMUSG00000010406.12	Mrpl52	68836	686.5	642.5	626.5	837	675	-0.0440395	0.999994	-0.0852932	0.95501	0.538441	0.0902267	-0.0699973	0.959371
ENSMUSG00000010435.7	Spaca7	78634	0	0	0	0	0	NA	NA	NA	NA	NA	NA	NA	NA
ENSMUSG00000010453.12	Kansl3	226976	1019.5	915	1024.5	897	1126	-0.0862608	0.999994	0.0352748	0.95785	0.185901	0.478373	0.0954364	0.811928
ENSMUSG00000010461.15	Eya4	14051	11.5	11	16	8	22.5	-0.0398657	NA	0.0726662	NA	-0.151127	NA	0.247545	NA
ENSMUSG00000010476.14	Ebf3	13593	7.5	13.5	8	8	10	0.0776285	NA	-0.0547053	NA	0.0199396	NA	0.00252377	NA
ENSMUSG00000010492.10	Uckl1os	100271841	28.5	20.5	29.5	19	22	-0.0453336	0.999994	0.0930752	NA	-0.0168638	NA	-0.124167	NA
ENSMUSG00000010505.16	Myt1	17932	5.5	2.5	1.5	1.5	1.5	-0.00200987	NA	-0.040043	NA	-0.0345129	NA	-0.0658229	NA
ENSMUSG00000010517.7	Faf1	14084	1675.5	1623	1609	1659	1721.5	-0.00677305	0.999994	-0.0289164	0.994898	0.308006	0.274538	-0.0192543	0.995984
ENSMUSG00000010529.6	Gm266	212539	12	10.5	12	11.5	14	-0.0270311	NA	-0.00386372	NA	0.0811816	NA	0.0283184	NA
ENSMUSG00000010538.14	Tsacc	76927	38	30.5	45	34.5	49	-0.103791	0.999994	0.113224	NA	0.104671	0.7878	0.127466	0.825631
ENSMUSG00000010554.14	Mettl16	67493	2938.5	2735	2806	2458	3137	-0.0306234	0.999994	-0.0187162	0.987327	0.129352	0.588781	0.0652055	0.86582
ENSMUSG00000010592.9	Dazl	13164	62	60	62.5	34	55.5	0.0419825	0.999994	0.0741003	0.974488	-0.277158	0.511899	-0.0709735	0.897224
ENSMUSG00000010601.14	Apol7a	75761	0.5	0.5	0	0	0.5	0.00286444	NA	-0.00805906	NA	-0.00858975	NA	0.00572674	NA
ENSMUSG00000010607.8	Pigyl	66268	150.5	130.5	143.5	136.5	150	-0.0832809	0.999994	-0.00899513	0.987672	0.194961	0.72513	-0.00435512	0.982304
ENSMUSG00000010608.15	Rbm25	67039	5629	5457.5	5764	4754	6724.5	-0.0012979	0.999994	0.0615233	0.878692	0.137417	0.475261	0.198656	0.365392
ENSMUSG00000010609.15	Psen2	19165	136	116	101	88.5	94.5	0.0103306	0.999994	-0.141099	0.742691	-0.0457087	0.733422	-0.281411	0.399719
ENSMUSG00000010651.4	Acaa1b	235674	29.5	33.5	27	25.5	25.5	0.06526	0.999994	-0.0280574	NA	0.0742971	0.87455	-0.130732	0.906302
ENSMUSG00000010660.3	Plcd1	18799	106.5	87	128.5	137	162	-0.203214	0.999994	0.119011	0.783194	0.502293	0.0976338	0.35078	0.287323
ENSMUSG00000010663.5	Fads1	76267	1334.5	1179	1193	800.5	1003.5	-0.0345611	0.999994	-0.0331307	0.886442	-0.315266	0.106465	-0.352865	0.0874409
ENSMUSG00000010721.15	Lmbr1	56873	134	92	100	68.5	99.5	-0.114237	0.999994	-0.101057	0.714865	-0.236804	0.303979	-0.171339	0.474566
ENSMUSG00000010751.15	Tnfrsf22	79202	277.5	197.5	209	124	204	-0.150021	0.999994	-0.118411	0.610821	-0.497098	0.0241613	-0.224883	0.28478
ENSMUSG00000010755.17	Cars1	27267	1453	1290	1133	881	1054	-0.0166488	0.999994	-0.187347	0.52771	-0.219833	0.273022	-0.355053	0.111651
ENSMUSG00000010760.5	Phlda2	22113	792	869	918.5	817.5	1094.5	0.074337	0.999994	0.143401	0.616351	0.285172	0.152277	0.300245	0.168572
ENSMUSG00000010796.11	Asz1	74068	1.5	2	0.5	2	2	0.0086315	NA	-0.0425365	NA	0.0491181	NA	0.0138917	NA
ENSMUSG00000010797.6	Wnt2	22413	1.5	1.5	0.5	3	2	-0.00558192	NA	-0.0536234	NA	0.121698	NA	0.00647641	NA
ENSMUSG00000010803.13	Gabra1	14394	2	4.5	2	2	0.5	0.0498651	NA	-0.00725952	NA	0.00724543	NA	-0.100302	NA
ENSMUSG00000010825.17	Grid2ip	170935	16	21	30	21.5	24.5	-0.0255337	0.999994	0.167464	NA	0.153959	NA	0.0358352	NA
ENSMUSG00000010830.8	Kdelr3	105785	63.5	51.5	51.5	38.5	53.5	-0.0266354	0.999994	-0.0395751	0.897355	-0.132783	0.633241	-0.0695755	0.83156
ENSMUSG00000010841.13	Cfap97d1	75437	4	4	4	4	11	-0.026615	NA	-0.0481398	NA	-0.0132365	NA	0.234555	NA
ENSMUSG00000010911.12	Apip	56369	129	109.5	111.5	82.5	103	-0.0230538	0.999994	-0.00928985	0.941189	-0.0942793	0.722464	-0.158693	0.695345
ENSMUSG00000010914.10	Pdhx	27402	535	470	407.5	363	455.5	-0.0275644	0.999994	-0.225504	0.489805	-0.080625	0.655863	-0.158278	0.549948
ENSMUSG00000010936.11	Vac14	234729	2448	2182	2072	1991.5	2289	-0.0525258	0.999994	-0.144452	0.743419	0.111019	0.809089	-0.0953652	0.765808
ENSMUSG00000011008.13	Mcoln2	68279	0.5	1.5	2.5	3	4	-0.0180113	NA	0.00116451	NA	0.0811594	NA	0.0810352	NA
ENSMUSG00000011034.6	Slc5a1	20537	32.5	30.5	27	25.5	38	0.0023303	0.999994	-0.101318	NA	0.0492711	0.935297	0.0985744	0.922126
ENSMUSG00000011096.17	Akt1s1	67605	1223	1058.5	1175	1161.5	1379.5	-0.115366	0.999994	-0.00555564	0.998456	0.28673	0.284832	0.136509	0.739474
ENSMUSG00000011114.18	Tbrg1	21376	1692.5	1667	1713	1550.5	1883.5	0.017926	0.999994	0.0467039	0.905906	0.225973	0.298523	0.103499	0.722174
ENSMUSG00000011118.4	Panx3	208098	0	0	0	0	0	NA	NA	NA	NA	NA	NA	NA	NA
ENSMUSG00000011148.14	Adss1	11565	23.5	30.5	18.5	20	23.5	0.11043	0.999994	-0.124513	NA	0.0378506	NA	-0.0548378	NA
ENSMUSG00000011154.17	Cfap161	75556	0.5	2	4	1.5	2	0.00207158	NA	0.0638038	NA	-0.00296361	NA	-0.00687367	NA
ENSMUSG00000011158.8	Brf1	72308	468.5	437.5	468.5	420	572.5	-0.0410262	0.999994	0.00233246	0.978216	0.188673	0.484091	0.190046	0.569986
ENSMUSG00000011171.11	Vipr2	22355	2.5	2	2	1	2	0.0015446	NA	0.00844081	NA	-0.0427949	NA	-0.00370592	NA
ENSMUSG00000011179.8	Odc1	18263	15064.5	14262.5	13914	12158	14568.5	-0.0035947	0.999994	-0.0471752	0.943462	0.0868931	0.780352	-0.0486883	0.911196
ENSMUSG00000011254.16	Thg1l	66628	1184.5	1055	932	784	903.5	-0.0205821	0.999994	-0.19054	0.528853	-0.123205	0.50865	-0.309558	0.160902
ENSMUSG00000011256.16	Adam19	11492	1374.5	1544	1940	1768	2227	0.0885503	0.999994	0.379246	0.0207121	0.583459	0.000147721	0.507512	0.001088
ENSMUSG00000011257.19	Pabpc4	230721	7136.5	7084	7199.5	5954	7848	0.0288738	0.999994	0.046476	0.911988	0.117241	0.56382	0.100004	0.718086
ENSMUSG00000011263.16	Exoc3l2	74463	48	69	72	82.5	74.5	0.0483711	0.999994	0.0812541	0.623976	0.502942	0.0557507	0.111202	0.443425
ENSMUSG00000011267.8	Zfp296	63872	840	1208.5	1020.5	902	997.5	0.376141	0.0846364	0.187637	0.306065	0.370589	0.0206828	0.0988245	0.444242
ENSMUSG00000011305.11	Plin5	66968	42.5	30	24	25	22.5	-0.000758994	0.999994	-0.129484	NA	0.0195678	0.724215	-0.218817	0.441272
ENSMUSG00000011306.7	Sugp1	70616	1578	1518	1639	1396	1845	-0.0103971	0.999994	0.0744221	0.865612	0.178841	0.405726	0.155622	0.560146
ENSMUSG00000011349.5	Dmrtc2	71241	5	2.5	6	3	6	-0.0432254	NA	0.0451954	NA	-0.0381113	NA	0.0529689	NA
ENSMUSG00000011350.15	Gm5893	545936	3	4.5	2.5	4.5	7.5	0.00719132	NA	-0.0668954	NA	0.056735	NA	0.109516	NA
ENSMUSG00000011382.8	Dhdh	71755	429.5	389	427	300	433.5	-0.0463035	0.999994	0.0555041	0.958612	-0.0785338	0.807084	0.000875301	0.987069
ENSMUSG00000011427.16	Zfp790	233056	264	99	147.5	103.5	138.5	-0.534554	0.00454748	-0.236547	0.0945085	-0.411955	0.0123303	-0.392931	0.0155661
ENSMUSG00000011463.5	Cpb1	76703	4.5	1	2.5	1	2	-0.02655	NA	0.0119815	NA	-0.0563247	NA	-0.0168173	NA
ENSMUSG00000011486.14	Slc25a41	103775	9.5	13.5	7.5	7	6	0.08436	NA	-0.0575992	NA	-0.00460676	NA	-0.14255	NA
ENSMUSG00000011589.9	Fsd1	240121	431.5	362	312	210	258	-0.019228	0.999994	-0.205417	0.388218	-0.439346	0.0306223	-0.530609	0.0104115
ENSMUSG00000011632.7	Pinlyp	641361	3	2.5	7.5	2	1.5	-0.0145011	NA	0.135665	NA	-0.0447019	NA	-0.0918992	NA
ENSMUSG00000011658.16	Fuz	70300	129.5	126.5	109	123	146.5	-0.00321572	0.999994	-0.1497	0.884153	0.241836	0.535958	0.100256	0.86582
ENSMUSG00000011751.16	Sptbn4	80297	639	674.5	727.5	746.5	832.5	0.00908122	0.999994	0.0731862	0.826044	0.419223	0.0841814	0.192058	0.467695
ENSMUSG00000011752.7	Pgam1	18648	3097.5	3128.5	3227.5	2799.5	3275.5	0.0439853	0.999994	0.0826681	0.846014	0.203732	0.335574	0.0320303	0.88794
ENSMUSG00000011831.16	Evi5	14020	1269.5	1190	1139	867.5	1312.5	-0.00695666	0.999994	-0.0738162	0.886442	-0.138015	0.558254	0.0388164	0.963753
ENSMUSG00000011832.16	Evi5l	213027	58.5	56	46	25.5	44	0.0780752	0.999994	-0.0486291	0.878692	-0.376849	0.266038	-0.154809	0.663452
ENSMUSG00000011837.4	Snapc2	102209	431	314.5	297	278.5	301	-0.133376	0.999994	-0.235201	0.392831	-0.0460371	0.601354	-0.293235	0.215967
ENSMUSG00000011877.13	Git1	216963	2902.5	3044	3003	2751	3133	0.0736634	0.999994	0.0528515	0.886167	0.249608	0.251944	0.0402718	0.85803
ENSMUSG00000011884.13	Gltp	56356	606.5	547.5	547	441	551	-0.0347447	0.999994	-0.0496798	0.922311	-0.0314599	0.865643	-0.110644	0.750529
ENSMUSG00000011958.17	Bnip2	12175	720	706.5	709.5	510	740	0.0355074	0.999994	0.0323981	0.971577	-0.143131	0.649152	0.0126798	0.981775
ENSMUSG00000011960.12	Ccnt1	12455	2789	2721	2866	2091	2994.5	0.0198706	0.999994	0.0769092	0.878563	-0.0200452	0.987866	0.0711043	0.8301
ENSMUSG00000012017.4	Scarf2	224024	67.5	60	70	62	78	-0.0707901	0.999994	0.0319863	0.959604	0.155156	0.716003	0.0891015	0.881688
ENSMUSG00000012042.9	4930579F01Rik	67741	0.5	0.5	1.5	0	0	-0.000387635	NA	0.028655	NA	-0.0192937	NA	-0.0211552	NA
ENSMUSG00000012076.8	Brms1l	52592	433	387.5	351	297.5	369.5	-0.0195069	0.999994	-0.144405	0.736076	-0.0665506	0.732341	-0.163219	0.578953
ENSMUSG00000012114.17	Med15	94112	1227.5	1017.5	994	790.5	1152	-0.106867	0.999994	-0.172242	0.582293	-0.155912	0.423215	-0.0511512	0.802834
ENSMUSG00000012117.13	Dhdds	67422	460.5	364	329	262	408.5	-0.100025	0.999994	-0.260973	0.343793	-0.256714	0.227055	-0.0856598	0.63949
ENSMUSG00000012123.17	Crybg2	230806	226	193.5	196	161	213	-0.0761579	0.999994	-0.0607034	0.901643	-0.0221606	0.852268	-0.0193191	0.918689
ENSMUSG00000012126.16	Ubxn11	67586	62	52.5	73	56.5	76.5	-0.0894933	0.999994	0.109884	0.882334	0.119517	0.777106	0.109848	0.845439
ENSMUSG00000012187.13	Mogat1	68393	3.5	3.5	5.5	2	2.5	0.00428184	NA	0.0758694	NA	-0.0514954	NA	-0.0595194	NA
ENSMUSG00000012211.13	Tex22	75671	3.5	3.5	1.5	5.5	2	0.00591974	NA	-0.075876	NA	0.193403	NA	-0.0756809	NA
ENSMUSG00000012282.2	Wnt8a	20890	74.5	112.5	119.5	101	137	0.124043	0.971696	0.20397	0.288315	0.287585	0.104718	0.307297	0.117704
ENSMUSG00000012296.16	Tjap1	74094	1440.5	1220	1269	1102.5	1273	-0.109933	0.999994	-0.0718887	0.863344	0.0456581	0.99491	-0.149308	0.584493
ENSMUSG00000012350.15	Ehf	13661	1.5	0.5	8.5	3	6	-0.0704704	NA	0.141596	NA	0.00493895	NA	0.0969478	NA
ENSMUSG00000012396.12	Nanog	71950	1306	1793	2028	1458.5	2026.5	0.273721	0.216351	0.444487	0.00585295	0.390272	0.00804948	0.440271	0.00349398
ENSMUSG00000012405.16	Rpl15	66480	5709.5	5721.5	5962.5	5762	6391	0.0161742	0.999994	0.0594481	0.879403	0.326434	0.157041	0.0848	0.765566
ENSMUSG00000012422.14	Tmem167	66074	1567.5	1544	1634	1036	1755	0.0268532	0.999994	0.0859345	0.9027	-0.232181	0.503777	0.113881	0.811876
ENSMUSG00000012428.9	Steap4	117167	11	11.5	20.5	19	21	-0.0816661	NA	0.121962	NA	0.244288	NA	0.130595	NA
ENSMUSG00000012429.9	Mplkip	66308	536.5	490	545.5	456.5	541	-0.0481797	0.999994	0.0529745	0.943424	0.137129	0.659867	-0.0176927	0.984976
ENSMUSG00000012443.4	Kif11	16551	4015	3635.5	3390.5	2990	3743	-0.0328268	0.999994	-0.132134	0.75986	0.00336772	0.944303	-0.0781866	0.802576
ENSMUSG00000012483.4	Rpa3	68240	481.5	424.5	414	297.5	372	-0.0201835	0.999994	-0.0591241	0.869882	-0.188703	0.429715	-0.262099	0.355143
ENSMUSG00000012519.14	Mlkl	74568	72	68.5	55.5	40	44.5	0.0857804	0.999994	-0.0721467	0.847831	-0.186928	0.518819	-0.344588	0.340721
ENSMUSG00000012520.10	Phox2b	18935	1	2	4	4	2.5	-0.0191	NA	0.0430376	NA	0.119964	NA	-0.0150227	NA
ENSMUSG00000012535.14	Tnpo3	320938	4417	4227	4153.5	3488.5	4401	0.00697484	0.999994	-0.0323662	0.964659	0.0491399	0.87909	-0.0300259	0.952048
ENSMUSG00000012609.19	Ttll5	320244	523.5	479.5	448	356.5	509	0.00496807	0.999994	-0.094653	0.874332	-0.0948318	0.736731	-0.0490984	0.884778
ENSMUSG00000012640.16	Zfp715	69930	522.5	420.5	419	305.5	513.5	-0.0986586	0.999994	-0.130448	0.745564	-0.255861	0.29652	0.0562611	0.973613
ENSMUSG00000012705.16	Retn	57264	6.5	5.5	10.5	7.5	3.5	-0.0290977	NA	0.127804	NA	0.121353	NA	-0.178684	NA
ENSMUSG00000012777.14	Acp4	100503991	89.5	98.5	112.5	91.5	130	0.00843753	0.999994	0.116271	0.74501	0.160156	0.481645	0.210499	0.476714
ENSMUSG00000012819.15	Cdh23	22295	29.5	17.5	28.5	27	26.5	-0.150539	0.999994	0.0462556	NA	0.221861	NA	-0.0353426	NA
ENSMUSG00000012848.15	Rps5	20103	17430.5	17818	17961	14323.5	18914.5	0.0676875	0.999994	0.072506	0.862086	0.0751037	0.693372	0.0718635	0.793743
ENSMUSG00000012889.8	Podnl1	244550	38.5	23	24.5	26	20.5	-0.083173	0.999994	-0.0942243	NA	0.132152	NA	-0.260325	NA
ENSMUSG00000013033.16	Adgrl1	330814	7164	7220.5	7726.5	7150	8272.5	0.0253831	0.999994	0.110794	0.74501	0.332045	0.0732469	0.131798	0.563053
ENSMUSG00000013076.17	Amotl1	75723	1355	1328.5	1496.5	1271	1378.5	0.0152679	0.999994	0.15781	0.662816	0.234743	0.255825	-0.0266689	0.99257
ENSMUSG00000013083.8	2200002J24Rik	69147	1	1.5	0	0	0	0.0158557	NA	-0.0141168	NA	-0.0192567	NA	-0.02106	NA
ENSMUSG00000013089.15	Etv5	104156	10029.5	10106.5	9760.5	7172.5	9393	0.0717363	0.999994	0.0198265	0.979041	-0.092247	0.72591	-0.101876	0.78312
ENSMUSG00000013091.5	Tmem190	78052	26	39.5	30	28.5	31.5	0.123592	0.999994	-0.034534	NA	0.116216	0.601673	-0.0410907	0.892777
ENSMUSG00000013150.15	Gfod2	70575	396.5	305.5	299	341.5	343.5	-0.144424	0.999994	-0.20755	0.587054	0.240214	0.659867	-0.112256	0.695079
ENSMUSG00000013155.10	Enkd1	102124	484.5	388.5	416.5	321.5	461.5	-0.131739	0.999994	-0.0808811	0.83699	-0.108642	0.600863	-0.0384168	0.842499
ENSMUSG00000013158.6	4933405L10Rik	71046	3	4	3.5	0.5	4.5	0.0246282	NA	0.0162611	NA	-0.140781	NA	0.0527802	NA
ENSMUSG00000013160.7	Atp6v0d1	11972	1546.5	1396	1291.5	1026.5	1159.5	-0.00825837	0.999994	-0.11724	0.754479	-0.119688	0.55246	-0.334775	0.150449
ENSMUSG00000013236.17	Ptprs	19280	5811	5674.5	6025.5	5309.5	6542	0.0042462	0.999994	0.0758839	0.855572	0.219806	0.274514	0.108998	0.687643
ENSMUSG00000013275.9	Slc41a1	98396	596	593	554.5	470	590	0.0414747	0.999994	-0.0477447	0.95785	0.0417715	0.898412	-0.0319419	0.963585
ENSMUSG00000013338.16	Fer1l4	74562	10	9	7.5	4.5	3.5	0.0272212	NA	0.00449278	NA	-0.0507722	NA	-0.165197	NA
ENSMUSG00000013353.10	4931406B18Rik	74054	NA	NA	NA	NA	NA	-0.00162728	NA	0.00992399	NA	-1.78e-05	NA	-0.00516578	NA
ENSMUSG00000013353.10	Siglecl2	74054	0	0	0.5	0	0	NA	NA	NA	NA	NA	NA	NA	NA
ENSMUSG00000013367.5	Iglon5	210094	69	63	58.5	35	41.5	0.0667323	0.999994	0.0195436	0.941562	-0.289272	0.335809	-0.335404	0.347726
ENSMUSG00000013415.9	Igf2bp1	140486	37216.5	38071.5	39643.5	31525.5	39852	0.0632098	0.999994	0.114417	0.755532	0.117632	0.539632	0.0542929	0.826368
ENSMUSG00000013418.8	B4galnt2	14422	54	37	40	43	67	-0.120539	0.999994	-0.15367	0.790677	0.122759	0.934413	0.227066	0.86694
ENSMUSG00000013419.7	Zbtb47	270210	262.5	284.5	265.5	291	325.5	0.0560953	0.999994	-0.0195749	0.945067	0.376741	0.139467	0.147194	0.593039
ENSMUSG00000013465.19	Nelfb	58202	1401	1254	1162	1207.5	1107.5	-0.0242728	0.999994	-0.125936	0.804537	0.206118	0.641793	-0.266044	0.402867
ENSMUSG00000013483.14	Card14	170720	4	3	0	5.5	5	-0.0106145	NA	-0.139296	NA	0.171953	NA	0.054803	NA
ENSMUSG00000013495.15	Tmem175	72392	187	131.5	156	109	160.5	-0.178269	0.999994	-0.0248539	0.868776	-0.187729	0.407791	-0.0783179	0.706204
ENSMUSG00000013523.13	Bcas1	76960	93	67.5	53.5	23.5	35.5	0.0494746	0.999994	-0.13208	0.443729	-0.636859	0.0125916	-0.501578	0.0377437
ENSMUSG00000013539.14	Tango2	27883	134	114.5	117.5	77.5	123	-0.0382578	0.999994	-0.0299439	0.922311	-0.242004	0.427103	-0.038943	0.867418
ENSMUSG00000013562.12	NA	NA	58	52.5	50.5	42.5	57.5	-0.00297929	0.999994	-0.0653354	0.925208	0.0133908	0.961056	-0.0202706	0.928145
ENSMUSG00000013584.5	Aldh1a2	19378	26	23.5	23	20.5	24.5	-0.00446487	0.999994	-0.0293102	NA	0.0385158	NA	-0.0298188	NA
ENSMUSG00000013593.12	Ndufs2	226646	2839.5	2663.5	2684	2384.5	2805.5	-0.0170478	0.999994	-0.0157319	0.989941	0.136307	0.629469	-0.0235275	0.973143
ENSMUSG00000013611.14	Snx31	66696	9	7	7.5	6.5	7	-0.0145383	NA	0.00617395	NA	0.0247211	NA	-0.0495453	NA
ENSMUSG00000013622.15	Atraid	381629	255.5	211.5	215	208	247	-0.0927939	0.999994	-0.0935658	0.87589	0.129762	0.864381	-0.00784809	0.941527
ENSMUSG00000013629.16	Cad	69719	20186.5	19632.5	19990.5	19350.5	22005.5	0.00173504	0.999994	0.0143296	0.95785	0.281163	0.231135	0.0701012	0.824823
ENSMUSG00000013643.13	Lypd8	70163	0	0	0	0	0	NA	NA	NA	NA	NA	NA	NA	NA
ENSMUSG00000013646.17	Sh3bp5l	79566	1213	812.5	700	775	785	-0.215302	0.750664	-0.433511	0.0321739	-0.0334881	0.509227	-0.376565	0.0528354
ENSMUSG00000013653.2	1810065E05Rik	69864	0	0	0	0	0	NA	NA	NA	NA	NA	NA	NA	NA
ENSMUSG00000013662.6	Atad1	67979	2197	2249.5	2301	1633.5	2572.5	0.0649021	0.999994	0.0874209	0.844249	-0.0744095	0.884505	0.169227	0.525429
ENSMUSG00000013663.7	Pten	19211	5154	5540	5564.5	3959	5416	0.129626	0.999994	0.130842	0.695075	-0.0246551	0.989349	0.0200758	0.906555
ENSMUSG00000013668.9	4933402N03Rik	233918	0	0	0	0	0	NA	NA	NA	NA	NA	NA	NA	NA
ENSMUSG00000013698.12	Pea15a	18611	532.5	516	599.5	474.5	587.5	-0.00668495	0.999994	0.169394	0.669801	0.137012	0.553051	0.072421	0.803735
ENSMUSG00000013701.13	Timm23	53600	722	741	805	715	836.5	0.0330746	0.999994	0.128006	0.732305	0.283002	0.212146	0.116788	0.649323
ENSMUSG00000013707.3	Tnfaip8l2	69769	12.5	11	5.5	10.5	11	0.00971844	NA	-0.157365	NA	0.127753	NA	0.00324167	NA
ENSMUSG00000013736.16	Trnt1	70047	1554	1364	1354	1015	1413	-0.0656302	0.999994	-0.0904145	0.812771	-0.168339	0.396912	-0.104006	0.686048
ENSMUSG00000013766.11	Ly6g6e	70274	95	124.5	107	90.5	98.5	0.184801	0.999994	0.0330021	0.874592	0.147647	0.510684	-0.0977564	0.973613
ENSMUSG00000013787.15	Ehmt2	110147	3883	3875.5	4048.5	4420	4559.5	-0.00877627	0.999994	0.0312096	0.908702	0.448148	0.0561325	0.128698	0.644677
ENSMUSG00000013822.7	Elof1	66126	788	677.5	599	539	597	-0.0353322	0.999994	-0.195497	0.576325	-0.0436713	0.725124	-0.274819	0.302071
ENSMUSG00000013833.15	Med16	216154	913.5	847	800.5	770	822	-0.0187105	0.999994	-0.0876281	0.887461	0.153465	0.70248	-0.124353	0.765808
ENSMUSG00000013846.10	St3gal1	20442	24	12	22	23	27.5	-0.168184	0.999994	0.0204803	NA	0.197623	NA	0.130675	NA
ENSMUSG00000013858.14	Tmem259	216157	1806.5	1715.5	1717.5	1729	1967.5	-0.0283384	0.999994	-0.0331249	0.990149	0.277258	0.290727	0.0739577	0.851562
ENSMUSG00000013878.18	Rnf170	77733	190.5	143.5	177.5	123.5	185	-0.166651	0.999994	0.0427364	0.986565	-0.117289	0.639028	0.0243352	0.950037
ENSMUSG00000013921.15	Clip3	76686	736.5	590.5	550	381	454	-0.0826577	0.999994	-0.191794	0.38625	-0.40589	0.0292705	-0.526121	0.00542625
ENSMUSG00000013928.13	1700020L13Rik	108167416	NA	NA	NA	NA	NA	-0.0492396	NA	0.0350153	NA	0.116516	NA	0.143224	NA
ENSMUSG00000013928.13	NA	NA	5.5	6	9	8.5	12.5	NA	NA	NA	NA	NA	NA	NA	NA
ENSMUSG00000013936.12	Myl2	17906	2	2.5	2.5	1	2	0.0068786	NA	0.0215403	NA	-0.0443203	NA	-0.00547554	NA
ENSMUSG00000013973.12	Dedd	21945	320	301.5	417	354.5	454.5	-0.0914041	0.999994	0.277188	0.298548	0.386278	0.0709897	0.329517	0.147375
ENSMUSG00000013974.3	Mcemp1	69189	14.5	12	10	7	8.5	0.028246	NA	-0.0196688	NA	-0.0786387	NA	-0.114261	NA
ENSMUSG00000013997.10	Nit1	27045	281	266	248	155.5	245	0.0408822	0.999994	-0.0470506	0.905534	-0.348312	0.21024	-0.134901	0.696669
ENSMUSG00000014030.15	Pax5	18507	6.5	6	7	3.5	5	0.00874996	NA	0.0308297	NA	-0.0618471	NA	-0.0442166	NA
ENSMUSG00000014039.18	Prdm15	114604	580.5	443	495	426	607	-0.192521	0.999994	-0.106033	0.792847	0.0103966	0.911225	0.086606	0.953406
ENSMUSG00000014074.17	Rnf168	70238	1344	1129.5	1135.5	1052	1085.5	-0.0930697	0.999994	-0.107836	0.789818	0.0877997	0.958446	-0.228516	0.414312
ENSMUSG00000014075.15	Dynlt2b	66061	86	68.5	63	33	62	0.00940803	0.999994	-0.0800649	0.761646	-0.486717	0.0952118	-0.157331	0.527278
ENSMUSG00000014077.13	Chp1	56398	706	657	600	408	513.5	0.0346409	0.999994	-0.0855906	0.806222	-0.323776	0.137335	-0.363774	0.118757
ENSMUSG00000014104.12	Sval2	84543	0	0	1	0	0.5	-0.00462207	NA	0.0176352	NA	-0.00853557	NA	0.00577294	NA
ENSMUSG00000014158.12	Trpv4	63873	16	17	11	7.5	4.5	0.10387	NA	-0.020061	NA	-0.0951285	NA	-0.340744	NA
ENSMUSG00000014164.15	Klhl3	100503085	41.5	30.5	23.5	25	29	-0.00616942	0.999994	-0.180366	NA	-0.00707138	0.749487	-0.115754	0.668815
ENSMUSG00000014177.10	Tvp23b	67510	500.5	436	433	405.5	495	-0.0652076	0.999994	-0.0931203	0.881785	0.113425	0.820852	0.00180722	0.973613
ENSMUSG00000014195.16	Dnajc7	56354	4340	4282.5	4258	3456.5	4450	0.0390375	0.999994	0.0201498	0.963736	0.0616466	0.789096	0.0163307	0.952463
ENSMUSG00000014198.15	Zfp385c	278304	16.5	16.5	14.5	6.5	18.5	0.0374668	NA	-0.00718055	NA	-0.284622	NA	0.0945478	NA
ENSMUSG00000014226.10	Cacybp	12301	3750	3820.5	3950	2899	4093.5	0.0576959	0.999994	0.0975563	0.833844	-0.0114606	0.961388	0.0836292	0.790672
ENSMUSG00000014232.14	Cluap1	76779	125.5	74.5	64	45.5	58	-0.0927206	0.999994	-0.272785	0.174664	-0.423814	0.0426901	-0.446314	0.0376516
ENSMUSG00000014243.5	Zswim7	69747	234.5	266.5	300.5	269	333.5	0.0682257	0.999994	0.197293	0.425289	0.377449	0.0686104	0.287819	0.177859
ENSMUSG00000014245.8	Pigl	327942	489	484	522.5	428.5	564.5	0.00575201	0.999994	0.0741023	0.873263	0.166112	0.489083	0.144913	0.625241
ENSMUSG00000014294.4	Ndufa2	17991	832.5	870.5	813	1040	767	0.0105872	0.999994	-0.0446688	0.994297	0.386138	0.362924	-0.136992	0.936978
ENSMUSG00000014301.13	Pam16	66449	322	291	321	265.5	339.5	-0.0557413	0.999994	0.0406553	0.961257	0.0959367	0.803503	0.0410631	0.945645
ENSMUSG00000014303.13	Glis2	83396	557.5	654.5	639	609	699	0.124784	0.999994	0.102033	0.714865	0.349238	0.0979082	0.151457	0.479428
ENSMUSG00000014313.15	Cox6c	12864	1382.5	1349.5	1366.5	968.5	1334	0.032636	0.999994	0.0413229	0.971271	-0.126069	0.720675	-0.0465303	0.932294
ENSMUSG00000014329.14	Bicc1	83675	48.5	53	56.5	28.5	44	0.0786583	0.999994	0.144464	0.889095	-0.293036	0.544212	-0.112808	0.908526
ENSMUSG00000014349.7	Ube2z	268470	4460	4575.5	4875	4583	5235.5	0.0328755	0.999994	0.109101	0.758113	0.342662	0.0989788	0.140384	0.563955
ENSMUSG00000014351.12	Gip	14607	1	0	2.5	2	3	-0.0399314	NA	0.0252543	NA	0.0480409	NA	0.0642017	NA
ENSMUSG00000014353.15	Tmem87b	72477	353	281	289	199.5	320	-0.105149	0.999994	-0.106415	0.768295	-0.273234	0.252577	-0.0425103	0.806484
ENSMUSG00000014355.10	Anapc1	17222	4923.5	4573.5	4497	3362.5	4481	-0.0063602	0.999994	-0.0509221	0.905002	-0.130258	0.523016	-0.12945	0.620634
ENSMUSG00000014361.5	Mertk	17289	166	130.5	130.5	124.5	151.5	-0.106246	0.999994	-0.136141	0.769694	0.0601429	0.968807	-0.0421859	0.845439
ENSMUSG00000014402.15	Tsg101	22088	804.5	699	772	674.5	796.5	-0.0964381	0.999994	0.00439627	0.994297	0.137333	0.68701	-0.0271103	0.942905
ENSMUSG00000014418.16	Hps5	246694	391	290.5	304	220.5	304	-0.164154	0.999994	-0.148657	0.584449	-0.257267	0.197819	-0.219764	0.314515
ENSMUSG00000014426.9	Map3k4	26407	1584.5	1369.5	1321	1055.5	1346	-0.0713545	0.999994	-0.132926	0.691021	-0.135245	0.475261	-0.191747	0.404809
ENSMUSG00000014444.17	Piezo1	234839	8581.5	9295	9896.5	8890	11135	0.0889024	0.999994	0.174756	0.459636	0.354189	0.0373218	0.267875	0.143509
ENSMUSG00000014453.4	Blk	12143	0	0	0	0	0	NA	NA	NA	NA	NA	NA	NA	NA
ENSMUSG00000014470.4	Rnf166	68718	183	98	111.5	132	142.5	-0.336959	0.319451	-0.290225	0.231425	0.156392	0.902617	-0.0869325	0.521802
ENSMUSG00000014496.8	Ankrd28	105522	1804	1920	1921	1525	2144.5	0.0996261	0.999994	0.0980417	0.770288	0.104145	0.553668	0.175645	0.4242
ENSMUSG00000014498.9	Ankrd52	237615	1260.5	975.5	1069	885.5	1183.5	-0.187103	0.999994	-0.0985393	0.77474	-0.0462022	0.722701	-0.0639743	0.765808
ENSMUSG00000014503.15	Pkd2l2	53871	95.5	87	106.5	57	101	-0.0351778	0.999994	0.131171	0.918003	-0.246792	0.569636	0.0409266	0.981775
ENSMUSG00000014504.16	Srp19	66384	772	620.5	614	396	663	-0.0707111	0.999994	-0.0995483	0.757188	-0.409708	0.0918237	-0.0810356	0.694275
ENSMUSG00000014529.9	Tmbim7	75010	0	0	0	0	0.5	-0.00162165	NA	-0.00289723	NA	-1.8e-06	NA	0.013049	NA
ENSMUSG00000014542.3	Clec4f	51811	0	0	0	0	1	-0.00311622	NA	-0.00545223	NA	-0.00425266	NA	0.0276258	NA
ENSMUSG00000014543.14	Klra17	170733	0	0	0	0	0	NA	NA	NA	NA	NA	NA	NA	NA
ENSMUSG00000014547.10	Wdfy2	268752	869	749.5	672	484.5	730.5	-0.0446131	0.999994	-0.198958	0.486245	-0.348736	0.0882597	-0.167846	0.459075
ENSMUSG00000014550.14	Rbsn	78287	979	585	617	487	662.5	-0.386543	0.0508036	-0.369268	0.0238073	-0.395191	0.0109422	-0.363579	0.0194511
ENSMUSG00000014551.8	Mrps25	64658	579.5	534	519.5	478.5	544	-0.0207983	0.999994	-0.0709495	0.918003	0.125757	0.743416	-0.0706587	0.879548
ENSMUSG00000014554.13	Dguok	27369	140	107.5	114	88.5	128.5	-0.10876	0.999994	-0.0769569	0.844329	-0.115042	0.615968	-0.0168849	0.86582
ENSMUSG00000014592.21	Camta1	100072	661	661.5	696.5	526.5	695.5	0.0414206	0.999994	0.0968249	0.847831	0.016794	0.907184	0.0231591	0.9241
ENSMUSG00000014599.10	Csf1	12977	19	24	23	12	18.5	0.0689903	NA	0.0753879	NA	-0.145066	NA	-0.0727809	NA
ENSMUSG00000014601.13	Strip1	229707	1106.5	1025	1010	754.5	1020.5	-0.00778786	0.999994	-0.0415321	0.929464	-0.124255	0.597439	-0.0941167	0.775936
ENSMUSG00000014602.15	Kif1a	16560	2726	2736	2645.5	2090	2490.5	0.0802984	0.999994	0.0180128	0.978216	-0.00171085	0.977353	-0.13852	0.733463
ENSMUSG00000014603.3	Alx3	11694	6	9.5	1.5	3	5	0.0867388	NA	-0.121779	NA	-0.0722739	NA	-0.0183885	NA
ENSMUSG00000014606.14	Slc25a11	67863	1109.5	1050	1033	943.5	1134.5	-0.0131972	0.999994	-0.038566	0.968394	0.143339	0.634805	0.0062577	0.986419
ENSMUSG00000014609.16	Chrne	11448	1.5	7.5	4.5	3.5	5.5	0.0624478	NA	0.00377724	NA	-0.00604152	NA	0.0281321	NA
ENSMUSG00000014633.15	Cmc2	66531	249.5	210.5	187.5	175	196	-0.0321361	0.999994	-0.196658	0.624862	0.00192366	0.82504	-0.188433	0.539975
ENSMUSG00000014668.15	Chfr	231600	944	804	674.5	506	615.5	-0.0237495	0.999994	-0.258517	0.265328	-0.344305	0.0706652	-0.45725	0.0206656
ENSMUSG00000014686.8	Ceacam16	330483	11	9.5	11	8.5	7	-0.00699914	NA	0.0429924	NA	0.0521801	NA	-0.142886	NA
ENSMUSG00000014704.10	Hoxa2	15399	2	1	3.5	2.5	2	-0.0320887	NA	0.0534776	NA	0.0506066	NA	-0.0220094	NA
ENSMUSG00000014725.16	Adam28	13522	2	0	0	0.5	0	-0.00710588	NA	-0.0122102	NA	0.00470143	NA	-0.0182244	NA
ENSMUSG00000014747.6	Ankrd53	75305	11.5	7	8.5	9	8.5	-0.0393491	NA	-0.0156776	NA	0.0740764	NA	-0.050146	NA
ENSMUSG00000014748.13	Tex261	21766	1121.5	945.5	936	895.5	1128	-0.108022	0.999994	-0.145324	0.738557	0.0975676	0.844402	0.0213179	0.98373
ENSMUSG00000014763.8	Fam120b	67544	407	225.5	191	176.5	209	-0.293427	0.17074	-0.529272	0.00386075	-0.391088	0.0160927	-0.514718	0.00325155
ENSMUSG00000014767.17	Tbp	21374	886	677	675.5	457	769.5	-0.139567	0.999994	-0.178486	0.51645	-0.383809	0.0671943	-0.0929367	0.611517
ENSMUSG00000014769.10	Psmb1	19170	1919.5	1994	1959	1726	1975	0.0647174	0.999994	0.0370892	0.927249	0.185622	0.444672	-0.00759834	0.965389
ENSMUSG00000014771.13	Pdcd2	18567	0	0	0	0	0	NA	NA	NA	NA	NA	NA	NA	NA
ENSMUSG00000014773.13	Dll1	13388	369.5	345	261.5	288	381.5	0.00311965	0.999994	-0.330331	0.341929	0.0707589	0.95959	0.0640171	0.978103
ENSMUSG00000014776.7	Nol3	78688	23	16	18	15.5	18.5	-0.0424743	NA	-0.0329589	NA	0.0240129	NA	-0.0405485	NA
ENSMUSG00000014778.10	Fhod1	234686	593.5	584.5	521	567	533.5	0.0351219	0.999994	-0.104711	0.892894	0.286663	0.365595	-0.167124	0.726318
ENSMUSG00000014782.16	Plekhg4	102075	25.5	27	24	15	18	0.0567674	0.999994	0.0382167	NA	-0.121175	NA	-0.1835	NA
ENSMUSG00000014786.8	Slc9a5	277973	154.5	128.5	133	125.5	131.5	-0.062478	0.999994	-0.0666033	0.892894	0.136742	0.882798	-0.158435	0.696669
ENSMUSG00000014791.10	Elmo3	234683	184.5	160	176.5	148	204	-0.0781914	0.999994	0.00345294	0.998852	0.0789364	0.860779	0.109288	0.86533
ENSMUSG00000014813.9	Stc1	20855	23	16.5	19	12.5	27	-0.0500378	NA	-0.0148781	NA	-0.170096	NA	0.160976	NA
ENSMUSG00000014837.15	Matcap1	74356	198.5	178.5	179	138	177.5	-0.00992037	0.999994	-0.0351496	0.940894	-0.0598842	0.81793	-0.116108	0.784158
ENSMUSG00000014846.12	Tppp3	67971	85.5	92.5	77.5	91	98	0.032107	0.999994	-0.112904	0.961257	0.279593	0.462324	0.0549579	0.881185
ENSMUSG00000014850.15	Msh3	17686	1034	1018	871.5	636	912.5	0.0799974	0.999994	-0.136745	0.770288	-0.235049	0.357059	-0.160121	0.615085
ENSMUSG00000014852.16	Adamts13	279028	1	0.5	0.5	2	4	-0.0278575	NA	-0.0438814	NA	0.0566666	NA	0.121377	NA
ENSMUSG00000014856.12	Tmem208	66320	677	632.5	691.5	644.5	747.5	-0.0425982	0.999994	0.0352628	0.941562	0.257737	0.348351	0.0774192	0.839293
ENSMUSG00000014859.9	E2f4	104394	5173.5	4918.5	5143.5	4311	5526	-0.0160021	0.999994	0.0327071	0.949454	0.116794	0.617091	0.0629023	0.858341
ENSMUSG00000014867.9	Surf4	20932	3904.5	3638	3593.5	3278.5	4196	-0.0230177	0.999994	-0.0535094	0.944399	0.123157	0.651966	0.0683456	0.883617
ENSMUSG00000014873.15	Surf2	20931	728.5	630.5	697	486	792	-0.0910239	0.999994	0.00881643	0.99346	-0.137665	0.591369	0.11284	0.83206
ENSMUSG00000014905.4	Dnajb9	27362	377.5	287.5	344	243	397.5	-0.165616	0.999994	0.00570933	0.952479	-0.180997	0.477431	0.112697	0.952172
ENSMUSG00000014907.10	Naf1	234344	3063.5	3078	3141	2789.5	3338	0.0333425	0.999994	0.0549795	0.890621	0.211163	0.332651	0.0706082	0.80632
ENSMUSG00000014932.15	Yes1	22612	1123.5	1223.5	1173	698	1079	0.146765	0.999994	0.0937388	0.874655	-0.275888	0.374409	-0.0789182	0.911667
ENSMUSG00000014956.15	Ppp1cb	19046	3908.5	3905.5	3970.5	3224.5	4197.5	0.0450533	0.999994	0.0546096	0.901791	0.0792284	0.710086	0.0622619	0.838492
ENSMUSG00000014959.12	Gorasp2	70231	1800	1766	1808	1309.5	1931.5	0.031629	0.999994	0.0521116	0.928361	-0.100618	0.743818	0.0658192	0.865797
ENSMUSG00000014980.14	Tsen15	66637	324.5	271.5	284	227	311.5	-0.0840474	0.999994	-0.0615322	0.890907	-0.0567546	0.790864	-0.0167805	0.91629
ENSMUSG00000015001.17	Oc90	18256	3.5	3	6.5	3.5	8.5	-0.036763	NA	0.0515945	NA	-0.030304	NA	0.133773	NA
ENSMUSG00000015002.18	Efr3a	76740	1716	1535.5	1545.5	1184.5	1486	-0.0439589	0.999994	-0.0485336	0.894078	-0.114591	0.569755	-0.181132	0.458935
ENSMUSG00000015013.9	Trappc2l	59005	282	241.5	244.5	183	197.5	-0.0352834	0.999994	-0.0321183	0.890907	-0.109947	0.597228	-0.364664	0.182599
ENSMUSG00000015016.8	Acsf3	257633	336	267.5	196.5	174.5	190.5	-0.0254895	0.999994	-0.392864	0.0719335	-0.282052	0.128463	-0.524541	0.0142551
ENSMUSG00000015023.7	Ddx19a	13680	1830.5	1571	1364	1000.5	1418.5	-0.0618738	0.999994	-0.259505	0.215893	-0.377965	0.0270576	-0.286205	0.117554
ENSMUSG00000015027.11	Galns	50917	95.5	95.5	82	64	88	0.0680561	0.999994	-0.0914224	0.908702	-0.0985812	0.810385	-0.0536846	0.921246
ENSMUSG00000015053.14	Gata2	14461	69.5	99	97	68	120.5	0.123499	0.999994	0.11641	0.602332	0.0103155	0.579653	0.313749	0.202419
ENSMUSG00000015083.11	C8g	69379	17	16	16.5	9	17.5	-0.000622697	NA	0.0198399	NA	-0.141595	NA	0.0491711	NA
ENSMUSG00000015085.8	Entpd2	12496	10.5	12	6.5	6.5	5.5	0.0611908	NA	-0.0690259	NA	-0.0117388	NA	-0.122298	NA
ENSMUSG00000015087.14	Rabl6	227624	1294	1152.5	1178.5	948	1190.5	-0.0586831	0.999994	-0.0454065	0.921144	-0.0229217	0.876706	-0.107305	0.727124
ENSMUSG00000015090.13	Ptgds	19215	7	6.5	8.5	4.5	5.5	-8.79e-05	NA	0.0720059	NA	-0.0479651	NA	-0.0672071	NA
ENSMUSG00000015092.9	Edf1	59022	1561	1451	1453	1521.5	1522.5	-0.0328721	0.999994	-0.0428282	0.973266	0.31461	0.284898	-0.0486625	0.952172
ENSMUSG00000015093.15	Clic3	69454	3	7.5	6.5	3	5	0.0453661	NA	0.0415321	NA	-0.0584548	NA	-0.0141061	NA
ENSMUSG00000015094.16	Npdc1	18146	338	280.5	229.5	244.5	195	-0.00822346	0.999994	-0.216648	0.506741	0.0932555	0.915718	-0.503894	0.0666115
ENSMUSG00000015095.12	Fbxw5	30839	455.5	392	362.5	284.5	334	-0.0256899	0.999994	-0.145304	0.679639	-0.160118	0.442051	-0.321108	0.210503
ENSMUSG00000015112.15	Slc25a13	50799	1468.5	1398	1299	1098.5	1368	0.0178267	0.999994	-0.101088	0.843957	-0.00647302	0.950562	-0.0948363	0.785
ENSMUSG00000015120.15	Ube2i	22196	2428	2484.5	2551	2304.5	2801	0.0492076	0.999994	0.0666318	0.861332	0.248054	0.245574	0.116946	0.656768
ENSMUSG00000015126.9	Tsr3	68327	487	356	346.5	341.5	388	-0.158622	0.999994	-0.2237	0.469262	0.0275696	0.804425	-0.14267	0.545682
ENSMUSG00000015127.14	Unkl	74154	400	384	418	364.5	461.5	-0.0172807	0.999994	0.0694992	0.886442	0.193546	0.465215	0.110098	0.754815
ENSMUSG00000015133.17	Lrrk1	233328	109	86.5	83.5	68.5	94	-0.0458703	0.999994	-0.108526	0.787266	-0.136108	0.580331	-0.048224	0.838983
ENSMUSG00000015134.15	Aldh1a3	56847	3	10	6.5	6.5	5	0.0691615	NA	0.00200694	NA	0.0826491	NA	-0.064205	NA
ENSMUSG00000015143.15	Actn1	109711	4217	4310	4566	3757	5043.5	0.0494309	0.999994	0.125608	0.701139	0.177249	0.335261	0.190284	0.38186
ENSMUSG00000015149.14	Sirt2	64383	221.5	233	185	118.5	125.5	0.168636	0.999994	-0.0650845	0.860971	-0.322702	0.246533	-0.56634	0.0461989
ENSMUSG00000015165.16	Hnrnpl	15388	16699	16436.5	16857.5	15677.5	18246.5	0.0112287	0.999994	0.0368169	0.927731	0.251501	0.265886	0.0714855	0.813329
ENSMUSG00000015176.11	Nolc1	70769	8588.5	8734.5	9109.5	6908.5	9496	0.0518715	0.999994	0.107721	0.776368	0.0652689	0.72104	0.108627	0.680836
ENSMUSG00000015189.12	Casd1	213819	294.5	238	195.5	148.5	237.5	-0.0553049	0.999994	-0.297219	0.254082	-0.371153	0.0953458	-0.143539	0.487277
ENSMUSG00000015202.13	Cnksr3	215748	775	836.5	813	783.5	910	0.0807385	0.999994	0.045172	0.875976	0.302703	0.179302	0.115923	0.649323
ENSMUSG00000015214.14	Mtmr1	53332	163.5	160	109.5	64.5	85.5	0.169165	0.999994	-0.209575	0.470798	-0.524998	0.0494263	-0.519748	0.0546518
ENSMUSG00000015217.11	Hmgb3	15354	344	412	428	332	387	0.163047	0.999994	0.216316	0.434977	0.182715	0.335745	0.023114	0.796499
ENSMUSG00000015222.18	Map2	17756	194.5	185.5	180.5	107.5	168	0.0479851	0.999994	0.0154929	0.973908	-0.367147	0.224101	-0.136928	0.722174
ENSMUSG00000015224.10	Cyp2j9	74519	29.5	43	31	21	28	0.151469	0.999994	-0.00456393	NA	-0.149037	0.86999	-0.114439	0.976323
ENSMUSG00000015242.14	Nipsnap3a	73398	1	1	0.5	0.5	0	0.00533179	NA	-0.00109345	NA	0.00148004	NA	-0.0247521	NA
ENSMUSG00000015243.4	Abca1	11303	535	540.5	482.5	406.5	526.5	0.0641182	0.999994	-0.0780483	0.922327	0.0150317	0.964309	-0.0358401	0.95584
ENSMUSG00000015247.10	Nipsnap3b	66536	339.5	283.5	242.5	171.5	221.5	-0.0194527	0.999994	-0.215617	0.407999	-0.378267	0.0787492	-0.405102	0.0712748
ENSMUSG00000015289.4	Lage3	66192	735	739	738.5	482.5	657	0.0701968	0.999994	0.0644268	0.935026	-0.187369	0.493479	-0.151282	0.687768
ENSMUSG00000015290.15	Ubl4a	27643	549.5	519.5	571.5	416	534	-0.0166397	0.999994	0.0992742	0.886442	-0.00775901	0.99491	-0.0496898	0.939648
ENSMUSG00000015291.10	Gdi1	14567	923	932	961.5	842	1001.5	0.0311639	0.999994	0.0658273	0.883648	0.200272	0.395171	0.048493	0.864272
ENSMUSG00000015305.6	Sash1	70097	1752.5	1939.5	1802.5	1382.5	1683	0.157746	0.999994	0.0626334	0.882334	0.0310688	0.842807	-0.0994113	0.87555
ENSMUSG00000015312.9	Gadd45b	17873	120.5	174	195	173	205	0.108002	0.999994	0.290514	0.122469	0.442002	0.0231272	0.300331	0.0906911
ENSMUSG00000015314.10	Slamf6	30925	0.5	0.5	1	0	1	-0.0014585	NA	0.0101072	NA	-0.022578	NA	0.0130713	NA
ENSMUSG00000015316.11	Slamf1	27218	0.5	1.5	1	1	1.5	0.0044025	NA	-0.00111323	NA	0.00713674	NA	0.0143303	NA
ENSMUSG00000015335.16	Zdhhc12	66220	800	773	883.5	946	991	-0.0540673	0.999994	0.0959068	0.7937	0.481955	0.0473648	0.179106	0.513163
ENSMUSG00000015337.5	Endog	13804	272.5	213.5	269	331	317	-0.182595	0.999994	0.00533846	0.978216	0.526343	0.122331	0.140233	0.780761
ENSMUSG00000015340.10	Cybb	13058	6.5	11	15.5	10	13.5	-0.00995448	NA	0.118455	NA	0.0699481	NA	0.0711839	NA
ENSMUSG00000015341.17	Golga7	57437	1343	1198.5	1175.5	847	1333	-0.0490747	0.999994	-0.0850306	0.845855	-0.231792	0.287005	0.00805961	0.964625
ENSMUSG00000015342.6	Xk	22439	246.5	202.5	227.5	197.5	229	-0.105852	0.999994	-0.00112008	0.970824	0.0967705	0.897928	-0.0680618	0.86582
ENSMUSG00000015354.8	Pcolce2	76477	455.5	541	627.5	544.5	656.5	0.100708	0.999994	0.289394	0.179375	0.418525	0.0281209	0.276322	0.145792
ENSMUSG00000015355.13	Cd48	12506	0	1	0	0.5	0	0.0103812	NA	-0.00803995	NA	0.0127893	NA	-0.0124473	NA
ENSMUSG00000015357.10	Clpx	270166	760	643.5	561.5	513	593.5	-0.0478773	0.999994	-0.235095	0.454756	-0.0599085	0.669619	-0.222344	0.394028
ENSMUSG00000015363.13	Trabd	67976	636.5	517.5	459.5	515.5	562	-0.0922985	0.999994	-0.252917	0.483594	0.163928	0.828453	-0.0945768	0.740515
ENSMUSG00000015365.15	Mov10l1	83456	221	202	190.5	151.5	149	0.0316045	0.999994	-0.0413818	0.905305	-0.0393214	0.796209	-0.373241	0.273596
ENSMUSG00000015377.10	Dennd6b	69440	204	150.5	153.5	131.5	181	-0.130823	0.999994	-0.166349	0.656967	-0.0724386	0.647241	-0.0447488	0.78881
ENSMUSG00000015396.4	Cd83	12522	8.5	7	4.5	2	3	0.0376993	NA	-0.0211356	NA	-0.13701	NA	-0.0994822	NA
ENSMUSG00000015401.12	Cltrn	57394	0	0	0	0	0	NA	NA	NA	NA	NA	NA	NA	NA
ENSMUSG00000015405.15	Ace2	70008	0	0	0	0	0	NA	NA	NA	NA	NA	NA	NA	NA
ENSMUSG00000015437.5	Gzmb	14939	0	0	0	0	0	NA	NA	NA	NA	NA	NA	NA	NA
ENSMUSG00000015441.4	Gzmf	14943	0	0	0	0	0	NA	NA	NA	NA	NA	NA	NA	NA
ENSMUSG00000015443.9	Gzmn	245839	0	0	0	0	0	NA	NA	NA	NA	NA	NA	NA	NA
ENSMUSG00000015451.16	C4a	625018	13.5	17	14.5	20	18	0.00893546	NA	-0.051432	NA	0.267443	NA	-0.00527699	NA
ENSMUSG00000015452.14	Ager	11596	19.5	14.5	27.5	21.5	36.5	-0.144975	0.999994	0.100044	NA	0.128404	NA	0.292312	NA
ENSMUSG00000015461.15	Atf6b	12915	2169	1908.5	1903	1869.5	2178.5	-0.0822767	0.999994	-0.0940672	0.868451	0.183477	0.55903	0.00591054	0.987481
ENSMUSG00000015467.14	Egfl8	81701	8.5	9	7	8	17.5	-0.0211276	NA	-0.0846342	NA	0.0157178	NA	0.238947	NA
ENSMUSG00000015468.14	Notch4	18132	151.5	212	296.5	427	391	-0.0292393	0.999994	0.314509	0.0290198	1.06946	1.42e-07	0.602291	0.000560285
ENSMUSG00000015474.16	Ppt2	54397	232.5	177.5	144	100.5	140.5	-0.0274269	0.999994	-0.265281	0.250664	-0.477986	0.032861	-0.388362	0.078758
ENSMUSG00000015476.6	Prrt1	260297	13	13	12	6	11.5	0.0232528	NA	0.0274291	NA	-0.158565	NA	-0.013803	NA
ENSMUSG00000015478.13	Rnf5	54197	263.5	248.5	224.5	199	229.5	0.0183667	0.999994	-0.0951284	0.882334	0.033222	0.995582	-0.135197	0.758045
ENSMUSG00000015484.3	Fam163a	329274	0	0.5	0	1	1.5	-0.00268183	NA	-0.018437	NA	0.0284889	NA	0.0351142	NA
ENSMUSG00000015488.14	Cacfd1	381356	406	317.5	313.5	321	340.5	-0.126992	0.999994	-0.16769	0.673085	0.137563	0.895612	-0.152718	0.596254
ENSMUSG00000015501.10	Hivep2	15273	242	352.5	447	353.5	405	0.209014	0.371678	0.50321	0.00453244	0.450811	0.0065819	0.335646	0.0263249
ENSMUSG00000015519.12	2310057J18Rik	67719	1	0	0.5	0	0	-0.00465463	NA	0.0047487	NA	-0.00862817	NA	-0.0125072	NA
ENSMUSG00000015522.18	Arnt	11863	1556	1550.5	1568.5	1281.5	1584	0.0434207	0.999994	0.0518879	0.916565	0.0980751	0.667787	-0.000447453	0.973613
ENSMUSG00000015533.9	Itga2	16398	10	3	4	6	4	-0.0574773	NA	-0.0571839	NA	0.0981105	NA	-0.0984309	NA
ENSMUSG00000015536.14	Mocs2	17434	234	185	137	112.5	131	-0.0119789	0.999994	-0.330391	0.162661	-0.335324	0.104432	-0.483222	0.0334039
ENSMUSG00000015542.17	Nat9	66176	218.5	158	136.5	120	117.5	-0.0720915	0.999994	-0.252605	0.295772	-0.162031	0.310557	-0.510618	0.0304173
ENSMUSG00000015568.16	Lpl	16956	323	312	341	216	295.5	0.0141415	0.999994	0.125816	0.872773	-0.149817	0.660043	-0.12452	0.798695
ENSMUSG00000015575.15	Atp6v0e	11974	734.5	677.5	641.5	458.5	684.5	4.09e-05	0.999994	-0.0786015	0.863344	-0.249302	0.28828	-0.0727454	0.806408
ENSMUSG00000015579.5	Nkx2-5	18091	8	4.5	7	6	7	-0.0291955	NA	0.0135877	NA	0.0288224	NA	-0.00375975	NA
ENSMUSG00000015597.17	Zfp318	57908	1338	1245.5	1348.5	1064.5	1595.5	-0.0417085	0.999994	0.0480889	0.926796	0.0428731	0.845108	0.206041	0.44115
ENSMUSG00000015599.9	Ttbk1	106763	296.5	186	186	133.5	139.5	-0.188389	0.715334	-0.228048	0.210664	-0.413196	0.0262743	-0.678236	0.000670234
ENSMUSG00000015605.6	Srf	20807	1924.5	2133.5	2424.5	2405	2485	0.0600692	0.999994	0.219271	0.35635	0.52766	0.00773443	0.196454	0.320543
ENSMUSG00000015619.10	Gata3	14462	32	98.5	90	90.5	119	0.250544	0.0203871	0.225236	0.00993401	0.563327	0.000112375	0.531133	0.000160033
ENSMUSG00000015627.5	Gata5	14464	2	0.5	2	0.5	0	-0.00769515	NA	0.0250931	NA	-0.018034	NA	-0.0442763	NA
ENSMUSG00000015647.9	Lama5	16776	9843.5	10644	11219.5	9972.5	12267	0.0973777	0.999994	0.16685	0.499568	0.328365	0.0569393	0.214145	0.266038
ENSMUSG00000015652.9	Steap1	70358	193.5	184	209	176.5	222	-0.035868	0.999994	0.0885959	0.875205	0.167777	0.574635	0.0970916	0.811928
ENSMUSG00000015653.13	Steap2	74051	583.5	695	876	630	913.5	0.0989601	0.999994	0.38131	0.0601196	0.228553	0.168852	0.380584	0.0479465
ENSMUSG00000015656.17	Hspa8	15481	35275	31781.5	32854	23200.5	37399.5	-0.0448154	0.999994	-0.0158224	0.966161	-0.202368	0.399569	0.0826625	0.900157
ENSMUSG00000015659.12	Serac1	321007	214.5	192.5	172.5	136.5	212	-0.00940976	0.999994	-0.156916	0.752086	-0.150547	0.587897	2.57e-05	0.917728
ENSMUSG00000015665.8	Awat1	245533	0	0	0	0	0	NA	NA	NA	NA	NA	NA	NA	NA
ENSMUSG00000015668.13	Pdzd11	72621	382.5	335.5	318	244	332	-0.0307517	0.999994	-0.113705	0.786393	-0.169486	0.477668	-0.127024	0.667736
ENSMUSG00000015671.11	Psma2	19166	2682.5	2576.5	2527	1837	2748.5	0.0180548	0.999994	-0.014558	0.981717	-0.149466	0.551429	0.0256148	0.973613
ENSMUSG00000015672.4	Mrpl32	75398	455	358.5	412	247.5	490.5	-0.105828	0.999994	0.00664493	0.953707	-0.337534	0.261705	0.158942	0.914013
ENSMUSG00000015697.14	Setdb1	84505	3235	2945	3075	2330.5	3292	-0.0477278	0.999994	-0.00703626	0.98605	-0.0532673	0.816628	0.0166335	0.987142
ENSMUSG00000015702.13	Anxa9	71790	7	4	7	10	13	-0.0856884	NA	-0.0451477	NA	0.207473	NA	0.177051	NA
ENSMUSG00000015709.9	Arnt2	11864	315.5	248.5	201	177.5	200	-0.0510476	0.999994	-0.305531	0.213406	-0.21913	0.251693	-0.404744	0.0766542
ENSMUSG00000015711.8	Prune1	229589	1049.5	1004.5	1074.5	1001	1245.5	-0.0299793	0.999994	0.0333084	0.930395	0.26449	0.258099	0.175608	0.539341
ENSMUSG00000015714.11	Cers2	76893	886.5	888.5	903.5	610	879.5	0.0558592	0.999994	0.0715732	0.920647	-0.169899	0.580065	-0.0336754	0.963254
ENSMUSG00000015721.18	Nlrp5	23968	1	0.5	0.5	1.5	0.5	-0.00739084	NA	-0.0128731	NA	0.0599363	NA	-0.0192322	NA
ENSMUSG00000015733.13	Capza2	12343	1855.5	1917.5	2029.5	1443	2182	0.0664996	0.999994	0.131281	0.74501	-0.0390585	0.996006	0.156281	0.564022
ENSMUSG00000015745.9	Plekho1	67220	61	41.5	41.5	31.5	37	-0.0406648	0.999994	-0.0612505	0.787558	-0.11244	0.565022	-0.211959	0.46599
ENSMUSG00000015747.5	Vps45	22365	136.5	126	108.5	70	86	0.0797011	0.999994	-0.0667341	0.837625	-0.296614	0.298973	-0.381385	0.23403
ENSMUSG00000015748.13	Prpf3	70767	2128	2019	1934.5	1459	2126	0.00560074	0.999994	-0.0642283	0.894078	-0.12795	0.569755	-0.00643178	0.973613
ENSMUSG00000015749.12	Anp32e	66471	3700	3834.5	4230.5	3640.5	4533	0.0466445	0.999994	0.170623	0.549797	0.286621	0.127974	0.201142	0.347481
ENSMUSG00000015750.15	Aph1a	226548	496	462.5	440.5	369.5	492	-0.00737377	0.999994	-0.0741291	0.900721	-0.0235742	0.915998	-0.0119753	0.966656
ENSMUSG00000015755.16	Tab2	68652	2232	2207	2391	1574.5	2429.5	0.030554	0.999994	0.126292	0.792309	-0.137292	0.677804	0.080079	0.821195
ENSMUSG00000015757.10	Ppil4	67418	1111	878	911.5	561	978	-0.0975864	0.999994	-0.0811513	0.79311	-0.393163	0.105691	-0.0528658	0.765808
ENSMUSG00000015759.11	Cnih1	12793	919.5	800.5	804	607.5	851	-0.0681513	0.999994	-0.0788938	0.846014	-0.162772	0.443489	-0.0814426	0.764558
ENSMUSG00000015766.14	Eps8	13860	742.5	804	914	739	851	0.0912968	0.999994	0.244364	0.320149	0.285542	0.131949	0.0853607	0.657367
ENSMUSG00000015776.12	Med22	20933	1491	1407	1371	1216.5	1387.5	-0.00172004	0.999994	-0.049428	0.941562	0.104931	0.755869	-0.0921945	0.8264
ENSMUSG00000015787.15	Abo	80908	5	4.5	1	1	3.5	0.0366783	NA	-0.0783818	NA	-0.100169	NA	0.00931314	NA
ENSMUSG00000015790.16	Surf1	20930	513.5	462	401	382	478.5	-0.0272109	0.999994	-0.212375	0.584449	0.0146472	0.938027	-0.0651312	0.822937
ENSMUSG00000015804.14	Med28	66999	857.5	858.5	870.5	719.5	909.5	0.0380213	0.999994	0.0515207	0.916962	0.105296	0.656742	0.0366507	0.901879
ENSMUSG00000015806.12	Qdpr	110391	1037	971	924.5	831.5	896.5	0.0068969	0.999994	-0.064904	0.922078	0.0965968	0.831197	-0.165569	0.666735
ENSMUSG00000015812.8	Gnrh1	14714	3	1	4.5	3.5	9	-0.0696198	NA	0.0138781	NA	0.0212191	NA	0.193801	NA
ENSMUSG00000015829.13	Tnr	21960	0.5	0	1	1.5	1	-0.0181128	NA	0.00704273	NA	0.0609001	NA	0.00307936	NA
ENSMUSG00000015837.15	Sqstm1	18412	4019.5	4122	4115.5	3786	4148	0.05793	0.999994	0.0497203	0.900206	0.252028	0.265366	-0.0100279	0.966144
ENSMUSG00000015839.6	Nfe2l2	18024	1529	1783.5	1775	1050.5	1760	0.173003	0.999994	0.176373	0.625656	-0.224236	0.615764	0.104371	0.696413
ENSMUSG00000015843.10	Rxrg	20183	68	66.5	71	76.5	108.5	-0.0612383	0.999994	-0.0257287	0.946653	0.274886	0.367621	0.362052	0.294131
ENSMUSG00000015846.15	Rxra	20181	374.5	380	395	293.5	347.5	0.0576665	0.999994	0.102305	0.868614	0.00889078	0.945751	-0.132086	0.819302
ENSMUSG00000015850.11	Adamtsl4	229595	54.5	48	49	40.5	70.5	-0.0470434	0.999994	-0.0541948	0.961257	-0.0191752	0.97311	0.198864	0.806601
ENSMUSG00000015852.13	Fcrl2	80891	0	0	0	0	0.5	-0.00162165	NA	-0.00289723	NA	-1.8e-06	NA	0.013049	NA
ENSMUSG00000015854.7	Cd5l	11801	0	0	0	0	0.5	-0.00162165	NA	-0.00289723	NA	-1.8e-06	NA	0.013049	NA
ENSMUSG00000015869.16	Prpsap1	67763	2964.5	2901.5	3042.5	2805.5	3257	0.00229701	0.999994	0.0486461	0.908775	0.252602	0.300846	0.0773447	0.806408
ENSMUSG00000015879.8	Fam184b	58227	77.5	71	65.5	36.5	66.5	0.0427573	0.999994	-0.0272719	0.920423	-0.382411	0.270756	-0.0743469	0.818479
ENSMUSG00000015880.13	Ncapg	54392	2037.5	1985.5	2123	1458	2309.5	0.015999	0.999994	0.0911501	0.866067	-0.112133	0.7553	0.137957	0.68184
ENSMUSG00000015882.18	Lcorl	209707	348.5	408	454	293.5	600.5	0.0578768	0.999994	0.17392	0.555883	-0.0435238	0.780322	0.449565	0.0811013
ENSMUSG00000015889.8	Lta4h	16993	1155	1080	1035.5	790.5	1060	0.000364824	0.999994	-0.0653349	0.888801	-0.117664	0.607048	-0.112595	0.718635
ENSMUSG00000015890.2	Amdhd1	71761	3	4	3	0.5	2	0.028949	NA	0.0258322	NA	-0.106232	NA	-0.0304209	NA
ENSMUSG00000015932.8	Dstn	56431	5113	5247.5	5222	3702.5	5323.5	0.0787065	0.999994	0.066852	0.895095	-0.110773	0.741201	0.0211572	0.94483
ENSMUSG00000015937.15	Macroh2a1	26914	611	559.5	501	461.5	512	0.00748925	0.999994	-0.158802	0.729848	0.0531119	0.966517	-0.179696	0.572394
ENSMUSG00000015942.9	Gtf2ird2	114674	117.5	93.5	80	81	87.5	-0.0187085	0.999994	-0.206752	0.618644	0.0371341	0.862294	-0.191429	0.551676
ENSMUSG00000015943.11	Bola1	69168	461.5	441.5	429.5	443.5	484	0.00396775	0.999994	-0.0720948	0.959289	0.272068	0.388444	0.0284009	0.933578
ENSMUSG00000015944.9	Castor2	80909	313.5	278.5	289.5	246.5	326.5	-0.0574667	0.999994	-0.0269262	0.967755	0.0186485	0.996006	0.0504622	0.954459
ENSMUSG00000015947.10	Fcgr1	14129	0	0	0	0	1	-0.00311622	NA	-0.00545223	NA	-0.00425266	NA	0.0276258	NA
ENSMUSG00000015950.13	Ncf1	17969	1	2	1.5	1.5	0.5	0.0128449	NA	0.00848059	NA	0.0281565	NA	-0.0450471	NA
ENSMUSG00000015957.12	Wnt11	22411	4	5	3	4.5	6	0.00801357	NA	-0.0594571	NA	0.0604511	NA	0.061253	NA
ENSMUSG00000015961.8	Adss2	11566	2763	2966.5	3072.5	2802.5	3402.5	0.0771962	0.999994	0.12476	0.679557	0.319962	0.0911952	0.195504	0.356557
ENSMUSG00000015962.5	Spmip3	69428	5.5	3	0.5	2.5	2	0.00350447	NA	-0.0757038	NA	0.0148213	NA	-0.0469699	NA
ENSMUSG00000015966.17	Il17rb	50905	41	33	36.5	26	53	-0.0622527	0.999994	-0.0174508	NA	-0.122425	0.786075	0.202874	0.836941
ENSMUSG00000015968.18	Cacna1d	12289	31.5	29	27.5	30.5	40.5	-0.0159701	0.999994	-0.0892817	NA	0.127242	0.799498	0.102482	0.876586
ENSMUSG00000015970.19	Chdh	218865	14.5	14	24.5	8.5	19.5	-0.0340673	NA	0.218815	NA	-0.207105	NA	0.0770233	NA
ENSMUSG00000015971.5	Actr8	56249	979.5	716.5	672	555	742	-0.207256	0.818781	-0.318854	0.0951644	-0.28103	0.0908048	-0.272375	0.122141
ENSMUSG00000015980.14	Lrrc27	76612	61.5	52.5	51	33.5	58	-0.00312082	0.999994	-0.0402642	0.920886	-0.228999	0.51444	0.0218308	0.94701
ENSMUSG00000015981.12	Stk32c	57740	23	19.5	18.5	30	25	-0.0530161	0.999994	-0.106257	NA	0.369594	NA	0.0148979	NA
ENSMUSG00000015994.10	Fnta	14272	2330	2179.5	1995	1968.5	2129	-0.00315063	0.999994	-0.122279	0.835731	0.158429	0.666181	-0.113849	0.781683
ENSMUSG00000016018.4	Mtrex	72198	2134.5	2115.5	2109	1659	2262	0.0456026	0.999994	0.0239633	0.958027	0.0208043	0.908185	0.0507498	0.879594
ENSMUSG00000016024.9	Lbp	16803	2.5	0.5	1.5	1	1.5	-0.0226738	NA	0.00758795	NA	-0.0112755	NA	0.000402935	NA
ENSMUSG00000016028.11	Celsr1	12614	1327	1353	1354.5	1158.5	1237	0.0612001	0.999994	0.0602899	0.915422	0.161506	0.540694	-0.133918	0.822853
ENSMUSG00000016087.13	Fli1	14247	0	0	1.5	0	2	-0.0122525	NA	0.0253919	NA	-0.0334875	NA	0.0525734	NA
ENSMUSG00000016128.14	Stard13	243362	101	71.5	79	90.5	99	-0.15997	0.999994	-0.129839	0.813224	0.258433	0.715404	0.0394396	0.969577
ENSMUSG00000016150.15	Tenm1	23963	13	18.5	22	23.5	38	-0.0497232	0.999994	0.0312309	NA	0.242609	NA	0.360731	NA
ENSMUSG00000016179.11	Camk1g	215303	8	8	13	6.5	4.5	0.000709379	NA	0.129217	NA	0.00231867	NA	-0.163575	NA
ENSMUSG00000016181.9	Utp25	215193	1184.5	996.5	1033	878	1222	-0.121994	0.999994	-0.0897241	0.843957	-0.00411622	0.922675	0.0534466	0.966173
ENSMUSG00000016194.14	Hsd11b1	15483	0	0	0.5	0	0.5	-0.00312186	NA	0.00736899	NA	-0.00426868	NA	0.00941098	NA
ENSMUSG00000016200.14	Syt14	329324	592	432	418.5	313.5	495	-0.161563	0.999994	-0.228811	0.366903	-0.347057	0.0940947	-0.103254	0.552808
ENSMUSG00000016206.6	H2-M3	14991	66	43.5	41.5	28	36.5	-0.0432694	0.999994	-0.100693	0.633386	-0.282524	0.220397	-0.277709	0.268936
ENSMUSG00000016239.11	Lonrf3	74365	88	107	125	111	116	0.050766	0.999994	0.209036	0.442796	0.345247	0.148715	0.0825798	0.576554
ENSMUSG00000016252.7	Atp5f1e	67126	1368	1260	1233	1613	1166.5	-0.0267755	0.999994	-0.0605612	0.968117	0.393116	0.428971	-0.15558	0.86007
ENSMUSG00000016253.12	Nelfcd	57314	1269.5	1181	1086	1064.5	1193	-0.0149593	0.999994	-0.139235	0.779218	0.139938	0.717147	-0.0927088	0.805503
ENSMUSG00000016255.5	Tubb1	545486	3	1	0.5	0	0	0.00292156	NA	-0.0112307	NA	-0.0438731	NA	-0.0396181	NA
ENSMUSG00000016256.10	Ctsz	64138	1189	1056.5	955.5	986	949	-0.03358	0.999994	-0.160528	0.72025	0.163766	0.755293	-0.245253	0.415397
ENSMUSG00000016257.15	Prelid3b	66390	1119	1032	1081	737	1134	-0.026713	0.999994	0.0246592	0.991988	-0.189813	0.44728	0.0179343	0.994651
ENSMUSG00000016262.14	Sertad4	214791	225	304.5	314.5	221	318.5	0.204765	0.867242	0.252024	0.282133	0.0599568	0.498571	0.21159	0.279557
ENSMUSG00000016283.13	H2-M2	14990	2.5	6	5	2.5	5.5	0.041875	NA	0.0238231	NA	-0.0749252	NA	0.0428433	NA
ENSMUSG00000016308.12	Ube2a	22209	747	711	789	568.5	857	-0.0259872	0.999994	0.0937716	0.868451	-0.0178163	0.99504	0.152252	0.659877
ENSMUSG00000016319.3	Slc25a5	11740	10827.5	10784.5	11231.5	7938	12177.5	0.037466	0.999994	0.0824456	0.874884	-0.094571	0.811533	0.121931	0.718831
ENSMUSG00000016327.9	Atp1b4	67821	0	0	0	0	0	NA	NA	NA	NA	NA	NA	NA	NA
ENSMUSG00000016344.14	Ppdpf	66496	474.5	454	540.5	581	591	-0.0683749	0.999994	0.114631	0.761908	0.516935	0.0328347	0.177924	0.51027
ENSMUSG00000016346.17	Kcnq2	16536	102.5	94.5	107.5	103	134.5	-0.0897639	0.999994	-0.00147277	0.986841	0.222372	0.601495	0.180758	0.749849
ENSMUSG00000016349.10	Eef1a2	13628	81	75.5	73	66	93.5	-0.0196379	0.999994	-0.0629541	0.961257	0.0464883	0.927434	0.129612	0.853399
ENSMUSG00000016356.18	Col20a1	73368	2.5	5.5	2	1.5	6	0.0387013	NA	-0.0529903	NA	-0.0810128	NA	0.0965973	NA
ENSMUSG00000016382.15	Pls3	102866	895	845	820.5	679.5	925.5	-0.000806701	0.999994	-0.0496908	0.944206	-0.00325086	0.987435	0.0272744	0.973613
ENSMUSG00000016386.15	Mpped2	77015	92	112.5	157	134.5	163	0.000845398	0.999994	0.336708	0.107452	0.458235	0.0279157	0.33596	0.090574
ENSMUSG00000016409.4	Nkap	67050	612	441	396	326.5	427	-0.1792	0.938709	-0.335832	0.0920654	-0.32562	0.0661102	-0.333609	0.0742208
ENSMUSG00000016427.7	Ndufa1	54405	426	422	414	284.5	364.5	0.0601258	0.999994	0.0365786	0.993436	-0.186051	0.555777	-0.186178	0.648523
ENSMUSG00000016458.15	Wt1	22431	283	390.5	449.5	542.5	816.5	0.123885	0.568593	0.302104	0.023738	0.864062	1.42e-07	1.00171	1.16e-09
ENSMUSG00000016477.18	E2f3	13557	1715	1575	1748	1437	1940.5	-0.0548572	0.999994	0.0679157	0.889881	0.117093	0.61251	0.134945	0.649694
ENSMUSG00000016481.15	Cr1l	12946	626.5	522	514.5	367.5	462	-0.073897	0.999994	-0.116022	0.70217	-0.263084	0.187994	-0.333217	0.122276
ENSMUSG00000016487.15	Ppfibp1	67533	1110.5	1041	1028.5	863	989	-0.00267346	0.999994	-0.0298615	0.955789	0.0393057	0.942935	-0.156294	0.635674
ENSMUSG00000016493.13	Cd46	17221	2.5	5	11.5	4	15	-0.0393702	NA	0.120874	NA	-0.10121	NA	0.264558	NA
ENSMUSG00000016494.9	Cd34	12490	283.5	253	208	157	149.5	0.0587191	0.999994	-0.149291	0.620534	-0.224415	0.305082	-0.607326	0.016517
ENSMUSG00000016495.12	Plgrkt	67759	97.5	81.5	77	44.5	55	0.0353229	0.999994	-0.0167664	0.847831	-0.322903	0.237814	-0.401897	0.179573
ENSMUSG00000016496.7	Cd274	60533	51.5	71.5	91	52	80	0.0750319	0.999994	0.307996	0.250865	-0.0339449	0.67088	0.147944	0.457757
ENSMUSG00000016498.10	Pdcd1lg2	58205	0	0	0	0	1	-0.00311622	NA	-0.00545223	NA	-0.00425266	NA	0.0276258	NA
ENSMUSG00000016503.18	Gtf3a	66596	391	384	406	348	440.5	0.00418626	0.999994	0.0605428	0.894078	0.164542	0.513615	0.0979529	0.773022
ENSMUSG00000016510.11	Mtif3	76366	294	195.5	236	176.5	247.5	-0.252503	0.84247	-0.08031	0.752343	-0.159323	0.389135	-0.0892003	0.622678
ENSMUSG00000016520.7	Lnx2	140887	686.5	679.5	788	635	786	0.00236979	0.999994	0.175751	0.620534	0.212145	0.330496	0.12062	0.649119
ENSMUSG00000016524.12	Il19	329244	0	0	0	0	0	NA	NA	NA	NA	NA	NA	NA	NA
ENSMUSG00000016526.8	Dyrk3	226419	1337	1570	1405	1326	1608.5	0.171812	0.999994	0.0425316	0.852834	0.276103	0.155711	0.154493	0.472981
ENSMUSG00000016528.10	Mapkapk2	17164	637.5	639.5	630.5	597	634	0.034407	0.999994	0.0108623	0.966161	0.243457	0.372175	-0.0588506	0.968596
ENSMUSG00000016529.5	Il10	16153	7	12	13.5	8.5	10.5	0.0305213	NA	0.0831324	NA	0.00716447	NA	-0.0246317	NA
ENSMUSG00000016534.15	Lamp2	16784	827	797	798.5	542.5	841	0.0281204	0.999994	0.0147837	0.992805	-0.189419	0.484091	0.0137808	0.987658
ENSMUSG00000016541.10	Atxn10	54138	2894	2979	2809	2743	3104.5	0.0512663	0.999994	-0.0263016	0.995323	0.246625	0.325304	0.0354064	0.896864
ENSMUSG00000016552.13	Foxred2	239554	883.5	875.5	901.5	656	844.5	0.0413484	0.999994	0.0768206	0.892657	-0.0298245	0.953005	-0.0785717	0.881873
ENSMUSG00000016554.9	Eif3d	55944	4202	4162.5	4388.5	3100.5	4701	0.0287035	0.999994	0.0931131	0.852866	-0.0685963	0.881997	0.121511	0.707345
ENSMUSG00000016559.14	H3f3b	15081	12525	12529.5	13816.5	13715	14221	-0.00264156	0.999994	0.11155	0.769694	0.414185	0.0702431	0.0885495	0.731724
ENSMUSG00000016619.10	Nup50	18141	4542	4280	4340	3643.5	4743	-0.0160719	0.999994	-0.00474818	0.999544	0.0700445	0.800128	0.0478214	0.909889
ENSMUSG00000016624.15	Phf21b	271305	159	145.5	188	160	231.5	-0.0951596	0.999994	0.122715	0.789573	0.243957	0.397979	0.263056	0.465132
ENSMUSG00000016626.10	Nlrp14	76858	62.5	40.5	28.5	15	21.5	0.040436	0.999994	-0.174424	NA	-0.501664	0.0333638	-0.434557	0.055175
ENSMUSG00000016637.7	Ift27	67042	242.5	209.5	194.5	139	203	-0.0222487	0.999994	-0.129376	0.745793	-0.258653	0.306614	-0.143002	0.609798
ENSMUSG00000016664.16	Pacsin2	23970	1295	1179	1218.5	915.5	1202	-0.0392247	0.999994	-0.00992862	0.970824	-0.0850802	0.704834	-0.0989424	0.755905
ENSMUSG00000016756.17	Cmah	12763	19	20	14.5	11.5	17	0.0594911	NA	-0.0690396	NA	-0.0949621	NA	-0.034885	NA
ENSMUSG00000016757.11	Ttll12	223723	1938.5	1901.5	1943.5	1742.5	2178.5	0.012027	0.999994	0.0341587	0.93044	0.199479	0.364706	0.113062	0.705523
ENSMUSG00000016758.4	Bik	12124	22	24	21	22	18	0.0369403	0.999994	-0.0166663	NA	0.161726	NA	-0.159418	NA
ENSMUSG00000016763.15	Scube1	64706	10	9.5	10	8	15	-0.0132046	NA	-0.0241987	NA	-0.0235427	NA	0.133786	NA
ENSMUSG00000016831.12	Tox4	268741	1659.5	1430	1523	1200.5	1740.5	-0.101298	0.999994	-0.0366559	0.935944	-0.0513824	0.813077	0.0751187	0.909606
ENSMUSG00000016833.14	Mrps18c	68735	245	215.5	187	119	146	0.0422377	0.999994	-0.130741	0.657985	-0.397686	0.0974074	-0.484604	0.053052
ENSMUSG00000016918.15	Sulf1	240725	2313	2318	2405	1844.5	2872.5	0.0322176	0.999994	0.0716342	0.86826	0.0158212	0.875718	0.236181	0.350262
ENSMUSG00000016921.14	Srsf6	67996	9205.5	9204.5	9838	7753.5	11537	0.0320659	0.999994	0.112457	0.733946	0.108961	0.53432	0.26173	0.178216
ENSMUSG00000016933.17	Plcg1	18803	1932	1784	1720	1520	1822	-0.0216397	0.999994	-0.0843639	0.874592	0.0599386	0.8881	-0.0805201	0.818842
ENSMUSG00000016940.18	Kctd2	70382	306.5	254	257	283.5	275.5	-0.0995423	0.999994	-0.115561	0.843957	0.273649	0.590965	-0.0981217	0.806408
ENSMUSG00000016942.6	Tmprss6	71753	16.5	16	13	11.5	13	0.0355153	NA	-0.0532862	NA	0.00191614	NA	-0.0832682	NA
ENSMUSG00000016946.6	Kctd5	69259	1372	1253	1350.5	1209.5	1481.5	-0.0589612	0.999994	0.0215489	0.970824	0.186497	0.482334	0.0760588	0.855994
ENSMUSG00000016982.6	Pom121l2	195236	3.5	5.5	5.5	1	5.5	0.0272784	NA	0.0506392	NA	-0.148342	NA	0.035012	NA
ENSMUSG00000016984.7	Etaa1	68145	1831	1671	1716.5	1155	1841	-0.0314261	0.999994	-0.00683156	0.975789	-0.226557	0.32425	0.0204146	0.999177
ENSMUSG00000016995.17	Matn4	17183	22.5	12.5	18	25.5	23	-0.117196	0.999994	-0.0509431	NA	0.298122	NA	0.039978	NA
ENSMUSG00000016998.2	Svs4	20941	0	0	0	0	0	NA	NA	NA	NA	NA	NA	NA	NA
ENSMUSG00000017000.2	Svs6	20945	0	0	0	0	0	NA	NA	NA	NA	NA	NA	NA	NA
ENSMUSG00000017002.14	Slpi	20568	0.5	0	1.5	0	1	-0.0104605	NA	0.0273928	NA	-0.0275135	NA	0.01692	NA
ENSMUSG00000017003.7	Svs3a	64335	0	0	0	0	0	NA	NA	NA	NA	NA	NA	NA	NA
ENSMUSG00000017004.7	Svs5	20944	0	0	0	0	0	NA	NA	NA	NA	NA	NA	NA	NA
ENSMUSG00000017007.9	Rbpjl	19668	6	1	2.5	1.5	1	-0.033588	NA	0.0023652	NA	-0.0340499	NA	-0.0880231	NA
ENSMUSG00000017009.3	Sdc4	20971	3917	4309.5	4211.5	4068	4447.5	0.0955212	0.999994	0.0695689	0.826762	0.33423	0.132871	0.0750969	0.736815
ENSMUSG00000017049.4	Ccdc70	67929	0	0	0	0	0	NA	NA	NA	NA	NA	NA	NA	NA
ENSMUSG00000017057.9	Il13ra1	16164	102.5	103.5	107	88.5	126	0.00336178	0.999994	0.0316698	0.937114	0.0567979	0.821226	0.151576	0.742888
ENSMUSG00000017064.4	Prl5a1	28078	0	0	0	0	0	NA	NA	NA	NA	NA	NA	NA	NA
ENSMUSG00000017119.19	Nbr1	17966	3604.5	3155	3094.5	2593.5	3381	-0.0649506	0.999994	-0.11406	0.770288	-0.0374391	0.819467	-0.0654434	0.811928
ENSMUSG00000017132.17	Cyth1	19157	95	57.5	45.5	48.5	59.5	-0.101154	0.999994	-0.316726	0.198749	-0.105474	0.383974	-0.187404	0.33975
ENSMUSG00000017144.8	Rnd3	74194	929.5	956	1000	723.5	1059.5	0.0589605	0.999994	0.110701	0.804537	-0.0398837	0.988783	0.117055	0.707345
ENSMUSG00000017146.12	Brca1	12189	4037.5	3519.5	3309	2511	3474	-0.063771	0.999994	-0.152198	0.625656	-0.201839	0.290195	-0.163737	0.468033
ENSMUSG00000017165.1	Gast	14459	0.5	1	2	0.5	0	0.00168608	NA	0.0403214	NA	-0.00942367	NA	-0.0388798	NA
ENSMUSG00000017167.6	Cntnap1	53321	18.5	18	26.5	15.5	32	-0.0614461	0.999994	0.091604	NA	-0.0510964	NA	0.243553	NA
ENSMUSG00000017176.17	Nt5c3b	68106	455.5	436	391	255.5	335	0.0608693	0.999994	-0.0594072	0.870027	-0.329767	0.18991	-0.331727	0.230711
ENSMUSG00000017188.3	Coa3	52469	797	698	614.5	586.5	609	-0.022963	0.999994	-0.182427	0.653061	0.0398349	0.936319	-0.255383	0.386438
ENSMUSG00000017195.15	Zpbp2	69376	2.5	1	0	0	3	-0.00450622	NA	-0.0331485	NA	-0.0528997	NA	0.0626776	NA
ENSMUSG00000017204.4	Gsdma	57911	15.5	10	10	9	22.5	-0.0595828	NA	-0.0960225	NA	-0.0734288	NA	0.244914	NA
ENSMUSG00000017210.14	Med24	23989	2388	2014	1737.5	1141	1470.5	-0.0572577	0.999994	-0.264708	0.153454	-0.528	0.000852651	-0.570002	0.000326846
ENSMUSG00000017211.14	Gsdma2	76758	0	1	0	1	0.5	0.00868372	NA	-0.0154279	NA	0.0317914	NA	-0.00331373	NA
ENSMUSG00000017221.14	Psmd3	22123	4992.5	4836.5	5119	4486	5508.5	-0.00845488	0.999994	0.0599259	0.890907	0.20047	0.364276	0.0947207	0.758838
ENSMUSG00000017264.16	Exosc10	50912	2671.5	2645.5	2448	1847	2555	0.0518694	0.999994	-0.0614123	0.906627	-0.115528	0.616688	-0.0734654	0.830165
ENSMUSG00000017286.15	Glod4	67201	781.5	722	663	517	617.5	0.0131609	0.999994	-0.102325	0.800189	-0.141398	0.517798	-0.272416	0.285651
ENSMUSG00000017288.15	Vps53	68299	598.5	488.5	362	335	351	-0.0339413	0.999994	-0.416877	0.0430596	-0.240602	0.164695	-0.542298	0.00640961
ENSMUSG00000017291.13	Taok1	216965	6468.5	6601.5	7040.5	4957.5	6673	0.0654467	0.999994	0.140258	0.733007	-0.0139365	0.970196	0.000636072	0.961843
ENSMUSG00000017299.13	Dnttip1	76233	399	361	351	273.5	345	-0.0210371	0.999994	-0.0622643	0.888261	-0.0952971	0.682362	-0.165976	0.59955
ENSMUSG00000017300.9	Tnnc2	21925	0	0	0	1	0	-0.00310962	NA	-0.00544094	NA	0.0384605	NA	-0.00876049	NA
ENSMUSG00000017307.16	Acot8	170789	213.5	214.5	194.5	221	224.5	0.0332137	0.999994	-0.115374	0.928914	0.338504	0.295964	-0.00516045	0.973613
ENSMUSG00000017309.11	Cd300lg	52685	1.5	2.5	2.5	0.5	1.5	0.0174983	NA	0.0282016	NA	-0.0658067	NA	-0.0160038	NA
ENSMUSG00000017310.7	Spint4	78239	0	0	0	0	0	NA	NA	NA	NA	NA	NA	NA	NA
ENSMUSG00000017311.15	Pyy	217212	4.5	1	0.5	1.5	1.5	-0.0185283	NA	-0.0439658	NA	0.00238965	NA	-0.0199555	NA
ENSMUSG00000017314.12	Mpp2	50997	134	109	90	58	75	0.0288781	0.999994	-0.148551	0.585214	-0.399515	0.117742	-0.413632	0.12187
ENSMUSG00000017316.13	Ppy	19064	0	0	0	0	0.5	-0.00162165	NA	-0.00289723	NA	-1.8e-06	NA	0.013049	NA
ENSMUSG00000017344.4	Vtn	22370	1	1	0	2.5	2	-0.0074837	NA	-0.0480253	NA	0.0886737	NA	0.0294743	NA
ENSMUSG00000017376.15	Nlk	18099	1395	1221	992.5	777	1133.5	-0.0287577	0.999994	-0.323062	0.128251	-0.344176	0.05971	-0.221628	0.26809
ENSMUSG00000017386.10	Traf4	22032	3323.5	3739.5	3247	2753	3513.5	0.170702	0.999994	-0.00952263	0.974387	0.0758892	0.682009	0.0178304	0.909074
ENSMUSG00000017390.15	Aldoc	11676	192	198.5	161.5	125.5	149.5	0.109796	0.999994	-0.0899343	0.881785	-0.140902	0.659174	-0.249051	0.523812
ENSMUSG00000017400.10	Stac2	217154	148.5	158	196.5	197.5	242.5	-0.0476592	0.999994	0.153495	0.5619	0.465679	0.054992	0.362343	0.14288
ENSMUSG00000017404.12	Rpl19	19921	14758.5	14600.5	14570.5	10702.5	14894.5	0.0461907	0.999994	0.0350153	0.953838	-0.0854793	0.765165	-0.00647569	0.996004
ENSMUSG00000017405.14	Nek8	140859	242.5	186.5	201.5	201.5	225.5	-0.144748	0.999994	-0.121875	0.795392	0.179967	0.794088	-0.0391637	0.869735
ENSMUSG00000017412.15	Cacnb4	12298	5.5	5.5	11	6.5	14.5	-0.0539035	NA	0.0765478	NA	-0.0137485	NA	0.193974	NA
ENSMUSG00000017417.14	Plxdc1	72324	62.5	93	111.5	87.5	113.5	0.0973039	0.999994	0.273376	0.168843	0.317072	0.0800769	0.273302	0.127424
ENSMUSG00000017418.14	Arl5b	75869	1644.5	1690.5	1644	1089.5	1564	0.0901565	0.999994	0.0519513	0.945972	-0.219102	0.429935	-0.0846169	0.864644
ENSMUSG00000017421.18	Zfp207	22680	6161.5	6153	6283	4291.5	7595.5	0.0331226	0.999994	0.0531876	0.924104	-0.170023	0.64609	0.231432	0.463999
ENSMUSG00000017428.16	Psmd11	69077	6171.5	6032	6030.5	5480	6665.5	0.0111282	0.999994	-0.000299296	0.984736	0.186312	0.440218	0.0670026	0.845439
ENSMUSG00000017446.14	C1qtnf1	56745	6	3	3.5	2	4	-0.0118139	NA	-0.00644317	NA	-0.0601507	NA	0.00586203	NA
ENSMUSG00000017453.4	Pipox	19193	779.5	816	937	809	1119.5	0.0148396	0.999994	0.182109	0.507306	0.30983	0.121384	0.354013	0.0967765
ENSMUSG00000017466.9	Timp2	21858	108.5	103	88	62.5	86	0.059007	0.999994	-0.0664146	0.866067	-0.193794	0.578764	-0.158559	0.703542
ENSMUSG00000017478.15	Zc3h18	76014	5054.5	4473.5	4309.5	4080	4895	-0.0680319	0.999994	-0.132838	0.761646	0.103366	0.798207	-0.0397746	0.892479
ENSMUSG00000017485.11	Top2b	21974	1063.5	1047	1018	734	871	0.0606842	0.999994	0.014865	0.997089	-0.148458	0.540303	-0.270902	0.301228
ENSMUSG00000017491.9	Rarb	218772	1.5	0.5	1.5	2.5	3.5	-0.0300618	NA	-0.015197	NA	0.0623786	NA	0.0601298	NA
ENSMUSG00000017493.12	Igfbp4	16010	364	360	358.5	383	382	0.00602999	0.999994	-0.0104929	0.974387	0.373901	0.183362	-0.0118121	0.963753
ENSMUSG00000017499.15	Cdc6	23834	2463.5	2110	1940.5	1657	2113.5	-0.0849402	0.999994	-0.207204	0.426673	-0.109602	0.520063	-0.166516	0.445144
ENSMUSG00000017548.15	Suz12	52615	5376	5825	5796.5	4243	5794	0.133887	0.999994	0.120377	0.717632	0.0329693	0.797355	0.0636405	0.782028
ENSMUSG00000017550.14	Atad5	237877	2707.5	2508.5	2259	1616.5	2288	0.00120835	0.999994	-0.144401	0.650594	-0.27091	0.147295	-0.199699	0.355282
ENSMUSG00000017561.16	Crlf3	54394	1424	1490	1598.5	1412.5	1522.5	0.0470996	0.999994	0.124929	0.75898	0.275594	0.247642	0.00393861	0.909606
ENSMUSG00000017588.2	Krt27	16675	4.5	6.5	3.5	1	7.5	0.0449972	NA	-0.0412294	NA	-0.195884	NA	0.123407	NA
ENSMUSG00000017607.9	Tns4	217169	42	47.5	34	29.5	41	0.0937284	0.999994	-0.110175	NA	-0.0693349	0.912801	-0.0280057	0.976164
ENSMUSG00000017615.12	Tnfaip1	21927	1748	1510	1488.5	1292	1616	-0.0847183	0.999994	-0.122341	0.754558	-0.00800118	0.893713	-0.0894798	0.74745
ENSMUSG00000017631.19	Abr	109934	2223	2305	2456	1912	2252	0.0671726	0.999994	0.141436	0.70217	0.134076	0.513117	-0.0354198	0.993358
ENSMUSG00000017639.13	Rab11fip4	268451	2030.5	1896.5	1959.5	1744.5	1904	-0.0169911	0.999994	0.0109024	0.991988	0.164717	0.571667	-0.102765	0.82108
ENSMUSG00000017652.16	Cd40	21939	23	29	22.5	20	27.5	0.0728151	0.999994	-0.0470959	NA	0.00242786	NA	0.036758	NA
ENSMUSG00000017664.16	Slc35c2	228875	447.5	335.5	334	258.5	318	-0.154576	0.999994	-0.18674	0.459104	-0.221751	0.233583	-0.317367	0.134523
ENSMUSG00000017667.9	Zfp334	228876	733.5	441	423.5	361.5	452.5	-0.297421	0.243853	-0.381199	0.0371946	-0.322588	0.0489849	-0.397265	0.0244683
ENSMUSG00000017670.16	Elmo2	140579	659	538.5	468.5	379.5	519	-0.0882576	0.999994	-0.283504	0.219619	-0.272172	0.149678	-0.231138	0.263475
ENSMUSG00000017677.11	Wsb1	78889	1607	1648	1613	1359.5	1800	0.065423	0.999994	0.0309269	0.930541	0.114259	0.579877	0.104893	0.706973
ENSMUSG00000017679.16	Ttpal	76080	434	322.5	321	289.5	375.5	-0.184311	0.999994	-0.217973	0.431903	-0.075867	0.587897	-0.102774	0.609433
ENSMUSG00000017686.17	Rhot1	59040	1188	1083.5	1033	794	1097.5	-0.0221528	0.999994	-0.103859	0.800923	-0.138482	0.5147	-0.0903596	0.755619
ENSMUSG00000017688.14	Hnf4g	30942	0	0	0.5	0.5	0.5	-0.00461313	NA	0.00481964	NA	0.0128371	NA	0.00579461	NA
ENSMUSG00000017692.8	Rhbdl3	246104	32.5	38.5	50	65.5	75	-0.102619	0.999994	0.0759953	0.566196	0.586849	0.0240437	0.419436	0.0854992
ENSMUSG00000017697.3	Ada	11486	241	250.5	217	209	261.5	0.0692566	0.999994	-0.104321	0.928361	0.134889	0.660065	0.0507073	0.901153
ENSMUSG00000017707.9	Serinc3	26943	1532	1469	1456	981	1479	0.026531	0.999994	0.00597519	0.991988	-0.250065	0.332034	-0.0453844	0.90335
ENSMUSG00000017713.9	Tha1	71776	15.5	11.5	10.5	17	13.5	-0.0519567	NA	-0.0919741	NA	0.266793	NA	-0.043007	NA
ENSMUSG00000017715.11	Pgs1	74451	1284.5	1223.5	1252.5	1046	1450	-0.0170618	0.999994	-0.00563892	0.998212	0.0677134	0.822483	0.101244	0.811928
ENSMUSG00000017716.15	Birc5	11799	1842.5	1808.5	1966.5	1754.5	2041	0.00268475	0.999994	0.0920907	0.826762	0.264884	0.219355	0.083256	0.767769
ENSMUSG00000017718.15	Afmid	71562	18.5	17	15.5	17.5	18.5	-0.00361743	NA	-0.0451633	NA	0.132345	NA	-0.0296509	NA
ENSMUSG00000017720.2	Trp53tg5	73603	5.5	7	7	6	9	0.00933146	NA	-0.000946974	NA	0.0235364	NA	0.0540002	NA
ENSMUSG00000017721.15	Pigt	78928	1075.5	957.5	953	834	1126.5	-0.0696099	0.999994	-0.0927254	0.864169	0.040149	0.950647	0.0606646	0.931292
ENSMUSG00000017723.11	Wfdc2	67701	250.5	237	304	284.5	369.5	-0.0878666	0.999994	0.184798	0.562952	0.407418	0.0760634	0.368657	0.128812
ENSMUSG00000017724.14	Etv4	18612	1628	1710.5	1909	1708.5	2303.5	0.0445534	0.999994	0.182019	0.448945	0.351251	0.045702	0.36459	0.0478624
ENSMUSG00000017733.4	Eppin	75526	0	0	0	0	0.5	-0.00162165	NA	-0.00289723	NA	-1.8e-06	NA	0.013049	NA
ENSMUSG00000017734.15	Dbndd2	52840	15.5	12	14	10.5	10.5	-0.00813171	NA	0.0221543	NA	0.00527488	NA	-0.119204	NA
ENSMUSG00000017737.2	Mmp9	17395	27.5	26	54.5	55.5	61	-0.196696	0.999994	0.273515	0.250865	0.543957	0.036072	0.371146	0.109905
ENSMUSG00000017740.17	Slc12a5	57138	32.5	33.5	34	45	55	-0.0566176	0.999994	-0.0676239	NA	0.359956	0.294566	0.240846	0.518263
ENSMUSG00000017747.13	Ghdc	80860	354.5	274	187.5	172.5	186.5	0.000549529	0.999994	-0.394384	0.0855285	-0.277287	0.149221	-0.497166	0.0286657
ENSMUSG00000017754.13	Pltp	18830	343	394	403	349	390	0.120832	0.999994	0.152377	0.634598	0.269868	0.208281	0.043294	0.767769
ENSMUSG00000017756.9	Slc12a7	20499	1702.5	1696	1674	1433	1593	0.0430873	0.999994	0.0229409	0.968349	0.122995	0.640475	-0.124425	0.782315
ENSMUSG00000017760.16	Ctsa	19025	1166.5	1102	993	679.5	941.5	0.0314451	0.999994	-0.123246	0.730251	-0.310381	0.125102	-0.261614	0.248542
ENSMUSG00000017764.2	Zswim1	71971	1044	1137	1151	873	1192	0.118183	0.999994	0.131376	0.691636	0.089261	0.602986	0.118428	0.60781
ENSMUSG00000017765.17	Slc12a4	20498	1361	1407	1477	1436.5	1604.5	0.031907	0.999994	0.0968962	0.777709	0.369329	0.0806878	0.132879	0.586603
ENSMUSG00000017767.3	Spata25	75642	9.5	5	10	7.5	5	-0.0487861	NA	0.0686489	NA	0.0811952	NA	-0.138589	NA
ENSMUSG00000017774.19	Myo1c	17913	3026	3021	3288	2857.5	3469.5	0.0155143	0.999994	0.115606	0.759603	0.24684	0.231161	0.12416	0.628576
ENSMUSG00000017776.15	Crk	12928	3753	3406	3497	2836.5	3613	-0.0430148	0.999994	-0.0217592	0.961257	-0.00633385	0.951817	-0.0511097	0.881989
ENSMUSG00000017778.14	Cox7c	12867	2273.5	2283.5	2413	1952	2473	0.0396276	0.999994	0.107221	0.784669	0.127258	0.534843	0.0708166	0.796499
ENSMUSG00000017781.17	Pitpna	18738	1320.5	1189.5	1123	1060.5	1130.5	-0.0337365	0.999994	-0.117235	0.816476	0.109305	0.845446	-0.177649	0.587612
ENSMUSG00000017801.15	Mlx	21428	749.5	595	604	425	647	-0.134294	0.999994	-0.144641	0.623448	-0.313532	0.114863	-0.123265	0.55749
ENSMUSG00000017802.14	Retreg3	67998	1328	1187.5	1278.5	1127	1304	-0.0662842	0.999994	0.00848295	0.998454	0.151067	0.635168	-0.0364606	0.939371
ENSMUSG00000017817.11	Jph2	59091	38.5	29.5	45.5	45.5	38.5	-0.116858	0.999994	0.104167	NA	0.341226	0.410413	-0.0561258	0.987498
ENSMUSG00000017830.15	Dhx58	80861	38.5	26.5	37	28.5	40	-0.105558	0.999994	0.0210983	NA	0.0380076	0.978428	0.0732937	0.985089
ENSMUSG00000017831.8	Rab5a	271457	1211	1275.5	1293.5	1140	1397	0.0691928	0.999994	0.0758926	0.83699	0.231122	0.272806	0.121134	0.63097
ENSMUSG00000017832.2	Hspb9	75482	17.5	14.5	22.5	26	31.5	-0.0900474	0.999994	0.00790174	NA	0.294155	NA	0.202042	NA
ENSMUSG00000017837.12	Nkiras2	71966	596	503	536	461	613	-0.111719	0.999994	-0.0667183	0.895095	0.0490537	0.961056	0.055341	0.969446
ENSMUSG00000017843.14	Ppp2r5c	26931	1894.5	1858.5	1887.5	1746.5	1997.5	0.011584	0.999994	0.0103304	0.970162	0.226925	0.353741	0.0234394	0.928145
ENSMUSG00000017858.12	Ift52	245866	344.5	285.5	277.5	220.5	279.5	-0.0763656	0.999994	-0.142658	0.689573	-0.128253	0.519826	-0.205134	0.431264
ENSMUSG00000017861.11	Mybl2	17865	5431.5	5853	5832	5023.5	5957	0.0963957	0.999994	0.0850025	0.816476	0.213994	0.291343	0.050534	0.820082
ENSMUSG00000017868.16	Sgk2	27219	27	31	20	9.5	14	0.147449	NA	-0.0402851	NA	-0.316881	NA	-0.248992	NA
ENSMUSG00000017897.18	Eya2	14049	3.5	4.5	5.5	6	8	-0.0230805	NA	-0.00437024	NA	0.0962659	NA	0.0942806	NA
ENSMUSG00000017922.14	Prl3c1	27372	0	0	0	0	0	NA	NA	NA	NA	NA	NA	NA	NA
ENSMUSG00000017929.13	B4galt5	56336	872	801.5	761.5	757.5	874	-0.0231116	0.999994	-0.113008	0.861332	0.185465	0.553051	-0.00405918	0.986419
ENSMUSG00000017943.15	Gdap1l1	228858	86.5	79.5	72.5	85	71.5	-0.00620809	0.999994	-0.100058	0.904854	0.305058	0.542697	-0.187284	0.749221
ENSMUSG00000017950.16	Hnf4a	15378	7	4	4	8.5	6.5	-0.0335574	NA	-0.0701894	NA	0.170563	NA	0.0123525	NA
ENSMUSG00000017969.13	Ptgis	19223	261	207.5	237	201	187.5	-0.0910613	0.999994	0.0350695	0.974969	0.100306	0.977568	-0.316258	0.35476
ENSMUSG00000017978.18	Cadps2	320405	22.5	21.5	31	22.5	21	-0.0379021	0.999994	0.156933	NA	0.137089	NA	-0.13023	NA
ENSMUSG00000017999.16	Ddx27	228889	3430.5	3222	3397.5	2969.5	4041.5	-0.0387033	0.999994	0.0160073	0.96318	0.163675	0.467816	0.197279	0.454372
ENSMUSG00000018001.18	Cyth3	19159	356.5	289	232	165	232	-0.0299748	0.999994	-0.304896	0.185844	-0.476997	0.0213426	-0.393806	0.0589484
ENSMUSG00000018008.8	Cyth4	72318	7.5	5	2	1	4	0.0189549	NA	-0.0721222	NA	-0.15478	NA	-0.00379329	NA
ENSMUSG00000018012.11	Rac3	170758	346	327.5	292.5	312.5	308	0.00881921	0.999994	-0.142555	0.821995	0.230658	0.534802	-0.149879	0.735478
ENSMUSG00000018040.9	Rrp7a	74778	2128.5	1958	2051.5	2003	2392	-0.0546132	0.999994	-0.01042	0.992835	0.264043	0.318342	0.12948	0.73397
ENSMUSG00000018042.18	Cyb5r3	109754	2054	1958	1829	1544.5	1788	0.0164382	0.999994	-0.0770296	0.879679	0.00506255	0.97004	-0.178007	0.529947
ENSMUSG00000018068.13	Ints2	70422	3466.5	3136	2857	2216.5	2805	-0.0227295	0.999994	-0.158035	0.58821	-0.188966	0.297846	-0.262322	0.19083
ENSMUSG00000018076.12	Med13l	76199	3878	4137	4375.5	3540.5	4405	0.100012	0.999994	0.168726	0.511888	0.215819	0.206416	0.114172	0.574737
ENSMUSG00000018102.5	H2bc4	68024	4684.5	4482.5	5008	3709	5197.5	-0.0105753	0.999994	0.118938	0.813428	0.00496389	0.946877	0.100675	0.781683
ENSMUSG00000018126.15	Baiap2l2	207495	31	20.5	20	19	11	-0.011145	NA	-0.0403138	NA	0.0694981	NA	-0.392653	NA
ENSMUSG00000018143.10	Mafk	17135	331.5	303	332.5	310	396.5	-0.0668276	0.999994	0.0173471	0.959254	0.23001	0.428971	0.17635	0.639639
ENSMUSG00000018160.15	Med1	19014	3406.5	2573.5	2642.5	1882.5	2734.5	-0.199102	0.912912	-0.199667	0.352087	-0.341652	0.041163	-0.228323	0.201197
ENSMUSG00000018166.8	Erbb3	13867	1367	1712.5	1916.5	1729	2156.5	0.207708	0.568593	0.361943	0.0209837	0.5449	0.000252751	0.458091	0.00223548
ENSMUSG00000018167.10	Stard3	59045	464.5	295.5	270	286	302	-0.236103	0.662379	-0.37107	0.0809176	-0.0512405	0.463186	-0.333297	0.0953305
ENSMUSG00000018168.8	Ikzf3	22780	4	4	5.5	4	9.5	-0.0267077	NA	-0.00771542	NA	-0.011015	NA	0.157111	NA
ENSMUSG00000018169.12	Mfng	17305	124.5	114	99.5	82.5	97.5	0.0282839	0.999994	-0.113533	0.821995	-0.0742615	0.73824	-0.210694	0.567729
ENSMUSG00000018171.9	Vmp1	75909	1233.5	1075.5	938.5	736.5	1000	-0.0335248	0.999994	-0.224868	0.401287	-0.267915	0.173664	-0.217982	0.323714
ENSMUSG00000018189.12	Uchl5	56207	863	785	826.5	677.5	862.5	-0.0500218	0.999994	0.00601572	0.999658	0.0454283	0.908051	-0.0106336	0.976323
ENSMUSG00000018196.18	Glrx2	69367	271.5	264.5	287.5	196	283.5	0.0150553	0.999994	0.0982583	0.886442	-0.0758179	0.90115	0.0166045	0.962517
ENSMUSG00000018199.9	Ro60	20822	1266.5	1151	1117.5	761.5	1034	-0.00714295	0.999994	-0.0562595	0.871954	-0.301042	0.15222	-0.237266	0.324573
ENSMUSG00000018209.15	Stk4	58231	3043.5	2588.5	2541	2065	2718	-0.102225	0.999994	-0.144403	0.639382	-0.114676	0.515146	-0.122922	0.583396
ENSMUSG00000018211.13	Wfdc15b	192201	0	0	0	0	0	NA	NA	NA	NA	NA	NA	NA	NA
ENSMUSG00000018217.12	Pmp22	18858	25.5	29	24.5	18	25	0.0543354	0.999994	-0.0132931	NA	-0.0787194	NA	-0.0264416	NA
ENSMUSG00000018238.6	Gdf9	14566	3.5	3.5	3.5	4	3.5	-0.00190785	NA	-0.00793667	NA	0.0741257	NA	-0.0213457	NA
ENSMUSG00000018239.9	Zcchc10	67966	774	733.5	771.5	534.5	846	-0.0226134	0.999994	0.0353331	0.970824	-0.115184	0.738871	0.100028	0.843649
ENSMUSG00000018259.13	Prl8a2	13529	0	0	0	0	0	NA	NA	NA	NA	NA	NA	NA	NA
ENSMUSG00000018263.11	Tbx5	21388	0.5	1	0.5	0	0	0.00885856	NA	0.00218798	NA	-0.0128885	NA	-0.0161397	NA
ENSMUSG00000018286.6	Psmb6	19175	5842.5	5691	5662	5887.5	6062	-0.002907	0.999994	-0.0188526	0.992805	0.334531	0.213271	0.0108544	0.946849
ENSMUSG00000018287.12	Spag7	216873	1321.5	1204	1211	1042.5	1221.5	-0.0339771	0.999994	-0.0322278	0.954044	0.0699031	0.877043	-0.0917497	0.81602
ENSMUSG00000018293.4	Pfn1	18643	15950.5	16263	16942	15797	18470.5	0.0334461	0.999994	0.0811574	0.826762	0.303991	0.146647	0.131154	0.604027
ENSMUSG00000018322.10	Tomm34	67145	1489	1496.5	1468.5	1232.5	1667	0.0468222	0.999994	0.0124734	0.961257	0.0944772	0.667043	0.111982	0.709558
ENSMUSG00000018326.9	Ywhab	54401	4311	4080	4065	3286	4229.5	-0.00130057	0.999994	-0.0148505	0.983238	0.00503941	0.996006	-0.037855	0.925168
ENSMUSG00000018334.18	Ksr1	16706	274.5	269	315.5	336	394.5	-0.0564613	0.999994	0.103638	0.746937	0.484613	0.0439698	0.309726	0.224947
ENSMUSG00000018339.11	Gpx3	14778	629	639.5	628	532	632	0.0525385	0.999994	0.0270183	0.951981	0.12094	0.649446	-0.0419159	0.982434
ENSMUSG00000018340.13	Anxa6	11749	1276.5	1394.5	1409.5	1222.5	1464.5	0.087266	0.999994	0.106827	0.765265	0.232336	0.280772	0.097926	0.687462
ENSMUSG00000018341.12	Il12rb2	16162	2	3.5	4.5	5	10	-0.028549	NA	-0.000943421	NA	0.0726358	NA	0.16823	NA
ENSMUSG00000018347.16	Zkscan6	52712	209.5	102	109.5	116	148.5	-0.341382	0.201724	-0.347632	0.0989185	-0.0673348	0.365185	-0.0987047	0.401058
ENSMUSG00000018362.14	Kpna2	16647	5044	5035.5	5247	4426.5	5820	0.0342107	0.999994	0.0752537	0.85116	0.165481	0.415346	0.146864	0.559299
ENSMUSG00000018363.16	Smurf2	66313	1495.5	1337	1371.5	1204	1430.5	-0.061058	0.999994	-0.0403297	0.937947	0.0879598	0.806155	-0.0622224	0.864644
ENSMUSG00000018372.13	Cep95	320162	260.5	223	260.5	186	284	-0.0931356	0.999994	0.0410188	0.986565	-0.0610551	0.845577	0.0901749	0.911859
ENSMUSG00000018377.10	Vezf1	22344	839	583.5	527.5	310	550.5	-0.148918	0.949647	-0.299322	0.107452	-0.762719	7.71e-05	-0.335081	0.0612536
ENSMUSG00000018378.13	2210416O15Rik	70393	53.5	58.5	46	50.5	57	0.0488448	0.999994	-0.114993	0.937859	0.158918	0.72483	-0.00949448	0.98099
ENSMUSG00000018379.17	Srsf1	110809	15192.5	14938	15657	13501.5	16828.5	0.0167164	0.999994	0.0704028	0.868451	0.187104	0.364276	0.102166	0.716954
ENSMUSG00000018381.15	Abi3	66610	32.5	36.5	38.5	20	23.5	0.0556568	0.999994	0.123974	NA	-0.149727	0.757923	-0.190163	0.773372
ENSMUSG00000018387.12	Shroom1	71774	15.5	17	16.5	17	19.5	-0.00036908	NA	-0.0210006	NA	0.137542	NA	0.0368129	NA
ENSMUSG00000018395.19	Kif3a	16568	281	239	196.5	153.5	197.5	-0.00755001	0.999994	-0.248522	0.372804	-0.281435	0.197483	-0.330792	0.167026
ENSMUSG00000018398.18	Septin8	20362	656.5	630.5	601.5	459	515.5	0.0388185	0.999994	-0.0300684	0.940373	-0.086878	0.715104	-0.299963	0.266294
ENSMUSG00000018401.17	Mtmr4	170749	2114.5	1768.5	1647.5	1573.5	2039.5	-0.108768	0.999994	-0.220821	0.443275	0.0147122	0.931758	-0.0192199	0.890761
ENSMUSG00000018405.7	Mrm1	217038	353	344	372	438	464.5	-0.0567656	0.999994	0.0270488	0.894078	0.524467	0.0369742	0.230179	0.419012
ENSMUSG00000018411.17	Mapt	17762	60.5	52.5	63	67	99.5	-0.0943713	0.999994	-0.0125301	0.929188	0.288879	0.37717	0.323185	0.428495
ENSMUSG00000018412.16	Kansl1	76719	3944.5	4361	4240.5	3296.5	4648.5	0.150612	0.999994	0.105982	0.728648	0.0850615	0.58523	0.160568	0.42966
ENSMUSG00000018415.14	Gid4	66771	1320	1168	1069	799	999	-0.034381	0.999994	-0.162323	0.568413	-0.250429	0.179086	-0.325912	0.100444
ENSMUSG00000018417.14	Myo1b	17912	1121	1204.5	1351.5	1122	1297.5	0.0830349	0.999994	0.216702	0.399294	0.291959	0.122331	0.0971589	0.63097
ENSMUSG00000018425.18	Dhx40	67487	1289.5	1091	902.5	606.5	892.5	-0.0377541	0.999994	-0.294922	0.149477	-0.551659	0.00194994	-0.391405	0.0312573
ENSMUSG00000018427.8	Ypel2	77864	72.5	71.5	68	30.5	58	0.0923875	0.999994	0.0486551	0.987672	-0.466961	0.20254	-0.158595	0.709095
ENSMUSG00000018428.15	Akap1	11640	6008.5	6453.5	6396	5805	6739	0.096659	0.999994	0.0807106	0.808177	0.276027	0.167835	0.105183	0.646993
ENSMUSG00000018433.14	Nol11	68979	3248	3152.5	3084.5	2249	3368	0.0263911	0.999994	-0.00916911	0.991988	-0.130096	0.609568	0.0399933	0.933193
ENSMUSG00000018442.13	Derl2	116891	921.5	712.5	748	515	792	-0.166144	0.999994	-0.131571	0.63787	-0.332366	0.0827147	-0.131183	0.513583
ENSMUSG00000018446.8	C1qbp	12261	7082.5	7091	7620.5	6052	8263.5	0.0317814	0.999994	0.11951	0.743928	0.122754	0.523136	0.164611	0.489893
ENSMUSG00000018449.12	Rpain	69723	173.5	153	144	111	149	-0.0103945	0.999994	-0.0850052	0.85901	-0.123991	0.633483	-0.117297	0.744335
ENSMUSG00000018451.7	6330403K07Rik	103712	70	56	60	43	33	-0.00133397	0.999994	0.0498417	0.932036	-0.064299	0.650745	-0.536549	0.0935167
ENSMUSG00000018459.15	Slc13a3	114644	2	5	5	4	4	0.0182555	NA	0.0215909	NA	0.0485162	NA	-0.00715248	NA
ENSMUSG00000018470.8	Kcnab3	16499	47.5	44	47	36.5	43.5	-0.0205612	0.999994	0.0120776	0.985937	0.0263864	0.972774	-0.0682968	0.903434
ENSMUSG00000018474.18	Chd3	216848	676	612	602.5	505.5	667	-0.0459327	0.999994	-0.0786728	0.882334	0.000447215	0.956393	-0.0162089	0.946957
ENSMUSG00000018476.7	Kdm6b	216850	2741	3081.5	3341	3001	3755.5	0.135121	0.999994	0.237403	0.209339	0.41569	0.00753453	0.331562	0.039973
ENSMUSG00000018479.12	Chct1	73634	0	0	0	0	0.5	-0.00162165	NA	-0.00289723	NA	-1.8e-06	NA	0.013049	NA
ENSMUSG00000018481.9	Appbp2	66884	4176.5	3960.5	4121	2860.5	4372.5	0.000251538	0.999994	0.0420152	0.958143	-0.149414	0.581182	0.0531686	0.914528
ENSMUSG00000018486.2	Wnt9b	22412	11	7.5	5	8	16	-0.0387598	NA	-0.149174	NA	0.028835	NA	0.219581	NA
ENSMUSG00000018500.2	Adora2b	11541	76.5	75	67	59.5	94.5	0.0103206	0.999994	-0.0965993	0.941562	-0.0120602	0.991717	0.189621	0.749221
ENSMUSG00000018501.17	Ncor1	20185	8414	8685	9509	6852	9953	0.0593657	0.999994	0.166331	0.58585	0.0781772	0.642325	0.153368	0.506872
ENSMUSG00000018507.16	Trpv2	22368	73.5	89.5	78.5	82	67	0.113873	0.999994	0.0115887	0.926796	0.31705	0.324812	-0.210211	0.884773
ENSMUSG00000018509.8	Cenpv	73139	331	320	353.5	380	403	-0.0495238	0.999994	0.042899	0.895743	0.406739	0.168336	0.125445	0.711245
ENSMUSG00000018537.16	Pcgf2	22658	1455.5	1708	1777	1231	1791	0.183273	0.999994	0.244755	0.266714	0.066055	0.588559	0.186576	0.331284
ENSMUSG00000018541.10	Cwc25	67480	801	472	526	503.5	629.5	-0.401004	0.073126	-0.33	0.0805289	-0.0883571	0.389388	-0.163484	0.298039
ENSMUSG00000018543.8	Spmap1	72215	10.5	20.5	22	8.5	17.5	0.0806123	NA	0.163572	NA	-0.189216	NA	0.0400559	NA
ENSMUSG00000018547.8	Pip4k2b	108083	2819	2657.5	2668.5	2016	2680.5	0.00023616	0.999994	-0.00543734	0.987672	-0.0723211	0.766334	-0.0686152	0.848229
ENSMUSG00000018548.15	Trim37	68729	2182	2198.5	2093	1927	2071	0.0552741	0.999994	-0.0182989	0.997089	0.187051	0.453863	-0.09653	0.860553
ENSMUSG00000018554.13	Ybx2	53422	186.5	183	186	172	191.5	1.36e-05	0.999994	0.0185243	0.963926	0.202089	0.539715	-0.0175862	0.985952
ENSMUSG00000018559.16	Ctdnep1	67181	1330	1301.5	1345	1107	1368	0.0172304	0.999994	0.0488094	0.928361	0.0999981	0.684832	0.00429996	0.973613
ENSMUSG00000018565.17	Elp5	54351	1251	1081.5	1035	883.5	1165	-0.0713867	0.999994	-0.151132	0.682962	-0.0578033	0.742778	-0.0662663	0.799939
ENSMUSG00000018566.14	Slc2a4	20528	30.5	54	44	28.5	37.5	0.183183	0.999994	0.0874585	NA	-0.0586926	0.805225	-0.0969478	0.917301
ENSMUSG00000018567.14	Gabarap	56486	1026.5	1018	869.5	670	822.5	0.0746012	0.999994	-0.121001	0.77474	-0.173357	0.451322	-0.273543	0.286422
ENSMUSG00000018569.12	Cldn7	53624	1648.5	1684.5	1805.5	1624	1624	0.0465131	0.999994	0.120875	0.778375	0.302871	0.19704	-0.0954971	0.933201
ENSMUSG00000018570.17	2810408A11Rik	70419	108	86.5	88	74	114	-0.078634	0.999994	-0.0973812	0.869626	-0.0589616	0.796209	0.106799	0.973613
ENSMUSG00000018572.10	Phf23	78246	2859	3296	3206	3014.5	3452.5	0.148191	0.999994	0.109964	0.689573	0.351077	0.0631782	0.153622	0.448611
ENSMUSG00000018574.14	Acadvl	11370	345	335.5	300	296.5	366.5	0.00873605	0.999994	-0.126998	0.874592	0.147765	0.678857	0.0564254	0.922126
ENSMUSG00000018581.15	Dnah11	13411	37.5	42.5	35	25	46.5	0.0761434	0.999994	-0.0568959	NA	-0.128853	0.915718	0.0969601	0.872407
ENSMUSG00000018583.5	G3bp1	27041	20048.5	20190.5	21372.5	17581	23434	0.0400205	0.999994	0.109744	0.754558	0.164391	0.379445	0.171051	0.448529
ENSMUSG00000018585.9	Atox1	11927	1252.5	1198	1232.5	1233.5	1326	-0.0133682	0.999994	0.00110853	0.976384	0.310729	0.23918	0.0336228	0.909889
ENSMUSG00000018589.8	Glra2	237213	1.5	2	2	0	2	0.0114842	NA	0.0140889	NA	-0.0779195	NA	0.0193772	NA
ENSMUSG00000018593.13	Sparc	20692	5141.5	5383	5691.5	5246	6373	0.0552655	0.999994	0.128092	0.673751	0.334681	0.0771885	0.213196	0.318324
ENSMUSG00000018595.6	Glra4	14657	33	23.5	32.5	24	47	-0.0700614	0.999994	-0.00444567	NA	0.00783061	0.870873	0.187679	0.814647
ENSMUSG00000018599.5	Mief2	237781	427.5	292	283	332.5	307	-0.184742	0.999994	-0.254422	0.382825	0.189094	0.95066	-0.232954	0.346553
ENSMUSG00000018604.18	Tbx3	21386	407.5	666	519	372.5	487	0.453409	0.0387052	0.192729	0.304481	0.126483	0.289529	0.0569974	0.534312
ENSMUSG00000018620.3	Mmp20	30800	0	0	0.5	0.5	0	-0.00311856	NA	0.00737464	NA	0.0170879	NA	-0.00878215	NA
ENSMUSG00000018623.9	Mmp7	17393	0	0	0	0	0	NA	NA	NA	NA	NA	NA	NA	NA
ENSMUSG00000018634.10	Crhr1	12921	1	1	1	0.5	1	0.000898551	NA	0.00102808	NA	-0.0148753	NA	0.00403187	NA
ENSMUSG00000018648.15	Dusp14	56405	122	128	133.5	84.5	122.5	0.064978	0.999994	0.109559	0.880268	-0.155435	0.791693	-0.042007	0.98322
ENSMUSG00000018651.14	Tada2a	217031	1128.5	1086	1042.5	793.5	1226	0.0123889	0.999994	-0.0507487	0.940373	-0.0937596	0.741201	0.0837864	0.857338
ENSMUSG00000018654.17	Ikzf1	22778	21.5	15.5	26	24.5	20.5	-0.107551	0.999994	0.112678	NA	0.257889	NA	-0.0674393	NA
ENSMUSG00000018656.5	Tcaf3	403088	0	0	0.5	0	0	-0.00162728	NA	0.00992399	NA	-1.78e-05	NA	-0.00516578	NA
ENSMUSG00000018659.12	Pnpo	103711	520	480	427	413	491.5	-0.0102711	0.999994	-0.153063	0.776368	0.0875884	0.881666	-0.0553708	0.884563
ENSMUSG00000018661.17	Cog1	16834	996	916	861	661.5	971.5	-0.0185957	0.999994	-0.10017	0.828641	-0.150337	0.512023	-0.0202031	0.923488
ENSMUSG00000018666.13	Cbx1	12412	8511.5	8452	8796.5	7327	9007.5	0.0318014	0.999994	0.0747497	0.866067	0.155747	0.476366	0.0598076	0.83102
ENSMUSG00000018669.14	Cdk5rap3	80280	1556	1396.5	1401.5	1643.5	1520	-0.0607956	0.999994	-0.0831026	0.931137	0.394868	0.243498	-0.0487647	0.949821
ENSMUSG00000018672.15	Copz2	56358	14.5	3	9.5	8	8.5	-0.128665	NA	0.0134397	NA	0.0461114	NA	-0.0340329	NA
ENSMUSG00000018677.9	Slc25a39	68066	2143	2246.5	2211.5	2111	2493	0.0725732	0.999994	0.0494949	0.874592	0.302834	0.127974	0.141698	0.547915
ENSMUSG00000018678.13	Sp2	78912	1395.5	1181	1106.5	739.5	1120.5	-0.0611718	0.999994	-0.156173	0.599986	-0.386118	0.0598849	-0.205777	0.355282
ENSMUSG00000018697.14	Aatf	56321	1387	1320	1216	1283	1405.5	-0.00351951	0.999994	-0.120607	0.865943	0.244495	0.417985	-0.0131546	0.983339
ENSMUSG00000018698.15	Lhx1	16869	13	16	25	19.5	27.5	-0.058295	NA	0.142951	NA	0.158074	NA	0.189131	NA
ENSMUSG00000018707.13	Dync1h1	13424	26708	26719	27118.5	22649	26958	0.0490252	0.999994	0.0634467	0.886442	0.131637	0.523479	-0.020639	0.994651
ENSMUSG00000018727.19	Cpsf4l	52670	165.5	168.5	191.5	192.5	211	-0.0393064	0.999994	0.0762589	0.859654	0.383199	0.203168	0.114831	0.735558
ENSMUSG00000018733.10	Pex12	103737	420.5	428.5	462.5	353	493	0.0329431	0.999994	0.119966	0.77779	0.0686961	0.728376	0.14143	0.633924
ENSMUSG00000018736.14	Ndel1	83431	617	559.5	558.5	468	605.5	-0.0416219	0.999994	-0.0512391	0.928491	0.0141679	0.994074	-0.0278109	0.931457
ENSMUSG00000018740.14	Slc25a35	71998	74	72	60.5	37.5	51.5	0.090995	0.999994	-0.0572782	0.875976	-0.292865	0.368529	-0.256897	0.493919
ENSMUSG00000018750.14	Zbtb4	75580	51.5	41.5	50	40.5	44.5	-0.0603337	0.999994	0.0501121	0.996655	0.0588204	0.999454	-0.0975155	0.858073
ENSMUSG00000018752.19	Tnfsfm13	619441	6.5	7.5	8	6	8	0.00657515	NA	0.00883419	NA	0.0148941	NA	0.0122875	NA
ENSMUSG00000018761.14	Mpdu1	24070	2287	2272	2178.5	2087	2291.5	0.0348862	0.999994	-0.0341532	0.986841	0.229062	0.346435	-0.0194578	0.998745
ENSMUSG00000018765.5	Fxr2	23879	4351.5	4218.5	4397.5	4210.5	4717.5	-0.00971187	0.999994	0.0351889	0.930731	0.292617	0.197386	0.0673616	0.825855
ENSMUSG00000018770.9	Atp5mc3	228033	4562.5	4541.5	4815.5	4271.5	4915.5	0.021573	0.999994	0.0906888	0.836156	0.241314	0.284025	0.0542631	0.840832
ENSMUSG00000018774.13	Cd68	12514	259	245	258	170	295.5	-0.00581044	0.999994	0.0486387	0.951981	-0.159628	0.73932	0.151562	0.77303
ENSMUSG00000018776.10	Slc35g3	56293	1	5	0.5	0.5	4	0.0534478	NA	-0.0559793	NA	-0.0764528	NA	0.0738074	NA
ENSMUSG00000018796.13	Acsl1	14081	533.5	474	419	287.5	345.5	0.0105845	0.999994	-0.150525	0.604563	-0.342052	0.0986822	-0.479982	0.0239189
[truncated: 54,305 more rows]

## Sheet: IAAtimecourse_introns
GeneID	symbol	entrez	Introns_control	Introns_IAA2h	Introns_IAA4h	Introns_IAA6h	Introns_IAA8h	log2FoldChange_IAA2hvsControl	padj_IAA2hvsControl	log2FoldChange_IAA4hvsControl	padj_IAA4hvsControl	log2FoldChange_IAA6hvsControl	padj_IAA6hvsControl	log2FoldChange_IAA8hvsControl	padj_IAA8hvsControl
ENSMUSG00000000001.4	Gnai3	14679	3929.5	3904	4017	3272.5	4180	0.0342183	0.999716	0.041663	0.965902	0.0811372	0.773637	-0.00882484	0.994959
ENSMUSG00000000003.15	Pbsn	54192	0	0	0	0	0	NA	NA	NA	NA	NA	NA	NA	NA
ENSMUSG00000000028.15	Cdc45	12544	1019	973.5	928	809.5	1122.5	-0.0041863	0.999716	-0.105411	0.880464	0.0465187	0.902903	0.0222595	0.976998
ENSMUSG00000000031.16	H19	14955	5.5	8	2	4	11	0.0346037	NA	-0.121552	NA	-0.0389106	NA	0.147626	NA
ENSMUSG00000000037.17	Scml2	107815	54	39.5	39	27	29.5	0.00832831	0.999716	-0.0284048	0.909856	-0.131104	0.613923	-0.325537	0.371989
ENSMUSG00000000049.11	Apoh	11818	1.5	0.5	2.5	2	0	-0.00934023	NA	0.0159456	NA	0.0316855	NA	-0.0378593	NA
ENSMUSG00000000056.7	Narf	67608	852	760	684	475	648	0.000593222	0.999716	-0.152804	0.677721	-0.363926	0.147179	-0.334176	0.199069
ENSMUSG00000000058.6	Cav2	12390	0	0	0	0	0	NA	NA	NA	NA	NA	NA	NA	NA
ENSMUSG00000000078.7	Klf6	23849	2800	3226.5	3292.5	2530.5	3277.5	0.156725	0.999716	0.163206	0.67555	0.115731	0.604387	0.0522397	0.829545
ENSMUSG00000000085.16	Scmh1	29871	390.5	345	363.5	282	415	-0.0386482	0.999716	-0.0521572	0.9613	-0.0423158	0.887634	-0.026678	0.936226
ENSMUSG00000000088.7	Cox5a	12858	1334.5	1370.5	1350.5	1210	1481	0.0445096	0.999716	-0.000695523	0.98567	0.176966	0.595682	0.0348605	0.923732
ENSMUSG00000000093.6	Tbx2	21385	0	1	0	5	0	-0.00225209	NA	-0.0178403	NA	0.0862902	NA	-0.0262202	NA
ENSMUSG00000000094.12	Tbx4	21387	91.5	97.5	93	62.5	99	0.0628573	0.999716	0.024253	0.987975	-0.144158	0.847065	-0.0334409	0.991299
ENSMUSG00000000103.12	Zfy2	22768	2	0	0	0.5	3	-0.0147658	NA	-0.023933	NA	-0.0126766	NA	0.0476802	NA
ENSMUSG00000000120.6	Ngfr	18053	590	929	940.5	953	980	0.272375	0.255471	0.30581	0.0893514	0.664113	0.000685615	0.304111	0.0670277
ENSMUSG00000000125.5	Wnt3	22415	358	444	438.5	367.5	402	0.211509	0.855369	0.182731	0.575432	0.246684	0.293495	-0.0370649	0.926102
ENSMUSG00000000126.11	Wnt9a	216795	125	176.5	157.5	157.5	203.5	0.214469	0.712722	0.0851847	0.675196	0.3608	0.111948	0.300128	0.186329
ENSMUSG00000000127.15	Fer	14158	953	729.5	849	631	1133.5	-0.111952	0.999716	-0.0862665	0.916298	-0.047012	0.869891	0.102708	0.994874
ENSMUSG00000000131.15	Xpo6	74204	4865	5258	5632	5130.5	6720	0.0858849	0.999716	0.125984	0.714648	0.346667	0.0896813	0.247829	0.259111
ENSMUSG00000000134.17	Tfe3	209446	3386	3464	3352.5	2573	3535.5	0.0740848	0.999716	0.0118328	0.986776	-0.0283047	0.952111	-0.0316552	0.967525
ENSMUSG00000000142.15	Axin2	12006	723	878	903.5	778	913.5	0.180397	0.915847	0.200646	0.481598	0.33349	0.118599	0.110553	0.592079
ENSMUSG00000000148.17	Brat1	231841	642.5	633.5	709.5	814.5	973	-0.0711151	0.999716	0.0132931	0.947037	0.490028	0.106291	0.314002	0.323518
ENSMUSG00000000149.10	Gna12	14673	742.5	715.5	776.5	682.5	908	-0.0104507	0.999716	0.0153452	0.980175	0.171937	0.672184	0.0518092	0.922552
ENSMUSG00000000154.16	Slc22a18	18400	37	25.5	35.5	21.5	28.5	-0.0617533	0.999716	0.0911043	0.995235	-0.0720182	0.768477	-0.127378	0.775592
ENSMUSG00000000157.16	Itgb2l	16415	0	0	0	0	0	NA	NA	NA	NA	NA	NA	NA	NA
ENSMUSG00000000159.16	Igsf5	72058	0	0	0	1	0	-0.00394263	NA	-0.0067237	NA	0.0425049	NA	-0.0117145	NA
ENSMUSG00000000167.14	Pih1d2	72614	0	0	0	0	0	NA	NA	NA	NA	NA	NA	NA	NA
ENSMUSG00000000168.9	Dlat	235339	1969.5	1737.5	1722	1292.5	1525.5	-0.0407356	0.999716	-0.0758146	0.885236	-0.153201	0.546702	-0.339971	0.197503
ENSMUSG00000000171.5	Sdhd	66925	1744	1574.5	1628	1310	1771	-0.0567155	0.999716	-0.0463129	0.961348	-0.0275206	0.904622	-0.0345179	0.926643
ENSMUSG00000000182.9	Fgf23	64654	1	0	2	0	0	-0.0102081	NA	0.0390281	NA	-0.0238241	NA	-0.0244547	NA
ENSMUSG00000000183.6	Fgf6	14177	0	0	0	0	0	NA	NA	NA	NA	NA	NA	NA	NA
ENSMUSG00000000184.12	Ccnd2	12444	0	0	0	0	0	NA	NA	NA	NA	NA	NA	NA	NA
ENSMUSG00000000194.13	Gpr107	277463	1928.5	1613.5	1698.5	1510.5	2123	-0.140613	0.999716	-0.129257	0.7875	0.0465969	0.953066	0.0342425	0.989842
ENSMUSG00000000197.8	Nalcn	338370	0	0	0	0	0	NA	NA	NA	NA	NA	NA	NA	NA
ENSMUSG00000000202.9	Btbd17	72014	135	191	274	272.5	248.5	0.0242779	0.952664	0.384238	0.0642727	0.696239	0.00185948	0.211074	0.174545
ENSMUSG00000000204.16	Slfn4	20558	0	0	0	0	0	NA	NA	NA	NA	NA	NA	NA	NA
ENSMUSG00000000214.11	Th	21823	0	0	0	0	0	NA	NA	NA	NA	NA	NA	NA	NA
ENSMUSG00000000215.11	Ins2	16334	0	0.5	0	0	0	0.00774521	NA	-0.00362674	NA	2.13e-06	NA	-0.00720825	NA
ENSMUSG00000000216.8	Scnn1g	20278	0	0	0	0	0	NA	NA	NA	NA	NA	NA	NA	NA
ENSMUSG00000000223.13	Drp2	13497	11	9.5	10	7.5	19	-0.0194385	NA	-0.0475355	NA	-0.0498362	NA	0.161002	NA
ENSMUSG00000000244.17	Tspan32	27027	8.5	6	5.5	16.5	11.5	-0.0653997	NA	-0.134588	NA	0.378815	NA	0.0223817	NA
ENSMUSG00000000247.11	Lhx2	16870	4.5	6	5	9	11	-0.00966604	NA	-0.0269971	NA	0.0657301	NA	0.0572478	NA
ENSMUSG00000000248.16	Clec2g	70809	14	11.5	17.5	14	14.5	-0.051715	0.999716	0.0915562	NA	0.0920895	NA	-0.0484337	NA
ENSMUSG00000000253.13	Gmpr	66355	0	0	0	0	0	NA	NA	NA	NA	NA	NA	NA	NA
ENSMUSG00000000263.15	Glra1	14654	1	7.5	6	3	8.5	0.0453184	NA	0.0236614	NA	-0.0544222	NA	0.0768382	NA
ENSMUSG00000000266.11	Mid2	23947	14	12.5	11.5	9.5	3.5	0.0480274	NA	0.0294538	NA	0.0309985	NA	-0.374879	NA
ENSMUSG00000000275.16	Trim25	217069	5332.5	6410	6822.5	5237	6589.5	0.193551	0.841513	0.262123	0.294033	0.244186	0.230175	0.132051	0.512789
ENSMUSG00000000276.11	Dgke	56077	612.5	769.5	754.5	582.5	914	0.25639	0.450528	0.198483	0.390708	0.203661	0.255842	0.351748	0.0515591
ENSMUSG00000000278.10	Scpep1	74617	694	831	866	745.5	917.5	0.16884	0.952664	0.180291	0.543523	0.329125	0.129791	0.160703	0.457323
ENSMUSG00000000282.12	Mnt	17428	1853.5	2123.5	1919	1761.5	2172.5	0.178377	0.99097	0.0198717	0.957255	0.232357	0.305395	0.0816392	0.753016
ENSMUSG00000000290.13	Itgb2	16414	14	20	23.5	11.5	12.5	0.0692908	0.999716	0.177382	NA	-0.0655767	NA	-0.183073	NA
ENSMUSG00000000295.13	Hddc2	69692	331	301	300.5	248.5	308	-0.0265155	0.999716	-0.0529933	0.959621	0.00479141	0.946579	-0.136573	0.782908
ENSMUSG00000000296.8	Tpd52l1	21987	325.5	368.5	379.5	244.5	401.5	0.109408	0.999716	0.106355	0.890147	-0.121462	0.924291	0.0853479	0.835185
ENSMUSG00000000301.16	Pemt	18618	0	0	0	0	0	NA	NA	NA	NA	NA	NA	NA	NA
ENSMUSG00000000303.12	Cdh1	12550	32545	33474	34924	26694	35195	0.075282	0.999716	0.107349	0.823785	0.0458408	0.837352	0.0058566	0.966988
ENSMUSG00000000305.12	Cdh4	12561	1224	1950	2910.5	2142	3809.5	0.00984106	0.951208	0.25363	0.197703	0.358223	0.0615372	0.441783	0.0562976
ENSMUSG00000000308.14	Ckmt1	12716	247	251.5	241	222	264.5	0.0367918	0.999716	-0.0293715	0.999013	0.155182	0.712035	-0.0204671	0.992895
ENSMUSG00000000317.11	Bcl6b	12029	355.5	495	459.5	347.5	505.5	0.304172	0.359321	0.202447	0.414247	0.175308	0.336735	0.246806	0.227894
ENSMUSG00000000318.16	Clec10a	17312	0	0	0	0	0	NA	NA	NA	NA	NA	NA	NA	NA
ENSMUSG00000000320.10	Alox12	11684	42.5	54.5	52.5	36.5	50.5	0.0848395	0.999716	0.0743828	0.933862	-0.031535	0.909817	-0.0107589	0.942381
ENSMUSG00000000325.16	NA	NA	554.5	528	559	483.5	619.5	-0.0255435	0.999716	0.0124593	0.987144	0.135278	0.747706	0.0187753	0.971612
ENSMUSG00000000326.13	Comt	12846	362	284	220.5	141	185.5	-0.0159566	0.999716	-0.336564	0.131865	-0.650546	0.00303537	-0.66968	0.00248605
ENSMUSG00000000339.14	Rtca	66368	869.5	711	704.5	543.5	748	-0.143051	0.999716	-0.196818	0.468642	-0.245933	0.22172	-0.240582	0.24714
ENSMUSG00000000340.10	Dbt	13171	884.5	688.5	682.5	498.5	778.5	-0.152779	0.999716	-0.228795	0.425664	-0.31376	0.158758	-0.170682	0.444078
ENSMUSG00000000346.9	Dazap2	23994	920.5	857	1025	632	1140	-0.0421984	0.999716	0.133821	0.905166	-0.200464	0.661638	0.188932	0.714411
ENSMUSG00000000355.13	Mcts1	68995	467.5	476.5	525.5	342.5	564	0.0371828	0.999716	0.128643	0.870027	-0.116997	0.853173	0.110738	0.805845
ENSMUSG00000000359.3	Rem1	19700	8.5	22	13.5	11	11.5	0.173863	0.932947	-0.00475094	NA	0.0249699	NA	-0.11442	NA
ENSMUSG00000000365.9	Rnf17	30054	12.5	0	0	0	0	-0.0112652	NA	-0.0182406	NA	-0.0271653	NA	-0.0267657	NA
ENSMUSG00000000374.8	Trappc10	216131	1177.5	868.5	817.5	672	968	-0.219914	0.628891	-0.358799	0.0734558	-0.30559	0.0989598	-0.264082	0.167305
ENSMUSG00000000378.15	Ccm2	216527	1235	1155	1319	1086.5	1507.5	-0.051282	0.999716	0.0836017	0.916227	0.141209	0.601706	0.14433	0.642692
ENSMUSG00000000381.10	Wap	22373	0	2	1.5	0.5	0	0.0180573	NA	0.00953218	NA	-0.00684828	NA	-0.0250657	NA
ENSMUSG00000000384.15	Tbrg4	21379	5778	5998.5	6526.5	5279	6954	0.0640777	0.999716	0.143055	0.70042	0.194088	0.380878	0.125548	0.624317
ENSMUSG00000000385.8	Tmprss2	50528	21	16.5	17.5	17	15.5	-0.0225409	0.999716	-0.0102637	NA	0.0812564	NA	-0.116852	NA
ENSMUSG00000000386.16	Mx1	17857	0.5	0.5	0	0	0.5	0.00383074	NA	-0.00993493	NA	-0.0094455	NA	0.00651266	NA
ENSMUSG00000000392.17	Fap	14089	0	0	0	0	0	NA	NA	NA	NA	NA	NA	NA	NA
ENSMUSG00000000394.15	Gcg	14526	0	0	0	0	0	NA	NA	NA	NA	NA	NA	NA	NA
ENSMUSG00000000399.10	Ndufa9	66108	1357	1198	1098.5	867.5	1057	-0.0440159	0.999716	-0.184889	0.577729	-0.18883	0.406083	-0.345251	0.134467
ENSMUSG00000000402.2	Egfl6	54156	21.5	31	43.5	36	56	-0.0303824	0.999716	0.164347	0.43667	0.235324	0.255593	0.357626	0.166071
ENSMUSG00000000409.14	Lck	16818	281.5	321.5	305	245	346	0.123655	0.999716	0.0257556	0.957255	0.0989334	0.708554	0.116765	0.724581
ENSMUSG00000000411.7	Tssk3	58864	1.5	2.5	3.5	2.5	2	-0.00211712	NA	0.0367754	NA	0.042784	NA	-0.0376798	NA
ENSMUSG00000000416.16	Cttnbp2	30785	95.5	90	94	93	96.5	-0.0224419	0.999716	-0.00656572	0.996637	0.171136	0.790072	-0.0725244	0.968314
ENSMUSG00000000420.15	Galnt1	14423	1556	1673	1645	1241.5	1876.5	0.121723	0.999716	0.0662526	0.922713	-0.00294298	0.94188	0.124719	0.657398
ENSMUSG00000000435.1	Myf5	17877	2	1.5	1.5	2	1.5	-0.00380216	NA	-0.0119436	NA	0.0408106	NA	-0.0175973	NA
ENSMUSG00000000439.9	Mkrn2	67027	597.5	482	491	357	568	-0.117186	0.999716	-0.135765	0.761677	-0.251892	0.349723	-0.0629294	0.795514
ENSMUSG00000000440.12	Pparg	19016	0.5	0	1.5	1.5	2	-0.0107219	NA	0.00426229	NA	0.0184816	NA	0.0133409	NA
ENSMUSG00000000441.17	Raf1	110157	1805.5	2068	2279.5	1760	2642	0.11373	0.999716	0.17049	0.619811	0.20083	0.387199	0.240007	0.340214
ENSMUSG00000000486.13	Septin1	54204	993.5	1141	1144.5	960	1260.5	0.178836	0.924556	0.12352	0.704356	0.275278	0.18583	0.182443	0.391685
ENSMUSG00000000489.7	Pdgfb	18591	4.5	36.5	0	24.5	7	0.0161226	0.999716	-0.0189791	NA	0.0253958	NA	-0.0153131	NA
ENSMUSG00000000530.16	Acvrl1	11482	49.5	40.5	45.5	26	43	-0.012747	0.999716	0.0488571	0.987975	-0.210033	0.631614	-0.0596995	0.887208
ENSMUSG00000000531.5	Tamalin	56149	124.5	184	165.5	137	173.5	0.221595	0.791181	0.107895	0.693928	0.190334	0.398361	0.0773988	0.623382
ENSMUSG00000000532.11	Acvr1b	11479	1094.5	1059.5	984	808	1048.5	0.0260248	0.999716	-0.0969642	0.90242	-0.0454402	0.870994	-0.13728	0.700503
ENSMUSG00000000538.18	Tom1l2	216810	582.5	412	343	262.5	447.5	-0.0942242	0.999716	-0.359789	0.173204	-0.406305	0.0962251	-0.239566	0.274493
ENSMUSG00000000544.14	Gpa33	59290	2662	2731.5	2782	1862	2554	0.0919892	0.999716	0.0826283	0.926825	-0.0515557	0.920019	-0.135235	0.772659
ENSMUSG00000000552.10	Zfp385a	29813	924	957	853.5	642.5	913.5	0.0973574	0.999716	-0.0674566	0.957255	-0.149336	0.662375	-0.0827285	0.874224
ENSMUSG00000000555.8	Itga5	16402	1463	2122.5	2443.5	2095	2476	0.274344	0.228736	0.45762	0.00818146	0.59357	0.000600671	0.385539	0.0200427
ENSMUSG00000000560.9	Gabra2	14395	11.5	13	15	9	24	-0.0228435	0.999716	0.0330455	NA	-0.103358	NA	0.26104	NA
ENSMUSG00000000561.14	Wdr77	70465	0.5	0.5	0	0	0	0.00577232	NA	-0.00680607	NA	-0.00475947	NA	-0.0118343	NA
ENSMUSG00000000562.5	Adora3	11542	0	0	0	0	0	NA	NA	NA	NA	NA	NA	NA	NA
ENSMUSG00000000563.17	Atp5pb	11950	3244	2990	3006	2695.5	3229.5	-0.0335342	0.999716	-0.0570916	0.96522	0.11224	0.818629	-0.0610874	0.918063
ENSMUSG00000000567.5	Sox9	20682	20	25	37.5	35.5	51.5	-0.091015	0.999716	0.124432	0.572418	0.292043	0.24075	0.348612	0.220269
ENSMUSG00000000568.15	Hnrnpd	11991	7125.5	7377.5	7848.5	5144.5	8443	0.0643589	0.999716	0.115729	0.882742	-0.154155	0.752288	0.115952	0.789069
ENSMUSG00000000579.14	Dynlt1c	100040563	0	0	0	0	0	NA	NA	NA	NA	NA	NA	NA	NA
ENSMUSG00000000581.8	C1d	57316	582	494.5	411	265	348	0.00803884	0.999716	-0.243556	0.371981	-0.508523	0.0309172	-0.553265	0.0167626
ENSMUSG00000000594.7	Gm2a	14667	302.5	302.5	274.5	194	282.5	0.0608976	0.999716	-0.0663698	0.956995	-0.18171	0.65881	-0.0966763	0.864186
ENSMUSG00000000600.15	Krit1	79264	901.5	718	683	459.5	840.5	-0.137505	0.999716	-0.250294	0.341628	-0.453686	0.0287644	-0.115984	0.572892
ENSMUSG00000000605.9	Clcn4	12727	299.5	226.5	180	152.5	173.5	-0.0514411	0.999716	-0.33916	0.182981	-0.318104	0.168257	-0.511285	0.0354414
ENSMUSG00000000606.18	Vmn2r88	669149	0	0	0	0	0	NA	NA	NA	NA	NA	NA	NA	NA
ENSMUSG00000000617.14	Grm6	108072	0	0	0	0	0	NA	NA	NA	NA	NA	NA	NA	NA
ENSMUSG00000000627.15	Sema4f	20355	0	0	0	0	0	NA	NA	NA	NA	NA	NA	NA	NA
ENSMUSG00000000628.10	Hk2	15277	8834	8908.5	8891.5	7951	9144	0.0444039	0.999716	0.016439	0.980351	0.182543	0.533761	-0.0495108	0.965045
ENSMUSG00000000631.20	Myo18a	360013	1886.5	1832.5	1988	1854.5	2112	-0.0176228	0.999716	0.0608411	0.941644	0.298547	0.241679	0.0385844	0.912919
ENSMUSG00000000632.13	Sez6	20370	76	86	124	118.5	175	-0.0892085	0.999716	0.217794	0.398267	0.41405	0.108759	0.521713	0.055149
ENSMUSG00000000673.9	Haao	107766	5	0.5	7	3	10.5	-0.0670739	NA	0.0427485	NA	-0.0324126	NA	0.139718	NA
ENSMUSG00000000682.7	Cd52	23833	0	0	0	0	0	NA	NA	NA	NA	NA	NA	NA	NA
ENSMUSG00000000686.11	Abhd15	67477	0	0	0	0	0	NA	NA	NA	NA	NA	NA	NA	NA
ENSMUSG00000000690.5	Hoxb6	15414	0	0	0	0	0	NA	NA	NA	NA	NA	NA	NA	NA
ENSMUSG00000000693.10	Loxl3	16950	52.5	21	43.5	26	30	-0.238003	0.631287	0.104956	0.9613	-0.0712291	0.584581	-0.227554	0.430953
ENSMUSG00000000701.8	Tcl1b5	27382	0	1	0	0	0	0.0155517	NA	-0.00678455	NA	-0.00472724	NA	-0.011803	NA
ENSMUSG00000000706.16	Btn1a1	12231	6	4	3	3.5	3	-0.00141311	NA	-0.0189186	NA	0.00754147	NA	-0.042776	NA
ENSMUSG00000000708.14	Kat2b	18519	2026	2377	2660.5	1866	2903	0.14971	0.999716	0.213894	0.494425	0.154254	0.455794	0.213277	0.375626
ENSMUSG00000000711.3	Rab5b	19344	680	605.5	677	520	693.5	-0.0816398	0.999716	0.0181897	0.997524	0.000501631	0.972716	-0.0471782	0.918063
ENSMUSG00000000724.10	Cryba1	12957	0	0	0	0	0	NA	NA	NA	NA	NA	NA	NA	NA
ENSMUSG00000000730.13	Dnmt3l	54427	5472	6233	6016	6561	6507.5	0.0623689	0.999716	0.00924393	0.94878	0.398509	0.241679	0.0515381	0.806787
ENSMUSG00000000731.15	Aire	11634	137	149	188	125	225	0.0305072	0.999716	0.195679	0.613508	0.0789117	0.666228	0.32223	0.291997
ENSMUSG00000000732.9	Icosl	50723	0	0	0	0	0	NA	NA	NA	NA	NA	NA	NA	NA
ENSMUSG00000000738.18	Spg7	234847	0	0	0	0	0	NA	NA	NA	NA	NA	NA	NA	NA
ENSMUSG00000000739.14	Sult5a1	57429	0	0	0	0	0	NA	NA	NA	NA	NA	NA	NA	NA
ENSMUSG00000000740.12	Rpl13	270106	0	0	0	0	0	NA	NA	NA	NA	NA	NA	NA	NA
ENSMUSG00000000743.9	Chmp1a	234852	0	0	0	0	0	NA	NA	NA	NA	NA	NA	NA	NA
ENSMUSG00000000751.13	Rpa1	68275	6724.5	6616.5	6837.5	6192	6977	0.0134333	0.999716	0.0268861	0.977781	0.223181	0.426787	-0.0515624	0.957085
ENSMUSG00000000753.15	Serpinf1	20317	43	40.5	34	24.5	27.5	0.0732854	0.999716	-0.0438613	0.941644	-0.128561	0.711691	-0.282128	0.532443
ENSMUSG00000000759.14	Tubgcp3	259279	1344.5	1148.5	1072.5	880.5	1343.5	-0.096164	0.999716	-0.235489	0.426817	-0.176333	0.428236	-0.0727518	0.771244
ENSMUSG00000000766.18	Oprm1	18390	25	18.5	22	15.5	16	-0.0220927	0.999716	0.0356663	0.984515	-0.0330428	0.858921	-0.194986	0.684479
ENSMUSG00000000776.13	Polr3d	67065	1340	1218.5	1187.5	1145	1355	-0.0449251	0.999716	-0.114848	0.913096	0.149122	0.779072	-0.0522773	0.920624
ENSMUSG00000000782.16	Tcf7	21414	1486	1622	1751	1301	1981	0.0880368	0.999716	0.160443	0.707047	0.0350968	0.818081	0.223405	0.426055
ENSMUSG00000000787.12	Ddx3x	13205	23283	22870	23471.5	15502	24656	0.0328088	0.999716	0.0413202	0.983006	-0.218544	0.525344	0.011136	0.996614
ENSMUSG00000000791.9	Il12rb1	16161	0	0	0	0	0	NA	NA	NA	NA	NA	NA	NA	NA
ENSMUSG00000000792.2	Slc5a5	114479	245	277.5	304.5	280	410.5	0.0565385	0.999716	0.1423	0.63718	0.349127	0.138411	0.431372	0.0731628
ENSMUSG00000000794.9	Kcnn3	140493	23	24.5	19.5	15.5	27.5	0.0474762	0.999716	-0.0647182	0.975748	-0.0842328	0.899045	0.0472839	0.972221
ENSMUSG00000000804.14	Usp32	237898	2087	2052.5	2118	1500.5	2402	0.0263347	0.999716	0.0146767	0.990278	-0.0965972	0.83759	0.0431622	0.95122
ENSMUSG00000000805.18	Car4	12351	294.5	348	416.5	303.5	433.5	0.114308	0.999716	0.307098	0.269876	0.171269	0.398361	0.258098	0.283417
ENSMUSG00000000811.13	Txnrd3	232223	154.5	160	144	120.5	147	0.064197	0.999716	-0.0314277	0.98567	0.00764278	0.989479	-0.118582	0.896581
ENSMUSG00000000817.10	Fasl	14103	0	1	0	0	0.5	0.0136102	NA	-0.00991341	NA	-0.00941326	NA	0.00654397	NA
ENSMUSG00000000823.16	Zfp512b	269401	991.5	890	954	720.5	1154.5	-0.0844177	0.999716	-0.0269484	0.979804	-0.0608728	0.839303	0.127435	0.766222
ENSMUSG00000000826.16	Dnajc5	13002	3151.5	3078	3191.5	2401.5	3300	0.0208433	0.999716	0.0361055	0.970854	-0.023969	0.934474	-0.0391771	0.926762
ENSMUSG00000000827.18	Tpd52l2	66314	1528	1383.5	1456	1369.5	1657	-0.0655406	0.999716	-0.0507959	0.972038	0.199335	0.55933	0.0156771	0.984479
ENSMUSG00000000838.17	Fmr1	14265	2116	2169	2230	1480	2344	0.0689855	0.999716	0.076359	0.938633	-0.153223	0.663701	0.0450947	0.921467
ENSMUSG00000000861.15	Bcl11a	14025	891.5	1514.5	1712.5	1366	2593	0.139772	0.538337	0.170398	0.280984	0.33203	0.0587933	0.527075	0.017663
ENSMUSG00000000869.12	Il4	16189	47.5	30	29	12	26	0.00979753	0.999716	-0.0275215	0.861793	-0.297814	0.284483	-0.130501	0.592918
ENSMUSG00000000876.11	Pxmp4	59038	147.5	149.5	119.5	70	119	0.133262	0.999716	-0.100267	0.880464	-0.436474	0.240291	-0.194069	0.63177
ENSMUSG00000000881.12	Dlg3	53310	659.5	636.5	622	413.5	623.5	0.0341111	0.999716	-0.0268152	0.970854	-0.269241	0.339838	-0.145225	0.678647
ENSMUSG00000000884.17	Gnb1l	13972	0	0	0	0	0	NA	NA	NA	NA	NA	NA	NA	NA
ENSMUSG00000000889.8	Dbh	13166	0	0	0	0	0	NA	NA	NA	NA	NA	NA	NA	NA
ENSMUSG00000000901.17	Mmp11	17385	418.5	432.5	448.5	417.5	467	0.0259837	0.999716	0.0494631	0.94878	0.26569	0.434146	0.00526975	0.939687
ENSMUSG00000000902.13	Smarcb1	20587	2190	2120.5	2184.5	2140.5	2510	-0.0217103	0.999716	-0.0198261	0.999173	0.275673	0.388049	0.0470691	0.920227
ENSMUSG00000000903.3	Vpreb3	22364	48	39.5	33	28	25.5	0.0329546	0.999716	-0.101907	0.81522	-0.0641341	0.703581	-0.374525	0.306361
ENSMUSG00000000915.15	Hip1r	29816	615.5	483.5	512	518.5	576.5	-0.14268	0.999716	-0.119243	0.86958	0.181121	0.820729	-0.0936047	0.820155
ENSMUSG00000000916.15	Nsun5	100609	0	0	0	29.5	0	-0.0120949	NA	-0.0195762	NA	0.117968	NA	-0.0286601	NA
ENSMUSG00000000934.9	Top1mt	72960	245.5	202	157	163	154	-0.00967059	0.999716	-0.309647	0.352196	-0.0132725	0.744621	-0.467323	0.106884
ENSMUSG00000000938.11	Hoxa10	15395	0	0	0	4	0	-0.0106321	NA	-0.0172294	NA	0.104039	NA	-0.0253845	NA
ENSMUSG00000000942.10	Hoxa4	15401	0	0	0	0	0	NA	NA	NA	NA	NA	NA	NA	NA
ENSMUSG00000000948.16	NA	NA	1519	1611.5	1635	894.5	1768	0.0941028	0.999716	0.0912908	0.957255	-0.39773	0.342988	0.0843085	0.91424
ENSMUSG00000000957.11	Mmp14	17387	992	1275	1464.5	1188	1281.5	0.186178	0.791181	0.347237	0.139475	0.397738	0.0584593	0.0840746	0.571442
ENSMUSG00000000958.10	Slc7a7	20540	3726.5	4339	4587.5	3429	4317.5	0.199631	0.790888	0.238512	0.319048	0.164233	0.390752	0.0419572	0.817994
ENSMUSG00000000959.7	Oxa1l	69089	1629	1434.5	1383	1084	1462.5	-0.0567434	0.999716	-0.138072	0.757437	-0.149914	0.542947	-0.175559	0.51987
ENSMUSG00000000976.13	Heatr6	217026	1672	1394.5	1249.5	952	1354.5	-0.110975	0.999716	-0.310756	0.12211	-0.34952	0.0503679	-0.322433	0.0771824
ENSMUSG00000000982.5	Ccl3	20302	0	0	0	0	0	NA	NA	NA	NA	NA	NA	NA	NA
ENSMUSG00000000983.13	Wfdc18	14038	0	0	0	0	0	NA	NA	NA	NA	NA	NA	NA	NA
ENSMUSG00000001014.6	Icam4	78369	0	0	0	0	0	NA	NA	NA	NA	NA	NA	NA	NA
ENSMUSG00000001016.12	Ilf2	67781	2564.5	2644.5	2563	2337.5	2882	0.0485148	0.999716	-0.00995563	0.987144	0.182262	0.586979	0.0363509	0.921362
ENSMUSG00000001017.15	Chtop	66511	3924.5	3980.5	4355.5	3807.5	4655.5	0.0204257	0.999716	0.111122	0.836375	0.256273	0.330186	0.105859	0.738365
ENSMUSG00000001018.15	Snapin	20615	365.5	349.5	343.5	221.5	366.5	0.0262629	0.999716	-0.011365	0.979804	-0.298837	0.391423	-0.0344778	0.924467
ENSMUSG00000001020.8	S100a4	20198	0	0	1	1	0	-0.00787918	NA	0.0182937	NA	0.033004	NA	-0.0203782	NA
ENSMUSG00000001021.13	S100a3	20197	0	0.5	0	0	0.5	0.00580364	NA	-0.0067556	NA	-0.0046839	NA	0.0111387	NA
ENSMUSG00000001023.10	S100a5	20199	0	0	0.5	1.5	0	-0.00788685	NA	0.00263172	NA	0.056556	NA	-0.0203087	NA
ENSMUSG00000001025.8	S100a6	20200	371.5	390.5	477	417	477.5	-0.00635221	0.999716	0.197052	0.628056	0.334796	0.246945	0.127684	0.658372
ENSMUSG00000001027.7	Scn4a	110880	7	5.5	9.5	5.5	10.5	-0.0327981	NA	0.0268507	NA	-0.0139896	NA	0.0792623	NA
ENSMUSG00000001029.15	Icam2	15896	0	0	0	0	0	NA	NA	NA	NA	NA	NA	NA	NA
ENSMUSG00000001034.17	Mapk7	23939	1435	1397	1404	1193	1469.5	0.011822	0.999716	-0.00876574	0.997524	0.091836	0.812299	-0.0480069	0.950734
ENSMUSG00000001036.17	Epn2	13855	2150.5	2180.5	2442.5	1919	2811	0.0213964	0.999716	0.0959449	0.880464	0.147897	0.590755	0.158289	0.62494
ENSMUSG00000001039.12	B9d1	27078	573.5	441	462.5	376.5	474	-0.145325	0.999716	-0.133728	0.754769	-0.0957045	0.652928	-0.20822	0.460404
ENSMUSG00000001052.15	Sec24b	99683	2331	2322.5	2431	1776	2826.5	0.0298897	0.999716	0.0506602	0.961997	-0.056844	0.927629	0.123657	0.768694
ENSMUSG00000001053.15	N4bp3	212706	842.5	965	946	944	967	0.0886188	0.999716	0.0504882	0.922007	0.363139	0.233723	0.00363689	0.899755
ENSMUSG00000001054.9	Rmnd5b	66089	817.5	809.5	828	726	918	0.00941915	0.999716	-0.00276416	0.991632	0.165468	0.609689	0.0399591	0.926643
ENSMUSG00000001056.3	Nhp2	52530	6187	6056.5	6300	6285	7316	-0.0181101	0.999716	0.00462525	0.979804	0.313395	0.320753	0.101824	0.80682
ENSMUSG00000001062.18	Vps9d1	72325	0	0	0	0	0	NA	NA	NA	NA	NA	NA	NA	NA
ENSMUSG00000001065.15	Zfp276	57247	0	0	0	0	0	NA	NA	NA	NA	NA	NA	NA	NA
ENSMUSG00000001076.7	C1ql4	239659	19.5	13	14	18.5	25	-0.0485512	0.999716	-0.0732251	NA	0.108718	NA	0.102156	NA
ENSMUSG00000001082.12	Mfsd10	68294	1356	1430.5	1365.5	1176	1584.5	0.0865666	0.999716	0.0049093	0.979804	0.126744	0.662266	0.0857019	0.816986
ENSMUSG00000001089.14	Luzp1	269593	3296.5	3806.5	4062	2660.5	3969	0.180151	0.947211	0.22668	0.416044	0.0161581	0.848321	0.0783012	0.742688
ENSMUSG00000001095.5	Slc13a2	20500	2	3.5	9	7	9.5	-0.0590175	NA	0.108491	NA	0.134768	NA	0.10779	NA
ENSMUSG00000001098.15	Kctd10	330171	614	610	627	576.5	663.5	0.00813486	0.999716	0.0125048	0.980871	0.216737	0.542947	-0.01286	0.984964
ENSMUSG00000001100.10	Poldip2	67811	1737	1672	1856.5	1750	2041.5	-0.027135	0.999716	0.0665867	0.9343	0.313356	0.27027	0.0938783	0.80053
ENSMUSG00000001103.7	Sebox	18292	10.5	14.5	13	11	15.5	0.0423294	0.999716	-0.00925232	NA	0.0475679	NA	0.0334811	NA
ENSMUSG00000001105.15	Ift20	55978	457	423.5	444.5	352	456	-0.0226526	0.999716	-0.00948216	0.987144	0.00768999	0.990051	-0.0813568	0.881692
ENSMUSG00000001119.7	Col6a1	12833	0	0	0	0	0	NA	NA	NA	NA	NA	NA	NA	NA
ENSMUSG00000001120.15	Pcbp3	59093	1105.5	1011.5	1096	858	1575	-0.0417094	0.999716	-0.0576961	0.979804	0.0135502	0.960807	0.221881	0.745604
ENSMUSG00000001123.15	Lgals9	16859	119.5	134.5	198	199.5	290	-0.0881646	0.999716	0.335126	0.0995224	0.70155	0.00110948	0.726333	0.000766861
ENSMUSG00000001127.12	Araf	11836	1289	1120	1194	958.5	1424.5	-0.11764	0.999716	-0.0782271	0.90137	-0.0307511	0.880035	0.0393645	0.969864
ENSMUSG00000001128.7	Cfp	18636	72	66.5	74.5	71.5	94	-0.0724477	0.999716	-0.0117806	0.98567	0.263078	0.55048	0.156804	0.772659
ENSMUSG00000001131.11	Timp1	21857	0	0	0	0	0	NA	NA	NA	NA	NA	NA	NA	NA
ENSMUSG00000001134.9	Uxt	22294	0	0	0	0	0	NA	NA	NA	NA	NA	NA	NA	NA
ENSMUSG00000001138.13	Cnnm3	94218	1361.5	1365.5	1381	1360.5	1698	0.00789165	0.999716	-0.00866137	0.981904	0.286061	0.342988	0.150701	0.675503
ENSMUSG00000001143.13	Lman2l	214895	711	486.5	510	478	605	-0.283476	0.487807	-0.285028	0.270796	-0.0606256	0.62502	-0.222093	0.302732
ENSMUSG00000001150.7	Mcm3ap	54387	4599.5	4090	3611	3053	3556	-0.0294109	0.999716	-0.218525	0.517704	-0.123325	0.583258	-0.34078	0.170961
ENSMUSG00000001151.10	Pcnt	18541	4951.5	5058.5	5125	5189.5	5952	0.0270722	0.999716	0.00500235	0.977193	0.3475	0.210541	0.0833186	0.810718
ENSMUSG00000001155.13	Ftcd	14317	0.5	5	2.5	3.5	2	0.0518255	NA	-0.0188481	NA	0.0798384	NA	-0.0500387	NA
[truncated: 55,194 more rows]

## Sheet: Introns_EG1_LG1
GeneID	EG1_control	EG1_IAA	LG1_control	LG1_IAA	symbol.x	entrez.x	symbol.y	entrez.y	log2FoldChange_EG1_IAAvsControl	pvalue_EG1_IAAvsControl	log2FoldChange_LG1_IAAvsControl	pvalue_LG1_IAAvsControl
[truncated: 55,401 more rows]

[truncated: 2 more sheets: SRCAP_OE_introns, SRCAPoe_introns_zscore]
