# Supplementary material for: Mechanisms of gene regulation by SRCAP and H2A.Z
Source: Nat Commun. 2026 Mar 6;17:3560. doi: 10.1038/s41467-026-70087-x (PMC13087030; doi:10.1038/s41467-026-70087-x)
Supplement: Supplementary file 4 — Supplementary Data 2 [file 41467_2026_70087_MOESM4_ESM.xlsx]

## Sheet: H2AZ_proteome_chromatome
Protein.Group	Genes	First.Protein.Description	Significant Chromatome IAA vs Ctrl	Significant Proteome IAA vs Ctrl	-Log10 p-value Chromatome IAA vs Ctrl	Log2 FC Chromatome IAA vs Ctrl	-Log10 p-value Proteome IAA vs Ctrl	Log2 FC Proteome IAA vs Ctrl	Ch_Ctrl1	Ch_Ctrl2	Ch_Ctrl3	Ch_IAA1	Ch_IAA2	Ch_IAA3	FP_Ctrl1	FP_Ctrl2	FP_Ctrl3	FP_IAA1	FP_IAA2	FP_IAA3
Q7TMK6	Hook2	Protein Hook homolog 2			0.92318	7.23887	0.191865	0.0261256	18.5412	16.9072	17.6977	28.1626	17.7043	28.9958	22.8013	22.7579	22.7961	22.7428	22.9094	22.7814
Q7TMX5;Q7TMX5-2	Shq1	Protein SHQ1 homolog			0.885626	5.53925	0.510514	-0.118631	17.4516	16.6006	25.7286	25.4459	25.2458	25.7068	20.0106	20.0572	20.0358	20.0677	19.9552	19.7248
P35486	Pdha1	Pyruvate dehydrogenase E1 component subunit alpha, somatic form, mitochondrial			1.24649	5.44127	1.27576	0.149721	17.3645	18.3725	17.5143	25.422	19.1482	25.0049	24.9561	25.1418	25.0218	25.2018	25.194	25.173
Q8VE70	Pdcd10	Programmed cell death protein 10			0.829971	5.03819	0.330136	-0.0585645	16.5695	18.5474	17.1141	25.3723	25.0247	16.9485	24.8277	24.7371	24.7587	24.7247	24.5945	24.8286
Q923D2	Blvrb	Flavin reductase (NADPH)			1.28468	4.97904	0.105093	0.0149263	16.2772	17.5534	19.1658	23.7689	19.4623	24.7023	24.2414	24.1735	24.239	24.3249	24.1918	24.182
Q3TX08	Trmt1	tRNA (guanine(26)-N(2))-dimethyltransferase	+		2.98635	4.95093	0.39085	0.131648	17.0369	17.792	18.9596	22.5971	23.1207	22.9234	24.1253	24.6158	24.3973	24.4992	24.5256	24.5086
Q8R0E5	Znrd1-as	Putative uncharacterized protein ZNRD1-AS1	+	+	3.50809	4.60733	1.6016	0.496563	18.3174	17.9491	18.3585	22.0964	23.3497	23.0009	18.7294	19.1317	18.7141	19.3668	19.4155	19.2826
P63085	Mapk1	Mitogen-activated protein kinase 1			0.938505	4.48929	0.345804	-0.0442499	17.0555	23.8958	17.3249	23.8662	23.8755	24.0024	28.0213	27.8658	27.9183	27.9305	27.8394	27.9027
A0A3B2W889	Brwd1	Bromodomain and WD repeat-containing protein 1 (Fragment)			0.995483	3.96048	0.0830232	-0.105322	18.523	22.3674	16.2252	22.0639	23.8632	23.0699	19.1971	18.502	17.7073	18.3577	18.5868	18.1459
A2ARV7	Gm14401	Predicted gene 14401			1.00375	3.40155	1.19869	0.252803	16.5017	17.1256	21.5509	21.7972	21.8625	21.7231	19.6828	19.4065	19.4839	19.753	19.8827	19.6959
Q80XC3;Q80XC3-2	Usp6nl	USP6 N-terminal-like protein			1.08206	3.27367	0.0721508	0.11783	18.7746	18.5645	17.8737	18.9722	22.4341	23.6274	18.6566	18.0371	19.4943	19.3874	18.0986	19.0555
Q61187	Tsg101	Tumor susceptibility gene 101 protein			0.692795	3.17464	0.138207	-0.0294291	15.7326	17.1675	17.249	23.8581	18.6391	17.1758	21.079	21.152	20.9561	20.953	21.136	21.0099
Q64521	Gpd2	Glycerol-3-phosphate dehydrogenase, mitochondrial			0.802623	3.05036	0.52914	-0.0822792	21.2426	17.167	23.0648	23.1305	23.8659	23.629	23.8603	23.6862	23.7909	23.7886	23.643	23.6588
B1AXD8	Akirin2	Akirin-2			0.94169	3.03249	1.09399	0.292997	16.112	17.0429	18.2856	22.8468	19.3753	18.3159	22.0283	21.775	21.9117	22.2136	22.3672	22.0132
P42125	Eci1	Enoyl-CoA delta isomerase 1, mitochondrial			0.299325	3.01442	0.0132777	0.00317192	26.3183	17.2081	17.7212	25.9988	17.7834	26.5087	21.6817	21.5301	21.4436	21.6208	21.4912	21.5529
Q60649	Clpb	Caseinolytic peptidase B protein homolog			0.835286	2.96035	0.0604193	-0.0134246	15.8826	17.2127	16.8863	22.7292	18.6844	17.449	22.964	23.2056	23.1785	23.0837	23.1166	23.1075
P81122	Irs2	Insulin receptor substrate 2	+		1.56862	2.92423	0.163745	-0.0650717	18.0651	17.8619	17.357	22.3053	20.1984	19.553	22.5905	22.9481	22.8198	22.5706	22.9277	22.6648
Q9CQB5	Cisd2	CDGSH iron-sulfur domain-containing protein 2			0.684645	2.86883	0.100198	-0.0556698	20.2087	17.2796	17.5372	22.6355	17.9014	23.095	23.3098	23.4289	23.4286	22.9515	23.5964	23.4524
Q9CWY8	Rnaseh2a	Ribonuclease H2 subunit A			0.956759	2.80018	0.125291	0.0110137	18.1781	16.8903	16.2412	22.3942	18.7387	18.5773	23.8892	23.8055	23.7988	23.865	23.844	23.8174
P70441	Slc9a3r1	Na(+)/H(+) exchange regulatory cofactor NHE-RF1			0.611608	2.7885	0.176171	-0.0134315	16.7448	17.43	18.0291	24.1962	18.5113	17.862	24.7285	24.8035	24.7347	24.7721	24.717	24.7374
Q99KR3	Lactb2	Endoribonuclease LACTB2			0.780372	2.71369	0.296329	0.0264416	17.7089	16.9774	18.8758	17.9243	23.1365	20.6425	23.4481	23.5606	23.5471	23.5311	23.549	23.555
Q08122;Q08122-1;Q08122-2;Q08122-4	Tle3	Transducin-like enhancer protein 3			0.842109	2.7007	0.547351	0.182882	17.2544	19.015	22.2671	22.065	21.881	22.6925	20.9457	20.9217	20.6509	20.9891	20.8443	21.2336
Q8BYL4	Yars2	Tyrosine--tRNA ligase, mitochondrial			0.838757	2.63851	0.41027	-0.0850792	22.3938	18.3201	17.832	22.4022	21.7611	22.2981	22.7952	22.5128	22.7172	22.6358	22.5877	22.5464
Q91XS1;Q91XS1-2	Mtmr4	Myotubularin-related protein 4	+		1.57933	2.61028	0.0333322	-0.0129744	20.5692	18.2878	18.3398	21.8526	21.4887	21.6863	20.2067	20.4842	20.6563	20.4589	20.4235	20.4259
Q9D1Q6	Erp44	Endoplasmic reticulum resident protein 44			1.18087	2.59278	0.0197787	-0.00266139	18.2439	18.3631	17.9728	21.7592	18.7353	21.8636	22.5425	22.5781	22.47	22.4648	22.5532	22.5647
Q9D0Q7	Mrpl45	39S ribosomal protein L45, mitochondrial			0.660038	2.56658	0.175428	0.0469214	23.6344	18.5084	23.8513	24.9202	24.132	24.6416	23.2666	23.4012	23.4715	23.282	23.4333	23.5647
Q8R0S2;Q8R0S2-2	Iqsec1	IQ motif and SEC7 domain-containing protein 1			0.775986	2.54021	0.012352	-0.0349712	16.3395	18.5854	21.5453	21.3576	21.2677	21.4656	19.8451	18.3256	17.3456	18.0992	17.6898	19.6224
Q9JLJ2	Aldh9a1	4-trimethylaminobutyraldehyde dehydrogenase			0.527441	2.50954	0.0655402	-0.00670687	17.2237	16.8626	18.6924	24.1144	18.4733	17.7197	25.4718	25.5222	25.4791	25.4203	25.5163	25.5164
P08249	Mdh2	Malate dehydrogenase, mitochondrial			0.384213	2.50651	0.691754	0.0676314	19.0771	17.7153	17.1812	18.6483	25.791	17.0538	28.2584	28.3906	28.2663	28.3564	28.3966	28.3652
Q71FD7	Fblim1	Filamin-binding LIM protein 1			0.513335	2.506	0.896444	0.25624	16.4411	17.4014	18.0806	18.0154	17.4509	23.9747	23.128	23.5642	23.3666	23.6374	23.6656	23.5243
P23772	Gata3	Trans-acting T-cell-specific transcription factor GATA-3	+		1.42983	2.48995	0.745918	-0.604694	17.8874	19.9013	17.5709	20.3532	21.5702	20.9061	18.7454	19.929	19.1159	18.7244	18.4122	18.8396
Q8BMD8	Slc25a24	Calcium-binding mitochondrial carrier protein SCaMC-1			0.681791	2.46693	0.431016	0.703648	17.1008	17.05	17.5325	18.7578	22.8814	17.4449	16.756	18.8943	18.288	18.1363	18.8004	19.1125
Q9CRT8	Xpot	Exportin-T			0.598507	2.46591	1.56399	-0.120752	16.0977	16.7372	18.3593	22.9179	18.3205	17.3535	25.1436	25.0377	25.065	24.9762	24.9783	24.9295
P62876	Polr2l	DNA-directed RNA polymerases I, II, and III subunit RPABC5			0.936023	2.4388	0.0964023	0.0396716	17.2575	16.5547	16.2791	19.0375	17.1379	21.2322	25.1136	25.6019	25.4613	25.4424	25.3846	25.4688
Q9ES00	Ube4b	Ubiquitin conjugation factor E4 B			0.34219	2.42883	0.674443	0.0399501	16.6529	21.3223	18.6182	26.5015	18.4779	18.9005	23.9267	23.8495	23.8552	23.9149	23.9359	23.9003
A0A0G2JGY6	Supt20	SPT20 SAGA complex component			0.816106	2.42067	0.381286	-0.687547	16.7644	21.2893	17.7754	20.9035	21.0281	21.1596	18.8701	20.5216	18.8831	19.5548	17.7629	18.8945
Q8BW70	Usp38	Ubiquitin carboxyl-terminal hydrolase 38			0.632142	2.38891	0.0736792	-0.0208842	18.2161	16.5389	17.4959	23.0609	18.386	17.9707	22.5353	22.2635	22.5049	22.3344	22.4006	22.5061
Q3U6U5	Gtpbp6	Putative GTP-binding protein 6			0.74628	2.386	0.0224558	-0.0375773	15.4192	17.5106	14.3505	16.0191	19.9068	18.5124	18.1123	18.8814	17.6673	17.4406	18.9362	18.1715
Q9DC71	Mrps15	28S ribosomal protein S15, mitochondrial			0.538076	2.38557	0.198023	-0.0497907	22.4445	23.5745	17.2273	23.3302	23.6	23.4729	21.8061	21.9431	22.0041	21.9941	21.7284	21.8814
P14873	Map1b	Microtubule-associated protein 1B			0.763721	2.38087	0.126875	0.0171769	20.9375	17.1715	21.1223	21.1972	23.3346	21.842	23.2518	23.3944	23.2996	23.3839	23.2951	23.3184
Q9WV80	Snx1	Sorting nexin-1			0.52455	2.36951	0.209434	-0.0193399	17.6975	16.5018	17.6605	18.232	23.5074	17.229	24.9132	24.8748	24.9827	24.8742	24.9322	24.9063
Q9CQ79	Txndc9	Thioredoxin domain-containing protein 9			0.255645	2.36915	0.159772	0.037234	17.0201	24.7167	17.0045	24.6163	24.5628	16.6697	22.5621	22.8367	22.676	22.7244	22.6687	22.7934
Q3UM45	Ppp1r7	Protein phosphatase 1 regulatory subunit 7			0.740818	2.36542	0.413422	-0.0470409	17.3823	17.3291	16.702	22.3803	17.7731	18.3563	25.702	25.8575	25.816	25.7299	25.7329	25.7715
P58044	Idi1	Isopentenyl-diphosphate Delta-isomerase 1			0.463801	2.31763	1.27744	-0.0773818	16.3705	17.863	18.6067	16.8631	19.0897	23.8402	24.2298	24.3002	24.2838	24.2178	24.1567	24.2073
Q9ERB0	Snap29	Synaptosomal-associated protein 29			0.672319	2.31495	0.230513	-0.0806255	16.2325	17.046	17.617	16.2627	20.9103	20.6673	23.404	22.9616	23.0705	22.9985	23.0956	23.1001
O70400	Pdlim1	PDZ and LIM domain protein 1			0.545244	2.30697	0.577198	0.095885	20.2988	17.3052	17.3924	22.2343	17.4575	22.2255	25.069	25.3233	25.1941	25.274	25.2955	25.3046
Q8BGW1;Q8BGW1-2	Fto	Alpha-ketoglutarate-dependent dioxygenase FTO			0.461552	2.23659	0.813526	0.045283	18.2288	17.263	18.5184	17.5879	18.8388	24.2933	23.9125	23.9428	23.8757	23.9235	23.9812	23.9621
P97821	Ctsc	Dipeptidyl peptidase 1	+		1.37649	2.1846	0.372051	-0.162109	16.1558	17.4145	15.3547	17.6318	19.0345	18.8125	20.6409	21.0541	20.8306	20.5004	20.9511	20.5877
D3YYT1	Glyr1	Glyoxylate reductase 1 homolog			1.01862	2.14766	0.240405	-0.85563	17.4376	15.9668	17.2597	17.3711	19.4034	20.3325	22.603	22.7816	19.8357	22.8103	20.5506	19.2925
Q3TXS7	Psmd1	26S proteasome non-ATPase regulatory subunit 1			0.944271	2.13061	0.799415	-0.0920436	17.7042	17.5199	18.5495	21.2932	18.0608	20.8115	25.1546	25.006	25.1102	25.0332	24.9388	25.0227
Q64368	Dazl	Deleted in azoospermia-like			0.748453	2.12655	1.01496	0.195037	16.2239	20.6405	17.7565	20.2949	20.0751	20.6306	20.5079	20.2955	20.3944	20.5398	20.7259	20.5173
O88952	Lin7c	Protein lin-7 homolog C			0.311135	2.12526	0.713475	0.122531	16.0773	18.1746	20.1681	25.3066	17.4453	18.0439	23.3283	23.4829	23.4161	23.4123	23.6336	23.5489
Q8BMJ2	Lars1	Leucine--tRNA ligase, cytoplasmic			0.350288	2.11705	0.714812	-0.0228628	20.2848	19.091	18.9977	20.5574	26.2791	17.8882	26.6716	26.6387	26.6664	26.6244	26.6569	26.6268
Q60631	Grb2	Growth factor receptor-bound protein 2			0.928647	2.10846	0.912712	0.130456	17.1713	17.5578	17.6329	18.5876	18.4362	21.6636	23.9223	24.1453	24.0154	24.1705	24.1785	24.1253
P63101	Ywhaz	14-3-3 protein zeta/delta			0.987767	2.08666	0.0159291	0.0056928	16.0947	18.7887	17.8529	20.8202	18.8198	19.3562	26.924	27.3164	27.1991	27.1359	27.1234	27.1973
Q9WVA4	Tagln2	Transgelin-2			1.03834	2.0635	0.244371	0.0869312	16.7699	18.1907	15.5758	19.9523	18.0982	18.6765	25.5369	25.8388	25.6724	25.5706	25.9509	25.7874
P36916	Gnl1	Guanine nucleotide-binding protein-like 1			0.869447	2.06349	0.0273705	0.00622876	16.743	16.2618	16.3487	18.4434	20.4448	16.6557	23.9864	23.7955	23.9504	23.8542	24.0136	23.8831
P47740	Aldh3a2	Aldehyde dehydrogenase family 3 member A2			1.17843	2.0631	0.38927	-0.0844498	17.0905	16.6186	16.0992	19.5152	17.1251	19.3573	21.8138	21.8455	22.0154	21.8152	21.6878	21.9184
Q9JLV5	Cul3	Cullin-3			0.406865	2.05395	0.0607544	0.00950877	17.2021	17.531	21.6921	22.7312	17.7193	22.1365	22.7612	22.8999	22.8316	22.8862	22.768	22.867
P61600	Naa20	N-alpha-acetyltransferase 20			1.22559	2.04351	0.218963	0.0283419	18.8845	16.28	17.3434	19.5681	19.889	19.1813	24.1153	24.1511	24.2459	24.1367	24.218	24.2426
O54931;O54931-2;O54931-3;O54931-4;O54931-5	Akap2	A-kinase anchor protein 2			1.0916	2.04221	0.511987	0.195842	15.7995	17.3505	18.2198	18.2673	20.0759	19.1532	20.7292	21.1405	21.1343	21.0442	21.3797	21.1677
Q9DBN9	Ddx59	Probable ATP-dependent RNA helicase DDX59			1.0222	2.01926	0.0374347	-0.010245	15.5363	16.8642	17.2185	17.2829	19.9535	18.4404	21.5079	21.5787	21.411	21.3521	21.6259	21.4889
Q04736	Yes1	Tyrosine-protein kinase Yes			0.891711	2.01005	0.859152	0.142265	15.2806	18.4751	16.8434	19.6574	17.935	19.0368	22.4682	22.3171	22.3466	22.5399	22.6145	22.4042
O55023	Impa1	Inositol monophosphatase 1			0.592659	1.99297	0.227182	-0.0324173	20.1281	17.6448	16.5123	20.008	18.2975	21.9586	22.992	23.036	22.8671	22.9114	22.9798	22.9066
Q60710;Q60710-2	Samhd1	Deoxynucleoside triphosphate triphosphohydrolase SAMHD1			0.521285	1.98129	0.276583	-0.0171096	17.9176	16.7652	18.4888	17.2481	19.1822	22.6851	24.1899	24.1603	24.1864	24.1165	24.1771	24.1916
Q9JKF7	Mrpl39	39S ribosomal protein L39, mitochondrial			0.440763	1.95768	0.306234	-0.0229473	17.6664	17.5547	17.9111	17.583	23.4688	17.9534	22.6735	22.5979	22.577	22.6091	22.5802	22.5901
Q99M31;Q99M31-2	Hspa14	Heat shock 70 kDa protein 14			0.384735	1.95761	0.0774694	-0.0128695	22.5369	17.0317	20.5651	22.1398	19.4914	24.3752	23.7635	23.9485	23.8565	23.8225	23.8909	23.8165
P70122	Sbds	Ribosome maturation protein SBDS	+		2.25745	1.94667	0.46748	-0.0436306	17.9822	17.732	17.149	19.8102	19.8422	19.0507	24.2987	24.4279	24.4069	24.3304	24.3447	24.3276
O35639	Anxa3	Annexin A3			0.376909	1.94558	0.147038	0.12278	16.8747	17.2684	19.0974	16.6637	18.8009	23.6127	22.8171	23.6177	23.2462	22.9947	23.7125	23.3421
Q8BYN3	Itpk1	Inositol-tetrakisphosphate 1-kinase			1.29941	1.9287	0.856226	0.387601	15.6854	17.2151	17.4967	18.6287	19.4803	18.0744	20.5374	20.5159	21.0629	21.3143	20.9718	20.993
P10107	Anxa1	Annexin A1			0.372645	1.92718	0.312691	0.199919	17.703	16.6186	19.5741	17.2933	18.5881	23.7958	21.4549	22.2058	21.8297	21.7585	22.2577	22.0741
Q04735;Q04735-2	Cdk16	Cyclin-dependent kinase 16			0.498916	1.9169	0.193895	0.116684	17.9272	17.9817	17.6209	22.9073	19.1766	17.1965	19.4973	19.494	18.9039	19.3038	19.6549	19.2865
Q64337;Q64337-2	Sqstm1	Sequestosome-1			0.505976	1.88105	0.103612	0.0502497	23.9231	23.8887	19.0395	24.1834	23.9453	24.3658	20.7125	21.3017	20.9998	20.9783	21.0784	21.1081
Q60751	Igf1r	Insulin-like growth factor 1 receptor	+		1.94119	1.85615	0.187395	0.136522	16.2792	16.3514	16.9802	18.8433	18.6441	17.6918	20.9323	21.2781	21.4281	20.8768	21.5674	21.604
Q7SIG6;Q7SIG6-2	Asap2	Arf-GAP with SH3 domain, ANK repeat and PH domain-containing protein 2			0.886934	1.85067	0.281949	-0.118804	17.5049	16.7623	17.6255	20.5083	17.359	19.5774	19.9141	20.3817	20.2542	20.1322	20.1872	19.8741
P16110	Lgals3	Galectin-3	+		1.62372	1.84774	0.122497	-0.068332	16.4045	17.3247	17.3312	18.479	19.7063	18.4183	22.2173	22.0947	21.9588	21.6444	22.2415	22.1799
Q9EQK5	Mvp	Major vault protein			0.55935	1.81696	1.14363	0.0984656	16.2317	17.0185	17.9402	17.3846	21.5825	17.6742	23.0954	23.0314	23.1657	23.1761	23.1953	23.2165
Q8CBW4	Dcaf12l1	DDB1- and CUL4-associated factor 12-like protein 1		+	0.384622	1.8111	1.50481	0.685733	18.5065	21.4525	16.6025	17.8945	22.2807	21.8196	22.004	22.6007	22.5762	23.197	23.1148	22.9263
Q6NVF4	Helb	DNA helicase B	+		2.03906	1.79939	0.207782	-0.047266	17.4018	17.5843	16.638	18.8441	19.493	18.6852	23.2853	23.0063	23.0805	23.1141	23.0218	23.0943
Q9CQY1	Atg12	Ubiquitin-like protein ATG12			0.678645	1.79079	1.10941	-0.305796	17.9353	15.1441	15.8954	18.9576	16.3929	18.9967	19.7408	19.2975	19.5573	19.2018	19.2565	19.2199
Q99PB1	Nscme3l	Mage-g2	+		1.79692	1.78798	0.30342	-0.269368	17.3518	17.1001	17.9175	18.5196	19.4446	19.7691	20.1624	19.9048	20.0014	19.117	20.3375	19.806
Q7TQ95	Lnpk	Endoplasmic reticulum junction formation protein lunapark			0.449338	1.78548	0.353335	-0.0640265	17.2076	17.8432	21.8162	21.5264	18.9093	21.7877	20.4707	20.5659	20.5511	20.598	20.4331	20.3646
Q9D786	Haus5	HAUS augmin-like complex subunit 5			0.935035	1.78383	0.91415	-0.171129	20.2417	21.3722	19.9073	20.7437	23.0153	23.1136	22.6861	22.6845	22.4719	22.5257	22.4527	22.3507
Q61699	Hsph1	Heat shock protein 105 kDa			0.680801	1.7697	0.684064	-0.0450319	21.7583	19.9354	21.8497	22.1311	24.9476	21.7738	26.3681	26.3342	26.2973	26.3292	26.2547	26.2805
Q9Z0P5;Q9Z0P5-2	Twf2	Twinfilin-2	+		1.38299	1.76963	0.585444	-0.0924123	17.3534	18.4665	17.8827	19.3743	18.9856	20.6515	24.0257	23.9294	24.0791	24.0278	23.8804	23.8488
P36993;P36993-3;P36993-4;P36993-5	Ppm1b	Protein phosphatase 1B			0.611804	1.76097	0.13086	-0.0250034	17.4515	18.2759	16.2685	18.0071	17.8745	21.3972	23.4711	23.6107	23.467	23.4632	23.592	23.4186
Q9Z1G3	Atp6v1c1	V-type proton ATPase subunit C 1	+		1.68027	1.75193	0.267836	-0.0515378	17.0267	15.5365	16.6425	17.9371	18.4612	18.0632	22.6429	22.3853	22.4673	22.4501	22.4246	22.4661
P54731	Faf1	FAS-associated factor 1			0.330968	1.74819	0.390671	-0.0457439	17.228	18.8546	17.5955	23.5988	18.9747	16.3492	23.374	23.2714	23.349	23.2123	23.3022	23.3426
Q6PHZ2;Q6PHZ2-2;Q6PHZ2-4;Q6PHZ2-5	Camk2d	Calcium/calmodulin-dependent protein kinase type II subunit delta			0.928121	1.71688	0.368915	1.37	16.4505	18.2725	16.8998	18.7354	20.1655	17.8725	18.4455	23.3104	22.7446	22.607	23.333	22.6704
Q3SXD3	Hddc2	5'-deoxynucleotidase HDDC2			0.380824	1.71331	0.412369	0.0566985	17.8719	18.5457	17.5417	23.4121	18.1977	17.4894	26.2601	26.4425	26.3998	26.3935	26.4185	26.4605
P20108	Prdx3	Thioredoxin-dependent peroxide reductase, mitochondrial	+		1.69875	1.70772	0.0162962	-0.00114886	17.6288	18.1012	16.7612	19.0665	19.6574	18.8904	24.5229	24.5215	24.5918	24.5423	24.5502	24.5402
Q9CPT4	Mydgf	Myeloid-derived growth factor			0.953332	1.70565	0.40512	-0.089536	16.1398	16.782	18.774	18.8717	18.508	19.4331	23.8671	23.9332	23.732	23.6288	23.8804	23.7545
Q78HU3	Mvb12a	Multivesicular body subunit 12A	+		1.62633	1.70222	0.440557	0.0983022	17.0918	16.7593	15.7233	18.5738	18.3489	17.7582	22.5692	22.8155	22.6994	22.8121	22.8932	22.6737
Q9CQH7	Btf3l4	Transcription factor BTF3 homolog 4			0.386764	1.70204	0.30899	-0.0441348	19.8008	17.199	19.4829	17.235	22.5657	21.7881	23.8703	24.0575	23.9453	23.9463	23.8748	23.9196
Q63871	Polr2k	DNA-directed RNA polymerases I, II, and III subunit RPABC4			0.403751	1.68418	0.0470082	-0.0120379	16.6842	21.9801	21.8549	22.4244	21.5944	21.553	25.3507	25.6074	25.5181	25.5605	25.4048	25.4747
P22935	Crabp2	Cellular retinoic acid-binding protein 2	+		1.37803	1.68349	0.362607	0.221167	17.8685	17.7826	19.0618	19.1344	20.313	20.316	20.6524	21.4907	21.2633	21.4465	21.2936	21.3297
A2AFM3;A2AFM4	Apex2	DNA-(apurinic or apyrimidinic site) endonuclease			0.410961	1.6713	0.0652319	-0.107324	16.7753	21.2333	17.8223	18.1161	21.4357	21.2931	19.4655	20.0649	20.6477	20.528	19.0422	20.2858
O55131	Septin7	Septin-7			0.395342	1.66895	0.0926401	0.0222047	22.381	22.818	17.4243	22.1366	23.4137	22.0799	25.6629	25.9568	25.7972	25.8448	25.8109	25.8277
Q8K409	Polb	DNA polymerase beta			0.304563	1.66835	0.0363746	0.00839424	21.4031	16.7975	21.8583	23.2919	18.6167	23.1553	22.0417	22.2352	22.1712	22.1551	22.2519	22.0663
Q8VCN5	Cth	Cystathionine gamma-lyase			0.808145	1.66759	0.00668119	-0.00148137	15.8533	18.6739	17.5616	19.975	18.7718	18.3448	24.3393	24.1728	24.189	24.133	24.273	24.2906
Q8BFY6	Pef1	Peflin			1.13431	1.65837	0.964318	-0.159641	15.6751	16.735	17.559	17.4784	18.6928	18.7731	22.541	22.6141	22.7996	22.4733	22.5018	22.5007
Q9JJZ6	Klf13	Krueppel-like factor 13			1.09158	1.64161	0.304675	0.203046	15.6137	17.0996	16.8669	17.9672	17.3575	19.1804	20.9937	20.9176	20.8733	21.5989	20.6671	21.1277
P36536	Sar1a	GTP-binding protein SAR1a			1.09757	1.63855	0.960254	-0.169589	16.3242	16.6362	16.3595	16.8351	19.2383	18.1621	25.2197	25.1752	25.4221	25.1394	25.0377	25.131
Q80Y14	Glrx5	Glutaredoxin-related protein 5, mitochondrial	+		2.06816	1.63497	0.64694	0.313744	17.3383	16.4983	16.4294	18.5036	18.6165	18.0507	21.6785	22.2169	21.9755	21.9642	22.3947	22.4532
Q64133	Maoa	Amine oxidase [flavin-containing] A			0.650558	1.6297	0.0224904	0.00717672	18.9919	18.3213	18.2362	18.6164	19.5246	22.2974	23.176	22.8292	23.0573	23.0788	22.9701	23.0351
P23506;P23506-2	Pcmt1	Protein-L-isoaspartate(D-aspartate) O-methyltransferase			0.416932	1.6259	0.300666	0.0481396	18.0224	18.0804	20.133	17.4497	21.1814	22.4824	23.5525	23.7656	23.7058	23.7243	23.7467	23.6973
Q8K4J6	Mrtfa	Myocardin-related transcription factor A			1.00164	1.62271	0.573223	0.325957	17.6555	17.3683	19.7328	19.7877	19.669	20.1681	19.5521	19.8989	20.1889	20.253	20.4803	19.8844
A2AFN3;E9Q098;E9Q160;E9Q886;Q6DIC6	Tro	Trophinin (Fragment)			0.705001	1.62045	0.514924	0.337262	17.9745	16.6125	20.1195	19.9343	20.2289	19.4047	20.01	19.9202	19.1841	20.1714	19.805	20.1496
Q9CZU4	Eral1	GTPase Era, mitochondrial			0.233863	1.61903	0.359612	0.0601451	17.2057	18.0914	22.7547	16.7757	23.3895	22.7437	21.9416	22.1069	22.0324	22.0239	22.1875	22.0499
Q8BFR6	Zfand1	AN1-type zinc finger protein 1			1.0509	1.60413	0.13779	0.0642649	17.3777	18.1759	17.1817	17.9678	20.1886	19.3913	22.6143	23.0781	23.1616	22.9888	22.9889	23.069
Q9Z1T1	Ap3b1	AP-3 complex subunit beta-1			1.0383	1.60297	0.0130305	-0.00423876	16.9145	18.285	16.6536	19.685	19.0649	17.9121	23.0987	23.4438	23.3823	23.2719	23.3249	23.3153
Q6P9Q6	Fkbp15	FK506-binding protein 15	+		2.31088	1.59555	0.487635	-0.128162	16.8655	16.2874	16.0679	18.2211	18.0806	17.7058	21.0609	20.9232	21.1155	21.1031	20.8005	20.8115
Q99PM9	Uck2	Uridine-cytidine kinase 2			1.27443	1.58402	1.52227	0.241267	16.5845	18.14	17.2076	19.543	18.8735	18.2677	22.7882	22.7546	22.8696	23.1011	22.9163	23.1187
Q8C3R1	Brat1	BRCA1-associated ATM activator 1	+		1.50279	1.57704	0.152607	-0.130512	16.3336	16.3511	17.45	18.796	17.711	18.3588	20.0506	20.9097	20.4876	20.4498	20.6413	19.9653
Q922D4;Q922D4-2	Ppp6r3	Serine/threonine-protein phosphatase 6 regulatory subunit 3			0.450683	1.55209	0.120783	0.0158653	17.0142	17.6473	18.3642	21.9993	18.4541	17.2286	22.4009	22.4975	22.5593	22.4761	22.51	22.5191
P59017	Bcl2l13	Bcl-2-like protein 13	+		1.46776	1.55204	0.425111	0.0264161	16.3375	17.4895	16.0031	18.5433	18.0414	17.9015	21.5249	21.5487	21.5925	21.5828	21.6119	21.5507
A6H5X4;A6H5X4-2;A6H5X4-3	Phf11	PHD finger protein 11	+		1.76628	1.54903	0.0103671	-0.0143782	17.4858	17.8539	17.6721	18.4707	19.7032	19.4851	18.7758	17.5391	18.4049	18.0324	18.7649	17.8794
Q8R1F9	Rpp40	Ribonuclease P protein subunit p40			0.263472	1.54871	0.106065	-0.0105451	18.2654	17.4576	19.9607	18.3455	24.5331	17.4512	22.2897	22.3323	22.2185	22.2699	22.293	22.2461
Q99LY9	Ndufs5	NADH dehydrogenase [ubiquinone] iron-sulfur protein 5			0.941982	1.54775	0.511274	0.163734	17.9778	16.6571	16.3302	18.4195	19.5949	17.594	22.2028	22.6687	22.489	22.686	22.5654	22.6004
Q9DCT8	Crip2	Cysteine-rich protein 2			0.34486	1.53425	0.52149	0.0935605	16.9738	18.4673	21.3124	21.0166	17.9126	22.4271	24.1368	24.3838	24.2831	24.3075	24.4205	24.3563
A0A0R4J1E2;A0A0R4J1L2;D3YY68;F6ZFU0;Q80T06;Q91VK2	Eef1d	Elongation factor 1-delta			0.3148	1.52855	0.081811	0.0394611	17.8793	16.2673	17.7848	17.1406	22.6629	16.7136	21.8316	22.0828	22.1229	22.2405	21.769	22.1462
Q80ZS3	Mrps26	28S ribosomal protein S26, mitochondrial			1.04347	1.52391	0.243019	-0.0995235	16.0673	17.8063	16.2868	18.3535	17.4779	18.9007	22.6257	22.2481	22.186	22.4123	22.1204	22.2286
P26350	Ptma	Prothymosin alpha			0.962906	1.52387	0.670541	0.287408	17.1905	17.1815	15.929	19.4701	17.9808	17.4218	19.7236	20.3395	20.1726	20.4057	20.4501	20.2421
Q64674	Srm	Spermidine synthase			0.297895	1.52151	0.364406	-0.0660178	17.2881	18.8322	18.6729	23.7954	18.1139	17.4485	26.2805	26.3732	26.3291	26.3931	26.1506	26.241
Q7TQF7	Amph	Amphiphysin			0.733546	1.52063	0.066807	-0.0178763	17.7189	17.4023	17.5981	18.3565	20.9704	17.9544	22.1051	22.122	22.2914	22.0217	22.2684	22.1747
Q9WUL7	Arl3	ADP-ribosylation factor-like protein 3			0.739119	1.51106	0.323303	0.0817375	17.4395	18.3433	17.0587	18.1919	18.3466	20.836	24.141	24.3817	24.434	24.3106	24.4882	24.4031
Q80UG5;Q80UG5-3	Septin9	Septin-9			0.217317	1.50551	0.0735511	-0.0203145	17.7517	17.5575	19.3459	16.9737	17.2049	24.9932	24.5307	24.7975	24.8122	24.6291	24.7244	24.7259
P08556	Nras	GTPase NRas			0.441407	1.4989	0.239936	0.0472355	21.1983	17.1553	17.5281	20.495	18.8108	21.0726	25.1958	25.418	25.25	25.3532	25.3924	25.2598
P83741;P83741-2;P83741-3;P83741-4;P83741-5	Wnk1	Serine/threonine-protein kinase WNK1			1.01114	1.4986	0.462103	0.0914593	16.8768	16.7379	16.8935	16.9874	18.7211	19.2955	22.6554	22.9463	22.8082	22.8846	22.9258	22.8738
Q9CQX8	Mrps36	28S ribosomal protein S36, mitochondrial			0.53689	1.49801	0.539518	0.0964502	16.411	18.2633	18.25	21.2668	18.1993	17.9523	22.3788	22.6432	22.5154	22.5972	22.6478	22.5816
P58059	Mrps21	28S ribosomal protein S21, mitochondrial			0.957185	1.48724	0.380409	0.168062	17.4809	16.8578	17.6531	20.1843	18.026	18.2432	23.8944	24.3211	24.3367	24.5196	24.1293	24.4073
Q80Z64;Q80Z64-2	Nanog	Homeobox protein NANOG	+		1.96391	1.48587	0.226901	-0.201068	15.5802	16.0415	16.1438	17.3183	17.9338	16.971	19.419	18.3779	18.7601	18.3329	18.7255	18.8954
Q9QXG2	Chm	Rab proteins geranylgeranyltransferase component A 1			0.891377	1.48378	0.130432	-0.107597	18.0338	17.5517	16.8065	18.3395	18.1812	20.3226	20.2356	20.8951	20.0561	20.1018	20.6147	20.1476
P97823	Lypla1	Acyl-protein thioesterase 1	+		1.34712	1.48151	1.72921	0.110031	16.1955	17.7006	17.5539	18.9735	18.3303	18.5907	25.4954	25.4894	25.4217	25.5489	25.6051	25.5826
Q3URS2	Zscan4f	Zinc finger and SCAN domain containing protein 4F	+		1.9689	1.4791	0.0665757	0.0829938	17.2356	18.1745	17.2558	18.8541	19.2278	19.0213	18.4027	19.3475	18.7315	18.2658	19.0734	19.3915
P97784	Cry1	Cryptochrome-1			0.860291	1.47351	3.18485	0.410646	17.8435	17.2232	15.6522	18.8611	17.466	18.8124	21.1046	21.1131	21.0702	21.4471	21.4884	21.5843
Q8CCN5	Bcas3	BCAS3 microtubule associated cell migration factor			0.736452	1.47045	0.162385	0.0676537	18.6017	19.1366	18.047	18.7133	19.8223	21.6611	22.1311	22.5934	22.3599	22.2768	22.5579	22.4526
Q9Z0M6;Q9Z0M6-2;Q9Z0M6-3	Adgre5	Adhesion G protein-coupled receptor E5		+	0.678626	1.46246	1.94044	1.49453	18.0137	17.1419	14.9985	18.9609	17.9004	17.6801	18.4687	19.4935	18.7662	20.691	20.311	20.21
Q8VC03	Eml3	Echinoderm microtubule-associated protein-like 3			0.615889	1.4576	0.0402745	-0.125141	17.6378	18.1048	17.0744	20.0911	17.0227	20.076	18.3374	19.9688	21.9791	19.8291	19.955	20.1258
Q7TS68	Nsun6	tRNA (cytosine(72)-C(5))-methyltransferase NSUN6			1.26508	1.45483	1.82685	-0.326	16.9016	17.149	17.6549	19.2667	19.0921	17.7112	21.9984	21.8498	22.1033	21.6015	21.6661	21.7059
Q7TPD2	Fam185a	Protein FAM185A	+		1.58509	1.45349	0.0509472	-0.037955	17.1146	17.7473	16.4255	18.2737	18.8813	18.4929	18.3598	19.2269	18.8351	18.7793	18.8536	18.6749
Q9DB05	Napa	Alpha-soluble NSF attachment protein			0.881239	1.44978	0.075666	-0.0134347	15.7748	17.177	17.723	19.2856	18.1574	17.5812	23.2724	23.4477	23.4424	23.4223	23.3518	23.3481
Q91XV3	Basp1	Brain acid soluble protein 1			0.51617	1.44868	0.0108544	0.00568263	18.9373	22.8407	22.1955	22.3816	23.2066	22.7313	19.1751	19.4872	19.5705	19.6451	19.3848	19.2199
Q80TM9	Nisch	Nischarin	+		1.82013	1.44612	2.14711	0.373065	17.6761	17.7701	17.2392	18.7631	18.6282	19.6325	21.7712	21.9736	21.9745	22.3193	22.2962	22.2231
Q5SQX6	Cyfip2	Cytoplasmic FMR1-interacting protein 2	+		1.43482	1.4413	0.0983561	-0.206967	16.3218	17.3255	16.4042	18.7942	17.6986	17.8826	21.564	20.0369	21.4527	19.6723	21.2848	21.4756
Q8BR90;Q8BR90-2		UPF0600 protein C5orf51 homolog			0.924609	1.43745	0.410567	-0.23479	17.512	16.3725	17.9056	18.021	18.2646	19.8169	24.0736	23.8948	24.1732	23.7125	24.2492	23.4755
Q6P2L7	Golm2	Protein GOLM2	+		1.64587	1.43455	0.29211	0.217932	16.3112	17.4186	17.4814	18.3394	18.7309	18.4445	20.5751	21.4291	21.3219	21.4228	21.5025	21.0545
Q5I1X5	Ppp1r13l	RelA-associated inhibitor	+		2.55567	1.43025	0.375286	0.232089	16.8841	17.3135	17.318	18.408	18.9271	18.4714	21.4412	22.3086	22	22.1233	22.2507	22.0721
Q3UPH1	Prrc1	Protein PRRC1			0.655567	1.42272	0.229739	-0.147024	15.5909	17.5693	17.3641	18.1858	19.6093	16.9973	21.4274	21.8692	22.178	21.4562	21.6912	21.8862
Q9EPC1	Parva	Alpha-parvin			1.03339	1.41984	0.181887	-0.131969	17.8707	17.0181	17.6413	19.7574	19.2514	17.7808	20.09	20.4866	20.1486	19.6538	20.5028	20.1726
Q9CQL5	Mrpl18	39S ribosomal protein L18, mitochondrial			0.874705	1.41961	3.52916	0.250159	17.5621	17.4967	16.29	18.2828	17.5894	19.7354	22.7063	22.7022	22.7464	22.9952	22.9698	22.9404
Q3KNM2	Marchf5	E3 ubiquitin-protein ligase MARCHF5			1.24738	1.41269	0.870722	0.129861	16.4352	17.6069	17.948	19.2701	18.5787	18.3794	21.9201	21.9882	21.8373	21.9378	22.1092	22.0883
Q8BYU6	Tor1aip2	Torsin-1A-interacting protein 2			0.591367	1.41255	1.92707	-0.442785	16.4904	18.1361	18.0038	17.5392	20.7015	18.6272	22.9194	22.7524	22.5839	22.3038	22.2625	22.361
Q8VDN2	Atp1a1	Sodium/potassium-transporting ATPase subunit alpha-1			0.287227	1.4094	0.839513	0.0582708	22.9523	17.3411	22.6971	23.9044	21.8887	21.4257	25.0203	25.0135	24.9618	25.0511	25.0142	25.105
O88811	Stam2	Signal transducing adapter molecule 2			0.932835	1.40851	0.290141	-0.0527763	18.767	18.2446	17.4568	20.6593	19.4186	18.616	23.1977	23.4235	23.389	23.2416	23.2959	23.3144
P12813	Nr4a1	Nuclear receptor subfamily 4 group A member 1			0.701167	1.39246	0.347323	-0.437705	16.6611	19.5961	18.9358	19.4614	20.0489	19.8602	21.4628	21.6324	21.4836	21.7771	21.4191	20.0695
Q400C8	Amz2	Archaemetzincin-2			0.684725	1.39141	0.29029	-0.106185	15.3276	17.5847	17.1275	18.9792	18.339	16.8958	17.5201	17.5712	17.9682	17.5079	17.5773	17.6558
P70268;P70268-2	Pkn1	Serine/threonine-protein kinase N1			1.07208	1.38911	0.497276	-0.12642	17.1217	17.9906	16.9451	18.9603	17.7583	19.506	21.9403	21.8065	21.6487	21.577	21.6255	21.8137
Q91YX5	Lpgat1	Acyl-CoA:lysophosphatidylglycerol acyltransferase 1			0.974785	1.38046	0.117836	0.0892347	17.3189	17.5634	17.3536	17.7449	18.6231	20.0093	18.4414	18.4946	18.394	17.9984	18.9065	18.6928
Q9D7M1	Gid8	Glucose-induced degradation protein 8 homolog			0.707606	1.37959	0.612275	0.0883547	16.1149	17.0706	17.6579	16.8416	19.4084	18.7321	22.2094	22.3543	22.3948	22.4002	22.3566	22.4668
Q8CE46	Pus7l	Pseudouridylate synthase 7 homolog-like protein	+		1.9795	1.37786	0.288458	0.337334	16.7393	16.9589	17.255	18.4757	18.7522	17.8589	18.4844	19.819	19.7288	19.402	20.0552	19.587
Q8BJL1	Fbxo30	F-box only protein 30	+		1.98597	1.37504	1.19191	0.108791	16.354	16.8401	17.3793	18.1199	18.2846	18.2939	22.6147	22.5269	22.4743	22.6238	22.668	22.6505
Q8CF02	Fam25c	Protein FAM25C			0.658069	1.37205	0.381101	0.0874163	17.6064	18.2042	17.0723	20.4238	19.1995	17.3758	21.451	21.4578	21.7399	21.6395	21.6619	21.6095
Q9CPR1	Rwdd4	RWD domain-containing protein 4			0.839754	1.36823	2.35922	0.298948	16.6599	16.461	18.4833	17.8152	18.7325	19.1612	20.2993	20.3522	20.4697	20.6933	20.6663	20.6584
P43406	Itgav	Integrin alpha-V			0.430179	1.3647	0.50517	0.1545	18.8478	15.2067	17.0644	18.222	19.9728	17.0183	21.5271	21.8942	21.7937	21.7889	22.0429	21.8467
P0DJF2	Pet117	Protein PET117 homolog, mitochondrial			0.67048	1.36309	0.550013	-0.631477	15.79	18.5758	16.8879	19.2158	18.4392	17.6879	19.654	19.6275	21.038	19.2901	19.2544	19.8805
Q9R0X4	Acot9	Acyl-coenzyme A thioesterase 9, mitochondrial			0.362904	1.35873	0.0759664	-0.0234769	19.3807	19.5562	19.7088	19.4183	24.0256	19.278	24.1337	24.235	24.2653	23.9875	24.3118	24.2643
Q8BHZ0	Cyria	CYFIP-related Rac1 interactor A			0.581321	1.35686	0.84268	-0.0995992	17.2043	16.8667	18.3059	20.2066	19.2301	17.0108	20.5067	20.3176	20.4155	20.3185	20.3198	20.3028
O35400;O35400-2	Sult2b1	Sulfotransferase 2B1			0.76972	1.35354	0.13424	0.190817	16.9628	17.917	19.1507	20.214	18.4678	19.4093	19.557	18.1871	17.9348	18.4653	18.8741	18.9119
P14069	S100a6	Protein S100-A6			0.904391	1.35038	0.458373	0.36996	16.8458	16.653	16.8888	19.1529	18.4678	16.8181	19.8972	20.7672	20.7358	20.4738	21.1653	20.8709
P54729	Nub1	NEDD8 ultimate buster 1			1.27713	1.35015	0.115022	0.0262559	18.0825	17.839	16.6652	19.1179	18.4125	19.1068	23.0973	23.3656	23.2833	23.2676	23.2377	23.3197
Q9JK48;Q9JK48-2	Sh3glb1	Endophilin-B1			1.02656	1.34856	0.560552	0.0868982	16.8505	16.8101	16.5126	19.2853	17.5368	17.3967	22.1159	22.2405	22.1789	22.1573	22.3587	22.2801
Q8K0G5	Eipr1	EARP and GARP complex-interacting protein 1	+		1.82	1.34374	0.776666	-0.31639	16.701	17.2103	16.7911	18.8065	17.8404	18.0867	21.1076	21.2336	20.9724	20.4652	21.0519	20.8474
A0A2I3BRJ4	6030458C11Rik	RIKEN cDNA 6030458C11 gene			1.20747	1.34197	0.112855	0.0469004	17.8905	18.6537	17.0299	19.5156	19.3314	18.753	20.4413	20.6356	20.685	20.5674	20.8871	20.4481
Q8BHE0	Prr11	Proline-rich protein 11			0.484529	1.33715	0.105199	-0.170136	17.0461	20.6209	20.6193	20.4733	20.897	20.9274	18.1619	18.3299	19.0775	18.5833	17.3766	19.0991
Q3U1C4	Secisbp2	SECIS-binding protein 2			0.619054	1.33324	0.435197	0.181916	16.3335	16.9863	16.6288	17.2718	16.8137	19.8628	21.0366	21.3592	21.0334	21.4201	21.5105	21.0442
Q80V26	Bpnt2	Golgi-resident adenosine 3',5'-bisphosphate 3'-phosphatase			1.02862	1.33145	0.0309486	0.00831858	17.7963	17.1523	16.7874	17.9194	19.6287	18.1821	22.8899	23.1647	22.909	22.9703	23.0325	22.9858
Q8BHN7;Q8BHN7-2		Uncharacterized protein C12orf29 homolog			0.813005	1.32684	0.575897	-0.669294	17.0152	17.1984	17.0907	17.6616	19.9351	17.6882	20.2657	20.5682	20.5711	20.7949	19.4705	19.1316
Q925E7	Ppp2r2d	Serine/threonine-protein phosphatase 2A 55 kDa regulatory subunit B delta isoform			1.03536	1.3263	0.737673	0.126546	16.5211	16.9014	18.3679	18.1726	18.8635	18.7333	21.3936	21.4161	21.1739	21.4463	21.4831	21.4339
Q9CUN6	Smurf1	E3 ubiquitin-protein ligase SMURF1			0.794165	1.31952	0.38825	0.150087	16.9822	18.3524	16.8992	19.7303	18.8237	17.6383	21.521	22.0412	21.8517	21.9253	22.0678	21.871
Q99N94	Mrpl9	39S ribosomal protein L9, mitochondrial			0.708746	1.31728	0.115149	0.0300369	17.4	18.2587	17.1126	17.9909	20.4498	18.2824	22.541	22.8423	22.7895	22.7209	22.7566	22.7855
P42208	Septin2	Septin-2			0.583835	1.31572	0.425784	0.0668227	19.6504	18.4626	16.7679	19.0985	19.0061	20.7234	25.4676	25.6971	25.5728	25.6382	25.6649	25.6348
Q05793	Hspg2	Basement membrane-specific heparan sulfate proteoglycan core protein			1.03385	1.3134	0.0485799	-0.036431	16.028	17.8163	16.9349	18.7969	17.7729	18.1496	20.6905	21.1093	20.8179	20.441	21.2211	20.8464
Q9CR59	Gadd45gip1	Growth arrest and DNA damage-inducible proteins-interacting protein 1			0.41159	1.31061	0.275077	0.0978006	19.4466	16.4577	18.7974	20.8595	17.5736	20.2003	21.9732	21.7194	21.4892	21.7729	21.8726	21.8297
O09061	Psmb1	Proteasome subunit beta type-1	+		1.92579	1.30978	0.440543	-0.0188917	17.1039	17.36	16.3795	18.3132	18.3147	18.1448	24.4854	24.5132	24.5169	24.502	24.4553	24.5014
O35874	Slc1a4	Neutral amino acid transporter A			0.85644	1.30961	0.661518	-0.220666	16.6753	17.2465	16.5849	19.4449	17.8414	17.1493	20.4955	20.8697	20.8107	20.3144	20.6299	20.5696
Q91VR8	Brk1	Protein BRICK1			0.893263	1.30633	0.357899	-0.30601	17.8632	16.5795	17.4727	19.5877	17.6266	18.6201	21.8309	21.7297	20.7428	21.1594	21.2487	20.9774
B1AUN2	Eif2b3	Eukaryotic translation initiation factor 2B, subunit 3			0.365608	1.3033	0.928771	-0.0467612	17.5919	17.1358	17.0854	17.041	21.5348	17.1472	23.7444	23.7362	23.7453	23.7228	23.6488	23.7141
A2AG06;A2AG06-2	Meioc	Meiosis-specific coiled-coil domain-containing protein MEIOC		+	0.580174	1.29961	2.62464	1.11774	17.4284	20.4532	20.3827	20.8325	20.691	20.6396	18.1414	18.0544	18.4678	19.4874	19.3904	19.1391
P67778	Phb	Prohibitin			0.682924	1.29901	0.335734	-0.027881	21.9772	22.7731	21.0913	22.4852	24.6765	22.5769	26.4788	26.4014	26.5102	26.4442	26.413	26.4495
Q60738	Slc30a1	Zinc transporter 1			1.18154	1.29759	0.475669	0.485011	16.7377	17.4429	16.9495	18.9389	18.6749	17.409	18.3619	19.5118	19.5505	19.8511	19.2091	19.8192
Q149F3	Gspt2	Eukaryotic peptide chain release factor GTP-binding subunit ERF3B			0.782978	1.29583	0.855879	0.203943	18.0242	18.1173	17.6053	18.685	18.2639	20.6854	22.1322	22.3875	22.0236	22.4292	22.342	22.3839
Q9DBS5	Klc4	Kinesin light chain 4			0.673844	1.29272	0.144109	-0.0632318	17.82	16.6579	18.0652	18.3702	20.2775	17.7735	20.7912	21.1884	20.7083	20.914	20.8858	20.6984
Q9R0G8	Nrk	Nik-related protein kinase		+	1.23152	1.28681	1.30431	-0.831237	16.5177	17.99	16.9219	17.9919	18.6407	18.6573	19.2686	20.0208	19.3349	18.3681	18.8019	18.9606
P57722;P57722-2	Pcbp3	Poly(rC)-binding protein 3			0.395344	1.28561	0.312851	0.133791	18.9883	16.6151	17.595	20.2741	16.6417	20.1393	22.0588	22.1702	22.5789	22.2584	22.4453	22.5056
Q8BMB3	Eif4e2	Eukaryotic translation initiation factor 4E type 2			0.468315	1.28336	0.673518	0.0488389	18.1876	18.0157	20.6937	21.7844	19.0273	19.9355	23.4815	23.4006	23.4774	23.4947	23.472	23.5393
P39054;P39054-2	Dnm2	Dynamin-2			0.55789	1.28315	0.54853	0.0323188	20.1787	17.4124	17.6985	19.7153	20.6096	18.814	23.471	23.5453	23.5447	23.5361	23.5634	23.5586
Q9Z2G0	Fem1b	Protein fem-1 homolog B	+	+	2.66786	1.28242	1.98117	-0.609718	17.2417	17.6045	17.2852	18.8989	18.6718	18.4079	20.5688	20.3832	20.3961	19.6176	20.0296	19.8718
Q921I2	Klhdc4	Kelch domain-containing protein 4			0.985119	1.27731	1.09286	-0.057834	19.656	19.4196	17.729	20.1413	20.2427	20.2525	23.6817	23.6579	23.6502	23.6408	23.6133	23.5623
Q8BML9	Qars1	Glutamine--tRNA ligase			0.516342	1.27506	0.744301	-0.0554161	19.2605	18.0725	19.1733	19.228	22.1328	18.9707	24.6569	24.5618	24.5838	24.5799	24.5395	24.5168
Q8K003	Tma7	Translation machinery-associated protein 7	+		2.12405	1.27432	0.318309	-0.552561	17.3396	16.7518	17.3967	18.2721	18.7372	18.3017	21.1027	21.5099	21.6028	21.5576	19.4641	21.5361
Q9CWQ8	Castor1	Cytosolic arginine sensor for mTORC1 subunit 1	+		1.35804	1.26521	0.291678	0.136061	17.1474	17.2557	16.1589	17.617	18.4893	18.2513	21.9757	21.4259	21.4172	21.8198	21.7057	21.7013
P26039	Tln1	Talin-1			0.646467	1.26306	0.341986	0.0776552	21.1441	21.0855	20.1514	20.7444	23.5706	21.8552	25.3807	25.653	25.5094	25.4971	25.6739	25.605
Q8K2Z2	Prpf39	Pre-mRNA-processing factor 39			0.734028	1.26121	2.30529	-0.339638	17.4773	15.7497	17.8927	18.2947	19.0584	17.5503	22.9371	22.8187	22.8437	22.4313	22.5593	22.5901
Q91WR3;Q91WR3-2;Q91WR3-3	Ascc2	Activating signal cointegrator 1 complex subunit 2			1.24361	1.26081	0.23067	0.0166594	16.6784	17.9255	17.7233	18.183	19.1332	18.7934	21.4364	21.3906	21.3448	21.4175	21.3871	21.4171
Q7TNF9;Q7TNF9-2	Fam117a	Protein FAM117A			0.554968	1.25894	0.855278	-0.345025	18.2879	17.2389	16.3226	18.6648	19.9134	17.0479	19.5813	19.1629	19.5728	19.2837	18.8533	19.145
J3KMQ6	5730455P16Rik	RIKEN cDNA 5730455P16 gene			0.50937	1.25643	0.100161	-0.132886	17.1093	17.1656	15.6156	19.2461	18.3656	16.0482	19.0743	17.9314	19.133	18.3072	18.3094	19.1233
O55234	Psmb5	Proteasome subunit beta type-5			1.13395	1.25341	0.548558	-0.104691	16.8919	17.2631	17.3276	19.1974	18.5663	17.4792	24.446	24.1768	24.2828	24.2045	24.1392	24.2478
Q9CQU0	Txndc12	Thioredoxin domain-containing protein 12			0.516597	1.25327	0.69892	-0.0507768	17.9374	16.7644	16.6494	17.6747	17.1278	20.3085	25.8164	25.8236	25.8068	25.723	25.8294	25.7421
Q3UQ28	Pxdn	Peroxidasin homolog	+		1.75364	1.25043	0.32481	-0.128918	17.2246	17.1038	16.553	18.6959	17.8994	18.0373	20.8908	21.1705	21.4313	20.9447	21.1031	21.058
Q6P5E4	Uggt1	UDP-glucose:glycoprotein glucosyltransferase 1	+		1.30782	1.24908	1.31365	-0.180478	17.8656	16.9696	18.2823	18.6496	19.3916	18.8235	23.9316	23.7404	23.8464	23.6293	23.6229	23.7247
Q9JKA5	Gpa33	Cell surface A33 antigen			0.708259	1.24833	1.96418	-0.0476252	18.0637	17.6326	16.3734	17.5589	18.5359	19.7199	23.7293	23.7426	23.7497	23.6862	23.6823	23.7103
Q5FWI3	Cemip2	Cell surface hyaluronidase			0.345503	1.24688	0.564014	0.080211	20.1944	15.2398	18.5098	19.9245	18.8928	18.8674	20.4792	20.6629	20.4864	20.6212	20.6576	20.5903
Q8BG48	Stk17b	Serine/threonine-protein kinase 17B			1.28169	1.23674	0.704708	0.330937	16.3131	17.2592	17.0457	18.7957	17.8879	17.6447	20.3847	20.5708	20.9252	21.0268	21.1659	20.6809
Q8BPU7	Elmo1	Engulfment and cell motility protein 1			1.13906	1.23523	0.105938	-0.0148557	18.2178	17.162	18.7972	19.1014	19.1358	19.6455	22.7904	22.6392	22.7193	22.7456	22.6573	22.7014
P56380	Nudt2	Bis(5'-nucleosyl)-tetraphosphatase [asymmetrical]			1.23447	1.23474	0.297614	-0.0570316	17.7685	18.0809	17.2706	19.2113	18.1429	19.4701	21.4283	21.5981	21.3845	21.4344	21.3314	21.4739
Q922D8	Mthfd1	C-1-tetrahydrofolate synthase, cytoplasmic			0.618698	1.23394	0.749309	-0.0610542	21.3629	18.5818	20.3022	20.986	22.0797	20.8831	26.468	26.3524	26.3812	26.3173	26.3651	26.336
P40240	Cd9	CD9 antigen			1.21062	1.22981	0.510727	0.276766	16.4503	17.4956	17.1131	18.3975	18.798	17.553	20.3548	21.1176	20.9637	21.1804	21.0547	21.0313
P50446;Q9Z331	Krt6a;Krt6b	Keratin, type II cytoskeletal 6A			0.725174	1.2278	0.485342	-0.99351	15.9142	17.4015	17.2932	17.4106	19.3128	17.5689	21.1898	20.352	19.8788	18.6168	18.7371	21.0862
O54983	Crym	Ketimine reductase mu-crystallin			1.07701	1.22657	0.54814	0.238631	17.5698	16.4713	17.2853	17.4938	18.6967	18.8157	21.6063	22.0466	22.0359	21.9029	22.3391	22.1627
P51432	Plcb3	1-phosphatidylinositol 4,5-bisphosphate phosphodiesterase beta-3			0.596794	1.22472	1.13908	-0.116414	17.0985	18.7301	15.9616	18.8383	19.0198	17.6062	23.2292	23.1595	23.1832	22.9885	23.1296	23.1047
A2ALK8	Ptpn3	Tyrosine-protein phosphatase non-receptor type 3			0.807832	1.22408	0.156591	0.0289841	17.0836	17.1616	17.0016	19.704	17.5599	17.6551	20.0171	19.8979	19.835	19.9733	19.8591	20.0045
Q9EST5;Q9EST5-2	Anp32b	Acidic leucine-rich nuclear phosphoprotein 32 family member B			0.819127	1.22166	0.408611	0.0464567	16.5644	18.8294	17.8459	19.1758	18.5343	19.1946	25.5191	25.3717	25.3838	25.4604	25.491	25.4627
Q9WVJ2	Psmd13	26S proteasome non-ATPase regulatory subunit 13			0.279798	1.22077	0.9344	-0.0717901	17.7452	19.1858	17.5553	22.7365	17.8228	17.5894	25.9516	25.9162	25.9121	25.9201	25.8078	25.8366
Q8R1F1	Niban2	Protein Niban 2			0.636485	1.21959	1.08829	0.123861	17.3719	18.2144	15.927	17.8843	17.8018	19.486	22.6993	22.7943	22.8519	22.8512	22.9536	22.9123
Q8BP40	Acp6	Lysophosphatidic acid phosphatase type 6			0.359298	1.21824	0.251064	-0.0472469	19.7989	18.9259	16.4252	21.3038	19.6168	17.8842	24.1131	23.9299	24.0513	24.0667	23.8891	23.9967
O35704	Sptlc1	Serine palmitoyltransferase 1	+		1.33733	1.21803	0.0121171	-0.00426102	16.4279	17.633	16.7437	17.6997	18.3918	18.3671	21.37	21.717	21.5965	21.5912	21.6321	21.4474
Q9CZC8	Scrn1	Secernin-1			0.835457	1.2154	0.57102	0.162504	18.5456	17.9754	16.3137	18.7035	18.9893	18.7882	20.7659	20.8747	20.8283	20.7631	21.1861	21.0072
Q9JKV1	Adrm1	Proteasomal ubiquitin receptor ADRM1			0.681164	1.21182	0.184181	0.0433032	16.0772	18.6837	17.6088	18.3052	19.2337	18.4664	24.1589	24.4589	24.3401	24.395	24.3688	24.324
P70182;P70182-3	Pip5k1a	Phosphatidylinositol 4-phosphate 5-kinase type-1 alpha			0.787589	1.21114	0.362277	0.33993	17.6796	19.6719	18.6874	19.6372	20.7034	19.3318	19.429	18.216	18.92	19.5074	18.9139	19.1636
Q811J3	Ireb2	Iron-responsive element-binding protein 2			0.630644	1.20972	0.376732	0.154931	15.5608	17.7074	17.3002	17.8338	19.1302	17.2335	22.32	21.9546	22.0038	22.4775	22.0309	22.2348
P62484	Abi2	Abl interactor 2	+		1.44766	1.20908	0.195772	0.116231	17.7215	18.0871	16.8043	18.8274	18.6057	18.8069	21.6777	22.2487	22.1166	22.4287	21.9838	21.9791
Q8BUL5	Klhl7	Kelch-like protein 7			0.789897	1.20162	0.311972	0.226414	17.2018	18.0592	17.5717	18.0732	20.1226	18.2417	20.6203	19.7613	19.7765	20.2605	20.1411	20.4358
Q9DBU3	Riok3	Serine/threonine-protein kinase RIO3			0.413045	1.2005	1.21334	0.0920766	18.1611	17.2625	16.7095	16.7193	18.3022	20.713	22.5504	22.5787	22.6672	22.702	22.6831	22.6875
Q5ND34;Q5ND34-2;Q5ND34-3	Wdr81	WD repeat-containing protein 81			0.974264	1.2001	0.336693	-0.347733	16.3315	17.9552	17.8081	18.5866	18.1154	18.9931	17.9746	17.7979	17.3572	17.1307	18.1137	16.8422
Q9D5V6	Syap1	Synapse-associated protein 1			1.13521	1.19962	0.146783	0.104076	17.5564	16.3552	16.7525	18.2741	18.5778	17.411	21.3827	20.9617	21.1574	20.9088	21.1963	21.7089
Q91YL2	Rnf126	E3 ubiquitin-protein ligase RNF126			1.20541	1.19744	0.155922	0.0452627	16.4066	17.6555	16.9512	18.0222	18.7791	17.8043	20.7927	21.0643	20.8512	21.0761	20.9355	20.8324
Q99JR1	Sfxn1	Sideroflexin-1			0.268279	1.19665	1.08335	-0.0634797	17.8368	17.4373	17.4135	17.7634	16.2989	22.2152	23.4599	23.4064	23.4124	23.3619	23.3256	23.4009
O08528	Hk2	Hexokinase-2			0.237898	1.19448	0.0704785	-0.00955264	21.7368	18.2882	16.7592	17.5482	20.9109	21.9085	26.1014	25.9575	26.0587	26.0708	26.0049	26.0132
Q8K274	Fn3krp	Ketosamine-3-kinase	+		1.33654	1.19376	1.6056	-0.389228	16.4052	17.603	17.5163	18.6856	18.1622	18.2579	22.2418	21.9899	22.2193	21.6613	21.9115	21.7104
Q9CQA1	Trappc5	Trafficking protein particle complex subunit 5			0.897077	1.19267	0.450697	0.0448456	16.563	17.2794	17.3673	18.205	19.2692	17.3135	21.5997	21.6275	21.5184	21.5809	21.6228	21.6764
Q9CY52	Thg1l	Probable tRNA(His) guanylyltransferase			0.660098	1.19193	0.870175	0.262542	16.4829	17.4531	18.419	19.7849	18.377	17.7688	20.2816	20.4433	20.1315	20.5261	20.7446	20.3734
P42567	Eps15	Epidermal growth factor receptor substrate 15			1.28157	1.18838	0.3282	0.0556075	17.1054	17.9983	17.1392	18.1835	18.3887	19.2359	21.7286	21.6881	21.5786	21.6612	21.8272	21.6737
O35435	Dhodh	Dihydroorotate dehydrogenase (quinone), mitochondrial			1.11729	1.18642	0.57724	-0.13831	16.3255	17.593	17.3141	18.8981	18.0004	17.8934	23.9677	23.628	23.7282	23.7059	23.6105	23.5926
Q9CPQ8	Atp5mg	ATP synthase subunit g, mitochondrial			0.282705	1.18558	0.648933	0.0535227	19.4886	18.0259	17.8351	19.2969	22.5724	17.0371	25.8571	25.9663	25.9425	25.981	25.9436	26.0019
Q8BTY8;Q8BTY8-2	Scfd2	Sec1 family domain-containing protein 2			0.526076	1.18543	0.513022	-0.172079	18.6895	16.5763	18.545	19.8264	17.6829	19.8577	20.8872	20.8967	20.6875	20.4188	20.6669	20.8693
Q61733	Mrps31	28S ribosomal protein S31, mitochondrial			0.358468	1.18464	0.309487	-0.0682933	18.9299	18.2308	16.7075	21.5182	18.3466	17.5574	22.6061	22.6915	22.6102	22.397	22.6661	22.6398
Q8BGE7	Trim6	Tripartite motif-containing protein 6			0.562504	1.17891	0.108157	-0.0729898	20.2344	17.5752	20.0991	20.4466	19.9059	21.093	18.501	18.6827	18.4352	18.7236	18.6734	18.003
O08738	Casp6	Caspase-6			1.04566	1.17679	0.1735	0.219676	15.9346	17.4129	17.2789	17.5893	18.3805	18.187	23.081	21.5196	22.7419	22.7736	22.5311	22.697
P19639	Gstm3	Glutathione S-transferase Mu 3			0.871463	1.16874	0.185315	0.0680803	17.7578	17.3854	16.9921	17.7217	18.2451	19.6748	20.2567	20.4345	20.5494	20.3133	20.6922	20.4394
Q80Z25	Ofd1	Oral-facial-digital syndrome 1 protein homolog			1.05748	1.16826	0.243935	0.1656	16.5645	17.1584	17.6945	17.6676	19.0539	18.2006	19.6195	20.3056	19.796	19.7352	20.299	20.1837
Q8R5M8;Q8R5M8-2;Q8R5M8-3;Q8R5M8-4;Q8R5M8-6;Q8R5M8-7	Cadm1	Cell adhesion molecule 1			0.640787	1.1667	0.365218	0.451533	18.7555	17.6515	15.9535	18.4266	18.6441	18.79	16.2721	18.0133	17.4937	17.7502	17.6981	17.6854
Q3TLP5;Q3TLP5-2;Q3TLP5-3	Echdc2	Enoyl-CoA hydratase domain-containing protein 2, mitochondrial			0.732207	1.16515	0.0242109	-0.00481033	16.0429	17.8469	16.8441	17.0958	18.8044	18.3292	21.3771	21.255	21.3354	21.4201	21.2273	21.3056
Q9JMH6;Q9JMH6-2	Txnrd1	Thioredoxin reductase 1, cytoplasmic			0.250821	1.16465	0.289285	0.0276801	20.2273	17.4984	16.6614	22.2796	17.822	17.7795	25.172	25.0392	25.1109	25.1447	25.1291	25.1314
Q6PDY2	Ado	2-aminoethanethiol dioxygenase			0.606106	1.16344	0.0352051	0.0394421	16.0122	17.7515	18.2514	18.1354	19.5443	17.8258	23.1604	23.1939	22.3932	22.5518	22.8348	23.4792
F8VPU2	Farp1	FERM, ARHGEF and pleckstrin domain-containing protein 1			0.770918	1.16343	0.157024	-0.0834694	17.9846	19.4869	18.2264	19.3781	20.7453	19.0649	20.1114	20.5232	20.1569	20.0495	20.4805	20.0111
Q64737	Gart	Trifunctional purine biosynthetic protein adenosine-3			0.218294	1.16131	0.297434	-0.0299358	19.9119	16.3736	18.8135	18.0198	17.4735	23.0896	26.4319	26.3089	26.355	26.3742	26.3132	26.3186
Q91WG4;Q91WG4-2	Elp2	Elongator complex protein 2			1.01193	1.15951	0.441715	-0.0880782	17.7449	17.116	18.5235	19.6369	18.4687	18.7573	22.8562	22.965	22.8149	22.8341	22.6483	22.8895
Q6NVF0	Ocrl	Inositol polyphosphate 5-phosphatase OCRL			0.484208	1.15565	0.386339	-0.145882	19.5859	19.9255	16.8512	20.2033	20.3968	19.2295	20.1689	20.6171	20.2987	20.3446	20.0501	20.2523
Q0VAW7	Znf112	Zinc finger protein 112			0.686384	1.15408	1.34621	0.326614	16.5504	17.5476	15.2857	18.4074	17.2209	17.2177	20.5255	20.8256	20.4819	20.9706	20.9738	20.8685
Q3UJU9	Rmdn3	Regulator of microtubule dynamics protein 3			0.883618	1.15149	0.470775	-0.106249	16.6441	17.3866	17.5908	19.3724	18.1464	17.5572	21.8713	22.0918	21.9978	21.9054	21.7419	21.9947
Q9R078	Prkab1	5'-AMP-activated protein kinase subunit beta-1	+		1.93082	1.14946	0.00597911	-0.00279681	17.0417	16.6302	16.5675	18.0244	18.1872	17.4762	21.6624	21.5198	21.2156	21.4273	21.3486	21.6135
Q8BYN5;Q8BYN5-2	Fsd1l	FSD1-like protein			0.948346	1.14847	0.168344	0.19916	15.827	17.3885	17.6177	18.0901	17.977	18.2117	18.1924	19.4312	19.5403	19.1667	19.4759	19.1187
Q60715;Q60715-2	P4ha1	Prolyl 4-hydroxylase subunit alpha-1			0.284507	1.14111	0.0107294	0.00361188	18.7052	18.6224	17.2148	17.5114	18.0621	22.3922	21.6789	21.712	21.8406	21.9459	21.6371	21.6593
Q8BFR4	Gns	N-acetylglucosamine-6-sulfatase			0.829023	1.13524	0.230466	-0.0564671	16.536	17.1419	18.0565	19.2849	17.8332	18.022	22.3126	22.4521	22.3369	22.1539	22.4498	22.3286
P81069	Gabpb2	GA-binding protein subunit beta-2			0.877087	1.13514	0.291772	0.225246	16.8896	17.6341	16.0197	18.1197	18.5646	17.2646	19.6485	20.5024	20.3944	20.6787	20.1256	20.4169
Q9D1A2	Cndp2	Cytosolic non-specific dipeptidase			0.351686	1.12978	0.405514	0.0274194	17.9506	21.7811	22.0878	21.8973	21.5522	21.7593	23.4647	23.556	23.5145	23.5613	23.5246	23.5315
Q99LD4	Gps1	COP9 signalosome complex subunit 1			0.7352	1.12848	0.876728	-0.0501397	18.1363	18.2257	16.1677	18.2646	18.6606	18.99	25.3772	25.4103	25.4306	25.3952	25.3207	25.3518
Q8CHC4	Synj1	Synaptojanin-1			0.48306	1.12757	0.588029	0.333206	15.7855	17.6423	19.1152	19.1934	18.0877	18.6446	19.153	19.5567	19.8319	19.5469	20.0859	19.9083
Q8BFZ9	Erlin2	Erlin-2			0.424475	1.12306	0.587202	-0.0992781	20.8394	17.7378	19.8667	20.4998	21.7975	19.5158	24.0217	24.1263	24.0377	23.8264	24.0331	24.0283
Q924D0	Rtn4ip1	Reticulon-4-interacting protein 1, mitochondrial			0.82668	1.12241	0.44346	0.110786	17.1803	17.0732	17.4187	19.172	18.7372	17.1303	21.488	21.7692	21.6211	21.6084	21.7524	21.8499
F8VQB6;F8VQB6-2	Myo10	Unconventional myosin-X			1.27095	1.12169	1.85201	0.44061	17.8577	17.0059	17.1073	18.3398	19.0361	17.9601	20.7198	20.9247	20.9613	21.4501	21.1976	21.2798
P58802	Tbc1d10a	TBC1 domain family member 10A			0.691367	1.11752	0.001227	0.000244141	16.6639	19.1759	17.6209	18.986	19.0403	18.7869	21.369	21.2383	21.3292	21.4097	21.296	21.2315
Q61239	Fnta	Protein farnesyltransferase/geranylgeranyltransferase type-1 subunit alpha			1.14954	1.11742	1.35641	-0.151036	16.6006	16.7752	17.2028	18.2136	17.1594	18.5578	22.9515	22.774	22.8376	22.7061	22.6961	22.7078
Q9EST4;Q9EST4-3	Psmg2	Proteasome assembly chaperone 2	+		1.50768	1.1171	0.317062	-0.0948823	17.8996	18.252	17.3486	18.7463	19.3896	18.7156	23.4089	23.6317	23.5079	23.6232	23.2757	23.365
Q9D172	Gatd3a	Glutamine amidotransferase-like class 1 domain-containing protein 3A, mitochondrial	+		1.37573	1.11614	0.0785123	0.0503585	16.9496	16.2264	17.1959	18.0298	18.2516	17.439	21.4912	22.2677	21.9649	21.9489	21.9709	21.9551
Q8CFD4	Snx8	Sorting nexin-8			0.996935	1.11196	1.08844	0.411069	17.687	17.5925	18.5743	18.4249	19.8536	18.9111	18.2999	18.152	18.7143	18.9033	18.7085	18.7876
Q91Y44;Q91Y44-2	Brdt	Bromodomain testis-specific protein			0.584441	1.10873	0.40389	-0.568909	17.6193	20.0561	20.1433	20.0793	20.3667	20.6989	19.3094	18.3071	18.6931	19.2239	17.8589	17.5201
P27782	Lef1	Lymphoid enhancer-binding factor 1			0.406128	1.10098	0.351784	0.664886	17.537	21.2256	20.6286	20.8698	21.1262	20.6982	19.1001	17.3756	18.5114	19.7378	17.8056	19.4385
P32883-2	Kras	Isoform 2B of GTPase KRas	+		1.71485	1.10066	0.974126	0.116203	17.1418	16.5662	16.909	18.422	17.614	17.883	23.1679	23.0954	23.1164	23.1414	23.2771	23.3099
Q61024	Asns	Asparagine synthetase [glutamine-hydrolyzing]			0.392388	1.09689	0.209423	-0.0296313	15.7016	16.9188	19.6227	18.3919	18.2004	18.9414	26.8046	26.8763	26.8426	26.7214	26.897	26.8162
P09450	Junb	Transcription factor jun-B	+		1.33925	1.09673	0.612598	0.466503	19.5025	19.2458	19.8248	21.0629	19.9423	20.858	21.1032	21.9017	21.9624	21.7402	22.4181	22.2085
Q2NL51	Gsk3a	Glycogen synthase kinase-3 alpha			0.84437	1.09646	0.662833	-0.0672925	16.9376	16.5208	17.5177	18.989	18.1194	17.157	25.016	24.9374	24.9272	24.9443	24.9119	24.8224
Q8BTW8	Cdk5rap1	Mitochondrial tRNA methylthiotransferase CDK5RAP1			0.312805	1.09392	0.229957	0.109257	15.0169	18.8469	14.9042	16.2262	17.5364	18.2872	20.201	19.8257	19.6929	19.8113	20.1747	20.0613
P45591	Cfl2	Cofilin-2			0.695702	1.09361	0.161176	0.0788714	16.5659	18.8507	17.7981	18.4618	18.6581	19.3756	23.0909	23.7128	23.4446	23.5256	23.5376	23.4217
O35143	Atp5if1	ATPase inhibitor, mitochondrial			0.741437	1.08674	0.288748	0.139111	17.2537	17.5608	18.3738	18.1724	18.295	19.9811	19.8518	19.2953	19.5985	19.707	19.9175	19.5385
O88307	Sorl1	Sortilin-related receptor	+		1.34882	1.08618	0.0234067	0.004076	17.1448	17.4132	18.2499	18.6237	19.0211	18.4217	21.6396	21.821	21.7976	21.7798	21.7503	21.7404
Q9DBG9	Tax1bp3	Tax1-binding protein 3			0.843649	1.08141	0.170402	0.222411	16.3765	18.3213	17.1101	18.5008	17.9912	18.5601	21.1443	22.6435	22.18	21.8007	22.5362	22.2982
Q9Z0P4;Q9Z0P4-2	Palm	Paralemmin-1			0.655276	1.0811	0.0259079	0.00835482	16.007	17.728	18.3058	18.9956	18.1237	18.1647	20.1067	20.4031	20.3978	20.2199	20.3645	20.3482
Q9DCI9	Mrpl32	39S ribosomal protein L32, mitochondrial			0.478799	1.07912	0.137941	-0.0359275	16.0726	18.4397	17.8634	19.879	17.8705	17.8635	21.3857	21.6298	21.4812	21.5924	21.3885	21.4081
E9PW10	Triml2	Tripartite motif family-like 2			1.24695	1.07553	0.923193	0.195054	17.4609	16.5809	17.0678	17.5064	18.265	18.5648	22.1387	22.2699	22.0542	22.5017	22.2715	22.2747
P53996-2;P53996-3	Cnbp	Isoform 2 of Cellular nucleic acid-binding protein			0.758354	1.07552	1.19995	-0.113089	16.1307	17.2352	17.7025	17.1946	18.6588	18.4415	21.6591	21.6747	21.7072	21.5454	21.508	21.6483
A2AH22;A2AH22-2;A2AH22-6;A2AH22-7	Ambra1	Activating molecule in BECN1-regulated autophagy protein 1			0.477965	1.07243	0.647546	-1.23101	17.3906	18.2782	15.8506	18.9196	18.9069	16.9102	17.3017	18.9902	16.5109	16.5484	15.515	17.0462
Q9DCG9	Trmt112	Multifunctional methyltransferase subunit TRM112-like protein	+		1.89714	1.069	0.511011	0.0730286	20.7556	20.3137	21.0525	22.0256	21.6234	21.6798	24.3391	24.222	24.3848	24.4064	24.3125	24.4461
Q6P1G0	Heatr6	HEAT repeat-containing protein 6			1.10943	1.06679	0.458818	0.511343	18.2736	17.776	16.752	18.7147	18.7425	18.5447	19.9936	21.5197	21.3094	21.4929	21.5259	21.3379
P61079;P62838	Ube2d2;Ube2d3	Ubiquitin-conjugating enzyme E2 D3			1.1692	1.06454	0.61167	-0.101729	17.0622	16.7257	17.2198	17.5531	18.8607	17.7875	25.3019	25.1654	25.2905	25.2236	25.0308	25.1982
P59999	Arpc4	Actin-related protein 2/3 complex subunit 4			0.410069	1.06421	1.07	0.0485808	17.3618	19.5992	16.3386	17.7757	19.1863	19.5302	24.6102	24.6198	24.6507	24.6838	24.6418	24.7007
Q9EQ20	Aldh6a1	Methylmalonate-semialdehyde dehydrogenase [acylating], mitochondrial			0.692423	1.06276	0.0872417	0.0644811	16.6762	18.1283	16.4809	18.22	18.9347	17.3189	21.1462	21.4511	21.354	21.3355	21.8298	20.9795
Q9D8U0	Ifrd2	Interferon-related developmental regulator 2	+		1.79448	1.06164	0.0787547	-0.0147273	17.5822	18.2368	17.7143	18.772	18.6949	19.2513	23.8274	23.7155	23.6184	23.7586	23.6766	23.6819
P69566	Ranbp9	Ran-binding protein 9			0.865412	1.05706	0.00777738	-0.00199954	16.2766	18.2059	17.4098	18.1603	18.4391	18.464	21.3832	21.4828	21.5152	21.31	21.5192	21.5459
P52875	Tmem165	Transmembrane protein 165			0.888946	1.05474	0.240623	-0.149117	16.7652	17.5331	17.8928	17.7344	19.2573	18.3635	20.2282	20.5742	20.7529	20.7299	20.2911	20.0869
Q99L48	Nmd3	60S ribosomal export protein NMD3			0.458417	1.05213	0.408302	0.0346349	21.0514	20.7893	17.9796	21.2229	20.9354	20.8184	23.0622	22.995	23.0131	23.0944	22.9988	23.0811
P09671	Sod2	Superoxide dismutase [Mn], mitochondrial			0.720003	1.05194	0.0316318	-0.0030098	16.8722	17.4662	18.9443	18.8452	19.2441	18.3492	25.0029	25.0626	24.9959	24.9828	25.0638	25.0058
Q93092	Taldo1	Transaldolase			0.234294	1.04776	0.0899465	0.0234133	21.2234	17.0362	17.4191	21.8546	18.8221	18.1453	26.7674	27.0384	26.9517	26.8633	27.0256	26.9388
Q9R0Q6	Arpc1a	Actin-related protein 2/3 complex subunit 1A			0.442019	1.04728	0.236373	0.0531305	16.7246	18.3791	15.4389	18.9373	17.7149	17.0322	23.1133	23.0031	22.9513	22.9574	23.213	23.0567
P14152	Mdh1	Malate dehydrogenase, cytoplasmic			0.390969	1.04657	0.511766	-0.0436846	17.4281	18.4569	14.9116	17.9423	17.2916	18.7024	26.589	26.7181	26.6453	26.6096	26.6075	26.6042
Q8K3H0	Appl1	DCC-interacting protein 13-alpha			0.637456	1.04559	0.253114	-0.0589282	16.4399	17.1347	17.6853	16.913	18.3709	19.1127	21.4895	21.6038	21.6986	21.5955	21.3993	21.6202
P42225	Stat1	Signal transducer and activator of transcription 1			0.761033	1.04388	0.248786	0.04625	16.0464	18.0614	17.3331	18.5144	18.3022	17.7559	21.0044	21.021	21.1091	21.2208	21.048	21.0046
Q91W67	Ubl7	Ubiquitin-like protein 7			1.07779	1.0435	0.493139	-0.157645	16.5961	18.0288	16.8774	18.4162	18.2248	17.9918	22.6431	22.8888	22.9841	22.7011	22.5066	22.8354
Q8R3Q6	Mix23	Protein MIX23			0.165638	1.04152	0.463884	0.0239518	17.3582	17.7287	22.5399	17.263	20.4072	23.0811	23.4833	23.5134	23.4751	23.5157	23.481	23.547
P08003	Pdia4	Protein disulfide-isomerase A4			0.739902	1.04145	0.375228	-0.0173327	20.7525	18.7861	20.4597	21.4086	20.704	21.0101	25.6685	25.6915	25.63	25.6365	25.6411	25.6603
P24472	Gsta4	Glutathione S-transferase A4			1.26148	1.0386	0.488424	-0.11138	16.5741	15.7759	17.0497	17.4	17.7166	17.3989	26.7953	26.4599	26.6648	26.5466	26.4922	26.5471
P21995	Emb	Embigin			0.197835	1.03651	0.1215	0.0190868	18.7112	18.5163	17.3639	17.0472	23.1671	17.4867	24.9663	24.995	25.004	25.1108	24.9175	24.9943
Q8K2K6;Q8K2K6-1;Q8K2K6-3	Agfg1	Arf-GAP domain and FG repeat-containing protein 1	+		2.43912	1.03641	0.0460484	0.00938225	16.6871	16.9827	16.8421	18.0925	17.9335	17.5951	23.5682	23.7884	23.7294	23.6631	23.7089	23.7421
Q3TYX3	Smyd5	SET and MYND domain-containing protein 5			0.805132	1.03403	0.235359	-0.0524546	16.7798	17.789	17.2079	18.647	18.957	17.2748	22.9767	22.7468	22.9914	22.8729	22.9048	22.7798
Q6A028	Swap70	Switch-associated protein 70			0.412781	1.03357	0.252946	0.035607	16.7062	18.2305	16.8199	16.7711	20.0217	18.0645	23.6748	23.8672	23.7595	23.8094	23.7935	23.8054
Q9CQ89	Cuta	Protein CutA			0.602057	1.03265	0.340458	0.141411	18.325	17.0008	16.5195	19.4026	17.8581	17.6826	24.518	25.0128	24.9119	25.0203	25.0538	24.7929
O88668	Creg1	Protein CREG1			0.642041	1.0307	0.505176	0.753544	16.8409	18.1437	16.9336	17.2419	19.2691	18.4992	21.1896	19.3084	21.3272	21.324	21.4459	21.3159
Q99M07	Coa5	Cytochrome c oxidase assembly factor 5			0.775814	1.03057	0.214659	-0.126995	16.9838	18.3075	17.433	18.1346	18.1302	19.5512	20.0042	20.3681	20.3097	20.1069	19.7503	20.4439
Q6NZC7	Sec23ip	SEC23-interacting protein			0.430459	1.02639	0.0492117	-0.00306892	16.4536	18.3707	16.6814	17.1127	19.8061	17.6661	23.8361	23.7943	23.8246	23.8364	23.8287	23.7808
Q07417	Acads	Short-chain specific acyl-CoA dehydrogenase, mitochondrial			0.257685	1.02604	0.500044	0.055755	21.1123	17.6794	17.5125	18.196	19.3749	21.8115	22.9028	22.8907	22.793	22.8682	22.9833	22.9023
Q9D920	Borcs5	BLOC-1-related complex subunit 5			0.523081	1.02353	1.71194	-0.260946	16.9027	17.8673	16.6845	16.6163	18.9888	18.9199	21.4315	21.5781	21.3549	21.1771	21.2371	21.1674
Q9CQ36	Pole4	DNA polymerase epsilon subunit 4			0.82561	1.02073	0.0416817	-0.0296726	17.0713	17.3793	16.3849	17.0744	18.7717	18.0516	22.5896	23.3921	22.9301	23.0678	22.8326	22.9224
O08908	Pik3r2	Phosphatidylinositol 3-kinase regulatory subunit beta	+		2.14458	1.01955	0.936058	0.259677	17.3691	16.8373	17.0627	17.8785	18.1222	18.327	19.7135	20.034	19.8176	19.9914	20.2875	20.0653
A0A0A6YWM8;B2RUE8	Map4k4	Mitogen-activated protein kinase kinase kinase kinase 4			0.786698	1.01798	0.17559	0.0519346	16.5211	18.3937	17.5775	18.0593	18.9226	18.5644	21.9256	21.8093	21.7194	21.7223	21.8406	22.0473
Q9ERG2	Strn3	Striatin-3			0.665857	1.01783	0.759782	0.100527	16.9234	18.2203	17.001	18.4437	19.3313	17.4232	22.7523	22.7533	22.8566	22.8201	22.9856	22.8581
Q99LJ0	Cttnbp2nl	CTTNBP2 N-terminal-like protein			0.679021	1.01776	0.342304	0.128771	15.9957	17.7941	17.392	17.413	18.8218	18.0003	22.0007	22.4575	22.1149	22.1763	22.4191	22.364
P11438	Lamp1	Lysosome-associated membrane glycoprotein 1	+		1.31693	1.01729	0.450641	0.0964533	17.0253	16.8849	16.7576	17.905	18.5193	17.2952	24.479	24.7582	24.7022	24.696	24.811	24.7218
Q8VED9	Lgalsl	Galectin-related protein			0.378744	1.01692	0.0268147	0.010526	15.8709	18.5072	16.1826	16.4503	18.1057	19.0555	21.5852	22.0209	21.8671	21.7736	21.8848	21.8465
P38060	Hmgcl	Hydroxymethylglutaryl-CoA lyase, mitochondrial			0.205026	1.01622	0.121174	-0.0329018	16.5827	17.3705	21.4063	18.2219	18.3224	21.8638	22.2679	22.5848	22.4494	22.343	22.4706	22.3898
Q9DBL9;Q9DBL9-2	Abhd5	1-acylglycerol-3-phosphate O-acyltransferase ABHD5			0.71379	1.0156	0.0627991	0.049111	15.8672	17.9041	17.6318	18.0186	18.3953	18.0359	19.7634	20.2254	20.0035	19.6075	20.4196	20.1125
Q8C845	Efhd2	EF-hand domain-containing protein D2			1.05203	1.01539	0.386797	-0.156334	17.5791	18.6329	17.2289	18.6797	18.6464	19.1609	20.157	20.4857	20.5041	19.9715	20.3681	20.3383
P60060	Sec61g	Protein transport protein Sec61 subunit gamma			0.567643	1.01118	0.0692778	-0.00661405	16.8844	18.2813	15.8144	18.6274	17.4502	17.9361	22.3375	22.2917	22.2668	22.2863	22.34	22.2499
Q71RI9;Q71RI9-2	Kyat3	Kynurenine--oxoglutarate transaminase 3			0.409017	1.00913	0.0886496	-0.059171	17.6226	18.2418	15.4705	16.9613	19.1102	18.2907	21.7892	21.2463	21.6057	21.7527	21.5556	21.1554
Q99JP6;Q99JP6-2	Homer3	Homer protein homolog 3			0.79631	1.00802	0.262641	0.140067	16.5216	17.867	17.3637	18.9137	18.4233	17.4392	20.409	20.923	20.9865	20.7062	20.9578	21.0747
Q9D826	Pipox	Peroxisomal sarcosine oxidase			0.816309	1.00689	0.283085	-0.066459	18.1741	17.6221	16.4202	18.6521	18.6545	17.9305	24.2323	23.9957	24.0136	24.1259	23.9694	23.9469
P28741	Kif3a	Kinesin-like protein KIF3A			0.700472	1.00677	0.147741	-0.146135	17.2539	16.806	18.2027	19.305	17.5388	18.4392	19.071	18.0145	18.6533	18.5205	18.7331	18.0469
Q91W40	Klc3	Kinesin light chain 3			1.14677	1.00563	0.259492	0.183027	16.882	16.534	17.0963	17.1345	18.4279	17.9669	20.5069	21.1633	20.8428	20.8311	21.4348	20.7961
Q9DBN4;Q9DBN4-2	P33monox	Putative monooxygenase p33MONOX			0.418375	1.0044	0.640722	0.295856	18.62	16.5408	16.3905	16.7707	19.1755	18.6184	18.8439	19.2653	19.5425	19.4197	19.5613	19.5581
P26883	Fkbp1a	Peptidyl-prolyl cis-trans isomerase FKBP1A	+		1.98277	1.00054	0.263899	-0.0287234	17.49	16.9431	17.01	18.1222	17.9258	18.3967	26.879	27.0089	26.8985	26.9306	26.8919	26.8777
E9Q4P1	Wdfy1	WD repeat and FYVE domain-containing protein 1			0.349158	0.999856	0.0565937	0.0280863	15.5137	18.5073	16.9564	16.6469	19.4642	17.8659	21.5776	21.517	21.1627	21.6527	21.4236	21.2652
P61148	Fgf1	Fibroblast growth factor 1			0.915061	0.999659	0.446897	-0.106735	17.2517	17.883	17.0189	17.5076	18.8892	18.7558	20.365	20.0527	20.2989	20.2099	20.0926	20.0938
P16015	Ca3	Carbonic anhydrase 3			0.644244	0.998579	0.0741604	-0.0639966	16.8577	16.8815	18.0453	18.96	17.1091	18.7112	19.8049	19.5826	19.5955	20.115	19.5799	19.096
Q3TUU5	Tex30	Testis-expressed protein 30			0.566387	0.998004	0.484563	0.149	16.8204	18.673	16.6792	17.648	19.1942	18.3244	22.958	23.2879	23.3686	23.3048	23.4458	23.311
Q9DBP5	Cmpk1	UMP-CMP kinase			0.765833	0.997363	0.379424	-0.0453631	16.7788	17.4935	17.245	18.0519	17.2614	19.1961	25.1444	25.2386	25.1063	25.0924	25.1798	25.081
Q8C176	Taf2	Transcription initiation factor TFIID subunit 2			0.465827	0.996908	0.726789	-1.15453	19.0572	16.1384	17.8758	19.2598	17.9898	18.8126	20.9433	19.9191	21.0981	20.7508	18.8433	18.9027
Q9CR20	Ier3ip1	Immediate early response 3-interacting protein 1			0.742834	0.996888	0.372214	0.855834	16.9846	16.2023	18.0268	17.7899	18.6989	17.7156	18.829	21.6014	21.8048	21.7426	21.5909	21.4691
P59913	Pcmtd1	Protein-L-isoaspartate O-methyltransferase domain-containing protein 1			0.517061	0.994345	0.683424	-0.225253	17.298	17.7744	16.4015	17.5534	19.6274	17.2762	22.3051	22.4658	22.3985	21.93	22.4219	22.1417
Q8C547	Heatr5b	HEAT repeat-containing protein 5B			0.804013	0.994223	0.154464	-0.0581487	16.7066	18.5175	17.7004	18.3195	19.0823	18.5054	19.3281	19.2717	19.4029	19.0235	19.4876	19.3172
Q8VDG7	Pafah2	Platelet-activating factor acetylhydrolase 2, cytoplasmic			0.514955	0.994061	0.292191	0.119121	17.205	17.4868	16.9107	16.742	19.6175	18.2252	19.2167	19.4682	19.3536	19.3855	19.7523	19.2581
Q9WU56	Pus1	tRNA pseudouridine synthase A			0.455134	0.994018	1.52945	0.0648543	18.8344	21.7366	21.3882	21.2259	21.9828	21.7326	23.91	23.9291	23.8873	23.9768	23.9456	23.9986
Q61553	Fscn1	Fascin			1.09951	0.993773	1.07894	-0.0691973	17.7604	17.7116	17.2856	17.8594	18.6489	19.2306	26.9569	26.8871	26.9276	26.8983	26.8242	26.8415
Q7M6Y3-2;Q7M6Y3-3;Q7M6Y3-5	Picalm	Isoform 2 of Phosphatidylinositol-binding clathrin assembly protein			0.793992	0.99344	0.201647	0.0561587	18.0652	16.5988	17.8898	18.7408	17.8301	18.9632	22.5906	22.6371	22.3457	22.6075	22.4696	22.6648
P09055	Itgb1	Integrin beta-1			0.231707	0.990516	0.184911	0.0427799	20.7079	17.4089	16.9429	20.4345	16.9728	20.6241	25.5098	25.7904	25.6166	25.6165	25.7254	25.7033
Q8R088;Q8R088-2	Golph3l	Golgi phosphoprotein 3-like			0.479207	0.990445	0.724748	-0.303305	16.318	16.9683	17.6325	17.791	19.4505	16.6486	20.9043	21.2629	20.8156	20.7493	20.8885	20.435
Q9Z0Z3	Skp2	S-phase kinase-associated protein 2			0.33747	0.989454	0.32427	0.187189	16.8231	17.9651	19.6662	17.3721	19.9491	20.1017	20.6471	20.0628	20.6841	20.8454	20.417	20.6931
Q9R0A0	Pex14	Peroxisomal membrane protein PEX14			0.238879	0.988017	1.64896	-0.0925897	20.4898	17.705	16.6881	18.1186	21.617	18.1114	24.583	24.6611	24.6108	24.5351	24.5028	24.5392
Q3UD01	Atxn7l3b	Ataxin-7-like protein 3B	+		1.82526	0.987956	0.700986	0.158181	17.0374	17.0072	17.6538	18.3269	18.3501	17.9852	21.3844	21.1579	21.399	21.6038	21.3846	21.4275
Q9WUA3	Pfkp	ATP-dependent 6-phosphofructokinase, platelet type			0.170189	0.987929	0.170753	-0.0218449	22.2357	16.3486	16.3244	21.2356	18.3317	18.3053	23.7827	23.8292	23.78	23.6957	23.8539	23.7769
Q9EP52	Twsg1	Twisted gastrulation protein homolog 1			0.983942	0.9873	0.0901254	0.0616659	17.314	17.0967	17.4456	17.9354	17.7016	19.1812	22.2508	22.8825	22.7284	22.39	22.9019	22.7549
Q3UZ39	Lrrfip1	Leucine-rich repeat flightless-interacting protein 1			0.490136	0.987222	0.0825665	0.0410633	17.853	16.3691	15.8058	16.8492	17.2368	18.9036	22.5387	23.0392	23.079	22.9563	22.9503	22.8734
Q5EG47	Prkaa1	5'-AMP-activated protein kinase catalytic subunit alpha-1			0.516777	0.986388	1.23107	0.232943	17.1197	18.4164	17.6771	20.2216	17.9807	17.9701	21.5764	21.8139	21.8561	21.9998	21.9459	21.9997
Q60676	Ppp5c	Serine/threonine-protein phosphatase 5			1.24286	0.985484	0.546723	0.055308	16.9738	17.1536	17.7019	17.6732	18.666	18.4466	23.457	23.5836	23.5187	23.599	23.6028	23.5235
A2AEY2	Fhl1	Four and a half LIM domains protein 1			0.426525	0.984617	0.372109	-0.760144	18.9021	16.5583	17.9938	20.0585	17.5938	18.7556	17.8391	20.1253	20.0252	18.5211	17.8694	19.3187
Q9CPQ1	Cox6c	Cytochrome c oxidase subunit 6C			0.591995	0.983983	0.63846	0.162952	15.6382	17.5028	17.5473	18.563	17.1951	17.8821	24.0956	24.4864	24.35	24.4834	24.4499	24.4876
P50544	Acadvl	Very long-chain specific acyl-CoA dehydrogenase, mitochondrial			1.09946	0.982784	0.793069	-0.388515	16.2118	16.6896	17.3258	17.999	17.99	17.1865	22.3378	21.9996	22.1477	21.4408	21.7347	22.1441
P21550	Eno3	Beta-enolase			0.278811	0.982595	0.500209	0.218483	16.6956	18.6654	17.4775	16.6137	18.1386	21.034	23.0038	23.5451	23.4658	23.3786	23.649	23.6425
Q9WVQ5	Apip	Methylthioribulose-1-phosphate dehydratase			0.927817	0.980672	0.168997	-0.0402934	16.2303	17.8656	17.0709	18.3266	17.8863	17.8959	23.1915	23.4003	23.2748	23.3637	23.1333	23.2488
Q9WV60	Gsk3b	Glycogen synthase kinase-3 beta			0.44793	0.978685	0.0867413	-0.0195497	17.0708	19.5691	17.4812	19.5271	17.9518	19.5782	22.1875	22.2608	22.0948	22.0602	22.2799	22.1444
O88447	Klc1	Kinesin light chain 1			0.259882	0.978482	0.24406	0.08067	19.8538	16.9721	20.1275	20.992	21.1504	17.7465	22.0534	22.4868	22.2355	22.2683	22.3732	22.3762
A2ALR9	Usp48	Ubiquitinyl hydrolase 1			0.640962	0.977154	0.28562	-0.1197	16.6973	17.7205	17.7775	19.4085	17.3586	18.3596	21.0033	21.0816	21.1527	20.6761	20.96	21.2424
Q8BWQ6	Vps35l	VPS35 endosomal protein-sorting factor-like			1.0271	0.976171	0.30864	-0.0850334	17.4052	16.5532	17.3833	17.408	18.3189	18.5433	21.2304	21.2845	21.3145	20.9729	21.2845	21.3168
Q9D020-1	Nt5c3a	Isoform 1 of Cytosolic 5'-nucleotidase 3A			0.604007	0.975045	0.463129	0.178542	16.2239	18.1481	16.8353	17.3672	17.8739	18.8914	21.0649	21.3514	21.5342	21.3781	21.4235	21.6844
A3KGU5;A3KGU7;A3KGU9;E9Q447	Sptan1	Spectrin alpha chain, non-erythrocytic 1			0.53478	0.974875	0.0231611	-0.030969	16.512	18.1718	16.7554	19.3331	17.6977	17.3331	19.3433	20.2971	20.546	19.7184	20.5375	19.8376
Q9DC69	Ndufa9	NADH dehydrogenase [ubiquinone] 1 alpha subcomplex subunit 9, mitochondrial			0.333819	0.974858	0.125977	0.0308787	15.319	18.9766	17.4542	17.4461	17.8928	19.3355	20.3902	20.4426	20.6593	20.5145	20.4744	20.5958
Q61595-10;Q61595-12;Q61595-4	Ktn1	Isoform 10 of Kinectin			0.402309	0.974716	0.879731	-0.397725	17.7092	15.3988	18.5714	17.49	18.2581	18.8554	20.208	19.5701	19.6887	19.3996	19.305	19.569
Q91X43	Sh3d19	SH3 domain-containing protein 19			0.660328	0.974284	0.0216668	0.00873566	18.2643	16.1544	16.5732	18.0424	18.233	17.6393	20.2125	19.7711	19.9113	20.0334	19.9708	19.9168
Q9R069	Bcam	Basal cell adhesion molecule			0.555725	0.973696	0.221988	0.0396175	16.6406	17.6262	17.9577	19.0453	19.055	17.0455	22.5912	22.7971	22.7481	22.7977	22.7663	22.6915
Q91W78	Usb1	U6 snRNA phosphodiesterase			1.08938	0.973441	0.205745	-0.0417716	17.4302	17.5517	17.3566	18.058	17.951	19.2498	22.4039	22.5228	22.6201	22.3795	22.5293	22.5128
Q9Z2U1	Psma5	Proteasome subunit alpha type-5			0.163603	0.973263	0.0365479	0.0039533	17.9004	18.2221	17.7251	23.3642	17.1125	16.2907	26.9535	26.8985	26.9385	26.9884	26.8752	26.9388
Q91W90	Txndc5	Thioredoxin domain-containing protein 5			0.570203	0.969795	0.296964	0.0514278	16.4756	19.0171	17.221	18.6477	18.4591	18.5162	23.6946	23.9002	23.78	23.7766	23.905	23.8474
Q3TTY5	Krt2	Keratin, type II cytoskeletal 2 epidermal			0.49857	0.96615	0.148759	-0.230411	16.0196	17.3716	18.9399	18.4983	18.4457	18.2855	26.477	24.491	25.6536	25.3579	25.3155	25.257
O88697	Stk16	Serine/threonine-protein kinase 16			0.548583	0.965821	0.529143	0.480861	16.9353	17.1612	18.1779	17.0774	18.7498	19.3447	17.598	17.2078	17.1516	17.0609	18.0629	18.2762
Q91YJ5	Mtif2	Translation initiation factor IF-2, mitochondrial			0.478089	0.965163	1.2737	-0.242627	20.3224	20.0382	17.5997	19.9928	20.439	20.4239	20.9507	20.9758	20.8229	20.8056	20.543	20.673
Q03958	Pfdn6	Prefoldin subunit 6	+		1.42189	0.961917	1.22234	-0.0749385	16.9497	16.4785	17.2965	18.0549	18.0992	17.4564	24.6186	24.6979	24.671	24.6093	24.5991	24.5542
P70303	Ctps2	CTP synthase 2			1.27843	0.961676	0.101729	-0.0241063	16.7963	17.5725	17.0196	18.6123	17.7306	17.9305	22.4071	22.5568	22.4261	22.3163	22.5622	22.4392
Q9WUU7	Ctsz	Cathepsin Z			0.539935	0.960784	0.196836	-0.142992	17.3543	17.7459	16.9458	17.2138	17.968	19.7467	21.9056	22.6127	22.4579	22.2969	21.8321	22.4183
Q8BHG1	Nrdc	Nardilysin			0.306739	0.960435	0.568645	0.0763423	15.2579	17.3779	19.0321	17.3482	19.4846	17.7163	23.8946	24.018	24.093	24.0954	24.0903	24.0489
Q9R0Y5;Q9R0Y5-2	Ak1	Adenylate kinase isoenzyme 1			0.618054	0.95816	0.531815	0.114884	16.6418	17.4299	18.7858	19.1767	18.1774	18.3779	24.1929	24.4835	24.3997	24.4114	24.5483	24.4611
Q3V132	Slc25a31	ADP/ATP translocase 4			0.54533	0.958043	0.348545	-0.0652364	17.0544	18.3384	17.3447	17.775	19.8777	17.9591	20.9814	21.1757	21.1469	20.9428	21.0588	21.1067
Q8K297	Colgalt1	Procollagen galactosyltransferase 1			0.26408	0.956222	0.32814	-0.0518233	20.2986	16.6146	19.4322	21.5654	18.5958	19.0528	24.1253	23.9955	24.2137	24.0422	24.0486	24.0882
Q6VNB8;Q6VNB8-2	Wdfy3	WD repeat and FYVE domain-containing protein 3			0.323086	0.956006	0.674163	1.57486	19.4665	15.6202	18.4401	19.1305	19.2457	18.0185	17.333	20.067	20.8254	21.0047	20.9807	20.9646
Q64512	Ptpn13	Tyrosine-protein phosphatase non-receptor type 13			0.201817	0.955559	0.0930262	-0.0366955	21.4737	18.1952	17.3847	20.3104	17.5191	22.0906	20.1933	20.4781	20.6006	20.2755	20.5232	20.3634
Q8JZZ7;Q8JZZ7-2	Adgrl2	Adhesion G protein-coupled receptor L2			0.941204	0.954962	1.43884	0.391155	17.5921	16.661	17.4317	17.5765	18.8761	18.097	21.5629	21.9876	21.8029	22.1404	22.2337	22.1528
O35074	Ptgis	Prostacyclin synthase			0.646732	0.954828	0.428841	-0.682062	16.4743	17.9417	15.8274	17.5355	17.4118	18.1607	18.7189	17.735	19.6118	17.6614	17.534	18.8241
A0A087WQH8	Slc35a4	Probable UDP-sugar transporter protein SLC35A4			0.759387	0.954025	0.0163828	0.0150185	17.3032	16.7627	17.0055	19.078	17.5705	17.285	20.9943	21.8809	21.5293	21.6709	21.162	21.6166
Q99JX4	Eif3m	Eukaryotic translation initiation factor 3 subunit M			0.540376	0.951223	0.147273	-0.0362619	16.5315	17.1039	18.4359	17.2783	18.5748	19.0718	24.5253	24.2391	24.2882	24.3617	24.2816	24.3005
Q91VW3	Sh3bgrl3	SH3 domain-binding glutamic acid-rich-like protein 3			0.60148	0.950923	0.0298815	-0.025725	17.3184	15.6867	17.3424	17.1804	17.3988	18.621	19.5682	19.5331	19.4702	19.8286	19.742	18.9237
A0A494BB10	Gm50478	Predicted gene, 50478			1.12034	0.9482	0.112719	0.0189896	17.9997	17.7856	17.1863	19.2238	18.3995	18.1929	23.214	23.3413	23.411	23.3617	23.3607	23.3009
Q8BJH1	Zc2hc1a	Zinc finger C2HC domain-containing protein 1A			0.459631	0.946908	0.399707	-0.21884	18.9324	16.9688	16.8893	18.7194	19.4612	17.4507	21.1609	21.3874	20.8103	21.0876	21.0315	20.583
Q9CQQ8	Lsm7	U6 snRNA-associated Sm-like protein LSm7			0.130852	0.943785	1.1954	-0.0648168	16.4073	18.3579	23.1114	23.2629	20.2482	17.1968	25.3118	25.3514	25.3311	25.2299	25.2615	25.3083
Q80UM3	Naa15	N-alpha-acetyltransferase 15, NatA auxiliary subunit			0.191358	0.943274	0.70117	-0.0312411	22.0752	17.7355	17.8701	19.9791	22.4061	18.1253	25.3876	25.341	25.397	25.3262	25.3426	25.363
Q9JMA2	Qtrt1	Queuine tRNA-ribosyltransferase catalytic subunit 1			1.03513	0.939771	1.91906	-0.078872	17.7384	17.0256	18.3882	18.4475	18.543	18.9809	23.945	23.9201	23.9092	23.8676	23.8521	23.818
Q8R1J9	Tor2a	Torsin-2A	+		1.42525	0.938595	0.0294401	0.0189444	18.1564	17.3657	18.2087	18.7135	18.7045	19.1284	20.7406	20.4071	21.001	20.5983	20.6091	20.9982
Q8CI32	Bag5	BAG family molecular chaperone regulator 5			0.478386	0.937429	0.0456576	0.0150433	17.191	16.9351	16.5029	18.6457	18.6353	16.1603	25.3274	25.5839	25.2972	25.5265	25.2973	25.4299
Q8BU31	Rap2c	Ras-related protein Rap-2c			0.484283	0.936071	0.382054	0.119147	15.8886	18.3202	15.9743	18.1994	17.3648	17.4272	22.2745	22.6073	22.4715	22.3993	22.6964	22.615
Q9DAU1	Cnpy3	Protein canopy homolog 3			0.629485	0.933629	1.10385	-0.083292	17.7323	17.1847	16.9372	16.9858	18.6519	19.0174	23.2872	23.3454	23.3151	23.1857	23.2918	23.2204
Q6ZPJ3	Ube2o	(E3-independent) E2 ubiquitin-conjugating enzyme UBE2O			1.17237	0.933627	0.272182	0.0329361	16.8669	18.0819	17.347	18.2984	18.6059	18.1923	23.3584	23.2317	23.2113	23.3189	23.3117	23.2696
Q9DD18;Q9DD18-2	Dtd1	D-aminoacyl-tRNA deacylase 1			0.453102	0.933258	2.04252	-0.123697	16.6595	17.7052	18.1717	18.6333	19.6691	17.0337	22.9592	22.9597	22.9172	22.8632	22.7883	22.8135
Q3TLR7;Q3TLR7-2	Dtl	Denticleless protein homolog			0.689951	0.932469	1.16568	0.61825	18.8365	17.5291	19.3041	19.3719	19.0196	20.0756	20.6715	21.4657	20.7924	21.6157	21.6404	21.5282
B9EHT4	Clip3	CAP-Gly domain-containing linker protein 3	+		2.80774	0.931731	0.541502	0.702466	18.6719	18.8618	19.0356	19.9084	19.7081	19.7479	18.4509	18.2847	18.6269	19.9038	18.0504	19.5156
B2RXS3;F8VQ70;Q8BIZ8	Scaper	S phase cyclin A-associated protein in the ER			0.844593	0.930309	0.00798791	-0.0160084	16.6243	16.9807	18.2995	18.148	18.25	18.2975	17.3863	17.8179	19.5007	18.0056	18.1861	18.4652
Q8VE88-2	Fam114a2	Isoform 2 of Protein FAM114A2			0.745057	0.928453	0.0619986	0.0105413	16.8179	18.1258	17.6029	19.1804	17.6997	18.4519	23.0006	23.1283	23.0259	22.9748	23.0934	23.1182
Q9ESN6	Trim2	Tripartite motif-containing protein 2			0.753671	0.927746	0.42184	0.143271	16.4171	17.8609	17.764	17.6431	18.4958	18.6863	21.4491	21.8313	21.893	21.9227	21.8938	21.7867
O35685	Nudc	Nuclear migration protein nudC			0.199605	0.925504	1.06663	-0.0529283	23.7526	18.3727	23.4657	23.4562	22.7151	22.1962	27.3616	27.35	27.3411	27.343	27.2747	27.276
Q8BH58	Tiprl	TIP41-like protein			0.678254	0.924266	0.204571	0.0480302	16.1882	18.0434	17.6574	18.0839	17.8674	18.7105	23.7539	24.0113	23.9013	23.846	24.0246	23.94
Q8CI04	Cog3	Conserved oligomeric Golgi complex subunit 3			0.620518	0.922326	1.27287	-0.156556	17.2039	16.6193	15.6903	16.7363	18.4039	17.1403	22.0054	21.9071	21.9005	21.8732	21.7221	21.7481
Q9D9K3	Aven	Cell death regulator Aven			0.546354	0.920175	0.0784299	0.0322234	17.9574	18.217	16.1415	17.6494	18.8003	18.6267	20.9648	20.7261	20.8974	21.142	20.727	20.8159
P29416	Hexa	Beta-hexosaminidase subunit alpha			0.442248	0.919311	0.613972	-0.16816	17.654	18.149	15.5796	17.4203	18.8469	17.8732	21.5177	21.4295	21.3707	21.0442	21.4199	21.3494
Q99MZ7	Pecr	Peroxisomal trans-2-enoyl-CoA reductase			0.402239	0.917965	0.815836	0.15613	16.944	17.5818	19.332	17.6179	19.1848	19.809	22.4461	22.6247	22.6491	22.6311	22.7152	22.8419
Q9WVL5	Morc1	MORC family CW-type zinc finger protein 1		+	0.789043	0.916611	1.69335	0.826735	17.5382	16.5448	18.2812	18.2358	18.7387	18.1394	19.5613	19.749	20.0954	20.5701	20.3911	20.9248
Q810B6	Ankfy1	Rabankyrin-5			0.712526	0.916319	1.70222	-0.197372	17.9523	16.5041	16.6965	18.2838	17.2244	18.3937	22.0534	22.1675	22.1688	21.9876	21.8647	21.9453
Q8BND3;Q8BND3-2	Wdr35	WD repeat-containing protein 35			0.49325	0.915633	0.308103	0.26313	16.7402	16.498	16.8626	18.9273	17.761	16.1595	20.4355	21.5642	21.1064	21.1039	21.5104	21.2812
Q61112;Q61112-2	Sdf4	45 kDa calcium-binding protein			0.945871	0.915059	0.0911896	0.0461413	17.2985	18.3972	17.4449	19.2062	18.2479	18.4318	20.6809	21.2852	21.0463	21.1307	21.0117	21.0084
O88843	Cradd	Death domain-containing protein CRADD			0.657917	0.911227	0.243407	0.081803	19.0245	17.7846	17.3735	18.3589	19.6773	18.8801	21.2076	21.4311	21.4372	21.2274	21.5061	21.5878
P09602	Hmgn2	Non-histone chromosomal protein HMG-17			0.525852	0.910341	0.073773	0.0964203	20.6279	21.4415	20.973	20.5716	23.0485	22.1532	18.6102	18.2414	18.4028	19.142	18.7502	17.6515
Q8BHL3	Tbc1d10b	TBC1 domain family member 10B	+		1.91684	0.909999	0.755616	0.0775464	17.5657	17.6519	17.1493	18.6297	18.1531	18.3142	21.1481	21.1418	21.0639	21.272	21.1661	21.1483
Q8CES0	Naa30	N-alpha-acetyltransferase 30			0.57256	0.909669	0.0436032	0.0116049	20.1322	18.0981	20.1037	20.7379	20.332	19.9932	22.104	21.8558	21.9547	22.071	21.8814	21.997
Q8C4X1;Q8C4X1-2;Q8C4X1-3;Q8C4X1-4	Cenpx	Centromere protein X			0.563273	0.909368	0.16972	-0.11466	18.4203	16.832	18.1285	18.3399	18.0315	19.7375	20.8966	20.129	20.7922	20.6279	20.3329	20.5132
Q3UMY5	Eml4	Echinoderm microtubule-associated protein-like 4			0.44274	0.907817	1.03997	-0.108539	20.7765	20.4516	18.1369	20.1589	20.7712	21.1584	23.1446	23.0327	22.996	22.9192	22.9875	22.9409
Q9CQ80	Vps25	Vacuolar protein-sorting-associated protein 25			0.461503	0.90699	0.477071	-0.0447121	17.617	17.9945	16.9839	17.059	19.8168	18.4404	24.4237	24.4882	24.3575	24.4027	24.3822	24.3503
Q9JI38	Pus3	tRNA pseudouridine(38/39) synthase			0.77978	0.906924	0.264922	0.102392	16.8701	17.6831	16.7389	18.5465	18.3501	17.1163	21.6828	21.6719	21.5141	21.9432	21.7806	21.4522
Q62470	Itga3	Integrin alpha-3			0.707221	0.902356	0.807321	0.232252	17.934	18.5337	16.6987	19.0169	18.5917	18.2648	23.0414	23.2391	22.9584	23.1135	23.464	23.3582
Q505D1	Ankrd28	Serine/threonine-protein phosphatase 6 regulatory ankyrin repeat subunit A			0.441788	0.902072	0.15702	-0.0456123	17.8752	18.0246	16.4913	17.7279	19.8183	17.551	22.405	22.3582	22.6466	22.4669	22.302	22.504
Q9D5U8	Cnbd2	Cyclic nucleotide-binding domain-containing protein 2			0.645538	0.900759	0.199899	-0.172684	18.184	17.5971	16.3318	18.1106	17.8266	18.878	21.1973	21.2889	21.6423	21.1011	20.7361	21.7733
Q9CWZ7	Napg	Gamma-soluble NSF attachment protein			0.913987	0.900012	0.0783625	0.0249418	17.8462	17.4302	16.4873	17.7258	18.4764	18.2615	22.9109	23.2855	23.0459	23.0869	23.1535	23.0767
E9Q6U4;Q3UWL8	Pfdn4	Prefoldin subunit 4			0.826128	0.899274	0.0446442	-0.0382964	17.0472	18.6751	17.8006	18.7478	19.0523	18.4207	22.9516	23.9399	23.5502	23.3476	23.4353	23.5439
Q9EQN3	Tsc22d4	TSC22 domain family protein 4			0.578141	0.899182	0.166507	-0.294156	16.4918	18.4322	16.811	17.6736	17.9418	18.8172	20.0692	19.8564	20.7981	18.7442	20.5867	20.5104
P54728	Rad23b	UV excision repair protein RAD23 homolog B			0.362937	0.898769	0.461341	0.0845019	17.4596	19.4931	16.9014	20.1329	18.5399	17.8776	24.9955	25.2658	25.1248	25.2389	25.1964	25.2043
O55106	Strn	Striatin			0.238111	0.896521	0.414292	-0.128413	17.245	21	17.9411	17.9904	19.6696	21.2156	21.7298	21.6913	21.9916	21.4948	21.7366	21.796
Q64311	Ntan1	Protein N-terminal asparagine amidohydrolase			0.744472	0.892382	1.61969	-0.276176	18.2841	17.1582	16.9856	17.647	18.8721	18.586	22.3654	22.3437	22.4101	22.1181	22.2158	21.9568
E9Q8X5	Zbtb10	Zinc finger and BTB domain-containing 10			0.893645	0.89153	0.402264	-0.284168	21.0773	22.2599	21.685	22.3399	23.1894	22.1675	22.1169	22.2546	22.9846	22.0649	22.4272	22.0115
O88844	Idh1	Isocitrate dehydrogenase [NADP] cytoplasmic			0.655545	0.891455	0.102213	0.0181777	17.4954	17.2442	18.1388	17.7738	19.6025	18.1765	24.865	25.068	24.9312	24.9546	25.018	24.9461
P97864	Casp7	Caspase-7			0.710651	0.885487	0.640303	-0.460069	17.7928	18.2928	16.5791	17.9694	18.8449	18.5068	20.4787	21.283	21.1638	20.5245	20.1542	20.8667
Q91WD4		UPF0415 protein C7orf25 homolog			0.775788	0.884817	0.153937	-0.0380853	17.3977	17.1308	17.0459	17.9439	19.0268	17.2583	20.6843	20.5838	20.6644	20.4704	20.5789	20.7689
D3Z6I7;E9Q0M9;E9QA15;E9QA16;Q8VCQ8;S4R1T7	Cald1	Caldesmon 1			0.204893	0.884811	0.141675	0.101278	17.2701	22.1124	22.0923	20.5745	22.0624	21.4924	23.3175	24.075	23.7693	23.5714	24.0819	23.8124
Q8BKC8;Q8BKC8-2;Q8BKC8-3	Pi4kb	Phosphatidylinositol 4-kinase beta	+		1.71441	0.884663	0.439404	1.60791	17.084	17.2686	17.3329	18.3027	18.3647	17.672	17.4927	22.5198	21.7817	22.3514	22.2195	22.047
P0CG15	Chtf8	Chromosome transmission fidelity protein 8 homolog			0.766874	0.882716	0.0377596	0.0356153	16.6254	17.8176	17.8731	17.7002	18.3954	18.8687	20.1261	20.8548	21.1592	20.6678	20.647	20.9322
Q6P5F6	Slc39a10	Zinc transporter ZIP10			0.934471	0.88063	0.119122	-0.114684	18.1863	17.5848	17.4133	17.8646	18.9332	19.0284	20.4015	21.2002	21.212	21.2184	20.8159	20.4353
Q3U2G2	Hspa4	Heat shock 70 kDa protein 4			0.951835	0.880029	0.668476	0.21405	16.9541	18.1733	16.9033	17.986	18.2931	18.3916	21.0501	20.9344	21.2994	21.4068	21.1138	21.4055
Q80Y98;Q80Y98-3	Ddhd2	Phospholipase DDHD2			0.973346	0.879596	0.711242	0.07595	17.0316	18.4064	17.3634	18.305	18.5535	18.5816	22.0736	22.0812	22.113	22.2239	22.2001	22.0717
Q9WTL7	Lypla2	Acyl-protein thioesterase 2			0.747529	0.879314	0.299753	0.0577342	18.1015	17.7356	16.7999	18.1688	19.1657	17.9405	23.4666	23.6191	23.3618	23.5523	23.4953	23.573
Q9D8W5	Psmd12	26S proteasome non-ATPase regulatory subunit 12			0.401182	0.878393	1.24219	-0.100316	17.0468	15.9444	17.0491	17.0979	19.2076	16.3699	26.0636	25.9503	25.9591	25.9113	25.885	25.8758
P35822	Ptprk	Receptor-type tyrosine-protein phosphatase kappa			0.544991	0.877489	0.178648	-0.129467	17.9366	17.6782	16.0048	18.27	17.3635	18.6185	18.9284	19.5485	18.9792	19.4035	18.8214	18.8427
Q3UMW7;Q3UMW7-2;Q3UMW7-3	Mapkapk3	MAP kinase-activated protein kinase 3			0.31823	0.876174	1.44895	0.347633	15.3137	18.558	18.688	18.1573	18.172	18.8589	22.3258	22.7009	22.5389	22.8425	22.9196	22.8463
P84084	Arf5	ADP-ribosylation factor 5			0.464626	0.875181	0.869513	-0.111797	16.2112	18.5575	16.6501	17.3658	18.6828	17.9956	23.6916	23.7967	23.8277	23.5841	23.6622	23.7343
Q8C0D5	Efl1	Elongation factor-like GTPase 1			0.567082	0.873091	0.258327	-0.0497538	15.8031	18.0018	17.5119	17.6949	18.2277	18.0134	24.3298	24.4841	24.5025	24.3104	24.3652	24.4916
P62331	Arf6	ADP-ribosylation factor 6			0.249357	0.872667	0.330536	-0.0731087	17.6064	15.9135	17.3911	17.2545	20.295	15.9795	23.4437	23.7034	23.6349	23.6157	23.479	23.468
Q9QZ88	Vps29	Vacuolar protein sorting-associated protein 29			0.427184	0.872261	1.02587	-0.078811	16.0705	17.4881	18.123	19.3525	17.4402	17.5056	23.6163	23.6158	23.5397	23.5624	23.4806	23.4924
Q9Z0H7	Bcl10	B-cell lymphoma/leukemia 10			0.757444	0.871679	0.180621	-0.12384	17.1718	16.8103	17.4735	17.057	18.6768	18.3369	20.7411	21.5872	21.0214	21.0272	20.8431	21.1078
O35648	Cetn3	Centrin-3			0.36202	0.871092	0.509238	0.284566	18.9776	16.1053	18.1012	19.398	17.5852	18.8142	19.794	19.9511	20.3717	20.4735	19.9772	20.5197
P02088;P02089	Hbb-b1;Hbb-b2	Hemoglobin subunit beta-1			0.953441	0.870682	0.0406955	0.0126794	18.0084	17.1987	17.9195	19.2002	18.5181	18.0203	22.7791	22.7932	22.9799	22.7919	23.0307	22.7676
P70175	Dlg3	Disks large homolog 3			0.399589	0.870618	0.0531886	0.0380789	17.3618	16.8805	17.5428	19.4684	16.4183	18.5102	21.1821	21.9151	21.9268	21.7273	21.7184	21.6926
Q8C3I8	Hgh1	Protein HGH1 homolog			1.10629	0.869855	0.0309732	0.00764656	17.4494	17.3112	16.9117	17.5341	18.6854	18.0623	23.8241	23.5479	23.7477	23.7369	23.6975	23.7082
Q8K0J2	B3gnt7	UDP-GlcNAc:betaGal beta-1,3-N-acetylglucosaminyltransferase 7			0.366879	0.869155	0.37417	0.0941734	15.9828	19.1912	17.2262	17.8678	18.9705	18.1694	21.8874	22.2281	22.0452	22.2217	22.0961	22.1254
Q3UUI3	Them4	Acyl-coenzyme A thioesterase THEM4			1.06919	0.868781	0.134949	-0.0541585	17.38	17.0862	16.5825	17.6759	18.4816	17.4975	17.4063	17.6468	17.4589	17.2522	17.6915	17.4058
Q9CQM5	Txndc17	Thioredoxin domain-containing protein 17			0.795936	0.865465	1.2232	0.0567379	16.6482	18.103	17.9031	18.7972	18.0637	18.3898	26.2128	26.2251	26.1589	26.2699	26.2543	26.2428
Q9JJD0	Thap11	THAP domain-containing protein 11			0.204499	0.86444	0.737114	0.228451	17.5009	18.4227	20.2895	21.3848	20.6063	16.8154	20.8586	21.2541	21.2867	21.2932	21.4122	21.3794
Q9CXT8	Pmpcb	Mitochondrial-processing peptidase subunit beta			0.416913	0.864368	0.517602	-0.050621	16.9867	18.7453	17.3835	17.3316	18.6077	19.7692	23.8227	23.8987	23.9031	23.8541	23.7562	23.8623
Q9WV98	Timm9	Mitochondrial import inner membrane translocase subunit Tim9			0.862393	0.863318	0.583112	-0.0941741	17.2279	16.9401	18.2031	18.6546	17.7952	18.5113	23.3613	23.1543	23.1867	23.116	23.0995	23.2042
Q8CG76	Akr7a2	Aflatoxin B1 aldehyde reductase member 2	+		1.36955	0.861648	0.0290219	-0.0137711	16.9324	16.9197	17.3635	17.4685	17.9845	18.3476	21.6597	21.1073	21.3945	21.3717	21.369	21.3794
Q8BJA3;Q8BJA3-2;Q8BJA3-3;Q8BJA3-4	Hmbox1	Homeobox-containing protein 1			0.603539	0.859507	0.0819368	0.11446	20.2297	18.2877	19.7855	20.0915	20.0014	20.7885	19.4685	21.1643	20.4043	20.5066	20.5284	20.3456
Q9WUK2;Q9WUK2-2	Eif4h	Eukaryotic translation initiation factor 4H	+		1.35797	0.859388	0.104893	0.0422497	23.0886	24.068	23.6726	24.3341	24.4596	24.6137	25.9869	25.5322	25.794	25.9349	25.756	25.749
D3YVV0;E9Q723	Ttc13	Tetratricopeptide repeat domain 13			0.634843	0.859053	0.680885	-0.185143	19.0609	18.1386	19.083	20.1739	18.5711	20.1146	21.8105	22.0177	21.8021	21.8669	21.5152	21.6927
Q91X52	Dcxr	L-xylulose reductase			0.242577	0.858246	0.0423434	0.0290496	17.7593	18.9709	18.4992	16.6471	21.1481	20.0089	21.5911	22.0877	22.0612	21.6774	22.2572	21.8926
P08042;P08042-2	Zfp1	Zinc finger protein 1			0.492815	0.857471	0.369796	0.119543	17.3488	16.2863	18.4488	17.4238	18.328	18.9045	19.8005	20.2024	20.1306	20.2376	20.1973	20.0573
Q8BFZ3	Actbl2	Beta-actin-like protein 2			0.192537	0.857329	0.626094	-0.0639928	15.9355	21.044	20.7432	20.6467	19.2767	20.3711	25.7448	25.6325	25.6205	25.5602	25.6044	25.6413
Q9CYZ8;Q9CYZ8-2;Q9D032;Q9D032-2	Ssbp2;Ssbp3	Single-stranded DNA-binding protein 2			0.592745	0.857262	0.654569	0.251317	16.0989	17.4339	18.1592	17.8011	17.9157	18.5469	22.1639	22.6481	22.7026	22.8109	22.7099	22.7477
P70261	Pald1	Paladin			0.694696	0.857107	0.824701	-0.053016	16.2754	18.0174	16.7957	17.5447	18.3036	17.8115	23.585	23.5194	23.5572	23.496	23.5428	23.4638
Q8BVA5;Q8BVA5-2	Ldah	Lipid droplet-associated hydrolase			0.723524	0.85611	1.7861	-0.245801	16.7466	17.6071	18.0445	18.8165	18.585	17.565	20.2056	20.1674	20.2579	19.8537	20.0072	20.0325
P00493	Hprt1	Hypoxanthine-guanine phosphoribosyltransferase			0.577391	0.8554	1.36706	0.0552508	16.5929	18.6572	18.3711	18.9007	18.8263	18.4605	26.3427	26.3461	26.2893	26.3883	26.3818	26.3738
Q6TYB5	Fez2	Fasciculation and elongation protein zeta-2			0.596136	0.855126	0.0407706	0.0192814	18.146	17.9988	18.6364	20.0886	17.9861	19.2719	21.246	21.5838	21.335	21.3725	21.6398	21.2104
P24547	Impdh2	Inosine-5'-monophosphate dehydrogenase 2			0.837178	0.853976	0.323622	0.030304	16.7907	17.654	17.2502	17.4753	18.8446	17.9369	27.3862	27.376	27.365	27.4755	27.3447	27.3978
Q3ULA2;Q3ULA2-2;Q5SRY7;Q5SRY7-2;Q5SRY7-3;Q5SRY7-4	Btrc;Fbxw11	F-box/WD repeat-containing protein 1A			0.476474	0.853511	0.550105	0.173274	17.2914	15.4585	17.6574	17.9056	18.1456	16.9166	20.9684	21.0096	21.0253	21.4409	21.1054	20.9767
A0A0G2JF51	Odf2l	Protein BCAP			0.390727	0.852428	0.0520139	-0.0244605	17.4738	16.4015	19.2481	18.4253	19.3058	17.9497	20.1026	20.0268	20.1169	19.7504	20.1383	20.2843
Q9D1K2	Atp6v1f	V-type proton ATPase subunit F			0.417668	0.852283	0.522387	-0.0430705	16.2052	18.0238	15.0825	17.5484	17.0505	17.2694	24.954	25.0148	24.9328	24.8727	24.9377	24.9619
Q8R3L2;Q8R3L2-2;Q8R3L2-3;Q8R3L2-4;Q8R3L2-5	Tcf25	Transcription factor 25			0.668038	0.851485	0.722592	0.292442	17.3425	16.4904	18.1851	18.6728	18.2819	17.6177	21.442	21.3306	21.539	22.0625	21.4689	21.6575
Q8CFI0;Q8CFI0-2;Q8CFI0-3	Nedd4l	E3 ubiquitin-protein ligase NEDD4-like			0.74698	0.850999	0.530314	-0.154064	16.9524	17.5341	16.9071	17.5934	17.4117	18.9415	22.6473	22.3796	22.5308	22.3825	22.1808	22.5322
Q9CQX6	Naa12	N(alpha)-acetyltransferase 12, NatA catalytic subunit			0.336296	0.850461	0.0358243	-0.0231431	18.0625	18.4007	16.3973	18.2095	17.1629	20.0394	20.2768	20.6805	20.834	20.6682	20.2944	20.7593
Q91VC7	Ppp1r14a	Protein phosphatase 1 regulatory subunit 14A			1.01453	0.850171	0.764916	1.34772	17.09	17.966	17.2546	17.9529	18.8585	18.0498	18.4449	20.644	20.9545	21.0096	21.625	21.4519
Q6P1B1	Xpnpep1	Xaa-Pro aminopeptidase 1			0.628846	0.849367	0.424124	-0.0325686	17.9191	17.9838	16.6279	18.0798	19.1821	17.8169	24.8638	24.9343	24.9211	24.8394	24.9215	24.8606
Q921L5	Cog2	Conserved oligomeric Golgi complex subunit 2			1.10615	0.849122	0.347405	0.714565	18.0667	17.1431	18.1582	18.9001	18.6634	18.3518	18.7778	16.2388	18.7005	18.9139	18.2917	18.6551
Q9JHJ0	Tmod3	Tropomodulin-3			0.557153	0.848752	0.118119	-0.021438	17.5613	17.956	16.1766	17.8227	17.5413	18.8762	23.5721	23.7506	23.6562	23.5605	23.7016	23.6526
A2APY7	Ndufaf5	Arginine-hydroxylase NDUFAF5, mitochondrial	+		1.99001	0.848496	0.358111	-0.910939	17.5345	17.7034	17.3854	18.3991	18.6639	18.1058	20.3696	21.4496	21.2609	21.4622	20.7371	18.1481
P47809	Map2k4	Dual specificity mitogen-activated protein kinase kinase 4			0.479658	0.847457	0.17588	0.0453752	16.8309	18.6261	17.5366	17.4856	18.6271	19.4232	22.6885	22.833	22.6306	22.6126	22.8687	22.8069
Q8C0P7	Znf451	E3 SUMO-protein ligase ZNF451			0.384908	0.845495	0.662304	-0.275454	21.1771	22.4435	21.6119	21.7635	21.7228	24.2827	22.903	22.3169	22.5211	22.164	22.319	22.4316
F6QN44;Q3ULA8	Zfp936	Zinc finger protein 936			0.408061	0.844668	0.438006	0.0598736	17.922	18.6504	16.4523	19.5327	18.5534	17.4725	20.548	20.5927	20.6832	20.7533	20.6344	20.6159
P07607	Tyms	Thymidylate synthase			1.03837	0.839179	0.535641	0.0772273	17.401	17.0632	16.339	17.9457	17.3475	18.0276	23.602	23.5536	23.5828	23.7753	23.566	23.6289
P59048	Pdrg1	p53 and DNA damage-regulated protein 1			0.456341	0.835649	0.948434	-0.0844396	15.7407	18.2612	16.6688	17.6091	17.2986	18.2701	23.5319	23.5095	23.5426	23.4089	23.5243	23.3974
Q99KI3	Emc3	ER membrane protein complex subunit 3			0.39591	0.83418	1.28068	-0.697951	18.3753	17.1203	17.3434	17.8034	20.0416	17.4966	18.5465	17.872	18.0235	17.7563	17.3036	17.2882
A0A2I3BPT4;Q7TRG3	Olfr844	Olfactory receptor			0.466702	0.833852	0.0167484	-0.0307897	17.9574	18.7006	16.8288	17.7806	19.6702	18.5376	18.3867	19.7797	19.7407	18.6592	19.1237	20.0318
Q8R570	Snap47	Synaptosomal-associated protein 47			0.689184	0.832048	0.453769	0.210569	16.2425	16.7106	17.63	17.3649	18.4289	17.2854	20.5843	21.1978	20.6959	20.9829	20.9585	21.1683
O54791	Maff	Transcription factor MafF			1.24239	0.831231	0.675189	0.799467	23.438	22.7564	23.227	24.3584	23.5289	24.0278	20.1267	21.5378	20.9912	21.0219	22.1941	21.8381
Q9CY45	Eef1akmt1	EEF1A lysine methyltransferase 1			1.23386	0.831086	0.123991	-0.106908	17.6352	17.4085	17.4302	18.8996	17.8476	18.2199	22.2083	21.3136	21.7835	21.5366	21.4302	22.0178
Q8K2Y9;Q8K2Y9-2	Ccm2	Cerebral cavernous malformations protein 2 homolog			0.648559	0.830569	0.91034	0.330308	17.2112	18.4932	18.1529	18.6948	19.5742	18.08	19.868	19.6313	19.3452	20.0242	20.0189	19.7923
Q3UI43	Babam1	BRISC and BRCA1-A complex member 1			0.692577	0.830425	0.00109745	-0.000276566	16.7323	17.1513	16.9214	18.239	16.7026	18.3548	23.1513	23.3261	23.2676	23.37	23.2216	23.1525
Q8R5A0	Smyd2	N-lysine methyltransferase SMYD2			0.656419	0.83017	0.916658	0.412558	17.4248	17.302	17.7275	19.0869	17.2304	18.6276	20.0619	20.5139	20.6933	20.7461	20.7366	21.0242
Q8R180	Ero1a	ERO1-like protein alpha			0.507079	0.829597	0.587798	-0.0233542	16.8749	17.1265	17.1171	18.8272	18.3008	16.4792	22.9429	22.9188	22.938	22.9171	22.9335	22.879
P70236	Map2k6	Dual specificity mitogen-activated protein kinase kinase 6			0.937834	0.828098	0.551803	-0.273065	16.8758	18.2501	17.3169	18.1539	18.419	18.3542	21.772	22.3173	22.0506	22.0181	21.8089	21.4937
P26041	Msn	Moesin			0.187285	0.827711	0.342633	0.075957	17.208	17.6091	19.0146	18.4843	21.6709	16.1597	24.6803	24.9708	24.8987	24.8727	24.9685	24.9365
Q80XP9;Q80XP9-2	Wnk3	Serine/threonine-protein kinase WNK3			0.173287	0.827084	0.687817	0.186249	16.5293	19.6541	17.6632	16.9251	17.5269	21.8759	21.7221	21.8053	21.6645	21.9853	22.075	21.6902
O70477	Pknox1	Homeobox protein PKNOX1			1.29427	0.824079	0.352586	0.339205	17.9247	17.5497	17.2395	18.2712	18.0861	18.8288	18.3762	19.4851	19.4026	19.2259	19.2678	19.7879
O35551;O35551-6	Rabep1	Rab GTPase-binding effector protein 1			0.315698	0.821253	0.379962	-0.0590191	15.6201	17.8273	18.4744	17.3872	19.3633	17.6351	21.7766	21.634	21.8284	21.6394	21.7416	21.6809
Q9Z1A1	Tfg	TFG protein			0.486541	0.819681	0.00968723	0.00168101	17.3334	17.848	17.9546	17.5806	18.0995	19.9149	24.3108	24.492	24.3355	24.3733	24.3948	24.3753
Q80UK0	Sestd1	SEC14 domain and spectrin repeat-containing protein 1			0.23795	0.819603	0.302626	0.172386	18.9009	15.8857	18.1212	16.6158	18.6487	20.1021	20.3314	20.5026	20.3717	20.8929	20.6923	20.1377
Q9Z0S1	Bpnt1	3'(2'),5'-bisphosphate nucleotidase 1			0.640448	0.818394	0.413766	-0.0257085	16.8348	17.5492	18.2236	19.0291	17.6	18.4337	24.7564	24.7999	24.836	24.7933	24.7734	24.7484
Q8BH95	Echs1	Enoyl-CoA hydratase, mitochondrial			0.082978	0.817553	0.348967	0.063645	16.7079	24.2383	17.6346	18.1055	17.4854	25.4425	23.479	23.7105	23.6917	23.6615	23.7085	23.702
P03958	Ada	Adenosine deaminase			0.865179	0.817488	0.516985	0.0690562	16.0004	15.992	17.2819	17.0698	17.2497	17.4072	22.4628	22.5836	22.6406	22.6531	22.662	22.5791
Q60823	Akt2	RAC-beta serine/threonine-protein kinase			0.287547	0.817411	1.13188	0.147682	15.4276	17.7668	15.8381	15.6589	18.7496	17.0762	21.26	21.2363	21.1713	21.2696	21.4604	21.3807
A0A571BG95	Abr	Active breakpoint cluster region-related protein			0.423236	0.816307	0.555397	-0.235137	16.5652	18.8003	18.316	18.4102	18.0975	19.6227	21.6148	21.0342	21.1384	20.982	20.9593	21.1407
Q923W1	Tgs1	Trimethylguanosine synthase			0.760477	0.815565	0.0427789	-0.0234884	21.9787	21.0738	21.9106	22.0244	23.2646	22.1207	23.9871	23.7182	24.0282	24.1297	23.5855	23.9478
Q6PE15;Q6PE15-2	Abhd10	Palmitoyl-protein thioesterase ABHD10, mitochondrial			0.452722	0.815296	0.194995	0.155476	16.6727	18.5861	17.379	18.7279	17.3012	19.0547	21.116	20.2088	20.9021	20.655	21.1288	20.9094
Q8WTY4	Ciapin1	Anamorsin			0.540264	0.813452	0.0591016	0.00649134	18.2682	16.6076	17.827	19.0538	17.5483	18.541	26.7933	26.7468	26.7517	26.8118	26.7007	26.7987
Q9Z1K6	Arih2	E3 ubiquitin-protein ligase ARIH2		+	0.546107	0.811502	2.03027	-0.80943	16.9949	18.2024	16.144	18.2844	17.3873	18.1041	21.1527	21.4171	20.893	20.2055	20.4911	20.3378
E9PY43	Erich1	Glutamate-rich 1	+		1.64984	0.81066	0.440304	-0.1618	16.5656	16.5446	16.526	17.3383	17.7522	16.9776	20.8967	21.2594	21.221	20.796	20.9307	21.165
Q62422	Ostf1	Osteoclast-stimulating factor 1			0.874238	0.808642	0.25099	0.0949319	16.5584	17.6045	17.2628	18.4146	18.0504	17.3866	22.4249	22.9065	22.8025	22.7426	22.852	22.824
P59598	Asxl1	Polycomb group protein ASXL1			1.00764	0.806581	0.607837	0.312972	19.3471	19.7404	20.1845	19.999	20.9375	20.7553	20.931	20.9198	20.6389	21.5613	20.9681	20.8991
Q61458	Ccnh	Cyclin-H			0.371294	0.806163	0.161771	-0.0468979	17.1675	18.2735	17.5504	20.1572	17.456	17.7968	22.5258	22.2395	22.344	22.3468	22.43	22.1918
Q9D1M4	Eef1e1	Eukaryotic translation elongation factor 1 epsilon-1			0.628723	0.805835	0.0193806	-0.00417264	16.5774	18.0837	17.8939	18.1971	17.8274	18.948	24.6394	24.4037	24.457	24.4887	24.4902	24.5087
Q9QYY0	Gab1	GRB2-associated-binding protein 1			0.386012	0.803732	0.719685	-0.0840302	15.8216	18.5182	16.6573	17.1783	18.4435	17.7865	23.2792	23.1757	23.188	23.2142	23.097	23.0796
P51855	Gss	Glutathione synthetase			0.584679	0.803207	0.623789	-0.208488	18.2886	17.1001	16.6362	17.8278	18.8736	17.7332	22.5839	22.2458	22.1814	22.2851	22.1022	21.9984
Q9D3N8;Q9D3N8-2;Q9D3N8-3	Grtp1	Growth hormone-regulated TBC protein 1			0.792874	0.802934	0.761277	-0.0659288	17.6739	18.2248	17.701	17.8091	19.1656	19.0339	21.6293	21.7078	21.7127	21.559	21.643	21.6501
Q91WG2;Q91WG2-1	Rabep2	Rab GTPase-binding effector protein 2	+		1.66963	0.802015	0.317748	-0.162052	16.7397	17.0517	17.418	17.7756	18.0651	17.7748	22.1551	22.7122	22.3487	21.9976	22.4408	22.2914
P38532;P38532-2	Hsf1	Heat shock factor protein 1			1.12813	0.800049	0.360702	0.190805	17.0967	16.5112	17.6325	18.0331	17.8442	17.7632	20.4574	20.9597	21.1517	20.9737	21.1994	20.968
Q91WL8;Q91WL8-3;Q91WL8-4	Wwox	WW domain-containing oxidoreductase			0.35463	0.797132	0.141012	-0.0408217	16.2396	16.1148	18.1713	16.3528	18.0531	18.5112	19.4913	19.7582	19.5353	19.4686	19.5045	19.6892
E9PYI1;E9PYI1-2	Znf568	Zinc finger protein 568			0.598776	0.797087	1.78327	0.400203	21.0829	19.6329	20.5286	21.856	20.4227	21.3568	22.0964	21.8215	21.9825	22.3301	22.487	22.2839
P97315	Csrp1	Cysteine and glycine-rich protein 1			0.964863	0.796224	0.252094	0.224943	20.7418	21.9941	21.2235	22.1194	21.8928	22.3359	23.3027	24.4306	24.0248	23.9045	24.3439	24.1845
Q9D1P0	Mrpl13	39S ribosomal protein L13, mitochondrial			0.427603	0.796024	0.372534	0.12742	18.9916	17.8586	17.6353	18.8473	17.8468	20.1794	23.1103	22.9801	22.686	22.9992	23.1901	22.9694
P23708;P23708-2	Nfya	Nuclear transcription factor Y subunit alpha	+		1.78265	0.795778	0.533469	-0.293624	17.5148	17.4609	18.0184	18.2856	18.4945	18.6014	20.467	19.9417	20.402	19.7622	19.8388	20.3289
Q63961	Eng	Endoglin			0.229339	0.794529	0.443612	0.963453	16.4701	18.015	16.4024	17.9242	19.8355	15.5115	18.6103	20.7794	21.2553	21.3982	21.8346	20.3025
Q91VE0	Slc27a4	Long-chain fatty acid transport protein 4			0.490533	0.792509	0.859735	-0.169199	17.725	19.0013	16.7573	18.477	19.1438	18.2403	23.5366	23.2465	23.4293	23.1762	23.2962	23.2324
O35887	Calu	Calumenin			0.464016	0.791651	0.238474	0.0623983	16.5571	18.4198	18.1373	17.7529	19.3259	18.4103	24.21	24.5507	24.4345	24.4651	24.5017	24.4156
P62307	Snrpf	Small nuclear ribonucleoprotein F			0.986016	0.791407	0.0330121	0.00662613	17.6276	17.0221	18.3225	18.4806	18.4089	18.457	25.9145	25.7178	25.8418	25.9025	25.7865	25.8049
Q8BQY8;Q8BQY8-2;Q8BQY8-3	Hus1	Checkpoint protein HUS1			0.34757	0.788412	0.405296	0.0612577	16.5244	18.3181	17.2857	18.4316	19.3693	16.6924	21.0752	21.2451	21.1355	21.1472	21.2056	21.2866
A2AWL7-2	Mga	Isoform 2 of MAX gene-associated protein		+	1.13819	0.78813	1.33955	0.614569	21.2623	22.3268	22.0276	22.5328	22.657	22.7912	19.33	19.9549	19.8322	20.4001	20.1263	20.4344
Q99JH1	Rpp25l	Ribonuclease P protein subunit p25-like protein			0.667526	0.787373	0.300082	-0.108568	16.2663	16.7827	16.7398	18.3219	17.2553	16.5738	21.6863	21.2329	21.5071	21.4041	21.2405	21.456
Q9JIS8	Slc12a4	Solute carrier family 12 member 4	+		2.19345	0.786718	0.284196	0.0690053	17.7468	17.6418	17.7519	18.4491	18.2764	18.7751	21.9138	21.8287	21.9543	21.8308	22.1391	21.9339
Q9CPP6	Ndufa5	NADH dehydrogenase [ubiquinone] 1 alpha subcomplex subunit 5			0.377569	0.785741	0.171357	0.0419223	15.9676	16.9372	18.2227	18.8628	17.7653	16.8567	23.2615	23.3756	23.4067	23.5133	23.2364	23.4198
Q9EQF6	Dpysl5	Dihydropyrimidinase-related protein 5			0.472903	0.782778	0.0980769	0.0637614	17.2903	17.5141	16.4116	17.0379	19.1024	17.424	22.4286	23.1487	22.989	22.7708	23.0504	22.9364
Q9JM96	Cdc42ep4	Cdc42 effector protein 4			1.02658	0.782755	0.0946602	0.0449518	16.678	17.7086	17.7151	18.0412	18.0653	18.3434	21.8698	21.5014	21.4968	21.4354	21.7934	21.7741
Q80ZQ9	Abitram	Protein Abitram			0.464287	0.782563	0.172171	-0.0832132	17.1466	18.2813	17.2662	17.0803	18.9614	19.0002	18.9372	19.2075	19.2952	19.2608	18.7742	19.1554
Q9WTP7	Ak3	GTP:AMP phosphotransferase AK3, mitochondrial	+		2.12064	0.782426	0.241931	-0.0697454	17.8025	17.8576	17.4534	18.5775	18.582	18.3012	20.8466	21.1723	20.9593	20.8918	21.0421	20.8351
Q1W617;Q1W617-2	Shroom4	Protein Shroom4			0.592892	0.782345	0.302401	0.434598	17.613	16.8433	17.1054	18.9839	17.1178	17.807	17.8135	19.4395	18.6905	18.6858	19.7752	18.7864
Q9QZE7	Tsnax	Translin-associated protein X			0.833695	0.78053	0.373713	-0.0758699	17.2713	17.5187	18.1238	19.0225	18.4321	17.8008	23.7766	24.0211	23.8023	23.7333	23.8541	23.785
O35387	Hax1	HCLS1-associated protein X-1			0.796378	0.779209	0.544128	-0.230254	17.8627	16.7425	17.7622	18.4575	18.5615	17.686	23.0328	22.4197	22.7391	22.4004	22.6084	22.4921
P10639	Txn	Thioredoxin			0.522315	0.778066	0.255624	0.0470301	20.0115	20.4014	18.6466	19.9966	20.1765	21.2206	27.3285	27.5235	27.4931	27.4197	27.5603	27.5062
A2ASQ1-2;A2ASQ1-3	Agrn	Isoform 2 of Agrin			0.61746	0.776166	0.966459	0.260915	17.8542	16.31	16.8547	17.7475	18.3851	17.2148	19.7131	19.5869	19.4477	19.7033	20.0385	19.7887
V9GX06	Gm11214	Predicted gene 11214 (Fragment)			0.364043	0.77317	0.052615	0.0183112	19.3755	18.2864	16.4088	19.0686	18.8878	18.4338	24.1382	24.5152	24.2988	24.4136	24.2449	24.3487
Q99KR7	Ppif	Peptidyl-prolyl cis-trans isomerase F, mitochondrial			0.410308	0.772659	0.354803	-0.0535806	17.7958	18.4292	16.0677	18.9391	17.9761	17.6955	22.68	22.7957	22.7431	22.7412	22.5797	22.7372
Q9QXA7	Trim44	Tripartite motif-containing protein 44			0.333855	0.772544	0.267935	-0.25359	17.3405	18.437	15.746	17.2168	19.0199	17.6043	17.5984	18.712	18.7292	18.1874	18.1035	17.9879
Q8VEE4	Rpa1	Replication protein A 70 kDa DNA-binding subunit			0.674839	0.77221	0.853493	-0.167512	23.3294	23.843	23.1776	23.7968	25.1783	23.6915	25.6976	25.5018	25.5822	25.4005	25.3177	25.5607
Q9QYR6;Q9QYR6-2	Map1a	Microtubule-associated protein 1A			0.408547	0.772097	0.709231	0.120281	17.0289	17.277	16.8734	18.0086	19.1095	16.3774	19.5886	19.5954	19.4657	19.7966	19.6332	19.5808
Q9QXX8	Nufip1	Nuclear fragile X mental retardation-interacting protein 1	+		1.40021	0.771952	0.0955223	0.0396894	19.8555	19.6965	19.2479	20.0182	20.6196	20.4779	23.7467	23.6845	23.3412	23.4807	23.7466	23.6641
Q8VEL2	Mtmr14	Myotubularin-related protein 14			0.566705	0.771311	0.0528989	-0.0509847	16.933	18.4828	17.2821	18.4513	17.6271	18.9334	19.8128	19.7669	19.4576	19.6274	19.0872	20.1697
Q9CQ10	Chmp3	Charged multivesicular body protein 3			0.320159	0.768943	0.495915	0.127687	17.3127	17.7792	17.1544	20.0972	16.9861	17.4698	23.6095	23.9647	23.8625	23.8638	23.9874	23.9685
E9PYG6	Rasa1	RAS p21 protein activator 1			0.669191	0.767066	0.425395	0.0744508	16.9412	17.3494	16.764	17.4128	18.757	17.1861	20.919	20.7276	20.928	20.8927	20.9002	21.0049
Q7TPD6	Raver2	Ribonucleoprotein PTB-binding 2			0.550928	0.766256	0.189374	-0.274535	18.4849	16.9375	17.5359	19.2065	17.7738	18.2768	20.1902	20.7513	19.0308	19.3415	20.1222	19.685
Q8VCH5	Rabepk	Rab9 effector protein with kelch motifs			0.431217	0.766208	0.220695	-0.0507444	17.0123	17.9426	18.6479	18.2872	19.7922	17.8221	20.7837	20.6416	20.6699	20.5852	20.5543	20.8035
P57724	Pcbp4	Poly(rC)-binding protein 4			0.370076	0.765733	0.44158	0.100512	16.4326	16.8356	18.6397	17.1503	19.0133	18.0415	23.5441	23.4391	23.5347	23.6378	23.4341	23.7474
Q64010	Crk	Adapter molecule crk			1.01169	0.765213	0.551129	0.0244465	17.1575	18.266	17.2671	18.2996	18.4085	18.2782	24.0468	24.1013	24.1016	24.0975	24.122	24.1035
P62309	Snrpg	Small nuclear ribonucleoprotein G			0.371729	0.764154	0.27226	0.0886033	16.4031	18.9222	16.6403	18.1007	18.6157	17.5416	24.9723	24.5376	24.7128	24.8481	24.8745	24.766
O35427	Crcp	DNA-directed RNA polymerase III subunit RPC9			0.763438	0.763035	0.415796	-0.222898	17.9391	17.6306	16.4548	18.0032	18.04	18.2705	19.6041	20.1331	19.6669	19.3298	19.5406	19.8649
O08539;O08539-2	Bin1	Myc box-dependent-interacting protein 1	+		1.55533	0.761008	0.11765	0.0934715	17.7649	17.056	17.421	18.3137	18.2159	17.9953	21.0156	21.8581	21.5396	21.315	21.8415	21.5371
Q8C6I2	Sdhaf2	Succinate dehydrogenase assembly factor 2, mitochondrial			0.641649	0.759696	0.68929	0.113399	16.7396	18.0974	17.6317	18.2056	18.887	17.6553	21.1604	20.993	21.2128	21.1793	21.2277	21.2993
Q64152-2	Btf3	Isoform 2 of Transcription factor BTF3			0.408313	0.758385	0.686683	0.20988	23.8736	23.6439	25.711	24.3192	25.3902	25.7943	24.5631	25.0294	24.8901	25.0065	25.0539	25.0518
Q3TFD2;Q3TFD2-2	Lpcat1	Lysophosphatidylcholine acyltransferase 1			0.864638	0.757583	0.383088	-0.247451	17.6724	16.9982	16.3032	17.9161	17.7579	17.5725	21.5998	20.8918	20.9711	21.2115	20.718	20.7908
Q62441	Tle4	Transducin-like enhancer protein 4			0.933793	0.75757	0.519621	0.126925	23.6092	24.6334	24.313	24.5684	25.358	24.9019	22.2094	22.2222	21.9834	22.4134	22.1962	22.1861
Q3V384	Afg1l	AFG1-like ATPase			0.458825	0.757401	0.20264	0.123306	17.6067	18.0115	16.7924	17.1821	19.3138	18.1869	20.4225	20.7611	20.3919	20.3527	21.0365	20.5562
Q8K0D0;Q8K0D0-2	Cdk17	Cyclin-dependent kinase 17			0.557971	0.75738	0.541994	0.290515	18.8718	17.1164	18.935	18.8975	19.1663	19.1316	21.3104	21.9525	22.0314	21.9303	22.1234	22.1123
Q8BWR8	Rhpn2	Rhophilin-2			0.414267	0.757342	0.763199	0.335247	16.6946	18.302	18.0911	19.5533	18.2819	17.5245	20.8676	21.4087	21.3507	21.3352	21.6881	21.6093
Q8K2Q7	Brox	BRO1 domain-containing protein BROX			0.510468	0.75713	0.808855	-0.148832	16.6193	18.1049	17.3022	17.8534	19.0398	17.4045	23.4876	23.4638	23.3255	23.1531	23.2878	23.3896
Q9CWN7	Cnot11	CCR4-NOT transcription complex subunit 11			0.648935	0.757079	0.0268417	0.00454076	17.9062	17.4403	16.9969	17.8496	19.1125	17.6526	22.011	22.0139	21.9379	21.9041	22.0808	21.9914
Q8R3P2;Q8R3P2-2	Dtx2	Probable E3 ubiquitin-protein ligase DTX2	+		1.76602	0.756679	0.298624	0.376417	17.7384	17.3283	17.1259	18.2805	18.0464	18.1358	18.6271	18.6715	18.4976	19.9885	18.3837	18.5532
Q6UQ17	Atp8b3	Phospholipid-transporting ATPase IK			0.739523	0.756322	0.418717	-0.784412	21.28	22.2261	21.8612	21.7893	22.9831	22.8638	21.0508	20.7809	19.0575	18.5425	20.1878	19.8057
Q9DBT5	Ampd2	AMP deaminase 2			0.558302	0.755961	0.23949	-0.0627397	17.7392	16.6234	18.4186	18.9374	18.024	18.0876	23.7066	23.4484	23.3698	23.4137	23.4493	23.4735
Q91WA4	Cxxc5	CXXC-type zinc finger protein 5	+		1.84006	0.753346	0.82006	0.474361	20.391	20.2487	20.5021	21.3553	20.807	21.2395	20.3541	20.1133	19.9539	20.6759	20.1696	20.9989
Q14AI0	DSCC1	Sister chromatid cohesion protein DCC1			0.8188	0.752466	1.10798	0.128162	16.579	17.5025	17.079	17.7436	18.4087	17.2654	20.794	20.7488	20.6902	20.9294	20.7829	20.9053
P63254	Crip1	Cysteine-rich protein 1			0.727241	0.752082	0.307622	0.171261	17.99	17.473	17.8139	19.1758	18.7004	17.6571	22.1227	22.8936	22.6361	22.7016	22.7451	22.7195
Q99JI4	Psmd6	26S proteasome non-ATPase regulatory subunit 6			0.983576	0.751902	1.55588	-0.0844097	17.1069	17.1265	16.6116	17.0788	18.113	17.909	25.2838	25.2109	25.2441	25.1808	25.1688	25.1359
Q14B46;Q14B46-2	Rtkn2	Rhotekin-2			0.453058	0.751789	0.152743	-0.265836	16.3908	17.4189	17.2699	18.2004	18.6118	16.5228	20.0929	19.8662	19.426	18.3041	19.9782	20.3053
Q62165	Dag1	Dystroglycan			0.449013	0.751637	0.07572	0.0948861	18.1993	16.9418	16.1805	18.553	17.9062	17.1173	20.7829	19.9121	19.5356	20.6116	19.7851	20.1186
Q80YS5	Lrrc27	Leucine-rich repeat-containing protein 27			0.73333	0.75058	0.652327	0.128969	17.1261	17.436	17.4604	18.9226	17.3486	18.0032	20.7413	20.7819	20.7363	20.7452	21.047	20.8542
Q9CQE6	Asf1a	Histone chaperone ASF1A			0.677145	0.750008	0.178293	0.101982	18.6767	20.057	20.2768	20.5061	20.3373	20.4171	21.3124	21.7786	21.9635	21.9539	21.613	21.7934
Q8CCS6	Pabpn1	Polyadenylate-binding protein 2			0.431116	0.744925	0.160739	0.0896982	22.9038	22.2925	22.6129	22.6566	24.7832	22.6041	25.8031	25.2142	25.7895	25.56	25.6826	25.8334
Q9D1Q1	Mphosph6	M-phase phosphoprotein 6	+		2.60879	0.741198	0.663826	0.348075	22.5466	22.1958	22.3301	23.0634	23.1758	23.057	23.7851	23.8009	23.809	23.7892	24.5963	24.0536
Q63829	Commd3	COMM domain-containing protein 3			0.65552	0.741056	0.00124944	0.00111834	17.821	17.2513	16.1375	17.9452	17.94	17.5479	21.9167	22.8795	22.1774	22.2273	22.3966	22.3531
Q501J7;Q501J7-2;Q501J7-3	Phactr4	Phosphatase and actin regulator 4			0.786963	0.740635	1.22516	-0.19821	17.6101	17.3373	17.492	19.065	17.9082	17.6881	21.7092	21.666	21.786	21.3887	21.6054	21.5725
Q9Z0R9	Fads2	Acyl-CoA 6-desaturase			0.694795	0.740585	0.865356	0.188568	17.1433	17.7214	16.852	17.159	18.3076	18.4719	21.6744	21.6922	21.4588	21.9147	21.7979	21.6785
P01831	Thy1	Thy-1 membrane glycoprotein			0.263047	0.740529	0.229725	-0.101751	16.3332	17.5628	17.8256	16.1582	19.7033	18.0817	20.7768	20.5467	20.4285	20.2264	20.7098	20.5106
Q8K2V1	Ppp4r1	Serine/threonine-protein phosphatase 4 regulatory subunit 1			0.366397	0.739281	1.09282	0.150471	16.7373	18.4534	18.7274	19.1448	19.4061	17.585	24.0746	23.963	24.0333	24.064	24.2466	24.2116
Q9CYR6	Pgm3	Phosphoacetylglucosamine mutase			0.382119	0.739127	1.04399	-0.125075	16.9311	19.0093	17.3394	17.5524	18.6567	19.2881	23.0894	23.2008	23.1226	23.0942	22.9366	23.0068
Q8BK58	Hspbap1	HSPB1-associated protein 1			0.548714	0.738724	0.86018	-0.10214	17.394	17.2413	16.6421	18.9223	17.1694	17.4018	24.5171	24.3404	24.3883	24.3444	24.2898	24.3052
Q9CQV1	Pam16	Mitochondrial import inner membrane translocase subunit TIM16			0.74304	0.732195	1.10098	-0.0834764	17.2303	17.0343	18.0501	17.5708	18.7012	18.2392	22.9835	22.9517	22.8816	22.8173	22.8739	22.8752
Q9CQL4	Mrpl20	39S ribosomal protein L20, mitochondrial			0.34714	0.731187	0.273433	0.0907078	16.6944	16.5733	18.2421	16.5244	18.6283	18.5506	22.2721	22.5292	22.6345	22.6967	22.5844	22.427
O35226-2	Psmd4	Isoform Rpn10B of 26S proteasome non-ATPase regulatory subunit 4			0.601579	0.730155	0.145155	-0.0353667	17.3921	17.5908	16.6841	17.0516	18.6273	18.1786	25.9875	26.2509	26.1898	26.1831	26.0339	26.1051
Q9EQG9;Q9EQG9-2	Cert1	Ceramide transfer protein			0.465866	0.727789	0.050205	-0.0272579	17.2046	18.7829	17.8565	17.8192	18.6676	19.5406	21.9174	22.028	21.8477	21.622	21.8537	22.2356
G5E829	Atp2b1	Plasma membrane calcium-transporting ATPase 1			0.596495	0.72777	0.0339315	0.0126336	18.0331	17.8577	18.0713	19.2636	19.2501	17.6316	23.3564	23.7685	23.5824	23.5667	23.6581	23.5205
P97471	Smad4	Mothers against decapentaplegic homolog 4			0.709437	0.727649	0.0329885	-0.00765928	20.9695	20.3147	21.7414	22.168	21.6107	21.4298	22.3914	22.2342	22.4862	22.3531	22.4142	22.3214
P45952	Acadm	Medium-chain specific acyl-CoA dehydrogenase, mitochondrial			0.347517	0.727524	1.0937	-0.0758152	21.0545	22.716	23.0195	21.8531	23.1452	23.9743	25.0238	24.9207	24.933	24.8876	24.879	24.8834
Q8N7N5	Dcaf8	DDB1- and CUL4-associated factor 8			0.221363	0.727341	0.0261047	-0.00438372	16.9519	20.234	17.4425	17.5321	19.0801	20.1983	23.0458	23.1274	23.1651	23.0509	23.1946	23.0797
Q3UHA3	Spg11	Spatacsin			0.976374	0.727323	0.862164	0.195572	17.7361	17.702	17.89	19.1899	18.115	18.2052	16.2828	16.3642	16.2244	16.5564	16.6081	16.2936
Q8BYB9	Poglut1	Protein O-glucosyltransferase 1			0.786689	0.725328	0.945289	-0.10383	17.8172	16.8316	17.315	17.4147	18.336	18.389	23.2218	23.3087	23.139	23.1283	23.1406	23.0891
Q9CYA0	Creld2	Protein disulfide isomerase Creld2			0.932654	0.724677	0.0433637	0.0191669	16.9744	17.2055	17.5324	17.5621	18.6062	17.718	21.7575	22.2637	21.9064	21.9905	22.0194	21.9753
Q80TY0;Q80TY0-2;Q80TY0-3	Fnbp1	Formin-binding protein 1			0.665929	0.724585	0.252948	0.115657	17.4381	17.7175	18.0795	17.7125	19.2917	18.4047	19.9128	20.3494	20.4346	20.4836	20.3616	20.1986
Q3TV65	Mpnd	MPN domain-containing protein			0.366827	0.724548	0.0120311	0.0157191	19.0127	17.2002	16.2529	18.4485	17.9037	18.2871	18.1876	18.9245	18.6971	19.1386	18.8207	17.8971
Q8QZX2	Haus3	HAUS augmin-like complex subunit 3			0.546939	0.722458	0.0350146	-0.0141748	16.6033	18.3903	17.2443	17.6199	18.4639	18.3215	21.936	22.0733	21.8886	22.1833	21.9189	21.7532
Q8QZS1	Hibch	3-hydroxyisobutyryl-CoA hydrolase, mitochondrial			0.63177	0.721622	0.0314452	0.00947698	17.4094	17.7077	17.7073	19.2823	18.1438	17.5631	22.9119	23.2436	23.0947	23.0565	23.1597	23.0624
Q9JLB2	Pals1	Protein PALS1			0.421559	0.720453	0.700575	0.313744	18.1387	16.4256	17.1789	18.4289	18.5726	16.9031	19.5867	20.2055	19.8488	20.0068	20.2397	20.3358
O88597	Becn1	Beclin-1			0.439388	0.718422	0.0840919	-0.0542577	17.6191	18.0537	16.4761	17.5995	19.1415	17.5632	21.0201	21.2063	21.3414	21.0841	20.8018	21.5191
Q60876	Eif4ebp1	Eukaryotic translation initiation factor 4E-binding protein 1			0.707171	0.718112	0.478349	0.111128	16.9441	17.1717	17.9954	17.8926	18.7432	17.6297	25.4056	25.7373	25.629	25.7494	25.6634	25.6925
Q811I0	Atpaf1	ATP synthase mitochondrial F1 complex assembly factor 1			0.369969	0.717728	0.0174005	0.00883102	16.3056	18.9175	17.2101	18.3885	18.5351	17.6628	21.7081	22.2678	22.0162	21.9464	21.9732	22.0989
Q3TTA7	Cblb	E3 ubiquitin-protein ligase CBL-B			1.20868	0.717525	0.373086	-0.321238	16.9841	17.1735	16.9146	17.6912	18.229	17.3046	22.1827	22.2268	22.093	22.2446	22.1637	21.1305
Q920E5	Fdps	Farnesyl pyrophosphate synthase			0.49175	0.714221	2.55615	-0.0825272	17.9645	16.7028	16.6062	17.8599	18.569	16.9872	24.3408	24.3032	24.3046	24.2356	24.2366	24.2288
Q8BZB2	Ppcdc	Phosphopantothenoylcysteine decarboxylase			0.557115	0.713086	0.732845	-0.0568657	18.4524	17.2957	17.4868	19.068	18.703	17.6031	20.4579	20.4879	20.567	20.4296	20.4368	20.4757
Q9CQC7	Ndufb4	NADH dehydrogenase [ubiquinone] 1 beta subcomplex subunit 4			0.616272	0.712485	0.922285	0.110537	16.717	16.8908	17.6998	16.9714	18.2279	18.2458	23.9507	23.9329	23.7977	23.9895	23.9644	24.0591
Q9D2V7	Coro7	Coronin-7			0.411349	0.71226	0.0972949	-0.0296542	16.6635	15.9835	17.9966	17.1161	18.4681	17.1961	23.1999	23.5436	23.4161	23.2765	23.3708	23.4234
O88545	Cops6	COP9 signalosome complex subunit 6			0.586721	0.711667	1.6179	-0.207746	16.3624	18.138	16.8025	17.8313	17.9585	17.6482	23.6678	23.5506	23.4927	23.4103	23.3125	23.365
Q9D711	Pir	Pirin			0.439109	0.711287	0.0571777	0.0201295	18.4345	16.8943	17.6765	17.7412	17.9578	19.4401	24.5767	24.9775	24.8638	24.8298	24.866	24.7825
O88845	Akap10	A-kinase anchor protein 10, mitochondrial			0.683236	0.710334	0.180721	0.117058	18.1909	17.991	17.7326	18.1422	19.5836	18.3198	21.1245	20.5323	21.0926	21.2217	21.151	20.7279
Q8VD62	Bles03	UPF0696 protein C11orf68 homolog			0.295164	0.708761	0.267772	-0.0819346	16.9625	18.4745	17.3964	18.4678	19.7356	16.7563	22.5177	22.1391	22.2802	22.1253	22.2895	22.2764
Q8BWU8	Etnppl	Ethanolamine-phosphate phospho-lyase			0.28205	0.708366	0.296685	0.449762	15.8971	18.8472	17.8724	19.2358	17.4748	18.0312	21.3346	19.3708	20.9206	21.2719	20.7903	20.9132
Q63844	Mapk3	Mitogen-activated protein kinase 3			0.320756	0.707507	0.0525824	-0.00539525	16.2707	17.54	18.4224	18.3338	16.8931	19.1288	24.7733	24.7469	24.8189	24.7335	24.8288	24.7606
P21278	Gna11	Guanine nucleotide-binding protein subunit alpha-11			0.411842	0.706961	0.156636	-0.0711969	16.4423	18.8289	17.301	17.8066	18.4274	18.4591	23.5892	23.7227	23.9796	23.4444	23.8532	23.7803
Q03145	Epha2	Ephrin type-A receptor 2	+		1.32105	0.706312	1.69019	0.45178	21.3824	21.8464	21.8193	22.761	22.0749	22.3312	22.6629	22.8888	22.5958	23.0208	23.3076	23.1745
Q8R5F3	Oard1	ADP-ribose glycohydrolase OARD1			0.33133	0.705661	0.279785	-0.0331891	18.5648	17.7879	15.8126	17.942	18.698	17.6423	23.1492	23.1168	23.2234	23.0768	23.1149	23.1981
P02535;P02535-2;P02535-3	Krt10	Keratin, type I cytoskeletal 10			0.394771	0.704613	0.41181	-0.440203	19.3626	21.7304	21.4762	21.5554	21.6886	21.439	25.1866	23.6713	24.6758	24.2372	23.9239	24.052
P53702	Hccs	Holocytochrome c-type synthase			0.195934	0.704082	0.110839	-0.00874647	18.0125	17.2844	16.6651	16.5657	20.6689	16.8397	22.7412	22.6899	22.6702	22.727	22.6868	22.6611
Q69ZH9	Arhgap23	Rho GTPase-activating protein 23			0.249734	0.70371	0.0447354	-0.0884177	16.4336	19.8578	19.6441	19.0836	19.5614	19.4017	20.0266	19.1491	18.4517	19.3893	19.8172	18.1555
Q9WTZ1	Rnf7	RING-box protein 2			0.445646	0.703605	0.0693315	0.028841	18.4981	17.0118	17.4711	19.1185	18.5994	17.3739	21.889	22.2248	22.3595	22.1088	22.2383	22.2127
A2BDX3	Mocs3	Adenylyltransferase and sulfurtransferase MOCS3			0.506373	0.703575	0.841283	-0.496781	16.2296	18.0438	17.3587	17.4471	18.4739	17.8217	21.2505	21.2377	21.5389	20.4401	20.778	21.3186
Q2YFS2	Pilrb	Paired immunoglobulin-like type 2 receptor beta			0.193685	0.702801	1.21406	-0.739891	15.5945	19.0976	19.2729	19.0588	17.3213	19.6933	18.8392	18.7643	19.1872	18.5689	18.297	17.7051
Q8K248	Hpdl	4-hydroxyphenylpyruvate dioxygenase-like protein			0.806279	0.700149	0.119832	-0.0580591	17.1287	18.004	17.1381	18.2292	17.5989	18.5431	21.1593	21.6046	21.449	21.5046	21.1131	21.4211
Q9CQX4	Pclaf	PCNA-associated factor			0.794739	0.698902	0.416709	0.269042	21.5874	21.189	21.4594	22.7028	21.3781	22.2516	21.2657	22.1994	21.6866	22.0896	21.9308	21.9385
Q62417-2;Q62417-4;Q62417-5;Q62417-6;Q62417-7	Sorbs1	Isoform 2 of Sorbin and SH3 domain-containing protein 1			0.289777	0.698247	0.10493	-0.0587317	17.5953	17.5439	16.0507	17.6449	19.2575	16.3822	20.3354	20.9019	20.966	20.7143	20.6355	20.6773
P55096	Abcd3	ATP-binding cassette sub-family D member 3	+		1.33519	0.697151	0.302946	-0.189533	17.2619	17.6852	17.2228	18.4219	17.7488	18.0908	21.2573	20.6115	21.05	20.6721	20.5628	21.1152
P62996	Tra2b	Transformer-2 protein homolog beta			0.470868	0.694203	0.64571	0.340924	23.1462	24.4546	23.439	23.5254	25.2588	24.3382	25.026	25.5508	24.8894	25.4093	25.3323	25.7473
Q9CXZ1	Ndufs4	NADH dehydrogenase [ubiquinone] iron-sulfur protein 4, mitochondrial			0.463036	0.693803	0.121031	0.0904598	17.5581	18.2395	17.714	19.7586	17.9333	17.9011	21.6619	22.1169	21.6279	21.4597	22.0197	22.1987
Q80TP3	Ubr5	E3 ubiquitin-protein ligase UBR5			0.380826	0.692935	1.87991	0.258509	18.8504	20.7389	18.4952	19.5453	20.6335	19.9845	22.5332	22.5963	22.4863	22.8262	22.8688	22.6964
Q9D7B6	Acad8	Isobutyryl-CoA dehydrogenase, mitochondrial			0.153512	0.691828	0.781059	0.398993	18.321	18.195	16.9626	16.756	21.7686	17.0294	21.0562	21.838	21.5824	21.8833	21.9818	21.8085
O35623	Bet1	BET1 homolog			0.566739	0.691326	0.00170167	0.00231107	18.2279	17.6965	17.7921	19.5359	18.5012	17.7535	19.3529	20.6799	20.066	20.4737	19.752	19.88
P56395	Cyb5a	Cytochrome b5			0.251139	0.690353	0.77064	0.196828	20.2976	17.721	17.3571	20.2984	18.6285	18.5198	24.1319	24.4882	24.4533	24.6151	24.5109	24.5378
Q9CQW9	Ifitm3	Interferon-induced transmembrane protein 3	+		1.61359	0.689714	0.916446	0.137473	17.2253	17.2025	17.0186	17.9025	17.492	18.1211	20.5541	20.3483	20.3989	20.5549	20.6344	20.5244
O88413	Tulp3	Tubby-related protein 3			0.40876	0.689197	0.130038	-0.0470511	17.7329	18.6427	17.7424	17.4355	19.4759	19.2742	21.467	21.8273	21.894	21.6792	21.6689	21.699
O08983	Hps1	Hermansky-Pudlak syndrome 1 protein homolog			0.710588	0.68872	0.111158	-0.0671304	16.9633	17.5067	18.4061	18.5566	18.08	18.3056	18.2395	18.3874	18.0641	17.8309	18.515	18.1437
O35345	Kpna6	Importin subunit alpha-7	+		1.30402	0.687995	0.382991	-0.0361099	20.5298	20.6752	21.3005	21.5669	21.6204	21.3821	23.5306	23.5093	23.5214	23.5603	23.4629	23.4298
P97287	Mcl1	Induced myeloid leukemia cell differentiation protein Mcl-1 homolog			0.360963	0.687257	1.46166	0.368985	17.9456	17.3427	17.2342	17.3821	19.7187	17.4835	23.494	23.2513	23.4283	23.8775	23.5787	23.8245
P19182	Ifrd1	Interferon-related developmental regulator 1			0.193466	0.684636	1.2741	-0.94778	20.6913	16.4163	20.1926	19.8041	19.5229	20.0271	24.3189	23.1301	23.88	22.8695	22.7563	22.8598
Q91ZT5	Fgd4	FYVE, RhoGEF and PH domain-containing protein 4			0.649593	0.684507	0.839457	-0.622003	17.6695	16.3402	17.1818	17.4045	17.5464	18.2942	19.9898	20.5099	20.6609	19.2951	20.2552	19.7445
Q69ZB0;Q69ZB0-2;Q69ZB0-3	Lrrcc1	Leucine-rich repeat and coiled-coil domain-containing protein 1			0.421427	0.684142	0.748516	-0.69407	17.9223	17.5498	16.8947	18.5219	16.9204	18.9769	19.8812	20.2533	20.1376	18.7052	19.3564	20.1285
Q9DAV6	Serpinb9b	R86			0.470685	0.683322	0.316468	0.3398	16.7345	17.0325	16.5732	16.2506	18.2399	17.8996	19.3786	19.9545	18.5953	19.8579	19.2599	19.8299
Q9CXW3	Cacybp	Calcyclin-binding protein			0.241959	0.682995	0.00758647	-0.00109355	21.2418	18.7535	22.4111	20.955	21.6067	21.8936	26.9203	26.9455	26.9516	27.0268	26.8703	26.9169
Q3ULB1;Q921W7	Tes	Testin			0.374282	0.682991	0.48135	1.26141	18.3641	18.0031	15.9492	18.3424	17.863	18.16	17.9047	21.0281	21.5384	21.3322	21.3406	21.5827
Q9Z0E0	Ncdn	Neurochondrin			0.851996	0.682498	0.0211253	0.00691859	17.6946	17.4341	17.3211	17.5123	18.7345	18.2505	21.2495	21.1163	20.9072	21.1709	21.106	21.0168
P56375	Acyp2	Acylphosphatase-2			0.386203	0.682244	0.266361	0.143296	18.7088	18.1916	17.5901	18.0102	18.3563	20.1707	21.2428	21.1777	21.5854	21.6135	21.1336	21.6887
P52480-2	Pkm	Isoform M1 of Pyruvate kinase PKM			0.601333	0.681285	0.173222	-0.0338243	17.2718	16.9718	18.0462	18.2947	17.3566	18.6824	24.2672	24.3244	24.2989	24.4039	24.1662	24.2189
Q91WG8	Gne	Bifunctional UDP-N-acetylglucosamine 2-epimerase/N-acetylmannosamine kinase			0.325963	0.681154	0.507908	0.350925	18.7216	17.5842	16.0739	18.585	18.4675	17.3706	18.4349	19.2568	19.3872	19.3386	19.314	19.479
P57759	Erp29	Endoplasmic reticulum resident protein 29			0.488639	0.679947	0.277699	0.0243085	18.8394	17.7076	17.68	19.1686	19.2812	17.817	24.8857	24.8452	24.871	24.8254	24.9236	24.9259
P70698	Ctps1	CTP synthase 1			0.546074	0.679068	0.392893	-0.0307064	19.0755	17.8058	17.2585	18.8639	18.8106	18.5026	24.9198	24.8578	24.9198	24.9186	24.8333	24.8535
Q9CQL7	Mrfap1	MORF4 family-associated protein 1			0.588391	0.678603	1.22279	0.5179	17.7826	17.0402	17.8934	17.8707	19.1277	17.7536	24.055	24.7243	24.5052	25.0016	24.9123	24.9244
Q8BPI1;Q8BPI1-2	Dnaaf2	Protein kintoun			0.426074	0.677743	0.575018	-0.19815	16.6699	17.5661	17.1955	16.6906	18.8586	17.9155	22.5807	22.9102	22.5293	22.2872	22.5327	22.6059
Q3U3S3	Cenpl	Centromere protein L			0.458562	0.677647	0.48161	0.725959	19.0775	18.4554	16.9593	19.0185	18.8602	18.6463	18.9911	19.6941	17.9091	18.7954	20.0544	19.9224
Q9Z1T6;Q9Z1T6-1;Q9Z1T6-3	Pikfyve	1-phosphatidylinositol 3-phosphate 5-kinase			0.606216	0.677647	0.0274785	-0.00828934	16.8912	17.8534	17.1912	18.3284	18.4718	17.1686	20.4936	20.5638	20.7859	20.5104	20.6295	20.6786
Q8R3S6	Exoc1	Exocyst complex component 1			0.324626	0.677327	0.0319924	0.00978025	15.6684	17.4886	18.2833	18.3498	17.115	18.0076	21.5874	21.7425	21.5166	21.4772	21.7449	21.6538
Q99J99	Mpst	3-mercaptopyruvate sulfurtransferase			0.377689	0.676869	0.514819	0.127942	16.7353	17.2281	17.4543	16.5075	18.9977	17.9431	22.2801	22.5781	22.4547	22.6094	22.6522	22.4351
P24288	Bcat1	Branched-chain-amino-acid aminotransferase, cytosolic			0.478874	0.67686	0.491776	-0.11133	17.1985	17.3399	18.9861	18.618	18.8359	18.1011	26.3598	26.0703	26.0751	26.0671	26.0116	26.0926
Q9WU28	Pfdn5	Prefoldin subunit 5			0.344781	0.676801	0.275452	-0.0617504	16.6019	18.0894	17.6039	18.0207	19.3369	16.968	24.1339	24.4263	24.3211	24.1929	24.2166	24.2865
Q9DCJ9	Npl	N-acetylneuraminate lyase			0.799474	0.675343	0.739886	-0.151158	17.0153	17.2351	18.1244	18.4753	17.8056	18.12	24.0225	23.7122	23.7943	23.6943	23.6688	23.7125
Q9Z0Y1	Dctn3	Dynactin subunit 3			0.322807	0.675006	0.738924	-0.147907	16.0226	18.2233	16.8288	16.7485	17.636	18.7152	22.6733	22.8015	22.9383	22.5853	22.7547	22.6294
Q8BY89;Q8BY89-2	Slc44a2	Choline transporter-like protein 2			0.72757	0.674646	0.98779	0.469533	17.3106	18.0341	17.185	17.6797	18.8106	18.0635	20.2657	19.6706	19.5844	20.3983	20.3396	20.1913
Q9Z255	Ube2a	Ubiquitin-conjugating enzyme E2 A			0.720447	0.67412	0.066782	0.0461127	17.2951	17.4662	17.6624	18.5015	17.3224	18.6221	22.0244	21.8791	22.061	22.3633	21.5808	22.1587
Q6PGK3	2700097O09Rik	RIKEN cDNA 2700097O09 gene			0.559991	0.673295	0.350389	-0.333986	17.144	17.4643	17.7164	17.7352	17.4904	19.119	19.4696	19.19	20.1571	18.9945	19.0043	19.816
Q8JZY2	Commd10	COMM domain-containing protein 10			1.06227	0.672473	0.22429	0.0282809	17.9559	17.9634	17.1229	18.1464	18.4653	18.4479	22.9291	22.8469	22.9314	22.9962	22.8562	22.9398
O88322	Nid2	Nidogen-2			0.778786	0.672349	0.526027	0.373224	17.9506	16.7097	17.5972	18.3863	17.9086	17.9796	21.2406	22.257	21.6239	21.8944	22.2269	22.12
Q99M04	Lias	Lipoyl synthase, mitochondrial			0.28501	0.670826	1.01635	-0.0984802	17.2254	19.1815	18.221	18.3531	17.9032	20.3841	21.7257	21.7715	21.7472	21.7341	21.6257	21.5891
Q8BJF9	Chmp2b	Charged multivesicular body protein 2b			0.711519	0.6704	0.26784	0.576741	17.5501	17.4482	16.3653	18.1703	17.7327	17.4718	18.5569	20.9807	21.1931	20.5953	21.1373	20.7283
Q0VAW6	8030462N17Rik	RIKEN cDNA 8030462N17 gene			0.233212	0.668513	0.0954695	-0.0288258	18.9134	17.4307	18.3347	17.3326	18.4878	20.864	23.1528	23.462	23.1258	23.2083	23.2248	23.221
Q8BZA9	Tigar	Fructose-2,6-bisphosphatase TIGAR			0.500581	0.66851	0.374056	-0.0422541	17.0855	16.3097	16.8128	17.2389	18.407	16.5676	23.2116	23.1119	23.2428	23.1441	23.1025	23.193
Q9Z1X9	Cdc45	Cell division control protein 45 homolog			0.356784	0.668269	0.0926856	-0.0324351	17.4745	18.5615	16.1154	18.29	18.4621	17.4043	20.888	21.2254	21.2342	21.1029	21.1604	20.9871
Q91WE2	Psme3ip1	PSME3-interacting protein			0.539652	0.667761	0.439789	-0.172063	17.3406	16.7534	18.2139	17.4158	18.457	18.4385	24.4743	24.0378	23.9422	23.9073	24.028	24.0029
Q8K0C1;Q8K0C1-2	Ipo13	Importin-13			0.301317	0.667713	0.364535	0.13762	16.3182	19.2409	17.9591	18.5956	18.9937	17.9321	18.1063	18.6083	18.2472	18.4591	18.3709	18.5446
Q8K221	Arfip2	Arfaptin-2			0.462338	0.667548	0.684937	0.681257	16.6717	18.1628	18.0107	19.0649	18.0795	17.7034	18.9466	20.4634	20.0194	20.4033	20.5477	20.5221
Q7TPM9	Mtmr10	Myotubularin-related protein 10			0.282355	0.666709	0.378565	-0.558513	20.751	22.9751	22.4653	21.44	23.7034	23.0482	18.8899	18.3687	18.1458	19.0526	17.1782	17.4981
Q8R3F5	Mcat	Malonyl-CoA-acyl carrier protein transacylase, mitochondrial			0.355172	0.665675	0.249669	-0.0423807	16.6008	17.8196	18.0544	16.8872	18.8668	18.7177	20.5417	20.7056	20.7125	20.5561	20.6826	20.594
Q05186	Rcn1	Reticulocalbin-1			0.264656	0.665011	0.138647	-0.0486399	16.8883	16.5717	19.2463	17.3104	19.1901	18.2009	22.2701	22.6624	22.3897	22.3709	22.5012	22.3042
P50543	S100a11	Protein S100-A11			0.657776	0.664898	0.294842	-0.110681	17.0652	17.1391	16.0398	17.8832	17.4689	16.8866	22.1969	22.5914	22.404	22.086	22.4036	22.3706
Q9D0J4	Arl2	ADP-ribosylation factor-like protein 2			0.416028	0.664649	0.175627	0.0289942	17.9742	17.0634	19.2501	18.3333	18.7653	19.1831	26.4671	26.5509	26.6544	26.5404	26.6465	26.5725
Q80UP3	Dgkz	Diacylglycerol kinase zeta			0.316916	0.664232	1.01166	0.284545	16.7354	17.4505	18.0535	16.5897	19.1577	18.4846	19.1272	19.3746	19.4853	19.7656	19.5014	19.5737
Q9CQV5	Mrps24	28S ribosomal protein S24, mitochondrial			0.347045	0.663971	0.0746064	0.0399234	17.5306	17.8836	17.0625	16.7809	18.296	19.3916	20.8892	20.3313	20.6896	20.673	20.5171	20.8398
Q60960	Kpna1	Importin subunit alpha-5			0.43654	0.663539	0.240422	-0.204354	20.9367	22.4978	21.2925	22.8446	22.5099	21.3632	23.6819	23.0121	23.5148	23.7146	23.0653	22.8158
B1AWE0;Q6PFA2	Clta	Clathrin light chain			0.689692	0.663161	0.0284038	0.0279872	18.5509	17.2959	17.604	18.0439	18.633	18.7633	22.2827	23.3761	23.0217	23.0676	22.8082	22.8887
O54839;O54839-2	Eomes	Eomesodermin homolog			1.03308	0.662945	0.389354	0.558865	18.4423	19.3927	18.7295	19.3029	19.6413	19.6091	18.7837	18.9088	18.871	18.3371	19.4764	20.4265
Q8R3V5;Q8R3V5-1	Sh3glb2	Endophilin-B2			0.278825	0.661538	0.962981	0.289692	17.5015	18.642	15.8919	18.9882	17.8308	17.201	21.1673	21.3625	21.6419	21.6331	21.735	21.6727
Q9CWU6	Uqcc1	Ubiquinol-cytochrome-c reductase complex assembly factor 1			0.298295	0.658634	0.25516	-0.1503	16.0488	17.4455	18.5837	17.1861	18.9617	17.906	19.6572	19.6438	19.2541	19.6436	19.4648	18.9958
Q9Z0J0	Npc2	NPC intracellular cholesterol transporter 2			0.900661	0.658434	0.0615549	0.0257969	17.4751	17.7973	17.5526	17.8607	18.9135	18.026	22.8534	23.2985	22.9052	22.9852	23.1142	23.0351
Q8K1R7	Nek9	Serine/threonine-protein kinase Nek9			0.505001	0.657282	0.143561	-0.0411542	17.1137	16.2814	17.7724	18.0414	16.9715	18.1263	21.4388	21.6651	21.6033	21.3657	21.6319	21.5861
Q9DB40	Med27	Mediator of RNA polymerase II transcription subunit 27			0.359541	0.657161	0.0126383	-0.00268809	17.1946	18.4509	15.8843	18.1648	17.5604	17.776	23.1591	23.2658	23.1255	23.2916	23.1102	23.1405
Q9ER41	Tor1b	Torsin-1B	+		1.47515	0.65703	0.480271	-0.183333	17.4577	18.0377	17.6237	18.36	18.5618	18.1683	22.3403	22.1743	22.173	22.2213	22.1821	21.7342
Q6ZPL9	Ddx55	ATP-dependent RNA helicase DDX55			0.503976	0.656712	0.681786	0.206335	21.0276	22.3834	20.6395	22.0658	22.3426	21.6122	21.6826	21.6856	21.8115	22.1177	21.68	22.0011
Q9EQQ9;Q9EQQ9-3	Oga	Protein O-GlcNAcase			0.706349	0.656456	1.32787	0.196583	18.108	18.4548	17.7991	18.3007	18.5034	19.5271	24.7086	24.9087	24.7804	24.9243	25.0487	25.0143
P61226	Rap2b	Ras-related protein Rap-2b			0.199425	0.656288	0.474546	0.247588	15.535	19.8522	18.2574	18.6501	18.6833	18.28	21.5158	22.0618	21.7413	21.7068	22.2444	22.1105
Q5BL07	Pex1	Peroxisome biogenesis factor 1			0.257285	0.656197	0.119862	-0.04953	16.4666	19.114	18.8482	17.6729	19.4667	19.2578	20.8871	21.2942	21.3352	21.0318	21.1914	21.1447
A0A0A6YWQ4;Q1WLP7	Nr5a2	Nuclear receptor subfamily 5 group A member 2 (Fragment)			0.328885	0.656097	0.210606	-0.169692	18.1352	19.0175	17.43	17.4911	19.4707	19.5892	19.6585	18.8129	18.6808	18.9976	18.7914	18.854
P70353	Nfyc	Nuclear transcription factor Y subunit gamma			0.633263	0.655851	0.593118	0.060325	17.0102	17.4037	18.4388	18.0906	18.075	18.6546	23.8325	23.7795	23.7068	23.8393	23.877	23.7834
P52624	Upp1	Uridine phosphorylase 1			0.376791	0.655516	0.0110085	-0.00338046	17.1437	17.6765	18.2209	17.3135	18.1228	19.5714	25.1636	25.062	25.1476	25.2885	24.9552	25.1194
P83940	Eloc	Elongin-C			0.459689	0.654888	0.453764	0.050504	17.4238	16.799	16.5408	17.14	18.6807	16.9075	24.8194	24.9798	24.9273	24.9731	24.9444	24.9605
Q8BUR4	Dock1	Dedicator of cytokinesis protein 1			0.661433	0.654856	0.517289	0.143124	17.1333	16.7918	18.1657	17.6746	18.2464	18.1344	21.0189	21.033	20.8436	21.0502	21.3122	20.9625
Q99NF7	Ppm1b	Protein-serine/threonine phosphatase			0.289598	0.654427	0.306979	-0.142714	16.4512	18.8235	17.3635	17.3501	17.8984	19.3529	22.9393	22.6138	23.0003	22.4574	22.7027	22.9652
Q8BHT6	B3glct	Beta-1,3-glucosyltransferase			0.28097	0.653728	1.07596	-0.767356	17.0669	17.4384	16.3832	16.0655	19.1276	17.6566	18.935	19.2091	19.5201	17.9046	18.5705	18.887
Q921H9	Coa7	Cytochrome c oxidase assembly factor 7			0.543188	0.653533	0.288256	0.0697714	16.4488	17.1335	17.4408	17.6702	16.8888	18.4248	21.8072	22.1094	21.9901	22.0996	21.9559	22.0605
Q8BRH3;Q8BRH3-2	Arhgap19	Rho GTPase-activating protein 19			0.848701	0.652849	0.858456	0.28594	18.0935	18.5491	17.4746	18.5022	19.0419	18.5317	18.9573	19.4415	19.0226	19.369	19.4757	19.4346
P80206	Otx2	Homeobox protein OTX2			0.503991	0.65284	1.41879	0.451678	16.9193	17.2825	16.4021	17.5588	18.377	16.6266	22.0333	21.8534	21.6342	22.4756	22.1744	22.2259
E9Q777	Akap11	A kinase (PRKA) anchor protein 11			0.528148	0.6527	0.835272	0.957703	17.6751	17.1564	17.3875	19.0291	17.2358	17.9123	18.7428	20.4592	19.7337	20.9448	20.2955	20.5686
P18572;P18572-2	Bsg	Basigin			0.908747	0.652358	0.291944	-0.0312112	16.9732	17.3527	16.5471	18.0752	17.4873	17.2676	24.8497	24.8603	24.9044	24.84	24.9095	24.7713
Q9CZ09	Mettl18	Histidine protein methyltransferase 1 homolog			1.03255	0.652139	0.271302	-0.126323	16.6835	16.3514	16.2568	17.5443	16.6197	17.0841	19.3763	19.7329	19.8096	19.6929	19.587	19.26
O08848	RO60	60 kDa SS-A/Ro ribonucleoprotein			0.240971	0.651925	0.343074	0.0570049	16.6723	19.3065	16.756	18.0766	19.3816	17.2324	23.0974	23.2087	23.1552	23.0976	23.2289	23.3059
Q6ZQ73	Cand2	Cullin-associated NEDD8-dissociated protein 2			0.396924	0.651681	0.55165	0.128627	18.7827	16.9593	16.8168	18.502	17.6039	18.4078	22.0022	22.1763	21.9069	22.0633	22.2859	22.122
Q9CQC8	Spg21	Maspardin			0.878255	0.651656	0.356152	0.149488	17.6668	18.0585	17.8624	18.3766	19.1358	18.0302	20.0873	20.6322	20.5358	20.479	20.6449	20.5799
Q8C3Y4	Kntc1	Kinetochore-associated protein 1			0.327274	0.650989	0.3037	0.0857169	20.2892	18.2545	17.8392	19.63	18.8406	19.8654	22.0293	21.734	22.0444	21.9147	22.0943	22.0559
F8WIU1	1700037H04Rik	RIKEN cDNA 1700037H04 gene			0.340079	0.649765	0.216844	0.0489534	21.8355	19.3428	21.5533	21.5329	21.4814	21.6665	24.2652	24.5454	24.3907	24.4037	24.5155	24.429
Q9CZA6;Q9CZA6-2;Q9CZA6-3;Q9CZA6-4	Nde1	Nuclear distribution protein nudE homolog 1			0.659165	0.649685	0.0305153	-0.066433	16.3995	16.1957	17.4638	17.6697	16.9447	17.3938	18.4332	18.4504	19.3602	18.2052	17.8423	19.997
Q9CQY5;Q9CQY5-2;Q9CQY5-3	Magt1	Magnesium transporter protein 1			0.371577	0.647593	0.278239	0.691233	19.2975	17.2434	17.4029	19.0244	18.8494	18.0129	19.0242	22.0038	22.0243	21.5835	21.7974	21.7451
Q6ZQI3	Mlec	Malectin			0.112526	0.64575	1.78538	-0.107428	23.1273	17.5604	22.4812	23.299	19.5621	22.2451	21.5431	21.6245	21.5749	21.4985	21.4663	21.4553
Q8CIV8	Tbce	Tubulin-specific chaperone E			0.352998	0.644829	0.510474	-0.0633462	17.2452	17.9606	16.6032	16.7257	18.9659	18.0519	22.5051	22.4727	22.4252	22.338	22.5003	22.3746
P48031	Gbx2	Homeobox protein GBX-2			0.539367	0.6448	0.038537	0.0660146	18.2285	19.785	19.1715	19.2026	20.1322	19.7845	18.4858	18.5206	19.9821	19.6786	18.7666	18.7413
P82343;P82343-2	Renbp	N-acylglucosamine 2-epimerase			0.923282	0.644066	0.0444793	0.0607808	17.363	17.2773	17.0041	17.7954	18.4203	17.361	19.2519	20.113	20.0391	20.2346	19.109	20.2429
P12787	Cox5a	Cytochrome c oxidase subunit 5A, mitochondrial			0.359817	0.641459	0.0635458	-0.00755564	16.5831	18.9946	18.1108	19.0073	18.3557	18.2499	26.4872	26.4825	26.4838	26.4266	26.5589	26.4454
P52194	Clgn	Calmegin			0.448457	0.641448	2.13792	0.419647	16.6035	17.6316	18.2025	17.8642	17.5931	18.9046	20.1316	20.0945	20.2265	20.7129	20.5302	20.4684
D3YY91	Lrr1	Leucine-rich repeat protein 1			0.449064	0.640984	1.01421	-0.430793	18.3384	17.6742	16.4561	17.8008	18.668	17.9228	21.5075	20.9219	21.0663	20.921	20.6351	20.6471
P28660	Nckap1	Nck-associated protein 1			0.403747	0.640212	2.12983	-0.0822182	20.4005	18.3616	20.0397	20.6568	19.83	20.2357	23.5273	23.5306	23.4882	23.4432	23.4149	23.4413
Q91VT4	Cbr4	3-oxoacyl-[acyl-carrier-protein] reductase			0.26919	0.639602	0.257233	-0.208442	16.1749	17.871	17.4399	17.4233	19.3427	16.6386	19.4036	18.8458	19.6407	19.4467	18.6882	19.1298
Q6T264	Maml1	Mastermind-like protein 1			0.827508	0.639545	0.955392	0.422525	18.8257	19.282	18.7406	19.2402	20.2205	19.3063	19.4069	18.9026	18.7145	19.4155	19.423	19.4531
Q3TFZ4	Zfp7	Zinc finger protein 7			0.237426	0.637613	0.477981	0.531696	21.023	18.4984	20.6775	21.4902	19.3038	21.3177	19.5376	20.9883	20.9191	21.1487	21.0728	20.8186
Q3URS9;Q3URS9-2	Ccdc51	Mitochondrial potassium channel			0.286937	0.637516	0.532516	-0.262763	18.6395	15.8558	18.3553	18.0469	18.5456	18.1706	20.141	20.5705	20.0728	20.1116	20.186	19.6984
P45448	Nr5a2	Nuclear receptor subfamily 5 group A member 2		+	1.17663	0.635468	2.36985	1.69734	21.3898	22.1164	21.878	22.6268	22.497	22.1668	18.6657	17.8052	17.912	19.6429	20.0054	19.8267
P97783	Mllt11	Protein AF1q			0.843071	0.635052	0.573502	0.186634	16.8553	17.3946	17.8298	18.1059	17.5941	18.2848	21.5763	21.8883	21.9192	21.826	22.1531	21.9647
Q62188	Dpysl3	Dihydropyrimidinase-related protein 3			0.883485	0.634777	0.320036	0.0540625	17.9688	18.4427	17.7401	18.7951	18.1847	19.0761	23.7551	23.9346	23.7688	23.8025	23.9339	23.8844
P51569	Gla	Alpha-galactosidase A			0.296293	0.634628	0.0190198	-0.00722249	15.9868	17.4856	18.3914	16.9165	18.5969	18.2542	19.2182	19.501	19.6219	19.5083	19.4435	19.3677
Q3UFK8	Frmd8	FERM domain-containing protein 8			0.228765	0.634061	0.213118	0.0508582	17.9346	18.651	17.8251	18.1815	20.8189	17.3126	21.4191	21.6203	21.4367	21.5954	21.6227	21.4105
Q9Z110;Q9Z110-2	Aldh18a1	Delta-1-pyrroline-5-carboxylate synthase			0.180299	0.633826	0.310231	-0.0373058	20.9388	17.1316	21.0398	19.8169	20.1516	21.0432	23.7679	23.8862	23.8287	23.727	23.8488	23.7951
O08759;O08759-2	Ube3a	Ubiquitin-protein ligase E3A			0.302586	0.632606	0.630127	-0.0883954	18.5176	17.8385	16.3266	17.277	19.182	18.1216	22.3371	22.2483	22.3601	22.289	22.1209	22.2704
Q62101	Prkd1	Serine/threonine-protein kinase D1			0.203861	0.632289	0.495611	0.3406	18.4337	18.7833	15.3009	18.1975	18.8965	17.3208	19.187	19.9008	19.8422	19.685	20.3471	19.9197
A0A0U1RNT4;J3QPY0	1600014C10Rik	RIKEN cDNA 1600014C10 gene			0.652819	0.632125	0.40407	-0.930882	16.4986	18.0066	17.3159	17.9731	17.8251	17.9193	20.6987	18.4915	20.4065	18.5022	20.2834	18.0184
D3Z2J5	Ncor2	Nuclear receptor corepressor 2 (Fragment)			0.511735	0.630772	0.539237	-0.233109	20.0441	18.6979	19.8648	20.3639	19.5092	20.6261	18.4673	18.5539	18.4415	18.2798	18.5663	17.9173
P62077	Timm8b	Mitochondrial import inner membrane translocase subunit Tim8 B			0.300808	0.630221	0.934093	-0.31218	16.1342	18.5261	16.5625	17.2549	18.5588	17.2997	22.4363	22.1188	22.4267	22.2278	21.827	21.9904
Q0VGM9;Q0VGM9-2;Q0VGM9-3;Q0VGM9-4;Q0VGM9-5	Rtel1	Regulator of telomere elongation helicase 1			0.291783	0.629206	0.112592	0.0476519	19.0029	17.0068	16.3233	18.6683	18.0596	17.4927	17.658	17.4788	17.3587	17.7959	17.4555	17.387
Q61102	Abcb7	Iron-sulfur clusters transporter ABCB7, mitochondrial			1.17485	0.628696	0.905754	-0.157983	17.2463	16.8099	17.6614	17.7653	17.8925	17.9458	21.3083	21.1506	21.2613	21.0299	21.2143	21.0019
P16675	Ctsa	Lysosomal protective protein			0.506574	0.626989	0.274468	0.0786718	18.2876	17.9589	16.829	18.8227	18.3902	17.7437	23.1025	23.4584	23.3305	23.2779	23.4275	23.4219
P97360	Etv6	Transcription factor ETV6			0.219471	0.626106	0.197891	0.203185	20.475	17.9811	19.829	21.6984	19.2959	19.1692	21.6475	20.3828	21.316	21.4764	21.1011	21.3783
A2AGL3;A2AGL3-2	Ryr3	Ryanodine receptor 3			0.229777	0.625422	0.198888	0.401971	19.8099	17.4291	19.222	20.5246	17.9051	19.9076	17.6377	18.9347	19.4037	19.0485	20.0558	18.0777
P70677	Casp3	Caspase-3			0.213756	0.62537	0.702598	-0.0714957	19.0218	17.1094	17.351	17.1058	17.932	20.3206	24.0909	24.1511	24.0989	24.1189	23.9725	24.0349
Q8BPG6	Sumf2	Inactive C-alpha-formylglycine-generating enzyme 2			1.00713	0.625264	0.85722	-0.0976187	17.47	17.4665	17.6469	18.2972	18.5588	17.6031	23.4767	23.4976	23.458	23.4538	23.2803	23.4054
Q8BMK1	Mettl2	tRNA N(3)-methylcytidine methyltransferase METTL2			0.243678	0.625042	0.34451	-0.28107	17.1229	17.1147	17.3937	16.7588	19.8515	16.8962	20.7412	21.4694	21.7627	21.27	20.7642	21.0959
Q99J36	Thumpd1	THUMP domain-containing protein 1			0.346011	0.624286	1.17709	-0.0760288	16.2127	16.9996	18.3214	17.9332	17.009	18.4643	24.2053	24.2456	24.2198	24.1241	24.2033	24.1152
A0A571BEV2	Gm8251	Predicted gene 8251			0.427594	0.623468	0.102314	0.228693	19.7994	21.276	20.273	20.2246	21.7345	21.2596	18.5407	19.7816	17.132	18.2344	19.0432	18.8627
B9EJ86	Osbpl8	Oxysterol-binding protein-related protein 8			0.334351	0.623454	0.592067	-0.134837	18.1569	17.5717	18.5402	18.2202	17.7956	20.1234	20.5819	20.2909	20.4378	20.2084	20.4064	20.2912
Q8BHA0	Ino80c	INO80 complex subunit C			0.474171	0.623395	0.00599274	0.00278155	21.5374	23.0507	23.3658	23.1315	23.4117	23.2808	20.2578	19.9579	19.9774	20.1932	20.1757	19.8326
Q9D6J6;Q9D6J6-2	Ndufv2	NADH dehydrogenase [ubiquinone] flavoprotein 2, mitochondrial			0.260157	0.623248	0.685317	0.148904	16.8574	18.6788	17.1565	19.4065	16.7633	18.3925	22.1307	22.3155	22.0275	22.2681	22.4092	22.2431
Q922H1;Q922H1-2	Prmt3	Protein arginine N-methyltransferase 3			0.490297	0.622587	0.103123	-0.0203972	18.534	17.9628	17.1334	18.2455	19.2377	18.0148	22.3239	22.4045	22.5384	22.4061	22.4584	22.3411
Q9DC50	Crot	Peroxisomal carnitine O-octanoyltransferase			0.279351	0.622253	1.74985	-0.355366	16.3327	18.6633	18.4966	17.7482	19.3932	18.2179	21.9441	21.8051	21.8795	21.3956	21.6758	21.4911
Q8QZY9	Sf3b4	Splicing factor 3B subunit 4			0.450046	0.620313	0.449441	0.229533	22.5135	22.6817	21.718	23.9455	22.3174	22.5112	22.7055	23.0421	22.9388	23.1465	22.7754	23.4532
Q9Z265	Chek2	Serine/threonine-protein kinase Chk2			0.525388	0.620123	0.73684	0.145168	16.7958	18.4863	17.3446	18.4559	18.0302	18.001	22.8666	23.1028	23.1615	23.1999	23.1873	23.1791
B2RXQ2;B2RXW8	Ppfia1	Ppfia1 protein			0.33496	0.617636	0.763768	-0.119012	17.0277	18.8183	18.7802	19.2198	19.3871	17.8722	20.9847	20.9246	20.8542	20.9002	20.8159	20.6904
P31750	Akt1	RAC-alpha serine/threonine-protein kinase			0.381895	0.617545	1.19289	0.225305	18.0482	17.1191	17.4575	17.016	19.1612	18.3003	20.4539	20.6977	20.5967	20.7072	20.8904	20.8266
Q3UMB9	Washc4	WASH complex subunit 4			0.4857	0.61663	0.618184	-0.366819	20.9188	19.4304	20.6485	21.0781	20.3612	21.4084	19.1051	18.4585	18.9249	18.167	18.8011	18.4199
Q8BTH8	Csnk1g1	Casein kinase I isoform gamma-1			0.370542	0.616193	0.137819	0.0244681	18.6874	16.587	17.4547	18.0067	18.8456	17.7254	22.2808	22.2922	22.4584	22.3083	22.4164	22.3801
Q9D864	Actr6	Actin-related protein 6			0.271323	0.615753	0.88759	-0.375259	16.4699	19.3102	17.14	18.7914	18.2338	17.7421	22.7265	22.6277	22.3993	22.5521	22.0483	22.0273
Q9D6N1	Ca13	Carbonic anhydrase 13			0.958648	0.614519	0.54906	-0.125008	17.8885	17.3488	17.8039	18.2193	17.9065	18.7589	24.0947	24.243	24.1254	23.8502	24.1347	24.1031
P17427	Ap2a2	AP-2 complex subunit alpha-2			0.208027	0.611646	0.320965	-0.0245272	20.8432	18.5515	17.2738	20.405	19.0729	19.0255	23.6257	23.5238	23.547	23.5335	23.5517	23.5376
Q80XJ3	Ttc28	Tetratricopeptide repeat protein 28			0.71855	0.611574	0.425981	0.140705	17.9448	17.569	18.3177	18.6136	19.0846	17.968	20.2959	20.6877	20.7381	20.6884	20.752	20.7035
P97314	Csrp2	Cysteine and glycine-rich protein 2			0.607497	0.611455	0.465893	0.144291	22.4742	23.8549	23.467	23.5108	24.118	24.0016	23.8437	24.2837	24.1746	24.2149	24.2346	24.2854
Q791T5;Q791T5-2	Mtch1	Mitochondrial carrier homolog 1			0.635038	0.611169	0.585199	-0.232044	18.151	17.8617	17.1262	18.878	18.2829	17.8116	22.6814	22.1433	22.3183	22.0079	22.2799	22.1591
Q9CQT5	Pomp	Proteasome maturation protein			0.452193	0.610414	0.988987	0.417792	17.1585	18.5425	17.4195	17.9692	19.1098	17.8728	22.2497	22.8776	22.4692	22.8993	23.0945	22.856
P41241	Csk	Tyrosine-protein kinase CSK			0.15022	0.610135	1.41117	0.0728785	17.0878	18.7439	15.7486	15.4218	18.3846	19.6043	21.8267	21.8197	21.851	21.8663	21.9069	21.9428
Q9D6Y9	Gbe1	1,4-alpha-glucan-branching enzyme			0.299521	0.609967	0.136883	-0.0284875	18.5082	16.9207	17.5327	17.2758	17.9339	19.5819	19.5999	19.7024	19.576	19.6592	19.6686	19.465
Q8K1R3	Pnpt1	Polyribonucleotide nucleotidyltransferase 1, mitochondrial			0.243823	0.609153	0.23424	-0.0310434	19.1198	18.6578	17.3906	20.6794	18.1684	18.1478	23.672	23.5493	23.5432	23.4955	23.5877	23.5881
P70452	Stx4	Syntaxin-4			0.526474	0.608142	0.39778	-0.450994	17.2375	17.5318	16.5242	17.5092	17.1135	18.4953	20.5127	19.9181	19.9441	19.783	20.373	18.866
Q9D3W4	Gpn3	GPN-loop GTPase 3			0.49194	0.607285	0.558761	-0.197328	17.3735	18.1942	17.707	17.8089	17.9614	19.3263	22.089	22.5241	22.0583	22.1029	22.0251	21.9515
Q8CHW1	Thap1	THAP domain-containing protein 1	+		1.56442	0.607143	0.33774	-0.380733	19.9104	19.5581	19.9864	20.6623	20.2701	20.3439	18.346	18.7555	19.54	18.2058	19.1132	18.1804
Q62193	Rpa2	Replication protein A 32 kDa subunit			0.138332	0.606847	0.17084	-0.0363248	21.1674	17.0671	17.2837	17.7483	18.7143	20.876	23.693	23.946	23.8673	23.8353	23.7406	23.8215
Q7TSS2	Ube2q1	Ubiquitin-conjugating enzyme E2 Q1			0.799982	0.606604	1.09318	0.14066	17.9208	17.4942	17.1079	18.6299	17.9164	17.7964	21.9094	21.7435	21.7947	21.8873	22.0044	21.9779
Q68FD5	Cltc	Clathrin heavy chain 1			0.228436	0.605778	0.555624	-0.0681527	23.6415	21.5586	23.6316	23.4912	24.918	22.2398	27.0717	26.8993	27.0459	26.9356	26.9238	26.9532
Q9ET22	Dpp7	Dipeptidyl peptidase 2			0.461853	0.605563	0.0173503	0.0102545	16.6332	17.3076	18.3521	18.5689	17.7652	17.7755	20.0643	20.4628	20.0991	19.9468	20.4612	20.249
P11928	Oas1a	2'-5'-oligoadenylate synthase 1A			0.272045	0.605386	0.592742	-0.420125	18.0092	17.7445	17.1543	16.5336	19.1798	19.0108	19.7395	18.8299	19.2222	19.17	18.5663	18.7948
Q6NZR2	Msantd2	Myb/SANT-like DNA-binding domain-containing protein 2			0.397117	0.605216	0.967787	-0.291316	16.5271	17.724	18.6549	18.4567	17.8628	18.4022	22.1764	21.887	21.8461	21.8128	21.4943	21.7284
P61092;Q06985	Siah1a;Siah1b	E3 ubiquitin-protein ligase SIAH1A			0.567752	0.605031	0.376608	0.949186	17.0026	18.2203	17.269	17.5894	18.1021	18.6155	18.0961	21.5405	20.8592	21.2647	21.142	20.9367
Q9CQ69	Uqcrq	Cytochrome b-c1 complex subunit 8			1.09748	0.604818	2.28277	0.26203	17.8578	17.964	17.5246	18.0602	18.2881	18.8126	23.7321	23.6713	23.7661	23.9743	23.9248	24.0564
P43024	Cox6a1	Cytochrome c oxidase subunit 6A1, mitochondrial			0.430382	0.602809	0.961482	-0.197636	17.2378	17.7607	15.9249	18.0429	17.2051	17.4838	21.2302	21.4651	21.4772	21.1089	21.2907	21.18
Q80TG1-3	Kansl1	Isoform 3 of KAT8 regulatory NSL complex subunit 1			0.676909	0.600805	0.939928	-0.964657	19.2669	19.297	19.3964	20.4838	19.1441	20.1348	18.9869	19.0503	20.2883	18.3121	18.1959	18.9236
Q9CWE0	Mtfr1l	Mitochondrial fission regulator 1-like			0.501502	0.599075	0.174477	0.0462564	17.2501	17.5027	17.0134	16.8866	18.5733	18.1034	22.3591	22.5888	22.5274	22.4181	22.6711	22.5249
Q9DCB8	Isca2	Iron-sulfur cluster assembly 2 homolog, mitochondrial			0.591255	0.598968	0.200539	0.0257149	16.4046	17.2125	17.3394	17.3061	17.1765	18.2708	21.9827	21.8766	21.8665	21.9093	21.9989	21.8947
Q8VBT0	Tmx1	Thioredoxin-related transmembrane protein 1			0.427125	0.598436	0.194901	0.254046	17.3345	18.9026	17.6869	18.5797	17.939	19.2006	21.5621	19.9529	21.2742	21.0428	21.2455	21.2629
Q9DBZ5	Eif3k	Eukaryotic translation initiation factor 3 subunit K			0.278113	0.598389	0.963994	0.0928313	15.9993	18.4371	16.4283	16.9093	18.3647	17.3858	24.602	24.7045	24.6613	24.8165	24.7186	24.7112
Q0VG62;Q0VG62-1	Rbis	Ribosomal biogenesis factor			1.03547	0.597974	1.02841	1.05701	21.7066	22.3412	22.0728	22.2564	22.9284	22.7296	18.7161	19.8439	20.2306	20.9548	20.3958	20.611
Q91V76		Ester hydrolase C11orf54 homolog			0.587267	0.596935	0.340741	-0.0795778	18.6377	17.2022	17.5035	18.1365	18.4684	18.5294	23.3217	23.4178	23.5994	23.3168	23.4707	23.3128
Q61133	Gstt2	Glutathione S-transferase theta-2			0.272147	0.596204	0.218513	-0.0577215	17.0341	18.9472	17.4114	18.0806	19.6515	17.4492	21.5933	21.2753	21.5149	21.4311	21.3286	21.4507
Q9Z2H5-2	Epb41l1	Isoform 2 of Band 4.1-like protein 1			0.415424	0.595871	1.02691	0.253989	20.5133	21.0688	20.0361	20.2499	22.0904	21.0655	22.6206	22.9758	22.7828	22.9496	23.1372	23.0544
A0A5F8MQ39	Kat6b	Histone acetyltransferase			1.29505	0.595364	0.670113	0.4755	20.2692	20.241	20.649	20.6407	21.1643	21.1402	18.736	17.8496	18.297	18.3814	18.9264	19.0013
Q80TE0	Rpap1	RNA polymerase II-associated protein 1			0.373607	0.595354	0.81222	0.358968	18.2252	16.9807	18.8178	18.1803	19.3846	18.2449	20.1925	19.59	19.7324	20.3471	20.2197	20.0249
Q9D071;Q9D071-2;Q9D071-3	Mms19	MMS19 nucleotide excision repair protein homolog			0.42757	0.592546	1.74919	-0.327578	16.8294	18.5999	17.1011	17.8232	17.9523	18.5326	21.8516	21.6181	21.7488	21.4134	21.3237	21.4987
Q8BX70;Q8BX70-2;Q8BX70-3	Vps13c	Vacuolar protein sorting-associated protein 13C			0.24278	0.591745	0.044671	0.0270341	20.7123	18.0866	19.6056	20.9211	18.9346	20.3242	20.5189	20.5105	20.5339	20.1374	20.7926	20.7144
Q9CSH3	Dis3	Exosome complex exonuclease RRP44			0.615993	0.591255	0.561957	-0.141981	21.8751	22.9001	21.7031	22.617	23.1714	22.4636	25.2122	25.3117	25.4119	25.3617	25.0606	25.0875
Q69ZA1-2	Cdk13	Isoform 2 of Cyclin-dependent kinase 13			0.233652	0.588844	0.945474	0.660751	18.1902	15.1877	16.6533	17.9507	17.5006	16.3465	18.9706	18.6659	18.1541	19.5709	19.3782	18.8237
A0A087WNP0;A0A3B2W7J0	4931428L18Rik;Gm5698	RIKEN cDNA 4931428L18 gene			0.488895	0.588569	1.13299	-0.936398	16.9173	18.0176	17.7314	17.3488	18.698	18.3852	18.759	19.8656	18.7306	18.2073	18.3533	17.9854
Q9WVL1	Ap4s1	AP-4 complex subunit sigma-1			0.385723	0.587991	0.89839	0.580173	17.8849	18.1609	17.737	18.6499	19.5328	17.3641	18.2305	17.3874	17.6647	18.3677	18.6226	18.0327
Q9CQY6	Uqcc2	Ubiquinol-cytochrome-c reductase complex assembly factor 2			0.364398	0.58695	0.238044	-0.087546	17.5903	17.1909	18.3524	19.228	18.4338	17.2327	19.7051	20.1282	20.1352	19.8667	19.8838	19.9554
P56564	Slc1a3	Excitatory amino acid transporter 1			0.173814	0.586352	1.06408	-0.892176	15.5552	16.7638	19.3375	17.4995	19.0055	16.9105	17.0913	16.5202	17.1499	16.1153	15.4024	16.5671
Q9D0Y8;Q9D0Y8-2	Mrpl52	39S ribosomal protein L52, mitochondrial			0.301322	0.585961	0.462391	1.23797	16.3945	17.801	18.1171	18.7728	18.4313	16.8664	22.1148	25.5452	25.603	25.7455	25.7554	25.476
Q6NXK5	Dusp11	RNA/RNP complex-1-interacting phosphatase		+	0.944583	0.585632	1.45222	1.78752	19.131	19.5137	19.997	19.8434	20.2436	20.3117	18.0167	18.2536	18.7984	19.0982	20.6698	20.6632
Q99LG2	Tnpo2	Transportin-2			0.0557471	0.583392	0.163977	0.0398776	16.7039	24.1206	15.5259	17.2341	24.1787	16.6878	23.2376	23.0548	22.9951	23.1288	23.0437	23.2347
A0A0U1RPT5;A6ZI44;D3YV98	Aldoa	Fructose-bisphosphate aldolase (Fragment)			0.274037	0.583252	0.475494	0.49931	17.2724	18.9403	15.9967	18.0203	17.8842	18.0547	17.8111	19.1215	18.4471	19.4414	18.5813	18.8549
Q9CZB0	Sdhc	Succinate dehydrogenase cytochrome b560 subunit, mitochondrial			0.421665	0.582015	0.0961607	0.0353629	17.8757	18.3911	17.0774	19.2061	17.68	18.2041	20.8189	21.1375	21.1882	21.1916	20.974	21.0851
Q8VCM4	Lipt1	Lipoyltransferase 1, mitochondrial			1.01017	0.581917	0.774012	-0.523809	17.6803	16.9548	17.0063	17.9593	17.5261	17.9016	19.0074	18.9053	19.1041	17.876	18.7042	18.8653
Q64704;Q64704-2	Stx3	Syntaxin-3			0.728895	0.581779	0.0377697	0.00807699	17.5679	17.4401	16.4973	18.0222	17.6726	17.5558	21.595	21.8144	21.5992	21.6826	21.68	21.6701
Q9Z2D8;Q9Z2D8-2	Mbd3	Methyl-CpG-binding domain protein 3			0.516297	0.581596	0.0477915	-0.0089639	23.187	21.7347	23.2031	23.461	23.1971	23.2115	24.276	24.1801	24.349	24.1816	24.3243	24.2723
Q8BU88	Mrpl22	39S ribosomal protein L22, mitochondrial			0.358432	0.581557	1.85903	0.12495	18.3734	17.7834	17.2482	17.5929	18.0133	19.5435	23.3111	23.2809	23.312	23.3787	23.4757	23.4244
Q8BM85;Q8BM85-2	Tbck	TBC domain-containing protein kinase-like protein			0.510434	0.580976	0.361179	0.113525	18.5996	17.5357	18.6325	19.0906	19.2653	18.1547	16.816	17.2401	17.0118	17.0632	17.2229	17.1223
P50518	Atp6v1e1	V-type proton ATPase subunit E 1			0.136055	0.580008	0.11564	0.0191739	14.3864	18.7194	17.4692	18.5956	18.0625	15.6569	24.2397	24.4439	24.3421	24.3789	24.367	24.3373
Q920Q6;Q920Q6-2;Q920Q6-3	Msi2	RNA-binding protein Musashi homolog 2			0.735983	0.579604	0.252454	-0.165738	23.1025	23.5929	23.562	24.1869	24.4422	23.367	23.994	24.2567	23.6985	23.576	24.2241	23.6519
Q8K3I9;Q8K3I9-2;Q8K3I9-3	Glcci1	Glucocorticoid-induced transcript 1 protein			0.564108	0.579381	0.494391	0.289677	17.1803	17.8802	17.2927	17.3395	18.7291	18.0228	20.2587	21.1037	20.8379	20.9854	21.1323	20.9516
Q9EQ80	Nif3l1	NIF3-like protein 1			0.425747	0.578524	0.744018	-0.0437902	17.8856	16.5179	16.97	18.4747	17.038	17.5963	22.4732	22.5193	22.5334	22.4741	22.4266	22.4939
Q9CR02	Tma16	Translation machinery-associated protein 16			0.65701	0.577668	2.02328	0.170925	23.2868	24.4908	24.1216	24.2226	24.836	24.5737	24.9801	24.9814	24.9769	25.1297	25.1	25.2214
Q00915	Rbp1	Retinol-binding protein 1			0.476642	0.576801	0.411396	0.061992	18.0077	16.8012	16.4603	17.2318	17.7273	18.0404	22.7862	22.6647	22.8153	22.8317	22.8861	22.7343
P56379	Atp5mj	ATP synthase subunit ATP5MJ, mitochondrial			0.419267	0.575462	0.0757243	0.0184085	17.4433	18.7975	19.223	18.8701	18.7935	19.5266	24.6874	24.9262	24.9474	24.846	24.9086	24.8615
Q6PIX5	Rhbdf1	Inactive rhomboid protein 1			0.231642	0.574317	0.511309	1.03399	18.2961	19.6924	19.6882	20.542	18.0957	20.7619	20.8132	18.2228	19.0431	19.9774	19.914	21.2896
P56135	Atp5mf	ATP synthase subunit f, mitochondrial			0.189995	0.57418	0.0683697	0.0275116	20.9585	18.4533	20.7016	21.8327	19.0031	21	25.325	24.8731	25.1857	25.2362	25.0865	25.1436
Q9QY06;Q9QY06-2	Myo9b	Unconventional myosin-IXb			0.408642	0.572133	0.40265	-0.312018	18.891	20.1988	19.8681	19.9565	21.0961	19.6217	21.9514	22.4052	22.4615	22.0461	22.4074	21.4284
P16951-2	Atf2	Isoform 2 of Cyclic AMP-dependent transcription factor ATF-2			0.477632	0.571953	0.42312	0.170437	22.4457	20.8452	22.3503	22.53	22.4102	22.4168	22.2236	22.1734	21.6894	22.245	22.1718	22.181
Q60I23	Sox2_iso	Sox2 protein			0.583484	0.571833	0.265802	0.244695	22.17	20.7916	21.7578	22.4488	22.0517	21.9344	20.4672	19.8334	20.4551	20.9588	20.6033	19.9276
P48722;P48722-2	Hspa4l	Heat shock 70 kDa protein 4L			0.482343	0.571045	0.824678	0.452308	16.3002	17.9552	17.1727	17.8735	17.9337	17.3341	22.1897	21.3906	22.1095	22.3553	22.3345	22.357
Q61062	Dvl3	Segment polarity protein dishevelled homolog DVL-3			0.745828	0.571005	0.301874	-0.846085	17.4993	17.6181	17.8002	17.8415	18.8902	17.899	19.7968	20.7284	20.6848	17.3606	20.67	20.6412
P10854	H2bc14	Histone H2B type 1-M			0.490814	0.570934	0.484283	0.828108	18.1138	16.5985	17.1357	17.4079	17.8992	18.2537	19.5943	17.3937	17.649	18.6239	18.965	19.5323
Q499D0	Foxn3	Forkhead box protein N3			0.617483	0.570377	0.272564	-0.30081	20.6879	19.4773	19.9495	20.8992	20.1787	20.748	20.6291	20.405	20.6719	20.6305	19.4024	20.7707
Q58A65;Q58A65-2	Spag9	C-Jun-amino-terminal kinase-interacting protein 4			0.986643	0.570045	0.399831	0.221291	18.5435	19.1839	19.4215	19.5003	19.7355	19.6232	20.2766	20.9931	20.7712	20.7339	21.08	20.891
Q6PAV2;Q6PAV2-2	Herc4	Probable E3 ubiquitin-protein ligase HERC4			1.09526	0.569606	0.926666	-0.14572	17.5019	17.2319	17.5488	18.305	18.1244	17.562	22.9166	23.1014	22.9824	22.8046	22.9539	22.8047
Q61060	Foxd3	Forkhead box protein D3			0.447823	0.569171	0.158465	-0.621931	17.697	17.405	17.7338	19.1276	18.1463	17.2694	14.5507	15.5371	19.2413	15.1096	16.1866	16.1672
Q62446	Fkbp3	Peptidyl-prolyl cis-trans isomerase FKBP3			0.367515	0.568683	0.0569813	0.00954564	22.3254	20.7409	21.9606	22.9729	21.469	22.291	26.1703	26.3562	26.2032	26.2683	26.2505	26.2395
Q80TV8-2	Clasp1	Isoform 2 of CLIP-associating protein 1			0.299634	0.568598	0.66951	0.732813	17.78	16.5217	16.1715	18.3223	17.5755	16.2812	18.0828	19.0358	18.1514	19.9305	18.6826	18.8553
P12025	Mdk	Midkine			0.3757	0.567895	0.833358	0.233232	16.9787	16.604	17.5909	17.3179	18.7212	16.8381	20.002	20.2207	20.0073	20.5032	20.1298	20.2968
Q3TPE9;Q3TPE9-2	Ankmy2	Ankyrin repeat and MYND domain-containing protein 2			0.279638	0.566772	0.0500452	0.018549	17.4037	16.7018	17.3696	16.4065	19.115	17.6538	22.0664	22.4466	22.4286	22.3822	22.3339	22.2811
P51863	Atp6v0d1	V-type proton ATPase subunit d 1			0.403601	0.566696	0.0427707	0.0102571	16.4629	16.845	18.399	17.6878	17.8877	17.8315	22.9835	23.2244	23.0962	23.0645	23.1973	23.073
Q8VBW6	Nae1	NEDD8-activating enzyme E1 regulatory subunit			0.289524	0.566275	0.271339	-0.0251675	16.6628	18.6677	17.3203	19.1463	17.7893	17.414	24.7362	24.8242	24.8315	24.7463	24.7562	24.8139
Q9D6S7	Mrrf	Ribosome-recycling factor, mitochondrial			0.631541	0.565637	0.743172	-0.186499	20.6573	20.0654	19.4733	20.9634	20.2301	20.6995	22.772	22.5845	22.4061	22.42	22.4693	22.3138
Q9CY62	Rnf181	E3 ubiquitin-protein ligase RNF181			0.415967	0.564675	0.352259	0.122815	16.7007	18.0266	17	17.0188	17.974	18.4286	22.1972	22.0397	22.3736	22.4884	22.3693	22.1213
Q8K1X1	Wdr11	WD repeat-containing protein 11			0.560088	0.564613	0.487306	-0.194123	16.6476	17.5075	17.4328	18.4375	17.5935	17.2507	21.1495	21.5132	21.628	21.3047	21.046	21.3577
Q9D1M1	Polr1d	DNA-directed RNA polymerases I and III subunit RPAC2			0.818349	0.564357	0.74176	1.32135	24.2498	24.8133	24.5206	24.6608	25.6028	25.0131	20.1238	22.8271	21.7252	22.4923	22.8659	23.282
O88441	Mtx2	Metaxin-2			0.196953	0.563885	1.26002	-0.131775	19.0184	17.3575	16.6037	19.7055	18.1618	16.8039	23.0422	23.078	23.1511	23.0329	22.9264	22.9167
P28740-2	Kif2a	Isoform 2 of Kinesin-like protein KIF2A			0.818732	0.563408	0.394844	-0.157258	21.7287	22.2208	22.1315	22.0484	22.9863	22.7366	18.8754	18.6324	18.7665	18.3189	18.8442	18.6394
Q8C2E7	Washc5	WASH complex subunit 5			0.228642	0.56332	0.461831	-0.156747	15.6371	18.7141	18.1618	17.7463	18.3847	18.072	21.3388	21.3283	21.1847	20.8675	21.1764	21.3377
Q9JIK9	Mrps34	28S ribosomal protein S34, mitochondrial			0.606826	0.563236	0.342025	-0.134285	17.1559	16.906	16.8214	16.874	17.4348	18.2641	21.8128	21.2571	21.5217	21.3533	21.3945	21.441
Q60875;Q60875-4;Q60875-5	Arhgef2	Rho guanine nucleotide exchange factor 2			0.151029	0.562678	0.227327	-0.0319182	21.7158	18.0213	19.5909	21.6863	18.6681	20.6615	23.2653	23.348	23.3801	23.2292	23.3775	23.291
P52503	Ndufs6	NADH dehydrogenase [ubiquinone] iron-sulfur protein 6, mitochondrial			0.453305	0.562373	0.902669	-0.267103	16.7004	18.2597	17.3949	17.4867	18.0818	18.4737	22.2396	22.7089	22.4587	22.1502	22.2335	22.2222
Q9CWH5	Trmt11	tRNA (guanine(10)-N2)-methyltransferase homolog			0.33644	0.561903	0.236672	-0.0496928	16.1025	17.5222	18.4652	18.0401	17.9107	17.8248	20.8223	21.0757	20.9549	20.8248	20.942	20.937
Q9D1J1	Necap2	Adaptin ear-binding coat-associated protein 2			0.338735	0.561514	0.699868	0.409575	16.4246	17.174	17.7765	16.6336	18.5559	17.8702	20.7127	21.4064	21.3539	21.3044	21.8111	21.5862
P13597;P13597-2	Icam1	Intercellular adhesion molecule 1			0.557475	0.560716	1.22564	0.0707677	16.4023	17.1589	17.707	17.7726	17.1937	17.984	23.3593	23.4296	23.3801	23.4462	23.4949	23.4402
Q8K2V6;Q8K2V6-2	Ipo11	Importin-11			0.279511	0.560364	0.472453	-0.0948334	16.7599	17.3617	17.7312	18.6691	18.5282	16.3365	22.2282	22.3709	22.3599	22.3579	22.2143	22.1024
Q9D8Y1	Tmem126a	Transmembrane protein 126A			0.288877	0.559543	0.366021	-0.196166	18.2002	16.4832	19.1539	18.4236	18.5109	18.5815	18.33	17.8836	17.9245	18.188	17.6192	17.7424
Q9CQV6	Map1lc3b	Microtubule-associated proteins 1A/1B light chain 3B			0.242378	0.559256	0.464267	0.0815913	16.4471	17.9701	18.5874	17.376	19.5076	17.7988	25.1861	25.4173	25.291	25.312	25.4354	25.3918
Q14CH7	Aars2	Alanine--tRNA ligase, mitochondrial			0.237669	0.557525	0.429545	-0.172525	19.1284	16.4087	18.1915	19.3009	17.6934	18.4068	21.3513	20.9139	21.1958	21.01	20.77	21.1635
P28352	Apex1	DNA-(apurinic or apyrimidinic site) endonuclease	+		1.78689	0.556201	0.889078	-0.0563838	24.0138	24.2991	23.8507	24.6824	24.6304	24.5194	26.9141	26.8854	26.827	26.8227	26.792	26.8427
Q8K5B2	Mcfd2	Multiple coagulation factor deficiency protein 2 homolog			0.248766	0.555993	0.0203261	0.0106106	15.972	17.7037	18.4155	17.3283	18.9283	17.5027	20.7501	20.4764	20.5774	20.3152	20.8349	20.6855
Q921U8;Q921U8-2	Smtn	Smoothelin			0.746835	0.555649	0.83856	1.38746	18.74	19.7879	19.6857	19.9891	20.0707	19.8207	18.0485	18.6516	20.5654	20.2491	20.6436	20.5353
A6H8H2;A6H8H2-2	Dennd4c	DENN domain-containing protein 4C			0.284901	0.554312	1.32129	-0.202115	17.3924	17.3594	17.1437	17.5372	19.3351	16.6861	21.5668	21.6742	21.6205	21.4173	21.3071	21.5307
Q9Z1K5	Arih1	E3 ubiquitin-protein ligase ARIH1			0.251727	0.553778	0.178163	0.0292486	17.8601	15.6725	18.4846	18.1309	18.0203	17.5274	23.1337	22.9866	22.9614	23.1198	23.0265	23.0233
O70201	Birc5	Baculoviral IAP repeat-containing protein 5			0.761474	0.553385	0.0655108	-0.0326843	21.8	21.9748	21.8023	21.7607	22.8199	22.6566	21.7039	21.6848	21.6679	21.6133	21.3741	21.9711
P52623	Uck1	Uridine-cytidine kinase 1	+		1.31394	0.5533	0.461719	0.180322	16.9684	17.5535	17.1494	17.9221	17.5988	17.8104	21.2681	21.7604	21.6912	21.8518	21.62	21.7888
Q9D0M5	Dynll2	Dynein light chain 2, cytoplasmic			0.110037	0.553281	1.13357	0.206794	23.088	21.7946	17.8694	21.6514	22.9668	19.7936	23.8176	24.0632	24.0713	24.222	24.1518	24.1987
Q9QY36	Naa10	N-alpha-acetyltransferase 10			0.291344	0.553259	0.717129	-0.0451469	16.422	18.4352	16.1378	17.7876	17.8341	17.0331	25.5457	25.6395	25.5953	25.5583	25.5289	25.5579
Q9DCH4	Eif3f	Eukaryotic translation initiation factor 3 subunit F			0.308426	0.553234	0.0804063	-0.0285136	21.4678	20.8374	21.0574	20.2718	22.5423	22.2083	26.7736	26.373	26.6203	26.6288	26.4749	26.5777
Q61990-2	Pcbp2	Isoform 2 of Poly(rC)-binding protein 2			0.517644	0.552881	1.19714	0.20507	23.7429	22.5292	23.4124	23.8658	24.2488	23.2285	27.6125	27.604	27.5976	27.9539	27.676	27.7995
Q562D6;Q562D6-2;Q562D6-3	Trmo	tRNA (adenine(37)-N6)-methyltransferase			0.377041	0.552156	0.357274	-0.446933	17.427	17.5873	18.5676	17.7696	18.07	19.3988	20.2158	19.0614	20.1022	19.726	18.6076	19.7049
P26040	Ezr	Ezrin			0.837868	0.552074	0.481905	0.0418568	22.3814	21.5368	22.0426	22.8904	22.279	22.4476	26.9274	27.0389	26.9739	26.9838	27.048	27.0339
Q8R4N0	Clybl	Citramalyl-CoA lyase, mitochondrial			0.446948	0.551947	0.0721591	0.0214755	18.1189	17.5096	16.3385	17.9936	17.686	17.9432	20.8262	21.1646	20.9118	20.9435	21.0226	21.001
D6RCI4;F6XV67	2410004B18Rik	RIKEN cDNA 2410004B18 gene			0.111167	0.551476	0.108766	-0.0149161	21.2156	17.5914	20.8023	21.8668	17.6546	21.7424	23.2823	23.3032	23.224	23.2438	23.3353	23.1857
Q61249	Igbp1	Immunoglobulin-binding protein 1			0.333367	0.55121	0.167177	-0.0282351	18.2513	18.0223	16.1801	18.2145	17.6618	18.231	23.8869	23.9965	24.086	23.9113	23.9687	24.0047
Q9CQ54	Ndufc2	NADH dehydrogenase [ubiquinone] 1 subunit C2			0.801	0.551036	1.55384	0.202891	17.8971	17.5758	17.3681	18.443	18.4429	17.6082	22.2984	22.4262	22.3877	22.6152	22.6254	22.4804
Q61001	Lama5	Laminin subunit alpha-5			0.860671	0.550999	0.452881	0.275223	16.9879	17.7819	17.0428	17.7404	17.6092	18.1161	21.918	22.3439	22.7945	22.5845	22.7589	22.5386
Q61140;Q61140-2	Bcar1	Breast cancer anti-estrogen resistance protein 1			0.580476	0.550526	0.899182	0.290602	17.0004	17.0413	17.2542	17.071	17.4217	18.4548	23.8546	24.3557	24.1281	24.3442	24.484	24.382
Q60766;Q60766-2	Irgm1	Immunity-related GTPase family M protein 1			0.335607	0.550466	0.378332	0.0595938	17.5885	18.3047	16.6356	18.6739	17.128	18.3785	20.6854	20.8339	20.668	20.7542	20.7433	20.8685
Q3UGR5	Hdhd2	Haloacid dehalogenase-like hydrolase domain-containing protein 2			0.351042	0.549974	1.18405	-0.213399	16.1894	17.9248	17.47	18.1793	16.9626	18.0923	21.5323	21.3489	21.4342	21.1482	21.1703	21.3566
Q9Z2M7	Pmm2	Phosphomannomutase 2			0.294778	0.549966	0.503644	-0.0741882	17.8995	18.6889	16.3463	18.2024	18.7334	17.6488	22.8423	22.6782	22.7556	22.6114	22.7622	22.68
Q9QY23;Q9QY23-2	Pkp3	Plakophilin-3			0.422326	0.549679	0.189594	-0.697962	19.012	20.6992	19.9086	20.0532	20.9388	20.2769	16.0221	14.6897	19.0617	15.1122	16.9726	15.5948
M0QWZ1	Fam193a	Protein FAM193A			0.219305	0.549074	0.272505	0.407047	15.9181	17.1951	18.6197	17.1324	17.2874	18.9604	19.4093	17.4233	18.8833	18.9635	18.8573	19.1162
Q9CPV5	Pmf1	Polyamine-modulated factor 1			0.148104	0.548939	1.11458	0.217319	21.247	17.7651	17.6817	20.8902	18.8142	18.6362	21.5904	21.3115	21.3921	21.598	21.7259	21.622
Q3UPL0	Sec31a	Protein transport protein Sec31A			0.456829	0.548794	1.43897	0.0986773	18.4371	17.1301	16.9842	17.6812	18.4917	18.025	24.7005	24.7528	24.7942	24.8146	24.8686	24.8604
Q9WVL3	Slc12a7	Solute carrier family 12 member 7			0.176388	0.548325	0.800844	0.145044	17.613	17.2928	18.5334	16.1478	19.1774	19.7588	20.82	20.7574	20.7113	20.8357	21.0629	20.8252
Q99LX0	Park7	Parkinson disease protein 7 homolog			0.608179	0.545815	0.38718	-0.0223344	17.8112	17.0041	16.8886	17.2759	18.2382	17.8271	26.4803	26.5579	26.5272	26.4996	26.4838	26.5151
A0A1Y7VLX4;Q9DAY6	Yae1d1	Yae1 domain-containing 1			0.302465	0.544921	1.61474	-0.204288	17.8191	17.1265	18.0802	19.5197	17.8883	17.2526	21.1152	21.2527	21.1887	20.8989	21.0379	21.0069
Q91V64	Isoc1	Isochorismatase domain-containing protein 1			0.337009	0.544715	0.83744	-0.119927	17.4974	16.3676	16.9932	16.5814	18.5774	17.3336	23.3471	23.1924	23.1822	23.1905	23.1178	23.0534
Q921M7	Cyrib	CYFIP-related Rac1 interactor B			0.558514	0.544409	0.118051	0.0271912	17.9134	18.0151	17.8261	18.3338	17.7927	19.2613	22.9939	22.7875	22.9059	22.808	23.0018	22.9591
Q64253	Ly6e	Lymphocyte antigen 6E			0.292089	0.544105	0.494892	0.152036	18.1099	17.6733	15.8053	17.9566	17.2181	18.0461	21.7323	22.1773	21.984	22.1212	22.178	22.0505
Q8BTZ7	Gmppb	Mannose-1-phosphate guanyltransferase beta			0.855907	0.543123	0.498615	-0.140347	17.626	17.9279	17.0397	17.8511	18.0458	18.326	23.0664	22.6551	22.8965	22.6757	22.7468	22.7744
Q8R034	Anapc13	Anaphase-promoting complex subunit 13			0.623743	0.543078	0.290144	-0.352269	18.1287	17.3456	18.5582	18.6369	18.235	18.7899	22.9505	22.1537	22.5455	22.8328	21.3685	22.3916
Q9CR00	Psmd9	26S proteasome non-ATPase regulatory subunit 9			0.703397	0.541784	0.788689	-0.12652	17.3152	17.8867	16.9198	18.2391	17.99	17.5181	24.9041	24.7897	24.8286	24.7598	24.5843	24.7987
P05627	Jun	Transcription factor AP-1	+		1.69855	0.541608	0.194378	0.108793	20.1476	20.4776	20.3123	20.6386	20.9876	20.9361	20.6802	20.9918	20.837	20.6633	21.3197	20.8524
G3X956	Supt16	FACT complex subunit			0.462652	0.541087	0.00448217	-0.00337029	17.3331	17.3187	18.7405	17.9798	18.5687	18.4671	21.4706	21.9656	21.9626	21.8319	22.0941	21.4627
P35700	Prdx1	Peroxiredoxin-1			0.511475	0.540649	0.0899874	-0.00965945	22.1142	23.3685	23.5577	23.5721	23.3778	23.7124	29.7849	29.8991	29.8233	29.7897	29.8463	29.8424
O35618;O35618-2	Mdm4	Protein Mdm4			0.385321	0.540391	0.782338	1.36919	17.9026	16.9863	17.8419	17.9964	19.0565	17.2992	17.9846	20.6458	20.0328	20.9392	21.0265	20.8052
Q9CUX1	Thap12	52 kDa repressor of the inhibitor of the protein kinase			0.423359	0.540189	0.68721	-1.25207	18.7697	17.2685	17.8217	18.0808	18.2695	19.1301	17.6642	20.2308	19.3211	17.6965	17.2842	18.4793
Q9CVB6	Arpc2	Actin-related protein 2/3 complex subunit 2			0.718782	0.539363	0.281033	-0.0687116	17.3978	16.7934	17.3752	18.2701	17.3324	17.582	24.4881	24.2036	24.2143	24.1695	24.2687	24.2617
Q8R5H6	Wasf1	Wiskott-Aldrich syndrome protein family member 1			0.478842	0.538745	0.576822	-0.24475	16.6912	17.685	17.4527	17.8125	17.1487	18.484	20.9535	20.7689	20.9548	20.8551	20.2921	20.7957
Q61205	Pafah1b3	Platelet-activating factor acetylhydrolase IB subunit alpha1			0.266105	0.538724	0.0572539	0.0152569	18.3283	17.3735	16.1955	16.8778	18.6791	17.9567	24.2342	24.4604	24.512	24.3938	24.4858	24.3727
Q8BKT8	Haus7	HAUS augmin-like complex subunit 7			0.288027	0.537847	0.270396	-0.055982	18.3654	17.0088	19.1112	19.4522	17.9414	18.7053	22.7571	22.5078	22.5418	22.4927	22.5589	22.5871
Q8K0G8	Esrp2	Epithelial splicing regulatory protein 2			0.44713	0.536297	0.661882	0.913787	17.0169	17.2173	17.9766	17.3165	18.752	17.7513	16.4618	18.0216	18.5284	18.4577	18.6876	18.6079
A0A087WP92;A0A087WQ02	Trip12	E3 ubiquitin-protein ligase TRIP12 (Fragment)			0.753287	0.536048	0.702502	-0.59317	19.9387	20.4542	20.0246	20.2068	21.1922	20.6266	18.7292	19.602	18.8818	17.9342	18.6712	18.8281
Q9QYE6	Golga5	Golgin subfamily A member 5			0.478737	0.535361	0.0883796	-0.0695273	16.9441	18.0547	18.2887	18.1185	17.9787	18.7964	20.7276	20.2602	19.9965	19.9516	20.5758	20.2483
Q8BZ60	Ston2	Stonin-2			0.353408	0.53524	0.0683205	0.0098203	16.8797	18.339	16.2454	17.5145	17.6599	17.8953	21.5235	21.5836	21.5471	21.4885	21.6493	21.5458
P05132;P05132-2;P68181;P68181-2;P68181-3;P68181-4	Prkaca;Prkacb	cAMP-dependent protein kinase catalytic subunit alpha			0.459174	0.535126	0.889288	-0.232007	18.1593	17.8703	17.3689	18.6386	18.9106	17.4546	21.9221	22.1893	22.2236	21.7758	22.0266	21.8366
Q9DCS2	Mettl26	Methyltransferase-like 26			0.140437	0.534367	0.0909409	-0.0827834	17.2881	18.0644	18.134	16.0367	18.233	20.8199	20.6502	21.189	21.1866	21.0431	21.324	20.4102
Q8C1A3	Mtrr	Methionine synthase reductase			0.356257	0.534206	0.0210796	0.0152715	16.9564	16.0573	18.18	17.4092	17.6127	17.7744	19.9747	20.554	20.6588	20.2061	20.4255	20.6017
Q60692	Psmb6	Proteasome subunit beta type-6			0.39825	0.534014	0.395472	-0.106074	17.435	16.8825	17.4071	17.5975	18.7834	16.9457	26.6144	26.2569	26.4344	26.4068	26.2449	26.3358
P54726	Rad23a	UV excision repair protein RAD23 homolog A			0.45685	0.533504	0.39036	0.0981261	17.0694	17.9519	17.3906	18.8448	17.7618	17.4059	24.692	24.9832	24.8421	24.8095	25.0176	24.9845
Q9D7A8	Armc1	Armadillo repeat-containing protein 1			0.605074	0.533325	2.72943	-0.098971	17.4811	17.2463	18.211	18.1617	18.6517	17.725	23.0404	23.0645	23.0673	22.9378	22.965	22.9725
Q9QYF1	Rdh11	Retinol dehydrogenase 11			0.246692	0.531791	0.944327	-0.263496	17.0862	17.7469	19.5993	19.4369	18.5176	18.0731	23.1578	23.0663	23.0448	22.5837	22.8886	23.006
Q149L6;Q149L6-3	Dnajb14	DnaJ homolog subfamily B member 14			0.45	0.531004	0.0135809	-0.0286776	17.2389	18.2943	17.7517	18.0213	17.7649	19.0918	18.5467	18.3093	16.8857	17.5552	17.2924	18.8081
P97445	Cacna1a	Voltage-dependent P/Q-type calcium channel subunit alpha-1A			0.773308	0.53086	0.134484	-0.145605	15.7866	14.7635	15.3068	15.5976	15.9718	15.8801	19.238	18.6792	18.1021	18.7528	18.7571	18.0726
O35900	Lsm2	U6 snRNA-associated Sm-like protein LSm2			0.114573	0.53053	0.387079	0.0377814	19.9528	17.0651	21.1988	20.1207	17.8544	21.8331	26.1879	26.316	26.201	26.2726	26.2625	26.2831
P55821	Stmn2	Stathmin-2			0.286036	0.53002	0.609173	0.439714	16.3824	17.722	17.678	18.9972	17.1054	17.2698	21.7007	22.7184	22.595	22.694	22.7937	22.8456
Q99J09	Wdr77	Methylosome protein 50			0.360788	0.529353	0.251054	0.0480989	16.6046	18.02	17.9383	18.8446	17.7885	17.5179	25.0071	24.8447	24.8752	25.0136	24.8425	25.0152
Q922H4	Gmppa	Mannose-1-phosphate guanyltransferase alpha			0.648821	0.528332	0.0303904	-0.0170581	17.8247	17.2427	16.7537	18.1973	17.5631	17.6458	22.6129	22.0718	22.1181	22.133	22.2266	22.392
P23475	Xrcc6	X-ray repair cross-complementing protein 6			0.0877558	0.526842	0.827269	-0.0695286	21.9818	16.2869	22.0475	21.5881	18.7322	21.5765	24.4809	24.4239	24.4855	24.4372	24.3279	24.4166
A6H5Y3	Mtr	Methionine synthase			0.307964	0.526055	0.0703843	0.0117105	17.8816	17.3661	16.9221	16.7181	18.13	18.8999	21.4928	21.3635	21.5096	21.5378	21.4281	21.4351
Q9D855	Uqcrb	Cytochrome b-c1 complex subunit 7			0.512288	0.52575	1.29964	0.12089	18.3164	17.5527	18.2644	18.9642	17.8178	18.9288	24.8881	24.9535	24.804	25.0126	25.0012	24.9945
Q542V3	Srsf4	Serine/arginine-rich-splicing factor 4			0.320175	0.525667	0.0549899	0.0540047	21.0037	22.1065	21.5605	20.9726	22.9994	22.2757	19.2564	18.5861	18.54	18.9864	19.1903	18.3677
E9Q411	Nbas	Neuroblastoma-amplified sequence			0.352293	0.525454	0.993139	-0.226417	17.8863	17.2589	16.8833	17.2942	17.35	18.9607	21.5883	21.3645	21.4734	21.1176	21.4086	21.2208
Q7TT37	Elp1	Elongator complex protein 1			0.740977	0.5253	0.0458565	-0.0151641	20.9795	20.15	20.1956	21.2913	20.9499	20.6599	24.315	24.0371	24.0899	24.0606	24.2808	24.0552
Q8BH40	Stx7	Syntaxin-7			0.338618	0.52514	0.38613	-0.0976588	16.4474	18.5739	17.088	17.7976	17.7569	18.1303	21.3831	21.7024	21.5281	21.3483	21.5325	21.4398
Q3UA06	Trip13	Pachytene checkpoint protein 2 homolog			0.34859	0.524721	0.975528	-0.309645	17.7879	18.253	16.8596	17.276	18.3104	18.8881	22.4421	22.0965	22.2409	21.8903	21.797	22.1633
Q8R1F0	D8Ertd738e	Leydig cell tumor 10 kDa protein homolog			1.01415	0.524516	1.27924	1.53092	22.3657	22.9645	22.578	22.8359	23.3973	23.2484	18.339	19.9353	19.9531	20.7504	21.2781	20.7918
Q4VBE8	Wdr18	WD repeat-containing protein 18			0.456152	0.524356	0.145722	0.0401872	22.2189	20.658	21.6985	22.3977	21.9964	21.7542	24.1743	23.9104	24.0351	24.1992	24.0792	23.9619
Q5SUQ9;Q5SUQ9-2;Q5SUQ9-3	Ctc1	CST complex subunit CTC1			0.391183	0.523656	0.0416367	0.011495	18.5178	17.5394	18.4183	19.5362	18.6012	17.9091	22.3022	22.291	22.4852	22.2314	22.4453	22.4362
Q80WC3	Tnrc18	Trinucleotide repeat-containing gene 18 protein			0.620501	0.523186	0.00904728	-0.0209312	20.5958	20.9815	20.3693	20.5392	21.6751	21.3018	18.1384	19.1598	19.1596	17.9726	18.2732	20.1492
Q3V0M2;Q3V0M2-2	Lrrc36	Leucine-rich repeat-containing protein 36	+		1.58372	0.523151	0.497541	0.443387	19.9459	20.0933	20.0333	20.2704	20.7634	20.6081	18.293	18.9367	18.1702	19.454	18.8884	18.3878
P09925	Surf1	Surfeit locus protein 1			0.476993	0.52258	0.316366	-0.151733	17.4121	16.5177	17.3181	16.9337	18.2548	17.6271	21.6687	21.2954	21.3499	21.4496	20.9703	21.4389
Q8BGQ1;Q8BGQ1-2	Vipas39	Spermatogenesis-defective protein 39 homolog			0.166314	0.521913	0.401781	-0.173664	15.8333	17.1812	18.9059	16.7985	19.3584	17.3292	21.07	20.4477	20.6584	20.5433	20.5726	20.5393
Q9Z2C9	Mtmr7	Myotubularin-related protein 7			0.201437	0.521524	0.313436	-0.0667496	16.0926	18.8565	16.3792	17.3986	18.5457	16.9486	21.6658	21.4045	21.4458	21.4577	21.3768	21.4813
E9PWM3	Armcx4	Armadillo repeat-containing, X-linked 4			0.145015	0.521243	0.12762	-0.0543531	17.7118	17.0331	18.9745	17.0126	20.8307	17.4399	18.6727	18.6815	18.4901	18.7886	18.5961	18.2965
Q9Z2L6	Minpp1	Multiple inositol polyphosphate phosphatase 1			0.223948	0.521098	0.509461	0.101656	16.1403	18.1041	18.6756	18.5969	17.19	18.6963	21.0641	21.2079	21.2673	21.1577	21.3208	21.3658
Q9ER00	Stx12	Syntaxin-12			0.215464	0.520378	0.162718	0.0609201	16.2566	18.8111	17.1805	16.83	18.7192	18.2602	23.1485	23.5002	23.3739	23.4812	23.5137	23.2105
A2AM29	Mllt3	Protein AF-9			0.764525	0.520185	0.342787	0.377102	22.1299	22.0646	22.8433	22.7363	23.2391	22.623	19.3256	20.3526	19.2944	19.6187	19.8823	20.6029
Q9Z1G4;Q9Z1G4-2;Q9Z1G4-3	Atp6v0a1	V-type proton ATPase 116 kDa subunit a1			0.54999	0.520152	0.0252948	0.0216242	17.3299	18.211	17.111	17.6835	17.9924	18.5365	19.7272	20.1418	19.2487	19.5026	19.7495	19.9304
B9EKF4;D3Z5F8;G5E8L5	Zfp777	Zinc finger protein 777			0.370684	0.520021	1.22471	-0.775293	15.8792	17.4903	16.8293	16.6007	17.8234	17.3348	18.3102	18.1427	19.0724	17.857	17.5803	17.7621
Q920Q4	Vps16	Vacuolar protein sorting-associated protein 16 homolog			0.250382	0.52002	0.273613	-0.0481923	17.7554	17.9385	17.6479	17.3456	17.6262	19.9301	23.1087	23.0722	23.2179	23.0179	23.1948	23.0416
Q9CQ85	Timm22	Mitochondrial import inner membrane translocase subunit Tim22			1.05185	0.519292	0.648422	-0.39621	16.9471	17.5591	17.2264	18.0389	17.5225	17.7291	22.8135	22.9006	22.8314	22.6592	22.7899	21.9077
Q9D103	Ifitm1	Interferon-induced transmembrane protein 1			0.268801	0.518736	0.040239	0.0246315	16.5347	18.5069	17.7233	18.7165	17.0784	18.5262	20.1297	20.6968	20.2903	20.4109	20.6006	20.1792
Q9JL60	Gmeb1	Glucocorticoid modulatory element-binding protein 1			0.372739	0.5186	0.225644	0.106569	16.942	16.4617	17.2425	17.8003	18.0636	16.3381	20.9333	21.2792	21.5574	21.3258	21.4409	21.3229
Q8BXL7	Arfrp1	ADP-ribosylation factor-related protein 1			0.163615	0.517338	0.241239	0.198278	15.6708	18.9661	16.7842	18.7089	17.9114	16.3528	19.0632	19.3053	18.6905	19.5795	19.3854	18.6889
O35350	Capn1	Calpain-1 catalytic subunit			0.359058	0.517066	0.0237459	0.00808398	17.4626	16.3159	18.2249	17.4266	18.2106	17.9174	19.3014	19.6135	19.5649	19.5083	19.6009	19.3948
Q8CBD1	Nrip1	Nuclear receptor-interacting protein 1			0.268262	0.516195	1.27953	0.6752	16.8825	19.0823	17.9268	18.364	19.284	17.7922	16.0702	16.4747	15.7158	16.5875	16.9786	16.7202
P47968	Rpia	Ribose-5-phosphate isomerase			0.475309	0.516051	0.110454	-0.0348072	17.24	17.9402	17.0883	18.1998	18.447	17.1698	21.4016	21.5581	21.5501	21.5939	21.5452	21.2663
Q80WR5		UPF0688 protein C1orf174 homolog			0.732643	0.515077	0.193003	-0.168824	21.3028	20.8693	21.6753	21.3537	22.0495	21.9894	22.2958	21.9724	23.0407	22.0802	22.2554	22.4668
Q8R2Y2	Mcam	Cell surface glycoprotein MUC18			0.234039	0.514533	0.504013	0.320021	16.9656	18.7566	17.8492	19.3727	18.6982	17.0441	22.3236	23.1262	23.0798	22.9689	23.2579	23.2629
Q62273	Slc26a2	Sulfate transporter			0.462057	0.514381	0.098459	0.237157	17.2643	18.7402	17.679	18.3085	18.7861	18.132	19.517	16.6851	17.8804	17.8922	18.7839	18.1179
P63028	Tpt1	Translationally-controlled tumor protein			0.174134	0.514315	1.43903	0.169724	17.5128	19.143	16.4343	17.516	19.7974	17.3195	27.0814	27.2012	27.1113	27.3759	27.2331	27.294
Q91WK1	Spryd4	SPRY domain-containing protein 4			0.42203	0.514009	0.962428	0.466419	16.9817	17.2384	16.462	16.5185	17.6086	18.0969	22.8221	23.4054	22.7246	23.3215	23.5954	23.4344
Q9Z0H4;Q9Z0H4-2;Q9Z0H4-4;Q9Z0H4-5;Q9Z0H4-6;Q9Z0H4-7;Q9Z0H4-8;Q9Z0H4-9	Celf2	CUGBP Elav-like family member 2			0.446593	0.513045	0.386061	0.946793	19.8899	20.3504	20.5451	21.3918	19.8891	21.0436	20.6885	17.8068	20.8971	20.2213	20.9007	21.1108
Q571F8	Gls2	Glutaminase liver isoform, mitochondrial			0.25554	0.512175	0.556261	-0.39009	17.7824	17.3551	18.3861	17.8207	19.8122	17.4272	19.7213	19.319	18.7424	18.6665	19.1011	18.8449
Q9DB50	Ap1s2	AP-1 complex subunit sigma-2			0.204575	0.511728	0.241101	0.0635204	16.0837	16.753	18.7069	17.4661	16.8559	18.7569	22.5443	22.8892	22.7809	22.8423	22.7861	22.7766
Q8VIG1	Rest	RE1-silencing transcription factor			0.690264	0.51155	0.4486	0.397446	23.9626	24.5912	24.2205	24.2593	25.24	24.8096	21.3064	20.3363	20.0861	21.0228	20.8126	21.0857
Q8C796	Rcor2	REST corepressor 2			0.642944	0.510946	0.0951764	-0.111133	24.4901	23.942	24.2382	24.6196	25.3404	24.2431	24.8453	24.5134	25.1238	25.2686	24.8881	23.9925
Q8BXZ1	Tmx3	Protein disulfide-isomerase TMX3			0.407823	0.510148	0.120655	0.0376943	18.0136	17.8951	17.8307	18.8103	19.081	17.3786	22.5494	22.2076	22.5026	22.4078	22.4298	22.5351
E2JF22	Piezo1	Piezo-type mechanosensitive ion channel component 1			0.37527	0.509966	0.157614	0.0431023	17.9146	17.1697	17.8086	17.5772	17.6654	19.1801	21.433	21.5176	21.4359	21.3921	21.7018	21.4219
Q8CI51	Pdlim5	PDZ and LIM domain protein 5			0.270247	0.509419	0.206138	0.0570793	20.5129	18.8513	20.3911	21.4564	19.6729	20.1543	23.2139	23.5156	23.4227	23.3232	23.5085	23.4917
Q9CQ22	Lamtor1	Ragulator complex protein LAMTOR1			0.19487	0.508211	0.209328	0.084844	16.8883	19.2063	16.4806	18.276	18.8073	17.0165	25.131	25.6074	25.5737	25.5663	25.4578	25.5425
P54822	Adsl	Adenylosuccinate lyase			0.356678	0.507865	1.04258	-0.120969	18.1533	17.9435	16.3352	17.848	18.2788	17.8289	24.8641	24.8223	24.8675	24.787	24.6254	24.7786
Q6EJB6	Utp14b	U3 small nucleolar RNA-associated protein 14 homolog B	+		1.84487	0.507643	0.485363	0.320832	21.4451	21.4555	21.4763	22.1835	21.7611	21.9552	20.9375	21.3786	21.7215	21.5411	21.4435	22.0155
Q99JX3;Q99JX3-2	Gorasp2	Golgi reassembly-stacking protein 2			0.239196	0.506951	1.19879	0.0989501	16.6197	18.2545	16.9994	17.8479	16.6082	18.9383	22.9675	23.0591	22.9668	23.0875	23.1418	23.061
Q6P2K6	Ppp4r3a	Serine/threonine-protein phosphatase 4 regulatory subunit 3A	+		1.44743	0.506433	0.155144	-0.0167624	17.8208	17.3495	17.5913	18.0428	18.2667	17.9713	24.8936	24.8054	24.7905	24.7658	24.8258	24.8475
Q64261	Cdk6	Cyclin-dependent kinase 6			0.83539	0.505138	0.0270372	-0.0163841	17.7408	17.0979	17.9305	18.1431	17.8614	18.2802	22.0987	22.7845	22.4928	22.5262	22.4169	22.3838
Q9R0N0	Galk1	Galactokinase			0.166432	0.504925	0.472694	-0.179498	18.5427	17.8701	16.9576	16.9004	17.6389	20.3459	24.0303	23.4993	23.6469	23.604	23.4567	23.5772
Q8BX09	Rbbp5	Retinoblastoma-binding protein 5			0.568258	0.504594	0.232966	-0.0816027	17.6459	17.0072	16.8682	17.2213	18.2793	17.5344	20.8226	20.4771	20.7248	20.6836	20.6855	20.4106
Q8BM75;Q8BM75-2	Arid5b	AT-rich interactive domain-containing protein 5B	+		1.40008	0.504505	0.947623	0.698989	25.616	26.1529	25.8724	26.2673	26.49	26.3974	22.1844	23.2724	22.8504	23.551	23.6531	23.2001
Q7TSJ2;Q7TSJ2-2;Q7TSJ2-3	Map6	Microtubule-associated protein 6			0.474423	0.504494	0.29544	0.248374	21.238	20.3477	21.5518	21.724	20.989	21.938	21.883	22.0296	22.5941	22.091	22.2232	22.9376
Q9WUP7-2	Uchl5	Isoform 2 of Ubiquitin carboxyl-terminal hydrolase isozyme L5			0.580047	0.50377	0.751681	-0.0523427	17.8147	17.967	17.7988	17.6011	18.8117	18.679	24.8956	24.826	24.8661	24.8477	24.7633	24.8196
Q9CZX8	Rps19	40S ribosomal protein S19			0.817087	0.503745	0.710725	0.0958055	25.6635	25.3121	25.6906	26.4661	25.5806	26.1308	29.4255	29.2528	29.3762	29.4681	29.3809	29.4929
Q9CQW1	Ykt6	Synaptobrevin homolog YKT6			0.392265	0.503678	0.0985694	0.0294971	16.334	16.979	17.5262	17.29	16.8191	18.2412	22.6294	22.9753	22.8266	22.787	22.8183	22.9144
Q61391	Mme	Neprilysin			0.230818	0.503291	0.406389	0.201096	18.0244	18.2352	17.912	20.2547	17.5977	17.8292	21.0359	21.6215	21.2637	21.2641	21.6487	21.6117
Q9D1B9	Mrpl28	39S ribosomal protein L28, mitochondrial			0.408598	0.503217	0.804841	-0.100346	18.2037	17.0935	17.3456	17.2498	18.4625	18.4401	22.4784	22.4044	22.5473	22.4322	22.2982	22.3987
Q8R404	Micos13	MICOS complex subunit MIC13			0.526331	0.502527	1.36112	-0.0803757	18.0324	18.023	18.9762	18.9753	18.3161	19.2477	22.6571	22.6526	22.5901	22.573	22.5188	22.5669
Q91W89	Man2c1	Alpha-mannosidase 2C1			0.183843	0.500807	1.17243	-0.282986	18.7084	17.2588	16.6669	17.1284	17.2784	19.7297	22.1058	22.2161	22.1113	21.7534	21.7541	22.0768
Q60737	Csnk2a1	Casein kinase II subunit alpha			1.04606	0.500676	0.145424	-0.047802	21.6822	21.4563	21.6828	22.0274	22.5082	21.7878	24.9328	24.644	24.7342	24.8582	24.5592	24.7501
Q07076	Anxa7	Annexin A7			0.575272	0.500522	0.0383237	0.00729116	17.1939	17.5315	16.4783	17.2972	18.0293	17.3788	24.2592	24.0545	24.0965	24.1455	24.1718	24.1148
P23804;P23804-2	Mdm2	E3 ubiquitin-protein ligase Mdm2			0.226163	0.50023	0.176316	0.137424	16.7439	18.3723	19.1012	17.6214	18.7173	19.3793	17.8677	18.0307	17.1319	17.6119	17.9645	17.8662
Q9WTN0	Ggps1	Geranylgeranyl pyrophosphate synthase			0.198549	0.499345	0.0304897	-0.00980822	17.8522	19.6606	16.355	18.2441	18.751	18.3707	21.9889	22.1891	22.0547	21.9676	22.2492	21.9864
P49442	Inpp1	Inositol polyphosphate 1-phosphatase			0.276041	0.498911	0.00321048	0.00168737	16.8661	17.5915	18.1236	19.2462	17.6711	17.1606	20.7704	20.5233	20.3872	20.739	20.6388	20.3082
O70405	Ulk1	Serine/threonine-protein kinase ULK1			0.331022	0.4981	0.779117	0.47405	17.1149	18.9113	17.4151	18.1237	17.9588	18.853	20.2416	21.0397	20.767	20.8519	21.3515	21.2671
Q8BWY3	Etf1	Eukaryotic peptide chain release factor subunit 1			0.274996	0.49785	0.603174	-0.0895507	23.1701	25.0521	23.0989	23.9481	24.961	23.9056	27.2814	27.1158	27.1852	27.1925	27.0369	27.0844
P70297	Stam	Signal transducing adapter molecule 1			0.370485	0.496865	0.202758	-0.0342541	16.5915	17.6638	17.4177	17.2998	18.6367	17.2271	22.8348	22.966	22.9132	22.7649	22.9173	22.9291
Q9CPV4	Glod4	Glyoxalase domain-containing protein 4			0.259335	0.496669	0.509095	-0.0231291	18.6667	17.1325	18.6938	17.9115	18.3114	19.7601	25.1693	25.2172	25.1802	25.1455	25.1917	25.1601
D3Z1N4;E9Q4Y5;F8VQD1	Pbrm1	Protein polybromo-1			0.178555	0.495583	0.747569	1.06613	16.7116	15.4889	15.0005	14.457	17.5673	16.6634	18.1933	19.6603	17.8283	19.7656	18.9815	20.1331
Q8QZY1	Eif3l	Eukaryotic translation initiation factor 3 subunit L			0.522933	0.495563	0.40304	-0.0661112	17.8213	17.463	18.0951	17.8575	17.9745	19.0341	25.1475	24.9161	25.0305	25.0003	24.9345	24.9609
Q8BVG4-2	Dpp9	Isoform 2 of Dipeptidyl peptidase 9			0.250978	0.494161	0.12392	-0.0200418	18.5735	16.3434	18.7149	18.6081	18.1251	18.3809	23.4352	23.416	23.5579	23.4038	23.5273	23.4178
Q6PGB6-5	Naa50	Isoform 5 of N-alpha-acetyltransferase 50			0.289912	0.493279	0.292099	0.0609175	17.6836	18.6767	17.2596	17.3343	18.5805	19.185	23.8357	23.7254	23.6122	23.8488	23.8302	23.6771
Q3UFY7;Q3UFY7-4	Nt5c3b	7-methylguanosine phosphate-specific 5'-nucleotidase			0.3476	0.493205	0.399347	-0.0611693	16.7735	17.8495	18.4713	17.7567	18.0092	18.808	21.7099	21.6683	21.8629	21.6859	21.6401	21.7316
Q9Z160	Cog1	Conserved oligomeric Golgi complex subunit 1			0.379419	0.493165	0.67719	-0.150473	16.4169	18.1164	17.418	17.4887	17.6764	18.2657	21.8177	21.5021	21.5553	21.5187	21.476	21.4289
Q3TCX3	Khdc4	KH homology domain-containing protein 4			0.833276	0.492547	1.33494	-0.480228	20.7886	21.416	21.196	21.2214	21.8645	21.7923	21.6803	22.2098	21.8073	21.4746	21.4701	21.312
Q9D1H6	Ndufaf4	NADH dehydrogenase [ubiquinone] 1 alpha subcomplex assembly factor 4			0.56141	0.492277	0.354378	-0.131248	17.1174	17.3873	17.53	17.7047	17.2732	18.5336	20.3263	20.6344	20.5161	20.3001	20.6019	20.1811
G3UWZ0	Baz1a	Bromodomain adjacent to zinc finger domain protein 1A		+	0.868431	0.491879	1.6596	-2.07816	20.8831	21.3978	20.9291	21.3449	21.9735	21.3672	20.4224	18.6239	18.8366	17.1398	17.3316	17.177
Q69ZI1;Q69ZI1-2	Sh3rf1	E3 ubiquitin-protein ligase SH3RF1		+	0.0795483	0.491775	2.01983	-1.17185	21.5801	22.7401	17.5439	23.6457	21.2666	18.4271	19.4795	19.5868	18.8809	18.3624	17.9407	18.1286
Q8R105	Vps37c	Vacuolar protein sorting-associated protein 37C			0.661793	0.491278	1.03523	0.540696	18.1038	18.1308	17.1676	18.3298	18.4666	18.0797	19.5293	19.8879	19.1817	20.2747	20.1328	19.8134
Q8BGD8	Coa6	Cytochrome c oxidase assembly factor 6 homolog			0.342051	0.490826	0.270188	0.201023	18.3365	17.3205	17.4196	17.746	17.6264	19.1767	21.9581	22.7418	22.7778	22.9437	22.6371	22.4999
Q9QY93	Dctpp1	dCTP pyrophosphatase 1			0.462576	0.490708	1.82997	-0.164773	17.9616	17.3939	16.5788	18.2353	17.6664	17.5046	23.7433	23.7742	23.6666	23.5693	23.602	23.5186
P61082	Ube2m	NEDD8-conjugating enzyme Ubc12			0.47117	0.489106	1.0385	-0.0763861	17.8962	18.7692	17.8556	18.1845	19.3128	18.491	25.322	25.3181	25.2808	25.1846	25.292	25.2152
Q7TQK4	Exosc3	Exosome complex component RRP40			0.0820747	0.487343	0.00322206	0.000737508	20.6128	16.3239	20.9417	21.1763	16.8196	21.3444	23.0675	22.9806	22.8756	23.0144	23.0359	22.8756
Q62186	Ssr4	Translocon-associated protein subunit delta			0.21496	0.486067	0.602585	-0.21907	15.909	18.3511	17.896	16.9651	18.4406	18.2087	20.5087	20.2542	20.2537	20.1911	20.3167	19.8516
Q9EQP2	Ehd4	EH domain-containing protein 4			0.218746	0.485312	0.537135	0.0829277	17.6989	18.8862	17.5292	18.6842	19.7366	17.1494	22.7346	22.9614	22.8979	22.9381	22.9652	22.9394
Q9QXT5;Q9QXT5-2	Egfl7	Epidermal growth factor-like protein 7			0.562251	0.485037	0.216887	-0.203837	17.9176	17.76	16.9594	17.8014	18.5148	17.776	20.8986	20.0714	19.806	19.7434	20.27	20.1512
Q4VAA2	Cdv3	Protein CDV3			1.72928	0.484566	0.72382	0.0502408	21.1751	20.9594	21.2697	21.7888	21.4993	21.5699	24.0533	24.0098	24.0008	24.1155	24.0215	24.0775
B1AR09	Mllt6	Myeloid/lymphoid or mixed-lineage leukemia;translocated to, 6			0.371379	0.484299	0.15378	-0.36176	19.3521	21.0224	20.658	20.629	21.2336	20.6227	17.9737	18.24	18.1392	16.0108	18.4993	18.7575
P97477;P97477-2	Aurka	Aurora kinase A		+	0.792874	0.4841	2.12538	0.584217	23.9137	24.747	24.3915	24.6056	25.1051	24.7938	22.5929	22.4334	22.5785	23.2607	22.9137	23.1831
Q9D023	Mpc2	Mitochondrial pyruvate carrier 2			0.329828	0.484056	0.425827	0.218279	17.586	17.3743	18.0214	17.5656	19.2914	17.5769	19.4573	19.4901	18.9678	19.6615	19.6637	19.2449
Q9QXP6	Mkrn1	E3 ubiquitin-protein ligase makorin-1			0.289237	0.482574	1.16311	0.324865	19.5789	19.166	17.6387	19.7473	18.65	19.4341	20.7918	20.7543	20.63	21.2548	20.8331	21.0628
Q8C0L6	Paox	Peroxisomal N(1)-acetyl-spermine/spermidine oxidase			0.463518	0.48248	1.72061	-0.333202	18.38	18.0776	16.9662	18.0715	18.2692	18.5306	22.5635	22.6336	22.5548	22.1295	22.2109	22.412
Q6IRU5-2	Cltb	Isoform 2 of Clathrin light chain B			0.371236	0.481953	0.177358	-0.0317275	17.0994	16.8655	17.5408	16.9757	18.6416	17.3343	23.6374	23.6716	23.5789	23.5565	23.5162	23.72
Q8VDS8;Q8VDS8-3	Stx18	Syntaxin-18			0.494152	0.481182	0.525018	-0.132106	18.2648	16.948	18.0365	18.0213	18.4494	18.2221	20.218	19.9394	20.2584	20.099	19.9479	19.9725
A2A432	Cul4b	Cullin-4B			0.631557	0.480759	0.370706	0.0691198	24.0168	24.0642	23.9584	23.889	25.0713	24.5214	24.4641	24.5061	24.6867	24.6651	24.6532	24.5461
P35123	Usp4	Ubiquitin carboxyl-terminal hydrolase 4			0.644001	0.480705	0.0260024	0.00532468	17.091	17.6426	18.2562	18.1118	18.1409	18.1793	22.4761	22.612	22.6716	22.6537	22.526	22.5959
Q8BJ05-2	Zc3h14	Isoform 2 of Zinc finger CCCH domain-containing protein 14			0.345672	0.479391	0.388176	-0.649614	16.6314	16.5803	15.5677	17.5153	15.9276	16.7748	19.5023	18.0861	18.7871	18.4811	18.9237	17.0218
Q9Z2N8	Actl6a	Actin-like protein 6A			0.603059	0.479373	0.707445	-0.207649	24.4563	23.5574	23.9148	24.5192	24.8389	24.0084	25.9945	26.3612	25.9403	25.9349	25.8689	25.8693
Q9DBY5	Cbx6	Chromobox protein homolog 6			1.10288	0.478245	0.187457	0.3231	18.5609	18.743	18.6805	18.8159	19.4954	19.1079	18.6163	17.3928	18.9413	18.2302	19.5582	18.1314
Q03141;Q03141-2;Q03141-3	Mark3	MAP/microtubule affinity-regulating kinase 3			0.902895	0.478167	0.333407	-0.119961	21.4932	21.2926	21.2503	21.4226	22.2378	21.8102	20.8024	21.1943	20.7226	20.7402	20.7834	20.8358
Q9D1I5	Mcee	Methylmalonyl-CoA epimerase, mitochondrial			0.319936	0.477469	0.151885	-0.132799	16.8059	17.608	16.958	17.4441	16.7195	18.6406	21.7387	22.5543	22.4486	21.7548	22.1338	22.4546
P17156	Hspa2	Heat shock-related 70 kDa protein 2			1.40235	0.477179	0.105583	0.0399558	21.5258	21.8897	21.544	21.9682	22.0944	22.3284	22.3495	22.4865	22.427	22.2326	22.4655	22.6847
Q8CIW5	Twnk	Twinkle protein, mitochondrial			0.134432	0.476873	0.314571	0.172763	20.5508	18.3483	17.9246	17.4606	20.9135	19.8802	20.5131	20.131	19.8647	20.5814	20.1755	20.2702
A0A494BAC5	Matr3	Matrin-3 (Fragment)			1.09615	0.475918	0.0271052	-0.0516936	23.8022	24.1443	23.9203	24.1799	24.7749	24.3399	19.8536	18.5154	20.006	18.5464	19.8076	19.866
Q3UQV5	Kbtbd8	Kelch repeat and BTB domain-containing protein 8			0.448103	0.474398	0.304776	1.2432	16.396	17.7858	17.3051	17.6198	17.2933	17.9971	23.1482	22.4036	17.8452	22.3222	22.2323	22.572
Q149F1	Rpusd2	RNA pseudouridylate synthase domain-containing protein 2			0.233895	0.474018	2.42646	-0.0600224	16.6659	18.9535	18.8204	18.0871	19.0841	18.6906	22.702	22.6992	22.6907	22.6536	22.6369	22.6214
Q9DCC4	Pycr3	Pyrroline-5-carboxylate reductase 3			0.229864	0.473023	0.270826	0.0556145	15.8721	18.4983	17.4474	18.1224	17.8699	17.2447	23.6563	23.3811	23.5198	23.5326	23.5894	23.6021
Q924A2	Cic	Protein capicua homolog			0.241369	0.472955	0.487636	0.538034	20.1624	21.9515	21.2901	20.4933	22.3704	21.9592	19.7093	21.2738	20.8066	20.9438	21.0892	21.3708
Q91YR9	Ptgr1	Prostaglandin reductase 1			0.774076	0.472878	0.230752	0.0581849	17.8129	17.4236	17.1423	17.6514	17.8181	18.328	24.5923	24.7668	24.6765	24.5774	24.8681	24.7646
Q9D7H3	RtcA	RNA 3'-terminal phosphate cyclase			0.426107	0.472616	0.178753	-0.0303198	17.5687	17.5552	18.5499	18.5676	18.8248	17.6993	22.9369	23.0899	23.1459	23.0177	23.0056	23.0584
Q61749;Q61749-2	Eif2b4	Translation initiation factor eIF-2B subunit delta			0.200823	0.472347	0.670264	-0.158762	19.195	17.2676	18.6957	19.9871	19.007	17.5813	23.6751	23.3396	23.4557	23.3105	23.269	23.4145
Q921I9	Exosc4	Exosome complex component RRP41			0.393047	0.472083	1.2605	-0.174289	21.9897	21.4242	21.3939	22.9254	21.309	21.9896	22.7175	22.5156	22.6338	22.4815	22.4701	22.3925
Q9CQS9;Q9CQS9-2	Haus2	HAUS augmin-like complex subunit 2			0.410218	0.471984	0.368476	0.446665	16.5349	17.6125	16.9988	16.7735	17.9691	17.8196	19.343	20.6256	20.4415	20.9526	19.9652	20.8323
Q0VGB7	Ppp4r2	Serine/threonine-protein phosphatase 4 regulatory subunit 2			0.947236	0.471732	0.451884	0.0565497	20.3015	19.7009	20.2455	20.3066	20.7605	20.596	23.627	23.789	23.6443	23.7563	23.7107	23.7629
Q811S7;Q811S7-2	Ubp1	Upstream-binding protein 1			0.458667	0.471509	0.463224	-0.0542494	18.3968	17.9471	18.36	19.1868	17.8701	19.0615	22.3542	22.4467	22.4554	22.3676	22.4303	22.2956
Q5DTT1	Nexmif	Neurite extension and migration factor			1.06989	0.47129	0.760494	2.24737	22.5105	23.1001	22.8066	23.0503	23.4462	23.3346	20.2	18.5157	19.4592	21.1358	24.0446	19.7366
P56873	Znrd2	Protein ZNRD2			0.187405	0.471078	0.0570879	-0.0191212	17.3964	17.278	18.9109	16.7323	19.0001	19.2661	25.2297	25.3608	25.3696	25.4884	25.1194	25.295
O35955	Psmb10	Proteasome subunit beta type-10			0.410094	0.469058	0.614435	0.347451	17.161	17.8972	17.9811	17.7222	17.7556	18.9687	16.8231	17.4603	17.1797	17.8217	17.2209	17.4628
C0HK79;C0HK80	Arxes1;Arxes2	Adipocyte-related X-chromosome expressed sequence 1			0.22992	0.468734	0.604636	-0.0349611	16.5974	18.3371	17.8366	17.7583	17.1872	19.2319	22.0904	22.0807	22.0095	22.0304	22.0162	22.0291
O55111	Dsg2	Desmoglein-2			0.306084	0.468051	0.34989	-0.0850665	19.929	21.2167	21.1936	20.4803	22.055	21.2082	22.8652	23.0727	22.8509	22.7077	22.8797	22.9463
Q8BGS3;Q8BGS3-2	Zkscan1	Zinc finger protein with KRAB and SCAN domains 1			1.40455	0.467892	0.329503	0.486115	19.1854	19.0342	19.381	19.563	19.9044	19.5368	18.0156	18.2276	18.4589	18.211	18.0458	19.9035
Q62521	Zic3	Zinc finger protein ZIC 3			0.620773	0.467873	1.19512	1.53834	23.1992	24.1999	23.8013	23.8677	24.4526	24.2837	18.9821	21.0654	19.9352	21.6196	21.5596	21.4186
A2AJT4	Pnisr	Arginine/serine-rich protein PNISR			1.20801	0.467456	0.47808	-1.13317	24.1831	24.6002	24.4233	24.6566	25.1222	24.8303	22.2113	22.1724	22.2986	22.3464	19.0553	21.8811
Q78IK2	Atp5mk	ATP synthase membrane subunit K, mitochondrial			0.335772	0.467361	0.399635	0.119471	16.891	17.791	17.4151	16.9683	18.7396	17.7913	23.0021	23.4169	23.3015	23.4071	23.3575	23.3143
O88895;O88895-2	Hdac3	Histone deacetylase 3			0.202435	0.466923	0.0300284	0.0274455	15.2936	17.3406	18.3068	17.4852	17.3503	17.5062	19.1393	18.286	18.6314	18.4674	19.069	18.6026
Q9D8Z2	Triap1	TP53-regulated inhibitor of apoptosis 1			0.280611	0.464962	0.227193	-0.0747197	16.1755	17.6183	17.2781	16.4791	17.9719	18.0159	21.3908	21.1657	20.9991	21.2027	21.1327	20.996
Q3UWM4	Kdm7a	Lysine-specific demethylase 7A			1.70678	0.464831	0.106187	-0.137336	19.5285	19.7647	19.7519	19.9545	20.2236	20.2615	18.6419	18.3108	18.4345	18.3347	19.1106	17.5298
A0A1D5RMI8	Alms1	Alstrom syndrome protein 1 homolog			0.154282	0.463998	0.497907	0.382385	17.4133	20.3421	20.3935	20.2838	20.4883	18.7689	19.5305	19.7115	19.6134	20.4376	20.2138	19.3512
Q99P31	Hspbp1	Hsp70-binding protein 1			0.34879	0.46368	0.800591	-0.0760873	16.5721	17.7426	16.9399	17.3763	18.3644	16.905	22.6405	22.5681	22.6377	22.533	22.4787	22.6063
Q8BZW8	Nhlrc2	NHL repeat-containing protein 2			0.217609	0.462961	1.07905	-0.063942	16.9043	16.5461	18.5082	16.6592	18.2084	18.4799	23.3101	23.3864	23.3493	23.2807	23.316	23.2573
Q9ER88	Dap3	28S ribosomal protein S29, mitochondrial			0.161037	0.46292	0.0157109	-0.00228119	16.9889	17.7467	18.0772	20.0238	17.6498	16.528	22.9336	22.8574	22.8908	22.9454	22.8071	22.9224
Q8CAS9;Q8CAS9-2;Q8CAS9-3	Parp9	Protein mono-ADP-ribosyltransferase PARP9			0.310301	0.462706	0.161457	-0.0778739	17.4979	16.4974	17.5319	17.2076	18.6455	17.0623	19.3142	19.7625	19.5023	19.395	19.2614	19.689
Q5HZK1	Cep44	Centrosomal protein of 44 kDa			0.138518	0.462168	0.297387	-0.741353	16.888	20.4457	19.8561	18.4151	20.1436	20.0176	17.8976	18.3112	20.7216	17.7478	17.7278	19.2307
Q91YN5;Q91YN5-3	Uap1	UDP-N-acetylhexosamine pyrophosphorylase			0.235736	0.461845	0.873542	-0.116456	17.791	18.5526	16.8223	18.2825	19.1448	17.1241	22.0745	22.0528	22.0204	21.8127	21.9925	21.9931
Q9D0F9	Pgm1	Phosphoglucomutase-1			0.60739	0.461538	0.691897	-0.0885868	17.7886	18.2876	17.803	18.1414	19.0181	18.1043	22.7639	22.7185	22.7143	22.5406	22.6566	22.7337
Q9CY73	Mrpl44	39S ribosomal protein L44, mitochondrial			0.916842	0.461249	0.332104	0.106173	25.4927	25.5992	25.4589	26.2899	25.5267	26.118	20.982	21.2691	21.049	21.096	21.4041	21.1184
Q8K0E1	Kctd15	BTB/POZ domain-containing protein KCTD15			0.707489	0.460875	0.621678	0.902418	17.4296	16.9621	17.9322	17.754	18.0922	17.8604	18.4178	20.3806	19.763	20.4285	19.8998	20.9404
P12815;P12815-2	Pdcd6	Programmed cell death protein 6			0.214931	0.460604	1.15627	-0.21939	17.8339	17.522	15.5935	17.7095	18.0556	16.566	23.2319	23.0116	23.2403	22.8449	22.9876	22.9932
Q9CR68	Uqcrfs1	Cytochrome b-c1 complex subunit Rieske, mitochondrial			0.358359	0.459668	0.222564	-0.0357164	18.6176	17.1235	17.7162	18.0995	18.8847	17.8521	23.6077	23.4411	23.5306	23.4145	23.5073	23.5503
Q91X96	Rabif	Guanine nucleotide exchange factor MSS4			0.334028	0.459365	0.137852	-0.0345484	17.309	18.0697	16.5663	17.6685	18.4531	17.2015	23.8283	23.6546	23.9719	23.759	23.7907	23.8015
Q9R0P9	Uchl1	Ubiquitin carboxyl-terminal hydrolase isozyme L1			0.322048	0.459005	1.57921	0.168509	18.1779	16.7132	18.5616	18.319	18.5256	17.9851	25.7127	25.8441	25.8426	26.0133	25.9447	25.9469
Q9JK38	Gnpnat1	Glucosamine 6-phosphate N-acetyltransferase			0.241997	0.458841	0.502724	0.0544065	16.0096	17.9069	18.1689	18.1514	18.1117	17.1988	24.3371	24.3407	24.2865	24.3168	24.4618	24.3489
Q9CQA9	Ntpcr	Cancer-related nucleoside-triphosphatase homolog			0.360304	0.458813	0.0541543	0.0191097	17.0631	17.8368	18.5612	18.7011	17.68	18.4564	21.3665	21.0672	21.1371	21.3477	21.0659	21.2145
E9PV26	Prr36	Proline-rich 36			0.781454	0.458127	0.540832	0.228881	17.0211	17.4837	17.62	17.4339	18.0681	17.9972	20.103	20.4796	20.2973	20.3268	20.8215	20.4182
P70699	Gaa	Lysosomal alpha-glucosidase			0.160222	0.457849	0.244725	0.231203	16.5225	18.6425	16.9363	18.8472	18.4994	16.1283	21.2784	22.4011	22.3477	22.0902	22.3217	22.3088
Q60760;Q60760-2;Q60760-3	Grb10	Growth factor receptor-bound protein 10			0.29353	0.457781	0.943468	-0.603006	16.3671	17.9744	15.9011	17.3248	17.0918	17.1993	19.0453	19.568	19.0579	18.7955	18.138	18.9288
Q6P3A8	Bckdhb	2-oxoisovalerate dehydrogenase subunit beta, mitochondrial			0.3486	0.457069	0.259339	-0.0390555	16.3466	17.8758	16.2898	17.3038	17.0098	17.5699	23.0107	22.836	22.8279	22.8633	22.8528	22.8413
P19324	Serpinh1	Serpin H1			0.683752	0.456784	0.194931	0.0871201	17.182	17.2645	17.0855	17.05	18.0399	17.8125	23.7115	24.1516	23.9921	23.834	24.2262	24.0563
Q80UZ2;Q80UZ2-2	Sdad1	Protein SDA1 homolog			1.04101	0.456441	0.196312	-0.0628916	25.929	26.2478	26.0785	26.2481	26.8812	26.4953	24.716	24.7512	24.5378	24.5958	24.79	24.4305
Q69Z23	Dnah17	Dynein axonemal heavy chain 17			0.152341	0.456128	0.490743	0.173464	15.4989	19.219	17.7899	18.2955	18.1671	17.4135	22.3885	22.9186	22.6376	22.7962	22.8534	22.8156
Q5H8C4;Q5H8C4-2	Vps13a	Vacuolar protein sorting-associated protein 13A			0.4675	0.456084	0.158428	-0.181121	16.77	17.2747	17.2058	18.1406	17.6737	16.8045	18.2313	18.2377	18.8464	18.9682	18.1193	17.6845
O55028	Bckdk	[3-methyl-2-oxobutanoate dehydrogenase [lipoamide]] kinase, mitochondrial			0.294068	0.455636	0.413119	0.118809	16.487	18.2026	17.6728	17.3349	17.7943	18.6001	19.9816	20.205	20.062	20.3405	19.9996	20.2651
Q9CZ28	Snf8	Vacuolar-sorting protein SNF8			0.393661	0.455538	0.231007	-0.0815042	19.0247	18.0198	17.6602	18.7548	18.1967	19.1198	23.0039	23.1801	23.0952	23.2634	22.8399	22.9313
P97450	Atp5pf	ATP synthase-coupling factor 6, mitochondrial			0.348951	0.454851	0.0153629	0.00509453	17.5109	18.7128	17.3202	18.6632	18.5814	17.6639	25.272	25.5659	25.4062	25.5269	25.4434	25.289
Q9ES97;Q9ES97-2;Q9ES97-3;Q9ES97-4;Q9ES97-5	Rtn3	Reticulon-3			0.41353	0.454316	0.359888	-0.371752	17.2392	18.2462	16.8252	18.0038	17.5015	18.1683	21.9076	21.495	20.8168	21.3194	21.3306	20.4541
Q6PH08;Q6PH08-2;Q6PH08-3	Erc2	ERC protein 2			0.324575	0.453987	0.344518	-0.321998	19.0928	20.907	20.4654	20.3172	20.9316	20.5784	19.1632	18.7432	19.1918	19.2333	18.0231	18.8759
Q60611;Q8VI24;Q8VI24-2	Satb1;Satb2	DNA-binding protein SATB1			0.169931	0.453717	0.965188	0.241638	17.0696	17.9318	16.2016	16.1498	17.2618	19.1526	21.7435	21.9486	21.813	22.0374	22.2672	21.9254
Q7TNL7	Dusp9	Dual specificity protein phosphatase			0.23673	0.453462	0.121053	0.0187181	16.5212	17.9122	17.0786	16.4862	18.6854	17.7008	23.9677	23.8015	23.8353	23.9353	23.8538	23.8716
Q99M71	Epdr1	Mammalian ependymin-related protein 1			0.832581	0.453341	0.394735	0.0996234	17.9352	17.1592	17.2066	17.9394	17.8603	17.8614	21.3539	21.1248	21.4449	21.3306	21.4954	21.3965
Q9CZY3	Ube2v1	Ubiquitin-conjugating enzyme E2 variant 1			0.253337	0.453324	0.310927	0.0489896	17.3467	16.6559	18.1529	16.8284	18.7759	17.9112	24.7961	24.971	24.9072	24.8635	24.9908	24.9668
Q14AI6;Q14AI6-2	Rpusd3	Mitochondrial mRNA pseudouridine synthase Rpusd3			0.328626	0.451939	1.0114	-1.32679	16.1205	17.3913	17.9867	17.6659	17.3702	17.8182	19.8437	17.9345	18.3235	17.58	17.5659	16.9754
Q8BY71	Hat1	Histone acetyltransferase type B catalytic subunit			0.374707	0.451695	0.413193	-0.0501308	18.0066	18.3991	16.8215	17.9103	18.1589	18.513	24.693	24.552	24.6756	24.5879	24.5456	24.6367
O88712;O88712-2	Ctbp1	C-terminal-binding protein 1			0.178873	0.451392	0.256575	0.0409768	19.7459	17.3452	17.975	20.077	18.1745	18.1687	22.6543	22.6981	22.5226	22.7366	22.6343	22.6271
Q64444	Ca4	Carbonic anhydrase 4			0.201157	0.450275	0.680295	0.0480213	17.3659	16.1878	17.9897	18.2517	16.2692	18.3733	22.4009	22.4423	22.366	22.4059	22.4639	22.4835
Q920A7	Afg3l1	AFG3-like protein 1			0.143973	0.449615	0.10469	-0.0220706	16.6066	18.2301	19.326	20.0039	17.0678	18.4398	23.3967	23.552	23.6277	23.4357	23.536	23.5384
Q6IR42	Zcwpw1	Zinc finger CW-type PWWP domain protein 1			0.0921961	0.449455	0.0759837	-0.162889	21.8082	17.7456	21.7991	18.7188	22.0679	21.9145	18.0706	19.5359	19.8307	20.0258	18.4777	18.4451
P97473	Tarbp2	RISC-loading complex subunit TARBP2			0.496165	0.449071	1.53178	-0.0430648	17.6294	17.2788	18.5017	18.3779	18.4338	17.9454	23.6295	23.6292	23.6632	23.5944	23.5884	23.6098
Q8BK35	Nop53	Ribosome biogenesis protein NOP53			1.52768	0.449055	0.0003245	7.24792e-05	26.8307	27.1944	26.9545	27.2866	27.5737	27.4665	24.3151	24.2351	24.1425	24.2246	24.3258	24.1425
O35280;O35280-2	Chek1	Serine/threonine-protein kinase Chk1			0.995503	0.448918	0.970727	-0.18102	24.8002	24.7145	24.1839	25.0054	24.8694	25.1706	25.4035	25.2281	25.2869	25.2533	25.1121	25.01
Q3TJD7	Pdlim7	PDZ and LIM domain protein 7			2.03585	0.448542	0.423397	0.0566845	22.8993	23.1104	23.0329	23.5886	23.3376	23.4621	24.8707	24.8999	24.8125	24.8206	24.9933	24.9392
Q8CIE2;Q8CIE2-2;Q8CIE2-3	Zmiz2	Zinc finger MIZ domain-containing protein 2			0.206843	0.448359	0.244861	-0.0346286	17.8439	16.4406	18.234	16.6799	18.5898	18.5939	21.6664	21.8481	21.7776	21.7362	21.6953	21.7567
Q3URR7-2	Zscan10	Isoform 2 of Zinc finger and SCAN domain-containing protein 10			0.804471	0.448347	0.810668	0.222755	24.466	23.9295	24.3795	25.0569	24.3758	24.6873	22.9021	22.6214	22.605	23.0084	22.7667	23.0216
Q9CPU0	Glo1	Lactoylglutathione lyase			0.322434	0.447831	0.0559085	0.00917753	16.898	17.6047	17.4629	17.7843	18.676	16.8489	27.093	27.2089	27.2464	27.1288	27.2393	27.2077
P57776-2	Eef1d	Isoform 2 of Elongation factor 1-delta			0.212619	0.446563	1.2213	-0.299562	18.8569	16.2845	17.0344	17.3384	18.323	17.854	21.076	20.7472	20.7202	20.5448	20.526	20.5739
P24452	Capg	Macrophage-capping protein			1.21571	0.446168	0.128293	0.0729237	17.5806	17.4314	17.2047	18.0652	17.8836	17.6063	23.7096	24.3216	23.9938	23.8792	24.2602	24.1044
Q8R1S0	Coq6	Ubiquinone biosynthesis monooxygenase COQ6, mitochondrial			0.367444	0.446117	0.54964	0.387742	22.3244	20.8225	21.8792	22.5211	21.6806	22.1628	18.6687	18.0787	18.8109	18.6996	19.3416	18.6804
Q6P8M1;Q6P8M1-2	Tatdn1	Putative deoxyribonuclease TATDN1			0.205553	0.44588	0.131141	-0.0994326	16.4307	16.9095	18.7265	17.8963	18.5503	16.9577	21.2516	21.5029	21.2262	21.6268	21.3281	20.7275
Q8VCS6	Med9	Mediator of RNA polymerase II transcription subunit 9			0.106486	0.445852	0.19725	0.0694269	19.4601	17.8378	16.9915	21.1519	16.8331	17.6419	21.0103	21.0802	21.1375	21.3978	20.9634	21.075
Q3THK3	Gtf2f1	General transcription factor IIF subunit 1			0.797278	0.444742	1.3761	-0.15893	22.5024	22.5285	22.4475	22.4743	23.3605	22.9777	23.6875	23.6694	23.7105	23.5084	23.452	23.6302
P52483	Ube2e3	Ubiquitin-conjugating enzyme E2 E3			1.51572	0.444323	0.507893	0.691432	19.3412	18.9919	19.1686	19.4959	19.7899	19.5489	19.5611	21.412	21.2649	21.3391	21.4943	21.4788
Q9QZD9	Eif3i	Eukaryotic translation initiation factor 3 subunit I			0.138469	0.444297	0.419296	0.0405579	21.0532	17.1435	18.4593	19.5563	18.7423	19.6903	25.4478	25.5214	25.5361	25.6023	25.4994	25.5253
Q3V1T4;Q3V1T4-2;Q3V1T4-3	P3h1	Prolyl 3-hydroxylase 1			0.229964	0.444197	0.897443	2.2044	17.2175	16.7485	17.2133	18.6273	17.7791	16.1054	22.1498	18.5856	18.8699	21.9435	22.1139	22.1611
Q9JJU8	Sh3bgrl	SH3 domain-binding glutamic acid-rich-like protein			0.287472	0.443124	0.720363	0.138439	15.9228	17.44	17.9206	17.781	17.241	17.5908	22.7393	22.7273	22.6637	23.0179	22.762	22.7657
Q9JI39	Abcb10	ATP-binding cassette sub-family B member 10, mitochondrial			0.205958	0.442481	0.22317	-0.258111	17.2997	17.6907	16.4348	18.983	17.3186	16.4511	20.3009	21.1741	19.8825	20.0057	20.677	19.9006
Q8BU04	Ubr7	Putative E3 ubiquitin-protein ligase UBR7			0.274505	0.442364	0.127591	-0.0257168	16.8114	18.3936	17.8119	18.0243	18.9396	17.3803	24.2176	24.1953	24.22	24.3095	24.0552	24.1911
Q8BGB7;Q8BGB7-2	Enoph1	Enolase-phosphatase E1			0.205237	0.442116	0.12257	-0.0156275	18.7304	18.2733	16.7616	19.239	18.5912	17.2615	28.6992	28.5669	28.6279	28.6437	28.6409	28.5626
Q99MK8	Grk2	Beta-adrenergic receptor kinase 1			0.15529	0.441251	0.631444	0.116865	16.3038	18.4078	17.3315	16.4726	19.4389	17.4553	21.1982	21.1703	21.4329	21.3791	21.3923	21.3806
Q9D937		Uncharacterized protein C11orf98 homolog			0.781388	0.440737	0.555364	-0.381638	23.8168	24.2702	23.8868	24.0413	24.7974	24.4574	22.621	21.6919	21.778	21.7818	21.5457	21.6185
Q497V6;Q497V6-2	Bahd1	Bromo adjacent homology domain-containing 1 protein			1.76729	0.440039	0.227365	-0.492373	18.6927	18.9715	18.6597	19.3145	19.1924	19.137	18.6805	18.0108	19.0055	19.3164	16.5923	18.3109
Q61025;Q61025-2	Ift20	Intraflagellar transport protein 20 homolog			0.745942	0.440035	0.335246	-0.287778	17.9799	18.1137	17.722	18.8609	18.2143	18.0606	17.9126	18.9506	17.8722	17.8981	17.9786	17.9954
Q03265	Atp5f1a	ATP synthase subunit alpha, mitochondrial			0.682769	0.439928	0.974175	-0.12459	22.4063	23.1517	22.2785	23.2674	22.9267	22.9623	28.0647	27.9995	28.0069	27.9876	27.915	27.7947
Q80Y19	Arhgap11a	Rho GTPase-activating protein 11A			0.687344	0.43922	0.483946	0.20546	22.8344	23.5143	23.1122	23.2272	23.9667	23.5846	22.199	22.2548	22.1089	22.0447	22.6435	22.491
B1AVH7	Tbc1d2	TBC1 domain family member 2A			0.477013	0.437843	0.465858	1.05693	20.028	20.4504	19.8998	19.885	21.121	20.6857	21.4647	21.0398	18.362	21.0685	21.5274	21.4413
P81269	Atf1	Cyclic AMP-dependent transcription factor ATF-1			0.47297	0.437405	0.281634	-0.0602582	21.6256	20.4831	21.4133	21.6542	21.2562	21.9238	22.9838	23.1844	23.1247	23.1377	22.9231	23.0513
P97393	Arhgap5	Rho GTPase-activating protein 5			0.117197	0.437366	0.166278	-0.0734679	18.6444	18.42	17.8802	17.0817	21.3994	17.7756	20.5798	21.0185	20.8739	20.789	20.9106	20.5522
Q8C5R8	Prps1l1	Ribose-phosphate diphosphokinase			0.295442	0.436648	0.561096	-0.845153	16.9659	18.5668	17.6062	18.8999	17.8468	17.7021	20.6137	20.337	18.6535	19.3346	19.2437	18.4904
P26043	Rdx	Radixin			1.05605	0.435201	0.236952	0.0699348	21.6698	21.1079	21.5796	21.8088	21.7976	22.0565	24.3558	24.7291	24.619	24.5896	24.6184	24.7057
Q91VZ6	Smap1	Stromal membrane-associated protein 1			0.326252	0.434607	0.0991389	-0.0450999	18.0195	17.1263	17.1009	17.889	17.0404	18.6211	19.9565	20.0972	20.1342	19.7155	20.2199	20.1173
A4FUP9	Glt1d1	Glycosyltransferase 1 domain-containing protein 1			0.253033	0.433652	0.0599646	-0.140561	16.3875	18.6689	18.0214	18.1608	18.0399	18.1782	20.1796	17.8307	19.6093	19.7618	19.0581	18.3778
Q91WS7	Depdc7	DEP domain-containing protein 7			0.278882	0.431106	0.564104	-0.186904	17.0376	18.2641	16.6252	18.3002	17.9042	17.0158	23.011	22.8618	23.0153	22.9779	22.5115	22.838
Q9DBR0	Akap8	A-kinase anchor protein 8			0.700521	0.430424	0.33899	-0.0310084	23.106	23.6568	23.1929	23.4983	24.1917	23.557	24.69	24.5936	24.6122	24.6308	24.5543	24.6176
Q6WKZ8;Q6WKZ8-2;Q6WKZ8-3	Ubr2	E3 ubiquitin-protein ligase UBR2			0.189188	0.429942	0.912333	-0.132054	16.5174	17.3682	18.4156	17.1233	19.2098	17.2579	21.7581	21.7793	21.9473	21.6513	21.7566	21.6807
Q62433	Ndrg1	Protein NDRG1			0.422781	0.429431	1.08998	0.238056	17.1804	17.3143	18.4442	18.3669	17.7972	18.0631	20.9029	21.1689	21.1371	21.2003	21.4049	21.3179
Q570Y9;Q570Y9-2;Q570Y9-3	Deptor	DEP domain-containing mTOR-interacting protein			0.226277	0.428567	0.287598	-0.115095	19.2612	17.0727	17.8146	17.9902	19.2005	18.2434	21.3175	21.8227	21.7596	21.5744	21.5052	21.4749
Q99PW4	Tp53rk	EKC/KEOPS complex subunit Tp53rk			0.194206	0.428242	0.507466	-0.154043	17.9418	16.4052	16.9663	16.1956	18.6516	17.751	21.1464	21.3897	21.4827	21.0374	21.3394	21.1798
P97371	Psme1	Proteasome activator complex subunit 1			0.399667	0.42771	0.371743	-0.0396811	17.0998	17.8855	17.1684	18.5567	17.339	17.5411	26.6645	26.715	26.7356	26.589	26.7204	26.6866
P62849;P62849-2;P62849-3	Rps24	40S ribosomal protein S24			0.360375	0.427404	1.62533	0.100825	24.3956	25.3244	25.817	25.9834	25.0924	25.7434	29.0528	29.1412	29.089	29.1723	29.2134	29.1998
Q9CQK1	Znhit3	Zinc finger HIT domain-containing protein 3			0.357808	0.427348	1.81864	0.219187	16.8955	16.4211	18.0915	17.6031	17.5581	17.5289	23.0427	23.1838	23.193	23.3878	23.3759	23.3135
Q60634;Q60634-2;Q60634-3	Flot2	Flotillin-2			0.0603917	0.427015	1.10659	0.312265	23.0952	17.7924	18.0992	23.4957	19.067	17.7051	21.2484	21.4168	21.4663	21.5925	21.9188	21.5569
Q8BQR4;Q8BQR4-2	Kansl2	KAT8 regulatory NSL complex subunit 2			0.575963	0.426973	0.280781	-0.154519	21.6024	20.9575	20.6117	21.6969	21.5781	21.1775	21.7993	21.8412	21.2876	21.2249	21.6344	21.6052
P70335;P70335-2	Rock1	Rho-associated protein kinase 1			0.108649	0.426805	0.301441	0.381992	19.1484	16.8869	20.1652	19.1794	17.3536	20.948	19.8671	21.4629	21.3146	21.1285	21.402	21.26
Q9D787	Ppil2	RING-type E3 ubiquitin-protein ligase PPIL2			0.325564	0.426307	0.673021	-0.0946064	21.5571	22.6323	21.231	21.9845	22.8909	21.8239	22.8682	22.9487	22.9745	22.937	22.8236	22.7469
P97302	Bach1	Transcription regulator protein BACH1			0.143548	0.424975	1.61311	0.366107	17.7191	18.7724	20.5004	20.6969	18.1297	19.4402	20.6038	20.4817	20.7259	20.8724	21.1204	20.9169
Q9CR56	Nkiras2	NF-kappa-B inhibitor-interacting Ras-like protein 2			0.271132	0.42493	0.20809	0.107819	16.114	17.7692	17.3739	16.9355	18.2308	17.3656	19.9853	20.6137	20.1155	20.2408	20.4466	20.3506
Q99LC8	Eif2b1	Translation initiation factor eIF-2B subunit alpha			0.151878	0.424323	0.135819	-0.0229263	17.6075	18.4419	16.6233	19.6355	17.7734	16.5368	22.9771	23.097	22.9543	23.0713	22.9248	22.9636
Q8R0F3	Sumf1	Formylglycine-generating enzyme			0.285097	0.423981	0.0930894	-0.0591609	17.5369	18.4816	17.2914	17.9241	17.5352	19.1225	19.7204	20.2977	20.2961	19.8309	20.0582	20.2475
B8JJC1	Tdp1	Tyrosyl-DNA phosphodiesterase 1			0.424603	0.423771	0.422069	-0.397043	18.3649	17.6061	17.9226	17.7781	18.3469	19.0398	20.9986	21.2183	21.0963	19.9175	21.1558	21.0487
P06795;P21447	Abcb1a;Abcb1b	ATP-dependent translocase ABCB1			0.225353	0.42377	0.564806	0.416073	16.5434	18.7152	18.2308	18.1201	18.8753	17.7654	20.5302	21.5514	21.3407	21.7004	21.3624	21.6077
Q922Y2	Trim59	Tripartite motif-containing protein 59			0.178869	0.423552	1.20294	-0.565296	17.2078	17.8977	18.8622	19.7741	17.1411	18.3232	20.3095	20.313	20.1609	19.2714	19.8475	19.9687
Q9EPJ9	Arfgap1	ADP-ribosylation factor GTPase-activating protein 1			0.139135	0.42353	1.3169	-0.0769978	17.2585	20.1952	16.6977	18.907	18.6229	17.8922	22.5331	22.6217	22.5724	22.4894	22.518	22.4888
Q61545	Ewsr1	RNA-binding protein EWS			1.10527	0.423105	0.269194	0.0512861	26.8513	27.1991	26.9982	27.2421	27.7317	27.3441	25.5903	25.6673	25.5917	25.7672	25.7078	25.5281
Q9QUI0	Rhoa	Transforming protein RhoA			0.336863	0.423065	0.0495743	0.00634829	17.2965	18.1872	18.4338	17.6887	18.4768	19.0212	25.6849	25.772	25.6731	25.6993	25.7764	25.6734
Q9CR21	Ndufab1	Acyl carrier protein, mitochondrial			0.304428	0.421261	1.17282	-0.102137	17.4111	18.35	18.9	18.3785	19.3503	18.196	24.1421	24.2759	24.1853	24.1091	24.0769	24.111
Q8QZZ7	Tprkb	EKC/KEOPS complex subunit Tprkb			0.597236	0.421108	0.618104	-0.117195	17.8571	17.2713	17.7801	17.5603	18.1966	18.415	23.5816	23.3162	23.3875	23.3601	23.3202	23.2534
Q5DTZ0	Nynrin	Protein NYNRIN			0.141096	0.421038	1.37442	0.253772	17.0995	19.3003	16.0067	18.7626	17.9816	16.9253	19.7944	19.9403	19.8458	20.114	20.2436	19.9842
O70435	Psma3	Proteasome subunit alpha type-3			0.259408	0.420788	0.0281157	0.00535965	16.6691	18.1584	17.9192	18.8296	17.2742	17.9053	25.2412	25.3103	25.4008	25.3493	25.2363	25.3828
Q9D1F4	Akt1s1	Proline-rich AKT1 substrate 1			0.246481	0.42074	1.58925	0.248572	18.1564	17.0814	16.9494	18.1436	16.7316	18.5742	22.6186	22.515	22.4547	22.8818	22.7036	22.7486
P51150	Rab7a	Ras-related protein Rab-7a			0.0842729	0.419628	0.196673	0.0298773	22.1787	19.9498	22.9932	23.5256	19.1077	23.7473	25.4253	25.6161	25.5769	25.5727	25.5757	25.5595
Q76LS9;Q76LS9-2	Mindy1	Ubiquitin carboxyl-terminal hydrolase MINDY-1			0.339784	0.418997	0.487585	-0.25312	17.3534	18.7903	17.6065	18.4855	17.843	18.6787	20.7042	20.3271	20.3518	20.326	19.8354	20.4623
Q62296	Tead4	Transcriptional enhancer factor TEF-3			1.43412	0.417881	0.31381	0.0982628	20.9202	20.5722	20.5031	21.1642	21.0562	21.0288	22.5499	22.9675	22.737	22.8544	22.774	22.9208
Q9DB90;Q9DB90-2	Smg9	Protein SMG9			0.128472	0.417776	1.49296	-0.0759087	20.5051	17.7304	18.1202	20.3478	19.6468	17.6145	22.1713	22.2119	22.2298	22.117	22.1599	22.1083
O09110;O09110-2	Map2k3	Dual specificity mitogen-activated protein kinase kinase 3			0.669497	0.417127	0.618031	0.231884	17.5238	17.3295	17.089	17.2471	18.1016	17.845	19.7082	20.025	19.5794	19.9038	20.2113	19.8931
Q78PG9	Ccdc25	Coiled-coil domain-containing protein 25			0.31053	0.416945	0.606947	0.09165	17.1768	17.3735	17.9568	17.4328	17.4149	18.9103	23.7729	23.9885	23.8322	23.9203	23.9549	23.9933
Q9CQJ2	Pih1d1	PIH1 domain-containing protein 1			0.246947	0.416465	0.164079	0.0483907	16.9543	18.2718	18.8248	18.7595	18.8466	17.694	23.1217	23.3738	23.0994	23.1741	23.3819	23.1841
Q9D945;Q9D945-2	Llph	Protein LLP homolog			2.47934	0.416426	0.533866	0.142811	25.7746	25.7131	25.8027	26.2289	26.0587	26.2522	24.5386	24.9138	24.8428	24.8654	24.9544	24.9038
Q9CR57	Rpl14	60S ribosomal protein L14			0.127956	0.415889	0.166694	-0.0338535	25.9272	28.4256	25.8416	27.1202	28.6133	25.7085	30.4331	30.2146	30.1993	30.2606	30.2617	30.2232
Q8C3S2;Q8C3S2-2;Q8C3S2-3	Tango6	Transport and Golgi organization protein 6 homolog			0.945335	0.415628	0.298508	0.106927	18.0502	17.4371	17.8258	18.1632	18.3725	18.0243	21.81	22.1165	22.2176	22.1654	22.0144	22.285
Q8R1I1	Uqcr10	Cytochrome b-c1 complex subunit 9			0.272915	0.415028	0.230576	0.398103	16.3013	18.0852	16.8235	17.1764	17.1891	18.0896	19.7757	21.7704	21.3477	20.8114	21.8433	21.4335
Q8JZN5	Acad9	Complex I assembly factor ACAD9, mitochondrial			0.1882	0.414468	1.48115	-0.155379	17.5874	18.3136	17.64	19.3327	18.7758	16.676	24.3152	24.3034	24.228	24.163	24.0466	24.171
Q9EQU5	Set	Protein SET			1.52485	0.414226	0.0861652	-0.0109247	22.727	22.5843	22.3025	22.9661	22.9255	22.965	26.5768	26.6752	26.636	26.5494	26.6596	26.6461
Q9CRA5	Golph3	Golgi phosphoprotein 3			0.270569	0.41398	0.0559604	-0.0296726	16.5061	17.7025	16.2548	18.0515	16.9948	16.6591	21.8546	22.0743	22.3642	21.9345	21.987	22.2827
Q8BMI4	Gen1	Flap endonuclease GEN homolog 1		+	0.355077	0.413922	2.05116	-0.63391	16.9342	18.0694	18.2342	18.0271	18.6638	17.7887	20.5526	20.3285	20.3633	19.584	19.977	19.7816
Q99K30	Eps8l2	Epidermal growth factor receptor kinase substrate 8-like protein 2			0.333661	0.413215	0.401602	0.302047	17.3617	18.1892	16.5715	17.5391	17.6255	18.1974	21.1789	22.0006	21.5101	21.5019	22.2323	21.8617
P99026	Psmb4	Proteasome subunit beta type-4			0.244952	0.413135	1.1596	-0.155766	17.8199	18.5465	16.5896	17.394	18.2729	18.5286	24.6154	24.5868	24.6153	24.517	24.3253	24.5079
Q9CR47	Nsa2	Ribosome biogenesis protein NSA2 homolog			0.665082	0.412729	0.397381	-0.101383	27.6669	28.4424	28.1332	28.2148	28.7964	28.4695	25.7881	25.7794	25.6686	25.4483	25.6999	25.7837
P63271;Q9Z199	Supt4h1a;Supt4h1b	Transcription elongation factor SPT4-A			0.237702	0.412582	0.0284561	0.0132395	17.6997	16.9315	17.6965	17.1066	19.115	17.3439	24.7607	24.9297	25.2188	25.1441	24.8888	24.9161
Q9CQT1	Mri1	Methylthioribose-1-phosphate isomerase			0.299238	0.412577	0.0204937	0.00460815	17.2543	16.3308	16.9785	16.6124	18.2223	16.9666	22.2572	22.4513	22.4093	22.4686	22.3439	22.3192
Q5SSZ5	Tns3	Tensin-3			0.836398	0.412313	1.46449	0.254759	20.2871	21.0092	20.591	20.8758	21.1941	21.0545	22.3307	22.408	22.3442	22.755	22.4887	22.6034
Q7TNL5;Q91V89	Ppp2r5d	Serine/threonine-protein phosphatase 2A 56 kDa regulatory subunit			1.15939	0.411857	0.32701	0.0437349	20.444	20.6272	20.7577	20.7693	21.0418	21.2533	24.1746	24.3427	24.2971	24.2755	24.3168	24.3534
P00920	Ca2	Carbonic anhydrase 2			0.395435	0.411839	0.722771	0.172968	16.7093	17.5568	17.1332	17.3666	18.2485	17.0197	22.7608	23.1119	23.0166	23.1669	23.0727	23.1684
Q8BZ98;Q8BZ98-2	Dnm3	Dynamin-3			0.250527	0.411357	0.0492927	-0.10516	17.693	18.0547	17.3382	17.7105	19.3169	17.2925	20.2405	18.865	20.3685	18.6182	20.2187	20.3217
Q99KX1	Mlf2	Myeloid leukemia factor 2			0.0814697	0.41025	0.958581	0.344616	20.7561	16.4501	20.9382	20.8835	17.7796	20.712	21.5698	22.1204	21.685	22.1616	22.1378	22.1097
Q61090	Fzd7	Frizzled-7			0.275783	0.409483	1.3465	0.227447	17.4454	17.0638	16.5402	16.3944	17.693	18.1903	21.6626	21.5799	21.444	21.702	21.8054	21.8613
P28667	Marcksl1	MARCKS-related protein			0.312256	0.409314	0.126649	-0.0617765	18.1836	17.0647	16.7681	18.3803	17.4892	17.3749	24.9647	24.4238	24.7958	24.8102	24.5333	24.6556
Q3U3C9;Q3U3C9-2;Q3U3C9-3;Q3U3C9-4	Gse1	Genetic suppressor element 1			2.26362	0.408403	0.258913	-0.0916265	23.819	24.0653	23.96	24.3264	24.3999	24.3433	22.9424	23.0921	23.4053	23.0122	23.125	23.0277
Q91WM2	Hdhd5	Haloacid dehalogenase-like hydrolase domain-containing 5			0.347346	0.408358	0.844731	-0.153038	17.4032	16.7641	18.2547	17.5623	18.3201	17.7646	19.925	19.9844	20.0519	19.9697	19.7079	19.8246
A2ADB0;A2ADB1	Spen	Msx2-interacting protein		+	1.29408	0.407705	1.30444	1.87664	23.0514	23.3913	23.3602	23.4756	23.7896	23.7607	19.3045	18.8453	20.5745	20.9281	22.3092	21.1169
O88796	Rpp30	Ribonuclease P protein subunit p30			0.139136	0.407548	1.51749	-0.155557	18.2016	17.3468	19.783	19.6633	17.2211	19.6696	24.3331	24.1915	24.2935	24.0785	24.1201	24.1529
Q00422	Gabpa	GA-binding protein alpha chain			0.19994	0.407431	1.148	0.171914	19.043	16.7834	17.2546	18.6457	18.2805	17.377	23.2548	23.4775	23.4115	23.5923	23.5591	23.5081
Q9EP53;Q9EP53-2;Q9EP53-3;Q9EP53-4	Tsc1	Hamartin			0.119451	0.407385	0.00746143	-0.00297864	20.0089	17.4327	19.9824	20.8591	17.8177	19.9693	20.5693	20.3836	20.6246	20.6191	20.3053	20.6442
Q9CWJ9	Atic	Bifunctional purine biosynthesis protein ATIC			0.305891	0.40711	0.217165	-0.0215378	22.7665	22.0635	21.4733	23.061	21.7488	22.7147	27.2172	27.1116	27.1536	27.1848	27.1071	27.1259
A0A087WQ16;E9QPY6	Msh3	DNA mismatch repair protein			0.80304	0.407013	0.00919819	-0.00323868	18.3077	17.7453	17.7471	18.1793	18.6213	18.2206	21.6238	21.4764	21.8227	21.7431	21.5431	21.6269
A2A8Z1	Osbpl9	Oxysterol-binding protein-related protein 9			0.679636	0.406962	1.20493	-0.134411	17.4837	17.3089	17.5403	17.442	17.7696	18.3422	21.7751	21.8042	21.7853	21.6859	21.7229	21.5526
Q6GQT9	Nomo1	Nodal modulator 1			0.177287	0.406771	0.796692	-0.147577	18.022	17.2218	17.6804	19.5468	17.9553	16.6424	23.1681	22.8768	23.0489	22.8932	22.9004	22.8576
Q99N50;Q99N50-11;Q99N50-3;Q99N50-4;Q99N50-5	Sytl2	Synaptotagmin-like protein 2			0.299539	0.406709	0.396395	0.52164	17.0031	17.1724	17.7314	18.72	17.2248	17.1822	18.8265	20.5547	20.0684	20.0703	20.755	20.1893
P47199	Cryz	Quinone oxidoreductase			0.193165	0.406652	0.481534	0.0979296	16.0562	18.745	17.52	18.0993	17.4117	18.0302	22.6637	22.944	22.7674	22.8596	22.9563	22.8529
Q9R0U0;Q9R0U0-2;Q9R0U0-3	Srsf10	Serine/arginine-rich splicing factor 10			0.351702	0.404586	0.12418	0.0529416	25.5343	25.7914	25.8737	26.8073	25.2393	26.3667	26.3775	25.8391	26.136	26.1589	26.1657	26.1869
Q9CQ73	Pkp2	Plakophilin 2			0.805616	0.402523	0.182182	0.0696176	20.9061	21.6534	21.4285	21.777	21.6015	21.8171	22.6189	23.0875	22.8238	22.809	22.9803	22.9498
Q8BTZ5	Ankrd46	Ankyrin repeat domain-containing protein 46			0.374859	0.401077	0.0134943	0.0126266	18.1432	17.1055	18.3535	18.3208	18.6364	17.8482	18.1208	19.0913	18.9046	18.6548	18.888	18.6118
Q922Q4	Pycr2	Pyrroline-5-carboxylate reductase 2			0.711087	0.400623	0.0663875	-0.0139891	21.1266	20.6168	21.3837	21.5992	21.5322	21.1976	25.5952	25.7539	25.645	25.7018	25.7126	25.5378
P50396	Gdi1	Rab GDP dissociation inhibitor alpha			0.222124	0.400512	0.0556582	0.012771	16.3991	18.22	17.5038	17.6133	18.6455	17.0657	23.0783	23.3037	23.1484	23.1151	23.2635	23.1901
Q9CQZ1	Hsbp1	Heat shock factor-binding protein 1			0.404658	0.400391	2.33016	-0.134818	16.7108	17.7015	17.4354	17.5183	18.2598	17.2707	23.6131	23.5406	23.5839	23.4657	23.4351	23.4323
P47791;P47791-2	Gsr	Glutathione reductase, mitochondrial			0.210267	0.399633	0.411818	-0.0400403	16.3649	17.4212	17.9478	16.503	18.2399	18.1899	26.1845	26.2684	26.2322	26.2409	26.1263	26.1977
B9EJR8	Dnaaf5	Dynein axonemal assembly factor 5			0.203819	0.399244	0.58	-0.142221	17.4655	17.878	15.9637	16.9958	17.0416	18.4675	23.2962	22.9216	23.0789	22.9766	22.9588	22.9346
P59708	Sf3b6	Splicing factor 3B subunit 6			0.336641	0.399153	0.542336	-0.140194	24.2287	24.184	23.9815	24.2084	25.4814	23.9019	26.2139	26.0852	25.9921	26.0786	25.7711	26.0208
Q8JZR0	Acsl5	Long-chain-fatty-acid--CoA ligase 5			0.298448	0.398565	0.412143	0.080012	17.1641	18.6176	17.3193	17.6978	18.6514	17.9475	19.8802	19.7801	19.7858	19.9464	19.7461	19.9936
P60670;P60670-2	Nploc4	Nuclear protein localization protein 4 homolog			0.499052	0.397221	0.431722	-0.0487652	18.5936	17.4537	18.1184	18.3755	18.3171	18.6648	23.604	23.7408	23.6568	23.5643	23.6524	23.6386
Q9D338	Mrpl19	39S ribosomal protein L19, mitochondrial			0.149981	0.397142	0.169283	0.0655327	17.0855	19.6612	16.9734	18.3701	19.05	17.4915	22.3796	22.6673	22.7069	22.5166	22.5795	22.8542
Q9CR70	Lage3	EKC/KEOPS complex subunit Lage3			0.305122	0.397119	0.312107	0.0989183	17.8932	18.6184	17.2596	17.7557	18.9785	18.2284	21.042	21.2105	21.0507	20.9655	21.3243	21.3101
F8VPZ5	Ercc6	DNA excision repair protein ERCC-6			0.558753	0.396478	1.01417	-1.60682	19.3247	19.6281	19.1952	19.239	20.2193	19.8791	20.7655	20.6868	20.6923	18.9248	17.9223	20.477
Q80Y56	Rbsn	Rabenosyn-5			0.24671	0.396432	0.626547	-0.290956	18.4982	16.9361	18.8554	18.2606	18.2494	18.969	20.7385	20.7659	20.6507	20.5297	20.0305	20.7221
Q62377	Zrsr2	U2 small nuclear ribonucleoprotein auxiliary factor 35 kDa subunit-related protein 2			0.41239	0.396403	0.348868	0.679721	21.0525	21.7066	21.302	21.0912	22.3371	21.8219	17.6723	19.0155	18.445	19.4735	20.0226	17.6758
P97384	Anxa11	Annexin A11			0.1189	0.3963	0.0119352	-0.00250816	15.7174	18.6228	18.8467	16.8111	19.0663	18.4983	25.3722	25.5816	25.4231	25.4069	25.5071	25.4553
Q3TTL0		Uncharacterized protein C3orf38 homolog			0.483983	0.396233	0.178978	-0.293002	21.2922	20.6485	20.364	21.6105	20.8715	21.0113	18.5311	20.2724	18.4546	18.937	19.0193	18.4229
Q9D2L9	Fam111a	Serine protease FAM111A			0.2229	0.395533	0.574504	-1.34261	17.5909	18.7858	18.6062	17.5815	19.0776	19.5104	17.7257	20.13	17.2203	17.9829	16.8909	16.1745
Q62419	Sh3gl1	Endophilin-A2			0.204905	0.39542	0.536983	0.0475508	17.1482	18.2182	17.7099	17.9861	19.3099	16.9666	24.653	24.7098	24.6195	24.6596	24.7058	24.7595
Q9WTQ8	Timm23	Mitochondrial import inner membrane translocase subunit Tim23			0.163283	0.395116	0.0525267	0.0313956	16.4161	18.186	17.2069	19.1091	17.31	16.5752	22.7211	22.0644	22.545	22.5646	22.3569	22.5031
B2RUR8	Otud7b	OTU domain-containing protein 7B			0.239915	0.394463	0.304644	-0.119598	17.3289	18.1865	16.2631	17.493	18.2927	17.1762	21.5043	21.4299	21.6854	21.2401	21.6975	21.3234
Q3UVG3	Fam91a1	Protein FAM91A1			0.197795	0.394064	0.465912	0.199048	17.8688	16.7565	17.0525	16.3628	17.7544	18.7428	21.1356	21.4447	21.6941	21.5497	21.5193	21.8025
P18608	Hmgn1	Non-histone chromosomal protein HMG-14			0.181919	0.393796	0.0759777	0.192355	17.0939	19.1451	17.6251	17.3329	19.2191	18.4936	18.3228	18.912	17.4226	18.78	16.9184	19.5361
A6H6E9	Ttc23l	Tetratricopeptide repeat protein 23-like			0.153166	0.393637	0.689265	-0.0918433	17.8209	18.5906	15.6161	17.0961	18.3288	17.7834	22.7506	22.6975	22.8757	22.6302	22.6848	22.7334
P21460	Cst3	Cystatin-C			0.130552	0.393377	1.36179	0.325831	17.5792	19.0596	19.1136	20.7339	18.8786	17.32	20.5165	20.8841	20.6324	21.0433	20.9521	21.0151
P58252	Eef2	Elongation factor 2			0.333356	0.392456	2.04288	0.141091	24.5206	23.5893	24.1918	24.6457	23.7338	25.0995	29.5551	29.6386	29.5948	29.7093	29.7694	29.733
Q9Z2D0	Mtmr9	Myotubularin-related protein 9			0.264698	0.392019	1.28589	-0.151246	18.1682	18.0129	17.7818	17.3607	18.4069	19.3713	25.2147	25.3206	25.1885	25.0348	25.0735	25.1617
O09174	Amacr	Alpha-methylacyl-CoA racemase			0.140555	0.391363	1.46045	-0.291014	17.2949	18.9723	15.9769	16.9425	17.6254	18.8502	21.7576	21.4918	21.6457	21.2463	21.4222	21.3535
Q3UMR0;Q3UMR0-2;Q3UMR0-3	Ankrd27	Ankyrin repeat domain-containing protein 27			0.457243	0.390155	0.310896	0.252854	18.6158	19.4812	18.4427	19.5944	19.0896	19.0261	20.6007	19.5979	20.565	20.5282	20.4147	20.5793
Q505F5	Lrrc47	Leucine-rich repeat-containing protein 47			0.512382	0.390027	0.0363588	-0.00509771	21.7147	20.818	21.3962	21.8517	21.2919	21.9553	25.4325	25.4985	25.5405	25.4143	25.5246	25.5172
Q6ZWM4	Lsm8	U6 snRNA-associated Sm-like protein LSm8			0.16837	0.389877	1.33414	0.127881	17.9527	16.266	18.3252	16.7251	18.705	18.2835	23.6231	23.6591	23.5633	23.7076	23.8132	23.7084
O35516;O35516-2	Notch2	Neurogenic locus notch homolog protein 2			0.164224	0.388682	0.457574	0.0906448	16.1794	16.9023	19.1305	17.8254	17.8945	17.6583	18.4299	18.6375	18.638	18.6929	18.7238	18.5606
P46412	Gpx3	Glutathione peroxidase 3			0.563724	0.388588	0.0582883	0.0256513	18.1436	18.2178	17.2883	18.2039	18.2022	18.4094	22.2216	22.6749	22.6161	22.4219	22.5917	22.576
Q9R0Q4	Morf4l2	Mortality factor 4-like protein 2			0.885995	0.388299	1.60413	0.47431	25.4923	26.0545	25.7056	25.9944	26.3813	26.0416	24.7639	25.1424	25.0297	25.4501	25.5859	25.3229
Q5SW19	Cluh	Clustered mitochondria protein homolog			0.109125	0.387713	0.446288	-0.0878868	19.7181	17.7048	20.7375	20.7885	17.927	20.6081	23.3073	23.0504	23.1018	23.0957	23.0018	23.0984
Q3UHH8;Q3UHH8-2	Gxylt1	Glucoside xylosyltransferase 1			0.321095	0.387161	0.496027	-0.189302	17.3232	17.9015	17.0457	17.399	18.6614	17.3716	20.3478	19.9207	19.9309	19.7018	19.9922	19.9375
Q923B1	Dbr1	Lariat debranching enzyme			0.224489	0.387119	0.440856	0.0726287	16.4584	18.0912	18.7103	18.0609	18.1192	18.2411	23.2669	23.2591	23.2026	23.4448	23.2158	23.2858
P83877	Txnl4a	Thioredoxin-like protein 4A			0.218198	0.386711	0.129263	0.0258115	17.9462	16.9494	18.1004	18.5928	18.6864	16.877	22.6948	22.4768	22.5642	22.6601	22.5345	22.6185
Q3U8K7;Q3U8K7-3;Q3U8K7-5	Kmt5b	Histone-lysine N-methyltransferase KMT5B			0.628557	0.386241	0.191878	0.277753	21.6117	22.0173	21.8832	21.876	22.7078	22.0871	17.5775	18.8767	19.0359	18.8437	18.2112	19.2685
Q6NZL6	Tonsl	Tonsoku-like protein			0.749641	0.385943	0.294497	0.507194	21.6583	21.9859	21.6891	21.9808	22.5867	21.9235	21.911	19.9048	21.9803	22.0618	21.536	21.7199
Q61221;Q61221-2	Hif1a	Hypoxia-inducible factor 1-alpha		+	0.228054	0.38585	1.78912	-1.30715	19.041	21.2326	20.2831	20.2459	20.5639	20.9045	19.6932	19.6146	18.9134	18.4855	17.746	18.0682
Q80UY1	Carnmt1	Carnosine N-methyltransferase			0.574475	0.385726	0.546892	0.0747992	19.726	19.1226	19.5708	20.2832	19.4603	19.8331	24.3422	24.3865	24.3613	24.3282	24.5308	24.4553
Q9CXV1	Sdhd	Succinate dehydrogenase [ubiquinone] cytochrome b small subunit, mitochondrial			0.203687	0.385611	0.120212	-0.0526454	17.174	18.94	17.5596	18.4292	17.3507	19.0506	20.5229	20.568	20.5773	20.2211	20.7707	20.5185
Q8BJ90	Znf771	Zinc finger protein 771			0.501879	0.385298	0.304252	-0.173958	19.9461	20.2842	19.3668	19.8486	20.4857	20.4186	18.8358	18.8984	19.1993	18.6015	19.2117	18.5985
Q3U1N2;Q3U1N2-2	Srebf2	Sterol regulatory element-binding protein 2			0.482123	0.385292	0.475202	0.354494	20.1261	19.841	19.4903	20.4243	19.6209	20.5681	19.1877	18.1236	18.7804	19.0149	19.2277	18.9126
Q7TPH6;Q7TPH6-2	Mycbp2	E3 ubiquitin-protein ligase MYCBP2			0.208006	0.384996	0.792104	-0.165529	19.1644	18.9135	17.0252	18.9546	19.0273	18.2761	22.4169	22.182	22.4586	22.1291	22.1595	22.2722
V9GX76;V9GXM4	Myo6	Unconventional myosin-6			0.364312	0.384422	0.839931	-1.09519	17.3054	17.6053	17.255	18.248	16.9212	18.1498	18.368	18.7796	20.1215	17.6277	18.5739	17.782
Q922R1	Phaf1	Phagosome assembly factor 1			0.363144	0.384207	1.00821	-0.576992	17.0729	16.9094	18.105	17.4657	18.212	17.5622	21.1662	20.5113	20.7475	19.8874	20.2706	20.536
P25799	Nfkb1	Nuclear factor NF-kappa-B p105 subunit			0.328221	0.383218	1.0519	0.62042	16.4453	17.4601	18.0458	17.8269	17.793	17.481	20.6517	20.751	21.3335	21.3356	21.3747	21.8871
P35922-3	Fmr1	Isoform 3 of Synaptic functional regulator FMR1			1.15767	0.38281	0.172196	0.0444736	22.7138	22.5308	23.0151	23.1058	23.2609	23.0415	23.2927	23.3511	23.5854	23.3817	23.5172	23.4636
Q80VP1;Q80VP1-2	Epn1	Epsin-1			0.284535	0.382778	0.2001	0.0664336	18.0412	17.7408	16.9686	17.5971	18.8397	17.4621	21.3722	21.0234	21.0628	21.0942	21.2528	21.3107
Q91WS0	Cisd1	CDGSH iron-sulfur domain-containing protein 1			1.60614	0.382671	2.16153	0.168282	19.6992	19.8069	19.5319	20.0041	20.2094	19.9725	24.0312	24.0849	24.1104	24.2767	24.1991	24.2555
Q8CCJ3;Q8CCJ3-1	Ufl1	E3 UFM1-protein ligase 1			0.604528	0.382549	0.0651931	-0.010039	21.0639	20.4761	21.4005	21.3306	21.2323	21.5253	23.0975	23.1174	23.0127	23.0916	23.124	22.982
Q9CQR6	Ppp6c	Serine/threonine-protein phosphatase 6 catalytic subunit			0.087367	0.381545	1.51526	-0.0919056	15.7536	19.4332	19.5855	19.8047	19.2762	16.8361	24.5104	24.4522	24.5407	24.3902	24.4266	24.4107
O08740	Polr2j	DNA-directed RNA polymerase II subunit RPB11			0.163376	0.381418	0.471249	0.12718	16.4523	18.5509	18.731	18.6597	18.8892	17.3295	23.7246	24.0785	24.0176	24.1452	24.0547	24.0024
Q0P678-2	Zc3h18	Isoform 2 of Zinc finger CCCH domain-containing protein 18		+	0.922108	0.38072	1.56491	0.499758	22.3676	22.994	22.8195	23.0106	23.162	23.1507	19.8418	20.2619	19.979	20.6077	20.3687	20.6055
Q9Z0Z7	Klf5	Krueppel-like factor 5			1.2298	0.379661	0.543379	-0.617421	23.3684	23.6956	23.4107	23.9623	23.6669	23.9844	22.5394	24.0013	23.6913	22.5488	23.2591	22.5719
Q9QYS9	Qki	Protein quaking			1.10856	0.379419	0.408102	0.0525246	23.9885	24.3531	24.0386	24.6112	24.2793	24.628	24.5145	24.6022	24.4283	24.5759	24.5999	24.5267
Q922Q1	Mtarc2	Mitochondrial amidoxime reducing component 2			0.170158	0.379237	0.916867	0.18483	17.4509	18.557	16.0242	17.4441	17.1867	18.5391	21.403	21.1397	21.1909	21.335	21.4974	21.4557
Q9R0M4	Podxl	Podocalyxin			0.116709	0.379149	0.316018	0.100971	18.3264	18.6968	18.3482	21.1342	18.1167	17.258	23.1201	23.5281	23.426	23.3843	23.5413	23.4515
Q9CQZ6	Ndufb3	NADH dehydrogenase [ubiquinone] 1 beta subcomplex subunit 3			0.176736	0.37869	0.804542	0.135571	16.7845	19.0214	16.4321	17.9158	17.7108	17.7475	22.2438	22.4601	22.3689	22.5737	22.4924	22.4135
Q91Y86	Mapk8	Mitogen-activated protein kinase 8			0.0589364	0.378556	0.269102	-0.0933456	22.8366	18.4888	18.7158	23.7757	18.1883	19.2129	22.762	23.0009	22.5298	22.6213	22.7177	22.6736
Q8VE38;Q8VE38-2	Oxnad1	Oxidoreductase NAD-binding domain-containing protein 1			0.249142	0.37834	0.423007	-0.10582	17.709	17.8079	18.5939	17.4163	19.2337	18.5959	20.1787	19.976	19.9959	20.0202	20.0383	19.7746
P29351;P29351-2	Ptpn6	Tyrosine-protein phosphatase non-receptor type 6			0.192431	0.378073	0.712916	0.0526683	19.3911	17.4612	18.9908	19.2486	18.0801	19.6487	22.3734	22.3384	22.4237	22.3942	22.4732	22.4262
A0A0N4SUT9;Q3U109;Q80XK2	Brpf1	Peregrin			0.277616	0.377634	0.0813437	-0.163071	21.4936	22.7447	22.2454	21.7442	23.0985	22.7738	17.9861	18.6288	19.8923	19.096	17.8054	19.1167
A2AFQ2;Q99N15	Hsd17b10	3-hydroxyacyl-CoA dehydrogenase type-2			0.22003	0.37727	0.311282	-0.0579643	19.3752	18.1393	19.9355	20.2494	18.8439	19.4886	24.3287	24.4546	24.324	24.4287	24.2137	24.2911
Q04891	Sox13	Transcription factor SOX-13			0.675144	0.376123	0.555975	-0.595386	18.1305	18.2071	18.4101	18.4553	18.3238	19.097	18.2328	18.3177	18.8726	18.1254	18.4696	17.042
P83887	Tubg1	Tubulin gamma-1 chain			0.360457	0.375283	0.0750013	-0.0117957	17.7414	16.9574	17.882	18.5054	17.8108	17.3904	23.7008	23.8126	23.8714	23.8204	23.7398	23.7892
Q8CC27-4	Cacnb2	Isoform 4 of Voltage-dependent L-type calcium channel subunit beta-2			0.354744	0.375107	0.559161	-0.606604	17.1714	18.652	17.8743	18.0743	18.4176	18.3312	19.0417	18.9866	18.7127	17.7385	19.2403	17.9424
Q9CWK8	Snx2	Sorting nexin-2			0.0654376	0.374889	0.987915	-0.0562719	21.7272	18.3329	17.2163	17.9043	18.1048	22.392	24.8831	24.8873	24.87	24.7877	24.8747	24.8091
Q9CQ28;Q9CQ28-2	Dph6	Diphthine--ammonia ligase			0.144083	0.374542	0.586016	0.0871633	16.2395	17.8523	18.2272	16.7655	19.2619	17.4153	22.1485	22.3726	22.2724	22.3408	22.38	22.3342
Q8BYC6	Taok3	Serine/threonine-protein kinase TAO3			0.103926	0.374047	0.867716	0.55837	16.496	18.7936	16.6395	17.4727	19.6188	15.9597	19.1563	19.9817	19.7868	19.8876	20.258	20.4542
Q9R020	Zranb2	Zinc finger Ran-binding domain-containing protein 2			0.304045	0.374024	0.313324	-0.122061	25.2082	25.9426	25.4323	25.1516	26.7107	25.8428	23.3884	23.6722	23.6748	23.4397	23.6856	23.244
B1ASA5	Zfp362	Zinc finger protein 362			0.991515	0.373515	1.12384	-1.08408	19.1732	18.9769	19.4917	19.6838	19.4009	19.6776	20.3153	18.867	19.2767	18.1834	18.6667	18.3566
Q8CCG4	Dppa4	Developmental pluripotency-associated protein 4			0.369185	0.372616	0.201827	-0.0931625	25.8734	26.1586	25.5992	25.9878	27.0172	25.744	26.667	26.246	26.2	26.4448	26.1056	26.283
Q497V5-2	Srbd1	Isoform 2 of S1 RNA-binding domain-containing protein 1			1.55227	0.372416	0.254315	0.0677293	16.7744	16.5577	16.3997	16.9808	16.9114	16.9569	16.7723	16.8163	16.9326	17.0681	16.9148	16.7415
Q91Z58		Uncharacterized protein C6orf132 homolog			0.448869	0.370419	0.715015	0.430515	19.3999	20.5197	20.1601	20.65	20.2126	20.3283	20.0368	20.9159	20.7641	21.0396	21.0575	20.9113
D3Z7Q2	Smim20	Small integral membrane protein 20			0.375831	0.370251	0.537211	-0.217005	17.585	18.129	17.0469	18.2536	18.201	17.4171	22.3487	21.8715	22.1596	22.1215	21.8657	21.7417
Q09143	Slc7a1	High affinity cationic amino acid transporter 1			0.824525	0.370164	0.538709	-0.120146	17.6462	17.6006	17.6352	17.6879	18.3918	17.9128	23.6586	23.3598	23.4158	23.3054	23.4264	23.3419
Q78IK4	Apool	MICOS complex subunit Mic27			0.856295	0.369802	0.03336	0.007061	17.3239	17.2016	17.2418	17.8643	17.7787	17.2337	23.0559	23.2689	23.1567	23.0953	23.2113	23.1961
A2AKG8	Focad	Focadhesin			0.221409	0.369758	0.12549	-0.261172	16.3081	17.3848	18.2729	17.0589	17.9416	18.0746	19.2517	17.947	16.7035	17.3168	17.9693	17.8326
P59242-2	Cgn	Isoform 2 of Cingulin			0.259193	0.369754	0.309213	-0.1786	18.0626	19.3589	17.514	18.3805	18.8808	18.7835	23.1483	22.8172	22.7305	22.8409	22.9867	22.3325
Q3TWF6	Wdr70	WD repeat-containing protein 70			1.50441	0.369714	0.739295	-0.181882	22.8848	22.7948	22.8744	23.3454	23.3162	23.0016	23.9273	23.8864	24.1198	23.6305	23.8323	23.925
D3YY55;E9Q317	Sap18	Histone deacetylase complex subunit SAP18			0.711348	0.369532	0.0360635	-0.0344861	20.9656	21.5924	20.8588	21.4489	21.6341	21.4423	19.2005	18.9955	19.7991	19.6823	18.9343	19.275
E9PZJ8	Ascc3	Activating signal cointegrator 1 complex subunit 3			0.086725	0.369455	0.00496904	-0.000960032	21.6516	18.1047	19.6764	20.9996	17.9828	21.5585	21.8999	22.0028	21.8298	21.958	21.9378	21.8338
Q61189	Clns1a	Methylosome subunit pICln			0.131606	0.369286	0.0776174	0.0149657	16.8091	18.2914	18.5723	17.8458	19.9403	16.9946	25.4834	25.3625	25.3767	25.5288	25.3379	25.4009
Q9QZH6	Ecsit	Evolutionarily conserved signaling intermediate in Toll pathway, mitochondrial			0.172786	0.369183	0.0315928	0.0123685	16.2625	18.0668	18.4377	18.35	18.4647	17.0599	20.9401	20.6632	20.5806	20.8638	20.6055	20.7518
P61971	Nutf2	Nuclear transport factor 2			0.139437	0.368478	0.0248568	0.00178019	16.5035	19.4441	17.1332	18.2507	18.6334	17.3021	27.4602	27.4313	27.4236	27.4505	27.4706	27.3993
Q9DBG5	Plin3	Perilipin-3			0.640563	0.368389	0.110051	0.010746	18.0462	17.746	18.4115	18.1553	18.755	18.3985	24.7177	24.8297	24.7528	24.8016	24.7603	24.7706
D3Z6H8;P0DMN7	Amd1;Amd2	S-adenosylmethionine decarboxylase proenzyme 2		+	0.197397	0.368305	1.83146	0.832422	17.2313	18.8725	16.6377	17.9552	17.4939	18.3973	21.3902	22.0875	21.7577	22.5759	22.5405	22.6162
Q64735;Q64735-2	Cr1l	Complement component receptor 1-like protein			0.27291	0.367865	1.10741	0.376612	17.7465	18.1802	16.7613	17.8171	18.5686	17.4059	19.7129	20.1186	20.1831	20.3209	20.5066	20.317
Q9CWV6	Prkrip1	PRKR-interacting protein 1			1.00468	0.367533	0.0847051	-0.0489477	21.1098	21.0796	21.1848	21.2015	21.4892	21.7861	21.4862	21.7155	21.9923	21.8987	21.4117	21.7368
A2ALU4	Shroom2	Protein Shroom2			0.761024	0.367232	0.897544	0.145721	23.3612	23.6668	23.4047	23.8657	24.181	23.4877	23.0019	23.1069	22.8648	23.1078	23.1941	23.1087
Q8VD76	Gtf2h3	General transcription factor IIH subunit 3			0.157627	0.36714	0.0484841	-0.0528901	17.9054	16.7443	18.9548	18.7308	18.9248	17.0503	22.6937	23.2748	21.9831	22.6112	22.5614	22.6204
Q5FWH3	Grhl3	Grainyhead-like protein 3 homolog			0.965624	0.366822	0.925992	0.626426	21.627	21.9263	22.0284	22.4893	22.0993	22.0936	18.7991	19.6154	19.7969	20.1473	19.888	20.0554
Q9Z321	Top3b	DNA topoisomerase 3-beta-1			0.922488	0.36662	0.0958421	0.0117982	21.657	21.4399	21.5972	21.7225	22.2769	21.7947	22.7991	22.7858	22.7768	22.7119	22.8429	22.8422
Q9ESP1	Sdf2l1	Stromal cell-derived factor 2-like protein 1			0.265672	0.366614	0.0739616	-0.0235856	18.047	17.6206	18.0829	17.5389	18.0001	19.3113	23.3477	23.6628	23.5801	23.4547	23.6267	23.4383
Q9D6L8	Ppil3	Peptidyl-prolyl cis-trans isomerase-like 3			0.463702	0.36657	0.35178	0.0383981	22.4191	21.5369	21.8562	22.3375	22.6744	21.8999	23.4534	23.4331	23.3605	23.3842	23.4779	23.5001
Q99MY8	Ash1l	Histone-lysine N-methyltransferase ASH1L			0.552913	0.366096	0.49041	-0.518304	20.0661	20.7172	20.1498	20.2924	21.0161	20.7229	19.0278	19.978	18.9716	19.0178	18.1703	19.2344
Q8VHL1	Setd7	Histone-lysine N-methyltransferase SETD7			0.265499	0.365507	1.03555	-0.213093	17.9575	18.9485	17.5064	17.8225	18.7179	18.9685	21.1067	21.3889	21.2704	20.9799	21.0025	21.1443
Q9DBL1	Acadsb	Short/branched chain specific acyl-CoA dehydrogenase, mitochondrial			0.232912	0.363745	0.082696	-0.0194791	16.1241	17.6024	17.7797	17.7377	17.9493	16.9104	20.4566	20.6881	20.6013	20.6481	20.5605	20.479
Q5DU02	Usp22	Ubiquitin carboxyl-terminal hydrolase 22			0.138267	0.362832	0.0797871	0.0476462	15.5074	18.0298	17.762	17.0115	18.5542	16.8219	19.3888	19.9829	19.5454	19.9046	19.5256	19.6299
O35242	Nsmaf	Protein FAN			0.2007	0.362778	0.0641198	-0.0494563	16.9024	19.1958	18.4451	18.6786	18.7491	18.2039	19.5718	20.4487	20.0155	19.7862	20.0287	20.0728
Q6PHQ8	Naa35	N-alpha-acetyltransferase 35, NatC auxiliary subunit			0.391559	0.362396	0.0971861	-0.0193799	21.4219	22.4242	21.2061	21.9165	22.261	21.962	23.3644	23.4476	23.5278	23.4637	23.4963	23.3217
A0A571BFB2	Fbrsl1	Fibrosin-like 1		+	2.25085	0.362389	2.07985	1.9335	23.5623	23.7666	23.7173	23.9967	24.0499	24.0867	18.3756	19.5578	19.2536	20.658	21.0477	21.2819
P70324;P70324-2	Tbx3	T-box transcription factor TBX3			0.147977	0.362359	0.00166429	-0.00226784	18.1289	20.3572	19.8944	18.7877	20.8933	19.7865	16.9812	18.0967	17.9103	17.8258	17.1134	18.0422
Q8C1Y8	Ccz1	Vacuolar fusion protein CCZ1 homolog			0.152701	0.362296	0.575432	-0.152084	18.1331	17.5681	17.7898	17.6489	17.0318	19.897	21.9921	22.0307	21.6703	21.6911	21.7599	21.7858
P48025	Syk	Tyrosine-protein kinase SYK			0.241557	0.362008	0.195747	0.0681941	17.2053	16.8946	17.8484	16.6559	18.3568	18.0216	19.9644	19.8095	19.6946	20.0724	19.6968	19.9039
Q8JZU2	Slc25a1	Tricarboxylate transport protein, mitochondrial			0.439947	0.361424	0.878232	-0.143384	17.8179	18.3447	17.5684	17.7395	18.4819	18.5939	22.8081	22.6189	22.5897	22.5566	22.567	22.4629
Q8R409	Hexim1	Protein HEXIM1			0.809215	0.360756	0.195829	0.0364863	23.3161	23.929	23.742	23.8475	24.1871	24.0347	21.2159	21.4559	21.3152	21.3782	21.3326	21.3855
Q91VE6;Q91VE6-2	Nifk	MKI67 FHA domain-interacting nucleolar phosphoprotein			0.785526	0.35999	0.0801124	0.0187352	28.0748	27.632	27.9004	28.3891	27.8938	28.4043	26.7227	26.8981	26.9153	26.9338	26.7556	26.9029
Q9DBH0	Wwp2	NEDD4-like E3 ubiquitin-protein ligase WWP2			0.575454	0.359528	0.162113	0.0233523	21.955	22.6949	22.1209	22.3192	22.888	22.6422	22.4815	22.555	22.6272	22.6373	22.5772	22.5192
Q9JHE7	Tssc4	Protein TSSC4			0.266952	0.358509	0.76932	0.250032	17.0522	18.1903	17.8322	17.2989	18.7462	18.1052	21.1832	20.8307	21.2995	21.4483	21.3392	21.276
Q80XU3	Nucks1	Nuclear ubiquitous casein and cyclin-dependent kinase substrate 1			0.33512	0.3581	0.331591	-0.649047	18.6215	19.5497	18.4948	18.8682	19.8155	19.0566	18.0133	18.9635	18.4652	16.8345	19.3198	17.3406
P70419	Galnt3	Polypeptide N-acetylgalactosaminyltransferase 3			0.380903	0.357575	0.00473135	-0.00381533	17.0723	17.5648	18.4156	18.1231	17.9905	18.0118	20.8886	20.8877	20.5968	21.0453	21.02	20.2963
Q99JT9	Adi1	1,2-dihydroxy-3-keto-5-methylthiopentene dioxygenase			0.137327	0.356821	0.083801	0.0166664	19.1779	16.5588	16.4883	17.504	17.2936	18.4978	24.5374	24.3129	24.4693	24.5	24.4489	24.4207
P18911;P18911-2;P18911-3	Rarg	Retinoic acid receptor gamma			1.05641	0.355855	1.04416	0.852783	21.4759	21.0898	21.5895	21.7506	21.6555	21.8167	19.1904	20.4521	19.7693	20.8437	20.6914	20.435
Q9WVH4	Foxo3	Forkhead box protein O3			0.370815	0.355574	0.0479915	-0.0226917	18.4838	18.0467	17.4207	18.4856	18.6926	17.8397	20.1001	20.6103	20.2482	20.215	20.4072	20.2684
Q8C0J2;Q8C0J2-2;Q8C0J2-3;Q8C0J2-4;Q8C0J2-5	Atg16l1	Autophagy-related protein 16-1			0.137638	0.354949	0.907994	-0.189437	17.4051	16.1418	19.0009	17.0593	17.8568	18.6966	21.7951	21.5043	21.5095	21.3824	21.4233	21.4349
B8ZXI1	Qtrt2	Queuine tRNA-ribosyltransferase accessory subunit 2			0.149356	0.354472	0.666804	-0.391959	18.3277	16.9344	17.8363	16.4984	19.0087	18.6549	21.4137	21.3548	21.2691	20.6158	20.7735	21.4724
Q8R080	Gtse1	G2 and S phase-expressed protein 1			0.622378	0.35433	1.72016	0.362722	23.7846	24.4307	24.1908	24.1503	24.7194	24.5994	23.9101	24.232	24.1045	24.4082	24.4621	24.4645
Q6P7W0	Senp6	Sentrin-specific protease 6			0.34549	0.353407	0.204361	-0.603158	20.5743	21.4983	20.9314	20.7874	21.9222	21.3545	20.4941	20.7176	20.7834	17.8249	21.5277	20.833
Q9Z0N2	Eif2s3y	Eukaryotic translation initiation factor 2 subunit 3, Y-linked			0.0999247	0.353064	0.0420873	0.0135886	19.6094	16.6901	20.3188	20.1682	18.0778	19.4315	23.3107	23.6613	23.516	23.5908	23.4872	23.4508
Q9WU84	Ccs	Copper chaperone for superoxide dismutase			0.174161	0.351957	1.0859	-0.280135	16.658	17.8514	16.8981	17.0191	18.8156	16.6286	23.0751	23.1619	23.1876	22.6507	23.0525	22.881
Q8K2A4	Zfp87	Zinc finger protein 87			0.561035	0.35154	0.0647185	-0.184535	18.6792	18.343	18.0444	19.0182	18.7933	18.3098	17.2766	19.7152	19.6737	19.1478	17.5555	19.4086
Q6PA06	Atl2	Atlastin-2			0.416908	0.351497	0.886293	0.0813262	20.3396	21.0528	20.3938	21.4682	20.5278	20.8447	24.1861	24.0584	24.103	24.2301	24.159	24.2024
Q5U458	Dnajc11	DnaJ homolog subfamily C member 11			0.146562	0.351229	1.29805	-0.185243	19.325	16.8002	16.9095	18.4048	18.3313	17.3523	23.6659	23.4488	23.6118	23.4055	23.3609	23.4044
Q5BLK4	Tut7	Terminal uridylyltransferase 7			0.149564	0.348583	0.542138	-0.22358	17.1001	18.4309	16.636	18.6807	16.4131	18.1189	21.733	22.2056	21.848	21.4785	21.834	21.8035
Q9JL62	Gltp	Glycolipid transfer protein			0.179011	0.348419	0.911414	0.123931	16.4272	18.7738	17.1814	17.815	18.261	17.3517	19.189	19.337	19.1302	19.3352	19.3727	19.3202
Q8BQ47	Cnpy4	Protein canopy homolog 4			0.159517	0.348231	0.427134	-0.141638	18.0881	18.9775	17.3909	18.2614	19.7764	17.4634	22.3704	22.7296	22.3224	22.4248	22.3519	22.2208
Q8BJU0;Q8BJU0-2	Sgta	Small glutamine-rich tetratricopeptide repeat-containing protein alpha			0.367927	0.348049	1.1716	-0.0480366	17.1336	18.09	18.1175	18.583	17.8784	17.9238	25.2515	25.2682	25.2677	25.2311	25.2346	25.1775
Q9CS42	Prps2	Ribose-phosphate pyrophosphokinase 2			0.229913	0.347709	0.457076	-0.0923456	17.9773	18.0126	18.8692	17.6366	18.9032	19.3624	25.4047	25.1408	25.2754	25.2489	25.1033	25.1915
O88621	Foxh1	Forkhead box protein H1			0.251519	0.34764	0.6296	1.86616	24.4258	23.0717	24.0207	24.9129	23.6722	23.976	18.2232	19.0734	18.3646	23.022	19.3629	18.8748
Q9ERR8	Znf319	Zinc finger protein 319			0.871734	0.347585	0.353647	0.388311	19.3429	19.9773	19.7113	20.0052	19.9952	20.0738	18.0149	17.6389	18.4133	18.85	17.616	18.7659
Q0P523	Cib3	Calcium and integrin-binding family member 3			0.854626	0.347523	0.175274	0.564056	23.2547	23.5726	23.4423	23.4469	23.987	23.8782	21.5184	21.6714	18.8356	22.1311	21.945	19.6415
P18242	Ctsd	Cathepsin D			0.279937	0.347253	0.287444	0.116161	18.288	18.1079	16.9368	18.6185	17.716	18.0399	25.9264	26.3894	26.1364	26.093	26.4127	26.295
Q6PD03	Ppp2r5a	Serine/threonine-protein phosphatase 2A 56 kDa regulatory subunit alpha isoform			0.352019	0.347211	1.10754	0.307525	16.8157	17.5752	16.1775	17.1626	17.3381	17.1093	20.518	20.5161	20.1949	20.5889	20.7164	20.8463
Q9JKK1;Q9JKK1-2	Stx6	Syntaxin-6			0.101908	0.347044	0.0802392	-0.06858	16.6556	15.3145	18.8046	16.7035	16.4824	18.63	21.4038	22.2434	22.3158	22.0636	21.8274	21.8663
P63158	Hmgb1	High mobility group protein B1			0.460394	0.346805	0.25284	-0.041261	22.4056	21.5756	22.1146	22.6585	22.524	21.9536	27.1828	27.042	27.0769	27.1417	26.9722	27.064
B2RXC1	Trappc11	Trafficking protein particle complex subunit 11			0.534341	0.346666	0.292377	-0.0940692	17.7364	17.6636	17.847	18.6512	17.8915	17.7443	22.0152	22.4187	22.1967	22.2245	22.0268	22.097
Q8CFT2;Q8CFT2-2	Setd1b	Histone-lysine N-methyltransferase SETD1B			0.308208	0.345828	0.168103	0.246758	20.4572	21.3798	21.1521	20.6914	21.9493	21.3858	19.7154	18.1304	18.1919	19.2743	18.5988	18.9048
Q3TQQ9;Q3TQQ9-2;Q3TQQ9-3		Uncharacterized protein C1orf112 homolog			0.235355	0.345644	1.04295	0.260958	17.8169	16.8952	17.9152	18.8009	17.6732	17.1901	20.7763	21.0507	21.1468	21.3215	21.188	21.2472
Q9DB42	Znf593	Zinc finger protein 593			0.814793	0.344769	0.368327	0.0839119	25.471	25.9402	25.6346	25.7762	26.2582	26.0457	24.0612	23.9896	24.1887	24.3144	24.0824	24.0944
P63168	Dynll1	Dynein light chain 1, cytoplasmic			0.209158	0.343889	0.111325	0.076842	18.6979	18.5874	17.5814	18.8753	19.4024	17.6207	22.5917	23.3993	22.94	23.2167	22.9133	23.0316
Q64327	Mea1	Male-enhanced antigen 1			0.156516	0.343781	0.81594	-0.287086	18.1542	17.4688	16.1531	17.1004	18.7512	16.9559	23.097	23.0276	22.9839	23.0433	22.7088	22.4951
Q91WC0	Setd3	Actin-histidine N-methyltransferase			0.17099	0.343713	0.169342	-0.0271333	18.8562	17.4858	19.0386	19.4984	17.6499	19.2634	21.9716	22.1398	22.0352	22.0087	22.0886	21.9679
Q9CX53	Gemin6	Gem-associated protein 6			0.216648	0.343611	0.917373	0.20604	17.5912	17.8849	19.2401	19.1021	18.7293	17.9157	21.9008	22.2545	22.0164	22.2399	22.2835	22.2664
A0A087WSP0;A0A1D5RLZ3;S4R1P5	Dst	Dystonin			0.202555	0.343481	0.0999745	-0.0958856	16.6701	17.8868	17.7962	16.881	17.8063	18.6964	19.9244	21.0434	20.2504	20.1365	20.4368	20.3572
Q9D7V2;Q9D7V2-2	Lysmd2	LysM and putative peptidoglycan-binding domain-containing protein 2			0.165469	0.34278	1.4801	-0.317186	16.3422	18.4742	18.3865	18.2498	18.5817	17.3997	21.2531	21.1525	21.2992	20.9158	21.0736	20.764
Q91ZF0	Dnajc24	DnaJ homolog subfamily C member 24			0.146285	0.342333	0.615119	-0.150484	17.2158	18.0379	18.1773	16.7362	18.1567	19.5651	22.5699	22.6764	22.6875	22.5725	22.6203	22.2894
P49962	Srp9	Signal recognition particle 9 kDa protein			0.309268	0.342319	0.224663	0.0347595	17.5197	18.495	17.2022	17.9149	18.5347	17.7943	25.0168	24.8888	25.0625	25.0326	24.9669	25.0729
A2RSY6	Trmt1l	TRMT1-like protein			0.780744	0.341785	0.0239295	-0.0117188	21.5621	21.9172	21.327	21.9367	22.1317	21.7634	21.7549	22.0853	21.7378	22.0843	21.7216	21.7369
Q6GV12	Kdsr	3-ketodihydrosphingosine reductase			0.21214	0.341413	1.20804	-0.361219	17.7174	16.3127	17.9157	18.3837	17.1965	17.3898	21.5325	21.5666	21.4151	21.1096	21.3886	20.9323
Q7TPR4	Actn1	Alpha-actinin-1			0.110511	0.341192	0.0346524	0.0087134	19.3878	18.2584	17.2358	16.7834	19.4375	19.6846	24.3067	24.5871	24.4596	24.4246	24.5099	24.445
P43276	H1-5	Histone H1.5			0.477267	0.341089	0.372084	-0.248607	32.3188	33.026	32.3877	32.5836	33.3151	32.857	29.4796	29.3593	29.746	29.666	28.797	29.3761
Q8CFX1	H6pd	GDH/6PGL endoplasmic bifunctional protein			0.619306	0.34107	0.137328	0.131356	17.9646	18.4009	18.4692	18.8373	18.7809	18.2397	17.5234	18.161	18.7303	18.1592	18.2966	18.3529
P48301	Tead2	Transcriptional enhancer factor TEF-4			0.790982	0.340759	0.596793	0.138997	18.5707	18.9222	19.1771	19.0513	19.3632	19.2777	18.8038	18.921	19.1252	19.1792	19.0438	19.044
Q9D6J3	Yju2	Splicing factor YJU2			1.52051	0.340176	0.0200155	-0.00713984	23.4514	23.3103	23.4347	23.8766	23.5611	23.7791	22.8494	23.1829	23.2203	23.0928	23.0908	23.0476
Q11136	Pepd	Xaa-Pro dipeptidase			0.166687	0.339823	0.00536916	-0.00148519	17.0917	17.258	17.4305	16.3421	18.9752	17.4823	24.0255	23.9509	24.0257	23.8494	24.1513	23.9969
B7ZNL9;F8VQE6	Tatdn2	TatD DNase domain-containing 2			0.503531	0.339186	0.364602	0.470373	21.6954	21.6223	21.5825	21.7518	22.5525	21.6135	19.0257	18.1573	19.1225	18.8795	20.1196	18.7176
Q99N84	Mrps18b	28S ribosomal protein S18b, mitochondrial			0.156955	0.339108	0.341372	0.250298	17.2858	18.1098	18.5297	18.5932	19.4018	16.9476	22.4908	23.3875	23.3985	23.3291	23.2819	23.4167
Q9Z2G6	Sel1l	Protein sel-1 homolog 1			0.285895	0.339054	1.56132	-0.331486	17.584	18.4221	17.3006	17.7455	18.7876	17.7908	19.627	19.8209	19.9284	19.4632	19.5321	19.3866
Q63934;Q63934-2	Pou4f2	POU domain, class 4, transcription factor 2			0.349237	0.338884	0.328126	0.496493	17.8039	17.9011	18.8163	18.9945	18.2506	18.2928	17.653	19.2804	19.2826	18.6272	19.505	19.5733
Q3UWW6	Gas2l3	GAS2-like protein 3			1.26816	0.338453	0.774088	0.760101	23.18	23.2856	22.8995	23.3922	23.433	23.5553	22.4005	21.0502	22.0589	22.897	22.2153	22.6776
Q9EQ06	Hsd17b11	Estradiol 17-beta-dehydrogenase 11			0.114919	0.338282	0.377736	0.104379	16.6351	18.5755	18.5285	17.5496	19.9564	17.248	22.2785	22.5642	22.5666	22.5571	22.6954	22.47
P00520;P00520-2;P00520-3;P00520-4	Abl1	Tyrosine-protein kinase ABL1			0.354004	0.337999	0.122996	0.0580692	19.3938	18.0653	19.0093	19.2431	19.0963	19.143	19.703	19.9525	20.0422	19.6925	20.166	20.0135
O89023	Tpp1	Tripeptidyl-peptidase 1			0.246502	0.337502	0.775328	-0.125849	17.5744	18.2047	17.1796	18.5653	18.3067	17.0992	23.2543	23.4611	23.3189	23.137	23.2835	23.2363
Q8VHT7	Gtf3a	Transcription factor IIIA			0.547311	0.337492	0.314288	-0.548643	17.5765	17.4603	18.1899	17.7975	18.1221	18.3195	19.1593	20.0919	19.8297	20.0282	17.8596	19.5472
A6P3E4;G3X8U9	Mapk8	Mitogen-activated protein kinase			0.238741	0.337365	0.840802	0.430394	16.6639	16.6514	18.1739	17.2754	17.9663	17.2597	20.0224	20.0455	20.0349	20.9395	20.2378	20.2167
P27601	Gna13	Guanine nucleotide-binding protein subunit alpha-13			0.415789	0.337158	0.060603	-0.0119508	17.185	17.3528	17.9925	17.8843	17.4108	18.2467	25.6465	25.6383	25.56	25.5781	25.7216	25.5092
Q9DBL7	Coasy	Bifunctional coenzyme A synthase			0.122269	0.336606	0.425511	-0.370654	16.0341	18.3478	18.5972	17.3346	19.1682	17.4861	21.8139	21.2147	21.7133	20.8003	21.8463	20.9833
A0A087WRL6;A2ARW8;A2AW67;A2BFG5	Gm14325;Gm14326;Gm14399	Predicted gene 14325			0.346041	0.336344	0.0198054	0.0324516	17.208	18.0829	16.7959	17.6095	17.9647	17.5216	19.2427	20.2947	20.1786	19.078	20.4441	20.2912
Q9JMK2	Csnk1e	Casein kinase I isoform epsilon			1.1028	0.336009	0.379707	0.25125	22.3462	22.4549	22.0271	22.492	22.7084	22.6358	21.5149	21.1524	21.7404	21.6425	22.1326	21.3864
Q5SVQ0;Q5SVQ0-2;Q5SVQ0-3;Q5SVQ0-4	Kat7	Histone acetyltransferase KAT7			2.03224	0.336008	0.675603	0.0565637	23.1314	22.9323	23.0872	23.4606	23.3648	23.3336	24.4551	24.5446	24.4229	24.5213	24.5185	24.5525
O55125	Nipsnap1	Protein NipSnap homolog 1			0.284319	0.335532	0.0748942	-0.0101153	18.5251	18.9197	19.1461	18.323	19.7064	19.5681	23.905	24.0125	24.0261	24.009	23.9164	23.9878
Q9D5D8	Cdyl2	Chromodomain Y-like protein 2			0.212513	0.335037	0.218025	0.360496	21.7863	23.0956	22.6486	21.9518	23.5768	23.007	19.5579	17.7063	18.9759	18.7129	19.7837	18.8251
A2CG49;A2CG49-2;A2CG49-7	Kalrn	Kalirin			0.13999	0.33464	0.0194166	-0.0104491	17.9279	17.5839	16.0743	17.2488	18.8179	16.5232	21.5728	22.0964	21.8146	21.9505	21.6314	21.8706
Q9D6T0	Nosip	Nitric oxide synthase-interacting protein			1.30046	0.334291	0.772415	0.154877	24.4112	24.1538	24.2973	24.7921	24.465	24.6081	24.2278	24.5254	24.3837	24.4781	24.5285	24.595
Q8JZQ9	Eif3b	Eukaryotic translation initiation factor 3 subunit B			0.234518	0.333878	0.681681	-0.208577	22.0432	20.8903	22.1662	22.7146	22.0029	21.3839	25.1461	24.8694	25.0443	24.5866	24.8999	24.9476
A0A2R8VHL8;A0A2R8VHP9;A0A2R8VI12;A0A2R8VI15;A0A2R8VI71;A0A2R8VI73;A0A2R8VKF0;A0A2R8VKN0;A0A2R8W6U6;Q3TT81	Pcbp2	Poly(rC)-binding protein 2 (Fragment)			0.174663	0.333354	0.714014	0.243141	17.2867	17.4071	19.0984	17.8676	19.1148	17.8098	22.1595	22.5762	22.4864	22.7974	22.4856	22.6685
Q9CQA5;Q9CQA5-2	Med4	Mediator of RNA polymerase II transcription subunit 4			0.147401	0.333078	0.795443	0.223372	19.0236	17.8505	17.6736	19.4084	17.0771	19.0613	20.0886	20.3604	20.5259	20.532	20.5174	20.5956
Q9Z1S5;Q9Z1S5-2	Septin3	Neuronal-specific septin-3			0.116153	0.332867	0.311392	0.226711	18.2722	17.6186	17.7472	17.3484	20.2492	17.0389	20.728	20.5517	20.0751	20.6929	21.0595	20.2825
A0A087WNZ7	Trip12	E3 ubiquitin-protein ligase TRIP12			0.791952	0.332836	0.357787	0.216376	20.71	21.1629	20.916	21.0459	21.5331	21.2084	18.3151	18.5924	17.9071	18.7925	18.2921	18.379
E9Q6W4	Znf296	Zinc finger protein 296			0.749113	0.332004	0.959285	0.735124	24.0223	24.6947	24.2439	24.5882	24.746	24.6227	19.7475	20.1747	19.2918	20.8477	19.9926	20.5791
Q9D968	Hcfc2	Host cell factor 2		+	0.19024	0.331683	1.34282	0.682217	18.8668	16.8701	18.5029	18.8504	17.9449	18.4395	18.5551	18.6882	18.0167	19.3178	18.9043	19.0845
Q6Y685	Tacc1	Transforming acidic coiled-coil-containing protein 1			0.129952	0.331256	0.92821	-0.14451	19.1744	18.9714	16.7832	19.1939	17.5622	19.1667	21.5128	21.2815	21.4083	21.3089	21.2103	21.2499
Q8BG60;Q8BG60-2	Txnip	Thioredoxin-interacting protein			0.219869	0.331047	0.560681	0.206395	16.6123	17.4303	18.09	17.8292	18.3367	16.9599	21.8692	22.011	21.6812	21.8511	22.3057	22.0237
O70475	Ugdh	UDP-glucose 6-dehydrogenase			0.484717	0.330849	0.324686	-0.0261695	27.1608	26.3248	26.8805	27.3561	26.7978	27.2048	21.9842	21.8804	21.9382	21.9019	21.8876	21.9348
Q9D4H2	Gcc1	GRIP and coiled-coil domain-containing protein 1			0.646252	0.330484	0.353595	-0.15591	24.7277	25.2616	24.9698	25.0307	25.625	25.2949	23.5066	23.3798	23.0664	22.9076	23.2561	23.3213
Q8VIJ8	Nprl3	GATOR complex protein NPRL3			0.228229	0.330257	0.249343	0.0619316	18.1788	18.1783	16.5169	18.1763	17.767	17.9214	19.7878	19.768	19.8594	19.7911	20.0546	19.7553
P30285	Cdk4	Cyclin-dependent kinase 4			0.453894	0.329924	0.46808	0.121326	17.5643	18.2477	18.6311	18.5078	18.4211	18.504	23.0402	23.3327	23.2128	23.2318	23.2552	23.4627
Q8BPM2;Q8BPM2-2	Map4k5	Mitogen-activated protein kinase kinase kinase kinase 5			0.235536	0.329255	0.0425457	0.00859896	20.1451	19.4883	19.6995	20.764	19.0928	20.4637	22.5284	22.6951	22.546	22.5103	22.6384	22.6466
P07724	Alb	Albumin			0.14759	0.328195	0.502278	0.407246	21.0572	22.9354	22.2635	21.2527	23.3649	22.6231	21.9107	22.9848	22.43	22.5239	23.1066	22.9166
Q61037;Q61037-2;Q61037-3;Q61037-4;Q61037-5;Q61037-6;Q61037-7	Tsc2	Tuberin			0.12079	0.328039	0.0642736	0.0443891	16.4646	16.7994	19.2197	17.9776	18.5617	16.9285	22.2009	21.6815	21.3824	21.8445	21.7895	21.764
Q8BTE5	Cebpzos	Protein CEBPZOS			0.408706	0.327923	0.938349	0.674607	16.9611	17.5797	17.9807	18.0358	17.9672	17.5023	20.1657	19.7866	19.0266	20.2814	20.3836	20.3377
P51912	Slc1a5	Neutral amino acid transporter B(0)			0.228542	0.327399	0.112895	-0.0966384	17.092	18.6861	17.2554	18.0853	18.3779	17.5525	21.8057	20.8796	21.6799	21.2385	21.5794	21.2574
P60824	Cirbp	Cold-inducible RNA-binding protein			1.17368	0.326857	0.156813	-0.0569674	21.3087	21.217	21.3128	21.8531	21.5365	21.4296	23.0537	23.3107	23.3086	22.9563	23.2565	23.2894
Q9CQX2	Cyb5b	Cytochrome b5 type B			0.384543	0.325743	0.608842	-0.098952	18.2001	17.3191	17.1279	17.6145	17.9474	18.0624	24.8332	24.7167	24.7578	24.7989	24.6115	24.6004
Q9D3U0	Pus10	tRNA pseudouridine synthase Pus10			0.290627	0.325617	0.260638	-0.0594387	17.1479	18.3799	17.2245	17.7363	18.3384	17.6544	23.0506	23.1682	22.9283	22.8925	22.9807	23.0956
P97931	Ung	Uracil-DNA glycosylase			1.23462	0.324961	1.36399	0.2223	20.9399	21.2284	21.3066	21.5358	21.3765	21.5375	23.3995	23.655	23.548	23.7696	23.7215	23.7782
Q3UCV8	Otulin	Ubiquitin thioesterase otulin			0.369065	0.323582	0.230355	-0.196867	17.5223	17.7213	16.9589	17.3319	17.5578	18.2836	20.2621	19.7269	20.2646	20.1293	19.323	20.2107
Q9ER67	Maged2	MAGE family member D2			0.162697	0.323174	0.586781	-0.187458	16.1684	17.553	18.5602	17.2036	17.9385	18.1091	21.2118	21.4994	21.431	21.3471	20.9725	21.26
Q8BGW5;Q8BGW5-2	Nabp1	SOSS complex subunit B2			1.41663	0.322828	0.0486291	0.0502529	21.4614	21.2513	21.3721	21.5657	21.8538	21.6338	18.8879	18.825	18.0918	18.8336	18.166	18.9558
P16045	Lgals1	Galectin-1			0.215688	0.321818	0.273556	0.0512956	17.2575	18.7116	17.8775	18.671	18.6678	17.4733	24.2843	24.4368	24.3179	24.2866	24.4892	24.417
Q8BUV8	Gpr107	Protein GPR107			0.189849	0.321559	0.234367	0.115372	18.1309	17.7492	18.6182	18.208	19.6336	17.6213	24.2046	23.6475	24.2073	24.0356	24.2136	24.1563
Q8R4I1	Atxn7	Ataxin-7			0.552985	0.32142	0.311613	-0.287055	20.7009	20.0494	20.5081	20.6926	21.0567	20.4734	18.3734	19.3944	18.944	18.9522	18.1691	18.7294
A2A653	Bptf	Bromodomain PHD finger transcription factor (Fragment)			0.594994	0.321016	0.333099	-1.10742	18.8245	19.1946	18.9849	19.3757	19.6672	18.9242	18.2168	20.4293	18.2418	15.7802	19.7832	18.0022
Q68EF0	Rab3ip	Rab-3A-interacting protein			0.151376	0.320789	0.695495	0.148891	17.1459	18.9369	16.8362	18.8321	17.664	17.3853	20.2896	20.5766	20.3435	20.6325	20.5326	20.4914
Q9CR24	Nudt8	Nucleoside diphosphate-linked moiety X motif 8			0.16552	0.320232	0.457239	-0.451899	17.9331	18.9141	17.0538	18.5439	17.3353	18.9824	19.9862	19.9021	20.015	18.6857	20.089	19.773
Q8R3I3	Cog6	Conserved oligomeric Golgi complex subunit 6			0.657726	0.32022	0.54344	0.268404	18.469	17.7072	18.1307	18.4323	18.4161	18.4191	20.1115	20.8469	20.5283	20.8006	20.8223	20.6692
Q9CRC9	Gnpda2	Glucosamine-6-phosphate isomerase 2			0.166125	0.319933	0.148431	0.0561822	16.3441	18.3465	18.1708	18.2777	18.287	17.2565	22.3667	22.7597	22.4626	22.6118	22.7036	22.4422
Q91WD5	Ndufs2	NADH dehydrogenase [ubiquinone] iron-sulfur protein 2, mitochondrial			0.206316	0.319926	0.037973	0.0098896	17.7791	17.3457	16.7967	16.6172	17.8659	18.3982	22.3427	22.4039	22.172	22.42	22.294	22.2343
Q91XA2	Golm1	Golgi membrane protein 1			0.244786	0.319371	0.631493	0.211825	17.5301	18.5733	18.8318	18.2985	18.3081	19.2867	20.7008	21.218	20.9125	21.1509	21.1876	21.1283
Q64520;Q64520-2	Guk1	Guanylate kinase			0.142862	0.319249	0.543581	-0.169047	17.7854	17.9945	18.013	17.7265	19.8681	17.1562	23.8387	23.9698	23.9408	23.8906	23.4847	23.8669
E9PXY8;F8VPX1	Usp7	Ubiquitin carboxyl-terminal hydrolase 7			0.204773	0.318736	0.0669891	0.0253944	17.777	17.7537	18.1794	19.3781	17.4866	17.8015	21.6415	21.328	21.4266	21.6241	21.3082	21.54
A2RTL5	Rsrc2	Arginine/serine-rich coiled-coil protein 2			0.413799	0.317735	0.529794	-0.129894	24.0486	24.7267	24.4645	24.2989	25.198	24.6962	23.6224	23.263	23.4309	23.3661	23.2673	23.2933
P18654	Rps6ka3	Ribosomal protein S6 kinase alpha-3			0.183839	0.317533	0.798789	-0.116289	17.5964	17.9672	17.2707	19.1646	17.1256	17.4966	22.9051	22.8544	22.9818	22.8833	22.6918	22.8173
Q3US17	Znf48	Zinc finger protein 48			1.59482	0.317035	0.173473	-0.368162	23.4797	23.6762	23.6444	23.7982	24.0333	23.9199	20.1708	18.5478	18.4282	19.746	17.7746	18.5218
P56183;P56183-3	Rrp1	Ribosomal RNA processing protein 1 homolog A			0.795438	0.316868	1.16806	-0.37948	26.3874	26.621	26.5989	26.5557	27.1383	26.8639	24.0275	23.7116	23.9579	23.4218	23.3805	23.7563
E9PVZ8;E9QAH1	Golgb1	Golgi autoantigen, golgin subfamily b, macrogolgin 1			0.391675	0.316758	1.02137	-0.307013	22.396	22.2399	22.3021	22.0128	23.1785	22.697	23.5959	23.8627	23.8893	23.659	23.4744	23.2935
Q9CZT6	Cmss1	Protein CMSS1			0.650193	0.316498	0.540117	-0.0786451	23.9099	23.2578	23.7278	24.1531	23.8208	23.8712	24.819	24.6079	24.6767	24.6445	24.5906	24.6326
O08756	Hsd17b10	3-hydroxyacyl-CoA dehydrogenase type-2			0.108902	0.316305	0.812874	-0.0523771	16.2548	18.6854	18.9387	17.123	18.515	19.1899	25.5007	25.4438	25.5113	25.4144	25.4091	25.4752
Q62315	Jarid2	Protein Jumonji		+	0.827373	0.316261	2.26901	0.59941	26.9227	27.4207	27.0647	27.2834	27.6202	27.4534	25.1348	25.229	25.185	25.8671	25.572	25.908
Q9QUR6	Prep	Prolyl endopeptidase			0.178875	0.316015	0.0694127	0.00983047	17.9541	17.0195	17.9453	17.292	17.4309	19.1441	23.8858	24.0293	23.9957	23.9613	24.0276	23.9513
Q9QYB5;Q9QYB5-2	Add3	Gamma-adducin			0.895188	0.314915	0.356079	0.200454	21.1561	21.3336	21.4123	21.337	21.8277	21.6819	21.3756	21.1348	20.7413	21.545	21.2601	21.0481
P70218	Map4k1	Mitogen-activated protein kinase kinase kinase kinase 1			0.141269	0.314763	0.0514089	0.0230331	16.6312	18.7915	16.7538	17.421	18.564	17.1357	19.5238	19.0994	19.2878	19.1896	19.5042	19.2864
Q8R0F6	Ilkap	Integrin-linked kinase-associated serine/threonine phosphatase 2C			0.116725	0.314274	0.140049	0.0345033	18.043	16.4528	18.2937	16.3348	18.8285	18.5691	22.1867	22.4554	22.3739	22.4271	22.2847	22.4076
Q8K4B2	Irak3	Interleukin-1 receptor-associated kinase 3			0.151576	0.314153	0.0316559	0.0535043	18.1177	19.1086	16.5012	18.3058	18.4206	17.9435	18.2356	19.5295	17.8291	18.7918	18.0898	18.8731
P54103	Dnajc2	DnaJ homolog subfamily C member 2			0.142486	0.313629	0.0176955	-0.00311661	22.4308	24.2961	23.1782	22.3959	24.2628	24.1872	24.2644	24.1947	24.358	24.2661	24.3304	24.2113
D3Z120;E0CZH3	Foxi3	Forkhead box I3			0.891878	0.313229	0.0220113	0.0375843	20.6512	20.8511	20.5411	20.9828	21.2359	20.7643	18.964	18.4685	19.6187	18.8643	19.9335	18.3661
Q8K2R5	Znf668	Zinc finger protein 668			2.06145	0.313196	0.102009	-0.0339502	21.4281	21.4813	21.6035	21.874	21.7411	21.8373	20.5238	20.6816	20.909	20.6879	20.5901	20.7345
P61222	Abce1	ATP-binding cassette sub-family E member 1			1.09573	0.313098	0.191274	0.0314407	20.9861	21.3248	21.3801	21.5021	21.6499	21.4783	24.4013	24.5775	24.4843	24.4887	24.593	24.4758
Q8VEG0	Ccdc71	Coiled-coil domain-containing protein 71			0.668386	0.312834	1.15482	0.27507	22.7844	23.1931	23.2107	23.0619	23.4758	23.589	20.303	20.5115	20.4459	20.565	20.8768	20.6437
Q9CQ13	Coprs	Coordinator of PRMT5 and differentiation stimulator			0.139856	0.312553	0.373469	-0.214073	16.6794	16.6829	18.4025	17.3224	18.6995	16.6806	19.2089	19.2797	19.2411	19.4159	19.08	18.5915
O08663	Metap2	Methionine aminopeptidase 2			0.274783	0.31223	0.916719	0.340634	20.6761	21.8238	20.5599	21.3382	21.6977	20.9607	24.3032	24.9017	24.6445	24.944	24.9726	24.9548
Q3UZ01	Rnpc3	RNA-binding region-containing protein 3			0.308033	0.312214	0.250326	0.65801	20.3483	19.8294	19.988	21.0418	19.7131	20.3475	19.6111	22.7517	22.696	22.2877	22.2215	22.5237
Q9CR64;Q9CR64-2	Tmem167a	Protein kish-A			0.186629	0.311939	0.291734	0.079237	16.7704	17.5043	16.2593	17.719	16.1049	17.646	20.2216	20.0785	19.9136	20.2258	20.2035	20.0222
Q9WV96	Timm10b	Mitochondrial import inner membrane translocase subunit Tim10 B			0.402181	0.311935	0.443124	-0.160705	17.3519	17.2296	17.6175	17.2947	18.3126	17.5275	21.2349	21.4148	21.4731	21.4286	21.2567	20.9555
P09528	Fth1	Ferritin heavy chain			0.0815789	0.31137	0.742974	0.677767	20.4451	18.3356	19.8481	21.3341	17.492	20.7368	22.7551	24.0654	23.7134	23.9263	24.4388	24.2021
Q9D0N7	Chaf1b	Chromatin assembly factor 1 subunit B			0.653966	0.310836	0.780262	0.132092	22.119	21.4423	21.785	22.1685	21.9138	22.1965	22.3689	22.36	22.3928	22.6328	22.3656	22.5196
P59997	Kdm2a	Lysine-specific demethylase 2A			0.457463	0.310623	0.787077	0.129594	24.373	24.8154	24.3494	24.4508	25.3001	24.7187	23.8586	23.8375	23.7996	24.1086	23.9019	23.8739
Q64191	Aga	N(4)-(beta-N-acetylglucosaminyl)-L-asparaginase			0.30362	0.310605	0.173615	-0.072368	17.2388	18.3423	17.6025	17.8563	18.5523	17.7068	20.7119	21.1731	20.947	20.7019	20.9571	20.9558
P43277	H1-3	Histone H1.3			0.240038	0.310352	1.1715	0.35615	28.6613	29.7639	29.2899	28.7689	30.0688	29.8084	21.0346	21.1107	21.2294	21.7065	21.2519	21.4848
Q9JKC8	Ap3m1	AP-3 complex subunit mu-1			0.173956	0.309772	0.152028	-0.0299568	16.9417	18.2919	18.3779	17.5441	17.8556	19.141	22.4839	22.599	22.6976	22.5278	22.6433	22.5196
Q9DB20	Atp5po	ATP synthase subunit O, mitochondrial			0.186618	0.309554	0.215541	0.01909	21.8397	19.9212	21.29	21.8608	20.9411	21.1777	27.4295	27.5154	27.4265	27.4409	27.5023	27.4855
Q8CDG3	Vcpip1	Deubiquitinating protein VCPIP1			0.0767887	0.309205	1.69146	-0.084355	18.9918	17.1768	20.02	18.8225	17.1681	21.1256	22.528	22.5477	22.58	22.501	22.453	22.4485
Q03172	Hivep1	Zinc finger protein 40			0.103267	0.309141	0.424115	-0.607883	18.0895	16.937	18.334	18.2373	19.7311	16.3196	18.2083	19.5763	19.5348	19.2073	18.519	17.7695
Q9D7S9	Chmp5	Charged multivesicular body protein 5			0.732647	0.308598	1.08489	-0.153587	25.2614	24.6441	24.8249	25.3389	25.1724	25.1449	21.6772	21.8767	21.8051	21.6939	21.5855	21.6188
Q80XP8	Fam76b	Protein FAM76B			0.675601	0.307825	0.490134	-0.135618	22.1143	21.9218	21.944	22.0047	22.6762	22.2227	20.9671	21.1452	21.1734	21.1288	20.9731	20.777
Q9D2C2;Q9D2C2-2	Saal1	Protein SAAL1			0.219976	0.307754	0.725808	-0.0769513	17.9137	19.0836	17.4189	17.9957	18.5794	18.7644	22.1101	22.1649	22.0021	22.0005	22.0295	22.0163
Q3TC93	Hs1bp3	HCLS1-binding protein 3			0.353469	0.307382	0.463966	-0.0941512	16.6732	17.0435	17.7053	17.0737	17.5182	17.7522	23.09	23.253	23.312	23.0352	23.2313	23.1061
P57746	Atp6v1d	V-type proton ATPase subunit D			0.130696	0.307358	0.045267	-0.0104548	19.1687	18.5935	16.4156	17.9488	18.6185	18.5325	22.5596	22.8079	22.6605	22.6553	22.7256	22.6157
Q922E4	Pcyt2	Ethanolamine-phosphate cytidylyltransferase			0.234381	0.307264	0.259164	-0.0662855	18.0598	17.4477	17.6584	17.219	18.8891	17.9796	22.4079	22.4385	22.1819	22.3822	22.1681	22.2792
P97447-2	Fhl1	Isoform 2 of Four and a half LIM domains protein 1			0.63411	0.307178	0.411762	0.104571	22.8652	22.5197	22.7945	23.2159	22.6513	23.2337	23.0589	23.3485	23.1911	23.2017	23.4332	23.2775
Q62448	Eif4g2	Eukaryotic translation initiation factor 4 gamma 2			1.33442	0.306754	1.56963	-0.0785974	21.5149	21.6169	21.7554	21.9675	21.7808	22.0592	25.0348	24.9858	24.9806	24.9448	24.893	24.9276
E9QL65	Cog3	Component of oligomeric Golgi complex 3			0.131325	0.305462	0.162064	-0.0488987	19.3267	16.8743	16.7728	17.9936	18.2694	17.6273	20.0965	20.1027	19.7839	19.9305	20.025	19.881
Q8C0R0;Q8C0R0-2	Usp37	Ubiquitin carboxyl-terminal hydrolase 37			0.712206	0.30544	0.790227	0.344209	19.6551	20.269	20.1168	20.1891	20.4015	20.3666	20.3068	20.8618	20.3469	21.0036	20.6847	20.8598
P70206	Plxna1	Plexin-A1			0.268668	0.304848	0.953107	0.245103	17.3188	17.8796	16.989	17.2778	17.3816	18.4425	21.1515	21.5041	21.2582	21.4431	21.6503	21.5557
O88866	Hunk	Hormonally up-regulated neu tumor-associated kinase			0.0675009	0.303697	0.58071	0.841383	20.8795	18.3713	21.3747	21.9388	17.9888	21.609	18.6385	20.8071	20.1663	20.6495	20.6589	20.8277
Q9CPW7	Zmat2	Zinc finger matrin-type protein 2			0.989876	0.303694	1.29072	0.267365	21.2872	21.5575	21.4015	21.518	21.9351	21.7042	21.8235	21.874	21.6907	21.906	22.1691	22.1153
Q921C3;Q921C3-2	Brwd1	Bromodomain and WD repeat-containing protein 1			0.338158	0.303571	1.01212	1.03526	22.4662	23.2457	22.904	22.6351	23.6481	23.2435	19.8862	21.1784	20.1483	21.1191	21.2156	21.9841
P63276	Rps17	40S ribosomal protein S17			0.401962	0.303507	0.665162	0.0847994	23.9903	23.6353	23.7135	23.7752	24.6854	23.7891	28.2672	28.4337	28.4146	28.4345	28.4309	28.5045
V9GX43	Celf2	CUGBP Elav-like family member 2 (Fragment)			0.154528	0.302161	0.0567046	0.162635	19.0833	17.6658	18.9673	19.6201	17.7483	19.2544	18.5233	19.1807	18.4415	19.9402	19.7378	16.9554
Q5DTW7	Resf1	Retroelement silencing factor 1			1.79849	0.301664	1.68918	0.367605	24.1282	24.2699	24.1017	24.3858	24.5699	24.4492	22.0191	22.1545	22.0959	22.6388	22.3648	22.3687
Q91UZ1	Plcb4	1-phosphatidylinositol 4,5-bisphosphate phosphodiesterase			0.400658	0.301591	0.400865	0.187497	20.3314	20.8672	20.1982	20.3224	21.1652	20.814	19.9862	19.4467	19.8404	19.9442	20.1452	19.7466
Q8C863	Itch	E3 ubiquitin-protein ligase Itchy			1.85852	0.301393	0.4157	-0.159952	20.8857	21.0429	20.9925	21.3796	21.1926	21.2532	21.8498	21.7162	21.5942	21.3595	21.8446	21.4762
Q8VE73;Q8VE73-3	Cul7	Cullin-7			0.0544232	0.300872	0.122466	-0.29347	16.7293	21.5687	20.8721	17.7815	21.6763	20.6149	19.7202	20.8311	20.3863	20.5711	21.0688	18.4173
Q9DBC7	Prkar1a	cAMP-dependent protein kinase type I-alpha regulatory subunit			0.182777	0.300804	2.19068	-0.15923	17.9756	17.7418	17.6595	17.3147	17.6466	19.3179	24.7684	24.7699	24.7485	24.5447	24.6424	24.6219
P61924	Copz1	Coatomer subunit zeta-1			0.230554	0.300713	0.0327272	-0.00992076	16.3071	17.9218	17.5081	17.836	17.5363	17.2669	23.215	23.434	23.2315	23.4283	23.1829	23.2395
Q62351	Tfrc	Transferrin receptor protein 1			0.292962	0.29995	0.160516	-0.061114	21.7382	22.4263	21.5821	21.7049	22.1269	22.8146	25.1452	24.7578	24.9792	25.0369	24.7341	24.9277
P0C0A3	Chmp6	Charged multivesicular body protein 6			0.341581	0.299166	0.0763289	-0.0361048	17.2192	16.945	18.1243	17.7988	17.5966	17.7905	21.7129	22.1072	22.0934	21.8123	22.1436	21.8493
Q9CPT3	Nanp	N-acylneuraminate-9-phosphatase			0.143467	0.298492	0.338217	0.0648518	18.3118	18.4455	16.611	17.5984	17.5831	19.0822	22.0665	21.9565	22.0938	22.2355	22.0607	22.0151
Q61066	Nr0b1	Nuclear receptor subfamily 0 group B member 1			0.481282	0.298383	0.607495	-0.573974	22.2684	23.1266	22.9076	22.9822	23.2244	22.9912	19.0109	18.7872	19.1403	18.2283	17.7992	19.1889
P54285	Cacnb3	Voltage-dependent L-type calcium channel subunit beta-3			0.15665	0.298153	0.0628997	0.0213292	17.8596	19.2677	17.6092	19.5238	18.1164	17.9907	20.3018	20.309	20.0498	20.1733	20.4037	20.1477
P19426;P19426-2	Nelfe	Negative elongation factor E			0.942226	0.297645	0.324748	-0.0391509	23.8233	24.0714	24.0865	24.0971	24.5123	24.2647	24.592	24.6036	24.4728	24.5095	24.4752	24.5663
Q9CWS4	Ints11	Integrator complex subunit 11			0.128331	0.29699	0.0631645	-0.0369587	20.4057	17.9322	20.0546	20.3592	19.14	19.7843	22.9488	22.3632	22.3426	22.6006	22.464	22.479
Q8R0J7	Vps37b	Vacuolar protein sorting-associated protein 37B			0.168464	0.296972	0.179512	-0.0733445	18.6884	17.3974	16.5777	17.545	18.3591	17.6502	21.4827	21.6036	21.4734	21.158	21.6593	21.5222
G5E8S0	Phf14	PHD finger protein 14			0.324107	0.296916	0.0454599	-0.107248	19.3393	18.6264	19.4933	19.0952	19.9683	19.2862	18.57	19.4805	18.2408	17.272	19.0315	19.6661
Q99KV1	Dnajb11	DnaJ homolog subfamily B member 11			0.389859	0.296673	1.27095	-0.18376	21.2624	21.7424	21.238	21.2092	22.1597	21.7639	22.9238	22.9165	22.7222	22.6516	22.6584	22.7012
Q8R2K3	Ssbp1	Single-stranded DNA-binding protein, mitochondrial			0.106245	0.296627	0.285595	-0.0565166	18.2837	18.6667	18.5597	17.9819	20.7906	17.6275	23.0204	22.8563	22.8232	22.9433	22.8157	22.7714
Q9CY50	Ssr1	Translocon-associated protein subunit alpha			0.231749	0.296324	0.204013	-0.0256882	22.4051	23.792	23.698	23.1419	23.8448	23.7974	24.2946	24.3204	24.3964	24.2579	24.2919	24.3845
Q9JLF6	Tgm1	Protein-glutamine gamma-glutamyltransferase K			0.284993	0.296311	0.373843	0.108439	17.9554	18.6983	18.0731	17.9768	19.1821	18.4568	20.7508	20.782	20.6527	20.7534	21.0646	20.6928
Q9CZ83;Q9CZ83-2	Mrpl55	39S ribosomal protein L55, mitochondrial			0.155595	0.295551	0.367112	-0.174119	17.4752	18.0266	17.685	18.6058	18.8223	16.6454	22.9898	22.7157	22.7705	22.744	22.9055	22.3041
O88286-2	Wiz	Isoform S of Protein Wiz			0.307569	0.295421	0.277008	-0.422311	21.5123	21.5723	21.8304	21.2967	22.6086	21.8961	18.4808	19.8739	18.6158	18.4113	19.365	17.9273
Q8VE99	Ccdc115	Coiled-coil domain-containing protein 115			0.123505	0.294285	0.012701	-0.00967534	17.3032	18.3519	17.0685	18.4228	18.8485	16.3351	22.7	22.558	21.8845	22.3663	22.3887	22.3584
Q8CE22	Dmtf1	Cyclin-D-binding Myb-like transcription factor 1			0.176791	0.294217	0.979315	0.35154	16.8369	17.26	17.8321	18.6449	16.7164	17.4503	19.4045	19.3152	18.9239	19.6951	19.5855	19.4175
E1U8D0	Soga1	Protein SOGA1			0.141333	0.293577	0.0439076	-0.0460924	18.1033	18.9485	16.5205	18.7188	17.7428	17.9914	19.6807	19.792	19.4229	20.0596	19.7741	18.9236
Q9JIB0	Rangrf	Ran guanine nucleotide release factor			0.181643	0.293486	0.156772	-0.060859	18.6609	17.1269	16.7558	17.8245	18.139	17.4606	22.164	21.864	21.9073	22.1128	21.7277	21.9123
Q9CVI2;Q9CVI2-2	Fam133b	Protein FAM133B			0.349216	0.293103	0.488161	0.4092	23.7677	24.3429	24.1931	23.8444	24.8887	24.4499	18.4389	18.5663	17.7138	18.3128	19.1385	18.4954
Q08376	Zbtb14	Zinc finger and BTB domain-containing protein 14			0.155015	0.292374	0.476003	0.171015	18.1888	17.1693	17.7084	17.7493	19.1893	17.0051	18.7189	19.1449	18.8215	19.1859	18.8936	19.1189
Q9JKP7	Pole3	DNA polymerase epsilon subunit 3			0.639786	0.292008	0.119937	0.0429185	21.4031	21.7523	21.4854	21.8286	22.1505	21.5378	23.3609	23.554	23.4386	23.2764	23.681	23.5249
Q9D6R2	Idh3a	Isocitrate dehydrogenase [NAD] subunit alpha, mitochondrial			0.15716	0.291883	0.1418	0.0277259	17.9465	17.0818	18.728	17.5983	19.2188	17.815	24.4733	24.7153	24.5914	24.5865	24.6236	24.653
O88622;O88622-2	Parg	Poly(ADP-ribose) glycohydrolase			0.497425	0.290655	0.902058	-0.170037	20.3264	20.902	21.0131	20.767	21.2389	21.1076	23.0974	22.8264	22.893	22.7866	22.705	22.8151
Q5U4C1	Gprasp1	G-protein coupled receptor-associated sorting protein 1			0.236588	0.290607	0.058495	0.0368048	21.5046	21.9253	21.0191	20.9925	22.3571	21.9711	22.5753	22.5984	21.9977	22.3165	22.6139	22.3513
Q9JJ89	Ccdc86	Coiled-coil domain-containing protein 86			0.601157	0.290501	1.18358	0.222995	25.663	26.2073	25.9474	25.9642	26.4784	26.2466	23.9329	23.9456	24.189	24.1905	24.294	24.252
A2AD03;Q3UR39	Chm	Rab proteins geranylgeranyltransferase component A			0.118595	0.289819	0.718953	-0.263996	18.2083	16.9228	18.1618	16.5148	18.563	19.0845	17.0106	16.7397	16.9939	16.3827	16.8722	16.6973
Q9CQJ8	Ndufb9	NADH dehydrogenase [ubiquinone] 1 beta subcomplex subunit 9			0.566572	0.289445	0.592838	0.129573	17.6	18.0652	17.7099	18.2874	18.2301	17.726	22.6408	22.8121	22.7978	22.9704	22.9504	22.7186
P70700	Polr1b	DNA-directed RNA polymerase I subunit RPA2			0.50035	0.289395	0.26314	-0.168559	24.0225	23.4841	23.7757	23.8174	23.8866	24.4463	23.8409	23.4007	23.0363	23.3471	23.0464	23.3786
Q60636;Q60636-2;Q60636-3;Q60636-4;Q60636-5	Prdm1	PR domain zinc finger protein 1			0.707752	0.289157	0.531187	0.468668	21.3609	21.1535	21.0298	21.2873	21.7884	21.3359	18.9148	18.8266	18.279	19.6276	19.2966	18.5022
Q9CXH7	Sgo1	Shugoshin 1			0.829454	0.288297	0.0223689	0.00571251	23.0213	23.3527	23.236	23.2386	23.6584	23.5779	22.7191	22.7555	22.9321	22.8534	22.8705	22.6999
Q8C163	Exog	Nuclease EXOG, mitochondrial			0.157708	0.288153	0.617428	-0.0703144	17.6874	17.7058	16.6297	17.6447	18.6346	16.6081	21.7308	21.8117	21.6495	21.6948	21.6626	21.6236
Q8K072	Reep4	Receptor expression-enhancing protein 4			0.470264	0.288095	0.819738	0.327075	22.4473	22.0013	22.1565	22.9509	22.2811	22.2373	18.9649	18.6203	18.5244	18.8316	19.268	18.9911
A2AG50	Map7d2	MAP7 domain-containing protein 2			0.874222	0.287962	0.498737	-0.212251	19.7013	19.7346	19.7724	19.7278	20.2307	20.1137	20.2702	20.5258	20.4324	19.8992	20.4886	20.2038
Q8BU11	Tox4	TOX high mobility group box family member 4			0.709189	0.287947	0.0376796	-0.0200609	24.3509	24.4662	24.2951	24.568	24.4052	25.0029	23.9033	24.26	24.0835	24.2938	23.7858	24.107
O09172	Gclm	Glutamate--cysteine ligase regulatory subunit			0.13792	0.287696	1.09314	0.119901	16.9384	18.748	16.8272	17.2771	18.6984	17.4012	25.3201	25.4676	25.3925	25.5326	25.4561	25.5511
Q6P5G6	Ubxn7	UBX domain-containing protein 7			0.101271	0.286812	1.35244	0.108909	17.5362	17.1605	17.1631	15.6555	17.9847	19.0801	22.9459	23.0697	23.0151	23.1259	23.1349	23.0965
Q7TNF8;Q7TNF8-2;Q7TNF8-4	Tspoap1	Peripheral-type benzodiazepine receptor-associated protein 1			0.274334	0.286466	0.438653	1.12801	22.3975	23.4773	22.9245	22.6984	23.6573	23.3031	17.8481	21.3208	20.5537	20.6347	21.6834	20.7885
Q9CPY3	Cdca5	Sororin			1.53936	0.286415	1.04083	0.454215	25.2824	25.4535	25.3476	25.5106	25.7395	25.6926	22.6033	23.2707	22.7588	23.3741	23.2582	23.3632
P54071	Idh2	Isocitrate dehydrogenase [NADP], mitochondrial			0.236466	0.285809	0.099722	-0.029541	17.5285	17.3336	16.6151	17.801	17.8597	16.6739	24.3306	24.5371	24.3966	24.23	24.5287	24.417
Q60775	Elf1	ETS-related transcription factor Elf-1			0.68018	0.285769	0.348821	-0.506421	19.555	19.9579	19.6717	19.8434	20.3104	19.8881	20.2757	19.266	18.7339	19.6767	18.3281	18.7516
Q8CGN4;Q8CGN4-2;Q8CGN4-3;Q8CGN4-4	Bcor	BCL-6 corepressor			1.24878	0.285285	0.67208	0.837983	24.0408	24.1599	24.0942	24.2048	24.5565	24.3894	21.143	21.5631	19.7076	21.7793	21.5649	21.5834
Q9QZ11	Exo1	Exonuclease 1			0.749802	0.285014	0.313306	0.61799	21.6711	21.8844	21.5022	21.7023	22.1305	22.0799	19.7541	18.6042	19.2634	20.7382	18.3729	20.3645
O35130	Emg1	Ribosomal RNA small subunit methyltransferase NEP1			0.440611	0.284499	0.62158	0.205086	25.1513	25.2573	25.0786	24.9153	25.8141	25.6113	22.5675	22.9605	22.9243	23.1537	22.8798	23.034
Q60665;Q60665-2	Skil	Ski-like protein		+	0.715111	0.284126	1.39358	1.24658	20.3072	20.6601	20.4541	20.6165	21.0578	20.5995	18.142	19.3463	18.2314	19.6711	20.1293	19.6591
Q99LI8	Hgs	Hepatocyte growth factor-regulated tyrosine kinase substrate			0.2019	0.284119	0.252241	-0.0459321	16.8982	17.0641	18.3997	18.2125	17.6926	17.3092	23.9033	23.9887	23.8802	23.7964	24.0049	23.8331
Q91VA7	Idh3b	Isocitrate dehydrogenase [NAD] subunit, mitochondrial			0.124962	0.283857	0.0619014	0.0057195	16.5524	18.8816	17.5214	18.7858	17.1077	17.9135	24.6021	24.6483	24.6507	24.5837	24.6709	24.6635
A0A1Y7VJR6;L7N1W9	Nlrp4f	NACHT, LRR and PYD domains-containing protein 4F (Fragment)		+	0.232967	0.283478	1.8657	0.982681	18.3746	17.8318	17.1459	18.379	17.4294	18.3943	18.9756	18.4963	18.2956	19.6983	19.3365	19.6807
Q9JI57;Q9JI57-10;Q9JI57-2;Q9JI57-3;Q9JI57-4;Q9JI57-5;Q9JI57-6;Q9JI57-7;Q9JI57-8;Q9JI57-9	Gtf2ird1	General transcription factor II-I repeat domain-containing protein 1			0.48308	0.283403	0.698688	0.570087	20.5799	20.8119	20.7976	21.305	21.2055	20.5291	20.3412	21.407	20.2531	21.181	21.276	21.2546
Q3UKU1	Ell2	RNA polymerase II elongation factor ELL2			1.55793	0.283281	0.713102	-0.620186	19.4689	19.4149	19.3598	19.6086	19.6325	19.8523	19.2526	19.562	20.0055	19.5863	18.4403	18.933
Q80XJ2	Rnf168	E3 ubiquitin-protein ligase RNF168			0.38175	0.283216	2.72454	0.319258	18.3281	18.9173	18.5188	18.3853	19.2701	18.9584	19.6874	19.6492	19.6089	19.981	20.025	19.8972
G5E897	Poglut3	Protein O-glucosyltransferase 3			0.319906	0.283138	0.0197919	-0.0309772	17.3719	17.2433	17.1363	16.8584	17.6739	18.0687	17.5377	19.1021	18.7434	17.9971	18.5967	18.6965
A0A494B9W7	Tcerg1	Transcription elongation regulator 1 (Fragment)			0.499969	0.282958	0.0968682	0.290979	20.6681	20.136	20.5225	20.8565	20.3516	20.9674	18.5821	19.1674	18.7321	20.871	17.2065	19.277
P10852;P10852-2	Slc3a2	4F2 cell-surface antigen heavy chain			0.0680767	0.282689	0.709702	-0.0194213	20.5575	17.8095	20.3954	21.7741	17.8181	20.0182	26.7356	26.7091	26.7427	26.7241	26.7019	26.7032
Q3UVR3;Q3UVR3-2	Ttbk2	Tau-tubulin kinase 2			0.13682	0.282621	0.245324	0.0217196	16.6057	18.2037	18.7845	17.5382	18.8922	18.0114	21.4881	21.571	21.5282	21.5133	21.5996	21.5395
Q91YW3	Dnajc3	DnaJ homolog subfamily C member 3			0.375074	0.282484	0.363024	-0.0873915	17.7744	17.9531	17.9523	18.6076	18.3455	17.5741	22.1519	22.1061	22.0687	22.1208	22.1172	21.8264
O89079	Cope	Coatomer subunit epsilon			0.115567	0.282183	3.00537	-0.12594	16.0068	18.8824	17.2313	17.6434	18.19	17.1337	22.4887	22.5182	22.4899	22.3643	22.3947	22.3599
Q3U2E2	Zmym5	Zinc finger MYM-type protein 5			0.814108	0.28201	0.387772	0.236136	23.4059	23.6912	23.5465	23.5657	24.0287	23.8952	20.6426	21.3017	21.3411	21.1648	21.2638	21.5653
Q91ZP3;Q91ZP3-2	Lpin1	Phosphatidate phosphatase LPIN1			0.0287639	0.281816	0.734538	0.11389	24.2583	16.7864	24.3289	24.2426	17.792	24.1844	21.4533	21.648	21.5645	21.7458	21.6657	21.5961
Q80WT5;Q80WT5-2	Aftph	Aftiphilin			0.17107	0.281799	0.088538	-0.0205301	17.637	17.8414	18.4998	17.7909	19.4024	17.6302	23.1828	23.0641	23.0874	23.0899	23.2196	22.9633
P03966	Mycn	N-myc proto-oncogene protein			0.771755	0.281199	0.938726	-0.835197	20.8083	20.4741	20.6699	20.9888	20.6714	21.1357	18.18	17.6626	18.2879	17.9448	16.8115	16.8686
O09000	Ncoa3	Nuclear receptor coactivator 3			0.545148	0.281178	1.52284	0.349412	20.7627	21.2372	20.9136	20.9001	21.4927	21.3643	20.9848	20.9001	21.0939	21.421	21.163	21.443
Q91WB4	Plekhf2	Pleckstrin homology domain-containing family F member 2			0.462647	0.280962	0.00701666	0.0029157	17.6365	17.9915	17.6767	18.4595	17.6378	18.0502	23.8862	24.3084	24.1607	24.0834	24.2345	24.0462
Q9DCR2	Ap3s1	AP-3 complex subunit sigma-1			0.188569	0.280723	1.18742	-0.365454	17.1125	17.8208	17.3733	17.9304	16.7094	18.509	23.3872	23.1638	22.8984	22.8166	22.722	22.8145
Q80TL7;Q80TL7-2	Mon2	Protein MON2 homolog			0.208436	0.2804	0.0912055	0.0387719	16.6309	18.1714	17.6451	18.2655	17.4072	17.6159	20.9242	21.2432	21.3353	21.2926	21.2924	21.034
Q62073	Map3k7	Mitogen-activated protein kinase kinase kinase 7			0.354476	0.280341	0.608044	0.165521	20.037	20.9841	20.3332	20.8441	20.392	20.9592	20.0803	20.4604	20.1278	20.4264	20.3425	20.3962
P10126	Eef1a1	Elongation factor 1-alpha 1			0.751071	0.280189	1.37645	0.124627	26.6036	27.1697	26.9895	27.1912	27.1398	27.2723	30.9586	31.0975	31.0025	31.1629	31.142	31.1275
Q9Z0R6	Itsn2	Intersectin-2			0.1051	0.279742	0.562199	0.178597	17.8389	16.8721	17.802	19.1537	18.1255	16.0731	21.4752	21.7629	21.8573	21.9602	21.9574	21.7136
O54940;Q8BHE3	Atcay;Bnip2	BCL2/adenovirus E1B 19 kDa protein-interacting protein 2			0.123739	0.279122	0.811697	-0.338517	18.7568	18.7868	16.6759	17.5193	19.0054	18.5322	19.5695	19.2009	18.9998	18.773	18.8794	19.1023
Q8BV13	Cops7b	COP9 signalosome complex subunit 7b			0.16043	0.279083	0.173854	-0.0674025	17.206	18.7719	16.811	17.3723	18.0074	18.2464	22.7378	22.8988	23.1408	22.7787	22.7611	23.0354
Q9Z2Y3;Q9Z2Y3-2;Q9Z2Y3-3	Homer1	Homer protein homolog 1			0.152787	0.279082	0.0238924	-0.0168673	18.7711	17.2109	16.7607	17.7816	18.4268	17.3716	20.6913	21.2437	21.177	20.7727	20.9704	21.3183
O54965;O54965-2	Rnf13	E3 ubiquitin-protein ligase RNF13			0.452171	0.278709	0.267573	0.110785	23.3458	23.5318	23.4922	23.2712	24.1682	23.7666	18.6768	18.6563	18.9603	18.7473	19.1419	18.7365
Q9QXD8	Limd1	LIM domain-containing protein 1			0.108701	0.278571	0.362837	0.111714	16.1981	18.6445	17.5757	17.2227	18.9428	17.0885	21.5127	21.9153	21.7191	21.7251	21.9126	21.8445
Q3U1G5	Isg20l2	Interferon-stimulated 20 kDa exonuclease-like 2			1.32588	0.278353	0.326385	0.305976	25.4301	25.5812	25.5227	25.6757	25.9625	25.7308	24.9622	25.2626	24.6665	25.6767	24.5841	25.5483
Q00417	Tcf7	Transcription factor 7			0.646449	0.278215	0.594142	0.330296	19.9776	19.6395	19.8045	20.3204	20.1763	19.7595	17.3476	17.2956	16.5847	17.4457	17.3372	17.4358
Q9Z0R0	Haspin	Serine/threonine-protein kinase haspin			0.595014	0.278187	0.106488	0.458419	21.215	21.5392	21.5998	21.59	22.0708	21.5278	22.5474	20.7788	18.4841	22.6605	19.1815	21.3436
Q9ERH4	Nusap1	Nucleolar and spindle-associated protein 1			0.336506	0.277898	0.61805	-0.210349	23.923	24.456	24.006	23.8101	24.7024	24.7062	23.4154	23.6585	23.2392	23.1234	23.1461	23.4125
Q3TCN2	Plbd2	Putative phospholipase B-like 2			1.02527	0.277864	0.559471	-0.220565	21.6748	21.563	21.7226	22.1532	21.8907	21.7501	22.9955	23.3505	23.286	22.7242	23.1774	23.0688
Q5NCY0	Kdm6b	Lysine-specific demethylase 6B			1.26334	0.277761	0.34421	-0.347203	23.4908	23.7003	23.6244	23.7175	23.9526	23.9786	22.3953	22.7382	21.8641	22.6444	21.5935	21.7182
Q8C1D8	Iws1	Protein IWS1 homolog			0.560144	0.277547	1.71744	0.122903	22.5594	22.3494	22.3716	22.4934	23.1233	22.4963	24.581	24.5185	24.5613	24.6821	24.7195	24.6279
Q8CFE6	Slc38a2	Sodium-coupled neutral amino acid transporter 2			0.0984537	0.277497	0.738152	0.415793	17.5275	16.5986	17.3876	16.6025	19.3798	16.364	20.7707	21.615	21.4091	21.5906	21.7095	21.742
P51881	Slc25a5	ADP/ATP translocase 2			0.262514	0.277253	0.253624	0.0227439	24.2137	25.4095	24.8637	24.7102	25.5414	25.067	27.3969	27.4885	27.4969	27.4525	27.4981	27.5001
Q9R1P1	Psmb3	Proteasome subunit beta type-3			0.160204	0.277235	0.0747882	-0.0073878	16.6457	17.3394	17.2545	16.3181	18.4362	17.317	25.2707	25.1516	25.2244	25.2072	25.2117	25.2056
E9PX68	Slc4a1ap	Solute carrier family 4 (anion exchanger), member 1, adaptor protein			0.380673	0.276965	0.334045	-0.0787544	21.717	21.3356	21.5423	22.2335	21.2667	21.9257	22.2765	22.602	22.4604	22.411	22.3284	22.3632
Q9CQC6	Bzw1	Basic leucine zipper and W2 domain-containing protein 1			0.0680444	0.276412	2.10603	0.0886599	20.5138	18.1548	21.2956	22.2279	18.5973	19.9682	25.4331	25.4888	25.467	25.5664	25.5403	25.5482
A0A0G2JEQ6;A0A0G2JEX0;A0A0G2JF90;A0A0G2JGX7;A6H6N9;G3X9T5	Ttc14	Tetratricopeptide repeat protein 14 (Fragment)		+	0.580106	0.276381	1.6873	-1.39717	20.981	21.1665	21.0871	21.7123	21.3508	21.0007	21.1733	21.0875	20.567	19.1465	20.1888	19.3009
P00860	Odc1	Ornithine decarboxylase			0.161283	0.276035	0.485615	1.05461	16.8802	18.6727	17.3767	17.6082	18.6324	17.5171	19.4368	22.5515	21.7066	21.9935	22.5721	22.2931
Q9WTP2	Spry4	Protein sprouty homolog 4			0.115047	0.275866	0.419957	0.101492	19.4159	17.7588	17.9986	19.5499	17.2827	19.1683	22.6677	22.3876	22.4911	22.7403	22.5365	22.5742
Q571I9	Aldh16a1	Aldehyde dehydrogenase family 16 member A1			0.117639	0.275847	0.682153	-0.182144	16.063	17.0284	18.5911	17.5819	16.7206	18.2076	21.5765	21.2179	21.2419	21.1981	21.09	21.2017
Q9DCA2	Mrps11	28S ribosomal protein S11, mitochondrial			0.135455	0.275335	0.0863091	-0.0899652	16.715	19.0207	18.2	18.8323	18.2288	17.7005	20.787	21.287	20.9765	21.5997	20.6744	20.5065
Q7TSY8	Sgo2	Shugoshin 2			0.277958	0.275112	0.944469	0.322835	24.4028	25.3359	24.9403	24.6505	25.6605	25.1932	21.6574	22.0493	22.1746	22.2116	22.3268	22.3115
Q9D379	Ephx1	Epoxide hydrolase 1			0.0947418	0.274789	0.210698	0.201352	16.9704	19.2373	17.9945	17.2724	19.914	17.8401	19.4495	19.3255	18.6276	18.981	19.8607	19.1649
Q5DTW2;Q5DTW2-2	Sfmbt2	Scm-like with four MBT domains protein 2		+	0.159642	0.27467	2.31626	1.32328	20.9157	22.3401	21.2947	20.8578	22.4869	22.0299	18.4679	18.0159	18.145	19.8998	19.4457	19.2532
P59325	Eif5	Eukaryotic translation initiation factor 5			0.493742	0.2746	1.06323	-0.0513026	20.8482	21.4448	21.4066	21.2472	21.5198	21.7564	26.1784	26.2332	26.2074	26.123	26.1759	26.1662
Q8BXR9;Q8BXR9-2	Osbpl6	Oxysterol-binding protein-related protein 6			0.150618	0.274039	0.326603	0.129537	16.9113	17.1836	17.8019	16.5673	18.7193	17.4323	20.9164	20.4958	20.6942	21.0093	20.6341	20.8516
O55057	Pde6d	Retinal rod rhodopsin-sensitive cGMP 3',5'-cyclic phosphodiesterase subunit delta			0.234836	0.273657	0.597378	-0.171509	17.2842	17.9431	17.5493	18.0362	18.4859	17.0753	21.1808	21.0417	20.7618	20.7693	20.8083	20.8922
P17918	Pcna	Proliferating cell nuclear antigen			0.250569	0.273637	0.212022	0.0415732	22.1951	22.117	22.3552	23.09	21.6673	22.7309	27.2926	27.5224	27.4426	27.3996	27.522	27.4608
Q5SSH7;Q5SSH7-2	Zzef1	Zinc finger ZZ-type and EF-hand domain-containing protein 1			0.197376	0.273574	0.138296	0.121617	17.2153	18.2483	18.1787	18.9425	17.99	17.5305	18.8493	17.8013	18.1289	18.3105	18.2564	18.5774
E9PZ68;E9Q980;Q8BUQ3	Zfp788	Zinc finger protein 788			0.132798	0.272737	0.317289	0.705943	20.6144	18.7709	19.9613	20.8257	19.0405	20.2987	18.8398	16.486	17.4522	19.3362	17.2487	18.3109
Q8K019;Q8K019-2	Bclaf1	Bcl-2-associated transcription factor 1			0.772801	0.272316	1.08613	0.21246	29.0514	29.285	29.1689	29.1896	29.7008	29.4319	25.8507	25.976	25.7478	25.9876	26.1967	26.0276
Q61990-3	Pcbp2	Isoform 3 of Poly(rC)-binding protein 2			0.137665	0.272243	0.0232334	-0.0719624	17.4927	17.4437	18.0053	16.7292	19.1795	17.8497	20.8147	18.5717	20.382	20.6355	18.3025	20.6145
Q9JJ66	Cdc20	Cell division cycle protein 20 homolog			0.672585	0.272177	1.02913	0.223875	22.4957	22.9965	22.867	22.851	23.1983	23.1265	22.155	22.2966	22.4958	22.5911	22.5178	22.5101
Q8K4M5	Commd1	COMM domain-containing protein 1			0.223199	0.272162	0.477645	-0.362888	16.8033	17.7658	17.4757	16.979	17.584	18.2983	20.5527	20.532	20.6212	19.6613	20.159	20.797
A0A1L1SUR6	1700017B05Rik	RIKEN cDNA 1700017B05 gene			0.160932	0.27082	1.37183	0.176657	18.4485	17.126	18.0658	18.7684	17.1719	18.5124	19.8908	19.7805	19.9389	20.0057	20.0126	20.1219
Q99LV7	Pigx	Phosphatidylinositol-glycan biosynthesis class X protein			0.167557	0.270623	0.0226091	-0.00950114	18.674	17.6967	16.8872	18.517	18.1374	17.4154	20.53	20.337	20.614	20.3929	20.7105	20.3491
Q8BGR9	Ublcp1	Ubiquitin-like domain-containing CTD phosphatase 1			0.202199	0.270449	0.932915	-0.137766	16.7779	17.213	17.9065	17.9457	17.9882	16.7748	24.9317	25.136	25.0866	24.8603	24.9685	24.9122
Q6ZPI3	Lcor	Ligand-dependent corepressor			0.596915	0.27038	0.0813484	-0.454395	21.7134	22.057	21.9728	21.8636	22.4625	22.2282	20.1642	17.3148	21.9836	16.7789	19.6004	21.7201
Q7TMS5	Abcg2	Broad substrate specificity ATP-binding cassette transporter ABCG2			0.108113	0.270023	0.685879	-0.149122	18.0998	17.4708	17.5059	19.1501	18.4902	16.2463	23.0478	22.7439	22.9749	22.7746	22.8369	22.7077
Q9CZH3	Psmg3	Proteasome assembly chaperone 3			0.124241	0.26921	0.339389	-0.0550251	17.3643	17.146	18.0126	17.3248	16.7666	19.2391	21.8054	21.7267	21.7565	21.8118	21.7175	21.5943
Q14B71	Cdca2	Cell division cycle-associated protein 2			0.63324	0.269023	0.298031	0.104807	24.0975	24.0845	23.8715	23.9893	24.6013	24.27	22.729	22.7116	22.8154	22.9895	22.5788	23.0021
Q8CGT6;Q8CGT6-3	Piwil4	Piwi-like protein 4			0.215679	0.268479	1.12774	-0.205456	18.2689	17.4893	18.4715	18.5962	18.841	17.5979	22.027	21.8278	21.8216	21.5882	21.7027	21.7692
P97820	Map4k4	Mitogen-activated protein kinase kinase kinase kinase 4			1.1851	0.268201	0.166799	0.0507787	21.3993	21.6744	21.4764	21.6492	21.8568	21.8487	22.9196	23.0764	22.8102	22.9158	23.1552	22.8875
Q8VBU8;Q8VBU8-2;Q8VBU8-3;Q8VBU8-4	Banp	Protein BANP			0.484683	0.26806	0.330139	-0.0828889	18.3897	18.5984	18.3078	18.7311	19.0723	18.2966	22.1952	21.9555	22.236	22.1164	21.9375	22.0842
Q9QWH1;Q9QWH1-2	Phc2	Polyhomeotic-like protein 2			0.291555	0.267666	0.153368	0.172913	17.4419	18.5632	18.2409	18.0299	18.4466	18.5725	19.0899	18.4325	18.4266	18.1594	19.3931	18.9153
P62900	Rpl31	60S ribosomal protein L31			0.671462	0.26711	0.132325	0.0397911	28.5736	29.0489	28.5754	29.0837	29.0899	28.8257	28.1337	28.4364	28.1107	28.2938	28.3092	28.1971
F8VQ29	Iqgap3	IQ motif-containing GTPase-activating protein 3			0.203479	0.266701	0.688616	0.409597	20.8625	19.5467	20.7177	21.0522	20.0894	20.7854	21.3278	20.8143	20.4414	21.1828	21.4413	21.1882
Q8BTZ4	Anapc5	Anaphase-promoting complex subunit 5			0.165666	0.266088	0.857603	-0.146088	17.7502	17.3665	18.1743	16.9848	18.8934	18.2111	21.4374	21.3283	21.3181	21.2868	21.0764	21.2822
Q8K396	Mnd1	Meiotic nuclear division protein 1 homolog			0.735447	0.266071	0.160472	0.0449181	20.7713	20.6659	20.9427	21.0178	20.8318	21.3285	22.8709	22.8225	22.5889	22.9138	22.792	22.7112
Q8CI08;Q8CI08-2	Slain2	SLAIN motif-containing protein 2			1.05038	0.265908	0.267931	0.176722	20.5367	20.7787	20.7133	21.1087	20.9362	20.7816	19.9802	19.7763	20.6395	20.3921	20.2664	20.2678
Q91V81	Rbm42	RNA-binding protein 42			0.81933	0.265679	0.906108	0.445837	23.9956	23.9776	23.6546	24.1701	23.9535	24.3012	22.7662	22.4691	22.8671	22.7549	23.3587	23.3264
Q8VBW5	Bbx	HMG box transcription factor BBX		+	0.159294	0.26559	1.53917	1.70209	22.8381	24.1695	23.5235	22.8767	24.5776	23.8736	20.3367	21.7989	20.5648	23.0541	22.2862	22.4663
Q9D2G2	Dlst	Dihydrolipoyllysine-residue succinyltransferase component of 2-oxoglutarate dehydrogenase complex, mitochondrial			0.118577	0.265433	0.26267	0.0363979	18.3367	19.0624	16.6909	18.9167	17.5073	18.4623	23.734	23.6704	23.8565	23.8044	23.7907	23.775
E9QAG4	4930522L14Rik	RIKEN cDNA 4930522L14 gene			0.82596	0.264675	0.224989	0.0894445	21.8597	22.1656	21.89	22.1455	22.4595	22.1043	22.3224	21.8583	21.9811	22.0506	22.28	22.0995
B1AR17;E9Q614	Chd3	DNA helicase			0.433582	0.2646	0.391352	0.465612	20.2604	20.8716	20.7868	20.5548	21.139	21.0187	18.4482	18.3406	19.1005	18.9188	18.4332	19.9343
Q9JKS4;Q9JKS4-2;Q9JKS4-3;Q9JKS4-4;Q9JKS4-5;Q9JKS4-6	Ldb3	LIM domain-binding protein 3			0.306926	0.264126	0.727253	-0.943031	18.8937	17.842	18.5852	18.9245	18.3934	18.7954	18.9104	18.5249	20.385	18.494	17.9776	18.5197
Q922Q8	Lrrc59	Leucine-rich repeat-containing protein 59			0.335632	0.263944	0.297825	-0.0714029	24.8183	24.2759	24.3925	24.6198	25.2983	24.3605	27.0469	26.8917	26.8478	26.9878	26.8608	26.7236
Q8R127	Sccpdh	Saccharopine dehydrogenase-like oxidoreductase			0.115353	0.263916	0.379093	0.439994	17.5482	19.102	17.4758	17.0716	19.2165	18.6297	19.8348	21.0956	21.3131	20.8785	21.2789	21.406
Q9DB27;Q9DB27-2	Mcts1	Malignant T-cell-amplified sequence 1			0.123706	0.263865	0.0825393	-0.0638491	17.5182	18.0931	17.8548	19.4768	17.9295	16.8515	21.3259	22.1742	21.8748	21.6833	21.5551	21.9448
A0A1Y7VIR0	Ppp2r5c	Serine/threonine-protein phosphatase 2A 56 kDa regulatory subunit gamma isoform (Fragment)			0.128171	0.26337	0.0584039	-0.0700601	17.6017	17.5562	16.6535	17.0955	18.8821	16.6239	17.7235	18.8035	18.8824	18.7604	18.2067	18.232
O89017	Lgmn	Legumain			0.10565	0.262894	0.0215289	0.0475616	17.3693	19.4735	17.5649	17.3723	19.4343	18.3898	18.5795	20.225	21.0186	19.6997	20.2703	19.9958
Q8BQ46	Taf15	TAF15 RNA polymerase II, TATA box binding protein (TBP)-associated factor			1.37148	0.262651	0.881647	0.0864887	24.0298	24.2336	24.297	24.5206	24.4404	24.3873	24.0867	24.2274	24.1365	24.2332	24.2726	24.2043
E9Q4G9;J3QP73;L7N2C4;M0QWR4;M0QWS9	Gm21293;Gm4340;Gm6763	Predicted gene, 21293			0.199695	0.262364	0.3033	0.12452	20.1786	21.6254	20.876	20.6528	21.6407	21.1735	19.8376	19.3601	19.8542	19.7784	19.8891	19.758
A2ASS6	Ttn	Titin			0.34399	0.260574	0.0792819	-0.0149295	25.7293	26.1545	25.9111	25.6642	26.6579	26.2546	22.2716	22.2226	22.3606	22.2584	22.3666	22.1851
Q6NZN1;Q6NZN1-2;Q6NZN1-5	Pprc1	Peroxisome proliferator-activated receptor gamma coactivator-related protein 1			0.860792	0.259775	0.928804	1.11894	22.2707	22.6756	22.4405	22.5867	22.8529	22.7266	18.5174	18.3591	19.1073	19.0107	19.5721	20.7578
Q8R3P9	Slf1	SMC5-SMC6 complex localization factor protein 1			0.292182	0.259263	0.263195	-0.252461	21.8401	22.2471	22.2159	21.8012	22.958	22.3216	18.9969	19.5396	18.8384	19.4659	18.3756	18.7759
Q7TSV4	Pgm2	Phosphoglucomutase-2			0.159181	0.259217	0.288932	-0.0334593	18.27	16.4755	17.3755	18.2732	17.3951	17.2303	22.7854	22.7248	22.7556	22.6352	22.7599	22.7703
Q9D3D9	Atp5f1d	ATP synthase subunit delta, mitochondrial			0.121299	0.258867	0.383271	-0.157469	17.1039	18.1601	18.5178	18.5492	19.0912	16.918	23.1599	22.6766	22.8118	22.8891	22.5579	22.7289
Q9JM76	Arpc3	Actin-related protein 2/3 complex subunit 3			0.14644	0.258722	0.432484	0.0357723	19.2004	17.5275	18.2496	19.3193	17.7864	18.648	24.3087	24.4176	24.3236	24.3844	24.4028	24.37
Q5EBG8		Uncharacterized protein C1orf50 homolog			0.188673	0.258037	0.0886953	-0.0176811	17.3336	17.1676	17.8347	16.8795	18.5524	17.6781	21.7014	21.7424	21.6266	21.6503	21.7896	21.5774
Q8C7D2;Q8C7D2-2;Q8C7D2-3	Crbn	Protein cereblon			0.17016	0.257537	0.875256	-0.158119	18.1116	18.3927	17.0315	18.8314	17.997	17.48	22.1213	22.2587	22.2995	21.9487	22.1702	22.0862
Q8BHN5	Rbm45	RNA-binding protein 45			0.30777	0.257401	3.66785	0.227771	21.6818	22.4477	22.4257	21.9876	22.729	22.6108	22.1976	22.2432	22.2341	22.4701	22.4561	22.4321
Q80YD1	Supv3l1	ATP-dependent RNA helicase SUPV3L1, mitochondrial			0.179324	0.257043	1.32149	-0.107977	19.4687	20.924	21.0556	20.8773	20.353	20.989	22.5419	22.4271	22.5105	22.4127	22.3888	22.3541
Q8K0C4	Cyp51a1	Lanosterol 14-alpha demethylase			0.103732	0.256979	0.145407	0.0235806	16.813	18.3325	18.3961	19.2704	16.7711	18.271	23.9292	23.9439	23.7832	23.9189	23.9581	23.85
O89086	Rbm3	RNA-binding protein 3			0.701538	0.256819	0.0019437	-0.00122007	23.9497	23.9443	23.787	24.409	24.1791	23.8633	25.5973	25.5263	25.5842	25.8681	25.6567	25.1792
Q8VDM6;Q8VDM6-2	Hnrnpul1	Heterogeneous nuclear ribonucleoprotein U-like protein 1			1.11673	0.256584	0.119992	-0.0256983	24.327	24.0148	24.2975	24.3861	24.5201	24.503	24.3763	24.1695	24.1627	24.1701	24.2788	24.1824
P48771	Cox7a2	Cytochrome c oxidase subunit 7A2, mitochondrial			0.15013	0.256322	0.298392	-0.0638568	16.3211	16.4422	18.012	16.6007	17.2024	17.7412	24.7823	25.0201	24.917	24.7756	24.9472	24.8051
P0CG14	Derpc	Decreased expression in renal and prostate cancer protein			1.48306	0.255536	1.56944	0.107738	23.4863	23.6927	23.6185	23.9149	23.8987	23.7506	24.0316	24.0137	24.0393	24.1225	24.0909	24.1944
P09242	Alpl	Alkaline phosphatase, tissue-nonspecific isozyme			0.113404	0.255278	0.355894	-0.0348104	16.3039	17.7495	18.8535	18.5634	17.717	17.3923	23.3601	23.235	23.3119	23.2463	23.2526	23.3037
P63328;P63328-2	Ppp3ca	Serine/threonine-protein phosphatase 2B catalytic subunit alpha isoform			0.107186	0.255018	0.352932	-0.07433	19.0919	16.3142	18.6124	18.209	18.3652	18.2093	21.3425	21.5964	21.4659	21.323	21.3737	21.485
Q08093	Cnn2	Calponin-2			0.0161804	0.254641	0.484069	0.26215	28.8244	17.6886	17.0764	28.3604	19.4777	16.5151	24.8013	25.5128	25.3419	25.286	25.5775	25.5788
P97363	Sptlc2	Serine palmitoyltransferase 2			0.228722	0.254601	0.14515	0.0568886	16.9361	18.0479	18.3694	18.0601	18.094	17.9631	20.4949	20.9321	20.8975	20.9034	20.7704	20.8213
Q9CYD3	Crtap	Cartilage-associated protein			0.118617	0.254269	0.688507	-0.238178	19.5652	19.103	17.3486	19.6536	18.3085	18.8177	22.8781	22.6895	22.794	22.2541	22.7105	22.6825
D3YZZ5;E9Q7G1	Tmed7	Transmembrane p24-trafficking protein 7			0.38808	0.254244	0.831339	-0.107461	17.3971	17.7362	17.2926	18.1989	17.593	17.3967	21.9499	22.0295	21.8247	21.8151	21.8338	21.8328
Q80W31	Znf569	Zinc finger protein 569			1.38217	0.253682	1.05341	0.759041	22.0664	21.8391	21.9582	22.2758	22.0992	22.2498	17.7692	18.3443	18.9159	19.238	18.9981	19.0705
O54692	Zw10	Centromere/kinetochore protein zw10 homolog			0.0570989	0.25367	0.498269	-0.0579376	20.4421	16.9751	20.4355	19.3096	17.9097	21.3944	22.7051	22.6794	22.7716	22.6643	22.585	22.7328
Q924M7	Mpi	Mannose-6-phosphate isomerase			0.124179	0.253458	0.0634438	-0.00975164	17.382	18.6332	16.7311	17.9088	18.6555	16.9424	22.4202	22.2505	22.369	22.3609	22.3484	22.3011
Q9JHW4	Eefsec	Selenocysteine-specific elongation factor			0.136983	0.253286	1.20085	-0.460284	17.3919	19.4162	17.3481	18.263	18.3608	18.2924	22.0717	21.7904	21.682	21.392	21.1472	21.6242
O88643	Pak1	Serine/threonine-protein kinase PAK 1			0.146319	0.25252	0.48973	0.060016	17.2998	19.2072	17.3526	17.9616	18.2265	18.429	21.9003	21.9837	21.9693	22.0041	21.9339	22.0955
Q9R1E0	Foxo1	Forkhead box protein O1			0.28838	0.251809	1.46569	0.461988	21.3595	21.8126	21.5343	21.1938	22.2967	21.9713	19.7515	20.1027	20.2159	20.4413	20.4435	20.5713
Q3TV70	Nr2c2ap	Nuclear receptor 2C2-associated protein			0.383402	0.251204	0.0473486	0.0221723	17.7119	17.6702	18.2791	18.0111	17.8855	18.5181	21.3666	21.8423	21.8233	21.6213	21.7391	21.7384
Q9QX47-2	Son	Isoform 2 of Protein SON			0.293527	0.250983	0.130161	-0.656317	24.0921	24.6128	24.3825	24.0239	25.0844	24.7321	22.2754	18.8166	19.8003	17.37	18.9732	22.5802
A0A140T8J4	Hebp1	Heme-binding protein 1			0.108972	0.250853	0.376362	-0.813658	18.9898	17.7016	16.5535	17.291	17.8887	18.8177	22.0217	22.5136	22.4098	22.3964	19.7123	22.3954
Q6PCP5;Q6PCP5-2;Q6PCP5-3;Q6PCP5-4	Mff	Mitochondrial fission factor			0.0940194	0.250719	0.892898	0.345235	17.4136	16.666	18.0804	16.9384	16.6254	19.3483	19.0474	19.4949	19.4223	19.5586	19.8969	19.5447
Q3UV08	Ncor1	Nuclear receptor corepressor 1 (Fragment)			0.426435	0.250714	1.16577	3.43104	22.6898	23.4041	23.3826	23.3396	23.5873	23.3016	18.369	18.0165	22.1975	22.5929	22.6237	23.6596
O35492	Clk3	Dual specificity protein kinase CLK3			0.121008	0.25047	0.187193	-0.16448	16.6012	17.5075	18.2713	16.8223	17.506	18.8032	19.0962	19.2203	18.4862	19.1675	18.3159	18.8258
Q8BG87;Q8BG87-4	Tet3	Methylcytosine dioxygenase TET3			0.680752	0.250291	0.239935	0.170419	19.0985	19.0487	19.1328	19.5074	19.013	19.5105	18.6463	19.4246	18.6187	19.0236	19.2446	18.9327
O70456	Sfn	14-3-3 protein sigma			0.158456	0.249522	0.353043	0.300791	18.6584	17.7711	17.5228	19.0065	18.3385	17.3559	23.7631	24.788	24.3634	24.2537	24.9167	24.6464
Q9ES46	Parvb	Beta-parvin			0.341132	0.249393	0.164383	-0.0691395	19.7689	20.6038	20.6679	20.499	20.5194	20.7704	19.0763	19.5068	19.1676	19.0597	19.3545	19.1291
E9Q7F2	Rnf169	E3 ubiquitin-protein ligase RNF169			0.488511	0.24935	0.594125	0.295174	23.5749	24.183	23.733	23.8619	24.3029	24.0741	22.0878	22.777	22.4732	22.5963	22.9273	22.7
Q80WQ8	Mis18bp1	Mis18-binding protein 1			0.473825	0.249103	0.824702	0.723157	23.8368	24.2411	23.795	23.8896	24.5058	24.2249	23.3942	24.6795	24.0616	24.4472	24.9981	24.8596
Q7TNG5;Q7TNG5-2	Eml2	Echinoderm microtubule-associated protein-like 2			0.259753	0.248836	0.445727	0.0730089	18.0689	18.244	17.063	17.9444	17.9355	18.2424	23.302	23.2678	23.3034	23.4119	23.4531	23.2273
Q8BRH0	Tmtc3	Protein O-mannosyl-transferase TMTC3			0.435065	0.248737	0.0609391	0.0264327	20.1641	20.8568	20.8922	20.9309	20.7648	20.9636	22.1712	22.0728	21.8502	21.8254	22.1925	22.1557
A0A0G2JFK2;A0A0G2JG00;Q3TUE1	Fubp1	Far upstream element-binding protein 1 (Fragment)			0.716214	0.248545	0.639741	-0.408792	24.3236	23.9908	24.2072	24.2196	24.6508	24.3968	24.0973	24.1412	24.0821	24.2736	23.4134	23.4072
E9Q5X9;Q80V81	Zfp819	Zinc finger protein 819			0.494203	0.2485	0.643343	0.368387	20.2447	19.6451	19.9868	20.4634	20.0111	20.1476	24.6001	24.2175	23.8787	24.2955	24.7747	24.7313
Q9ERT9	Ppp1r1a	Protein phosphatase 1 regulatory subunit 1A			0.247499	0.248457	0.000758427	-0.000308355	17.4827	17.9171	18.239	17.8331	17.7617	18.7895	22.1165	22.0207	21.681	21.9219	21.9366	21.9588
P70279	Surf6	Surfeit locus protein 6			1.53221	0.247946	0.390974	-0.176903	26.735	26.7693	26.8344	26.8902	27.0907	27.1017	24.6022	24.0503	24.3456	24.3616	24.0177	24.0882
Q9Z1J2;Q9Z1J2-2	Nek4	Serine/threonine-protein kinase Nek4			0.199307	0.247493	0.565797	1.86179	18.0857	18.5397	17.1302	17.952	17.9076	18.6385	19.869	15.8848	15.1762	18.9486	18.8239	18.7429
Q8BH60;Q8BH60-2	Gopc	Golgi-associated PDZ and coiled-coil motif-containing protein			0.15023	0.24749	0.82522	-0.343163	17.6194	17.2769	18.7361	18.6111	17.272	18.4918	20.5235	19.9866	20.3127	20.1259	19.7349	19.9325
Q9D0R2	Tars1	Threonine--tRNA ligase 1, cytoplasmic			0.0398505	0.247307	0.92265	-0.113368	18.0671	17.6912	22.7192	18.3112	18.4603	22.448	24.9471	24.7777	24.9	24.7484	24.7221	24.814
Q9D1H8	Mrpl53	39S ribosomal protein L53, mitochondrial			0.201395	0.247205	0.371422	-0.0813255	16.4961	17.5305	17.9411	17.7062	17.8228	17.1804	22.3151	22.117	22.315	22.0583	22.2787	22.1661
P99028	Uqcrh	Cytochrome b-c1 complex subunit 6, mitochondrial			0.283792	0.247201	0.359716	0.108049	17.1376	17.7705	17.6572	17.2507	17.7946	18.2616	22.1837	22.5294	22.4838	22.581	22.3825	22.5575
F8WHY8	Mta1	Metastasis-associated protein MTA1			0.297298	0.246701	0.00919601	-0.00836054	21.7757	22.145	21.219	21.5633	22.0896	22.227	19.5453	19.8513	19.7497	19.9618	19.1374	20.0221
Q9JJV2;Q9JJV2-3	Pfn2	Profilin-2			0.221709	0.24618	0.317428	0.173094	17.8	18.7348	17.2612	18.1463	18.2727	18.1155	22.161	22.6117	22.7575	22.9126	22.6839	22.4528
Q8BG40	Katnb1	Katanin p80 WD40 repeat-containing subunit B1			0.145029	0.245981	0.113499	-0.0254771	19.0707	16.9184	18.1526	18.4612	18.2636	18.1548	20.7312	20.5498	20.6551	20.5254	20.5971	20.7372
A2APB8	Tpx2	Targeting protein for Xklp2			0.612856	0.245351	2.13655	0.338737	27.0917	27.4728	27.2297	27.2724	27.7603	27.4975	24.4542	24.5082	24.6093	24.9138	24.9106	24.7635
P55200;P55200-2	Kmt2a	Histone-lysine N-methyltransferase 2A			0.439707	0.245248	0.0733345	0.0540911	24.3553	24.6576	24.3957	24.327	25.0877	24.7297	21.8527	21.9738	21.4034	21.4135	21.9912	21.9876
Q9D0M1	Prpsap1	Phosphoribosyl pyrophosphate synthase-associated protein 1			0.117914	0.245068	0.371475	-0.0262051	18.4024	18.7608	19.4052	17.8149	20.2113	19.2774	24.9569	24.9161	24.9226	24.9479	24.8563	24.9128
P32020	Scp2	Sterol carrier protein 2			0.106057	0.244907	1.66502	-0.114131	18.2269	18.3851	16.0765	17.75	18.4808	17.1924	24.7873	24.8659	24.8526	24.6838	24.7296	24.7501
G3X8X0	Dhx16	RNA helicase			0.48247	0.244786	0.0172648	0.00427373	21.6391	21.3516	21.2088	21.9919	21.3849	21.557	22.7454	22.4705	22.6581	22.6454	22.6391	22.6024
Q9DBR3	Armc8	Armadillo repeat-containing protein 8			0.155098	0.244572	0.588725	0.146363	17.6858	18.1466	17.3846	17.696	19.0408	17.2138	23.1155	23.4565	23.2828	23.5243	23.3473	23.4222
Q62504;Q62504-2	Spen	Msx2-interacting protein			0.669809	0.243714	1.11932	-0.237374	25.8533	26.1978	26.0212	26.0438	26.5	26.2598	23.736	23.8287	23.9186	23.7235	23.4332	23.6145
Q8BTI8	Srrm2	Serine/arginine repetitive matrix protein 2			0.404854	0.243408	0.653572	0.0747763	30.469	30.9211	30.672	30.5272	31.2791	30.9859	26.7227	26.8476	26.6851	26.8074	26.8592	26.8132
B2KF05	Brpf3	Bromodomain and PHD finger-containing protein 3			0.488682	0.243272	0.996056	0.892017	22.7481	23.2219	22.9258	22.9048	23.4808	23.2399	18.2919	19.0467	19.1376	20.232	19.7993	19.1208
Q8K3C3	Lzic	Protein LZIC			0.257888	0.242518	0.209803	0.0986455	17.579	17.8298	17.4109	18.2303	17.1421	18.1748	23.8181	24.4095	24.1996	24.1277	24.2998	24.2956
P97432	Nbr1	Next to BRCA1 gene 1 protein			0.177916	0.242319	0.149249	0.151114	17.2034	17.707	18.2277	17.2224	17.9499	18.6928	20.6717	19.8013	20.1369	19.8249	20.4647	20.7736
Q9QXV3	Ing1	Inhibitor of growth protein 1			0.478477	0.242298	0.348874	0.136155	18.3773	18.2771	17.7319	18.2003	18.4065	18.5064	19.7955	20.2928	20.1754	20.2756	20.1028	20.2938
Q91YP2	Nln	Neurolysin, mitochondrial			0.20847	0.242063	0.689293	-0.0414804	17.723	17.3348	18.3871	18.357	17.4017	18.4124	22.9008	22.982	22.9554	22.8815	22.9279	22.9045
Q91WA1	Tipin	TIMELESS-interacting protein			0.107898	0.241784	0.653817	0.525636	16.9614	15.7613	18.5445	17.3585	17.4427	17.1913	19.8124	20.8031	19.8699	20.8384	20.8773	20.3465
Q80Z37	Topors	E3 ubiquitin-protein ligase Topors			0.63807	0.241505	0.557387	1.30346	22.811	23.1763	23.0032	23.0275	23.4876	23.1998	21.8733	21.7009	18.6983	22.0777	22.2449	21.8602
O55126	Nipsnap2	Protein NipSnap homolog 2			0.408745	0.241179	1.28065	-0.112021	18.1808	17.8043	17.8848	18.5947	17.8238	18.1749	20.2864	20.2858	20.2356	20.1779	20.0846	20.2092
P61089	Ube2n	Ubiquitin-conjugating enzyme E2 N			0.0955472	0.240811	0.936973	-0.0725664	17.1527	17.1233	16.7053	18.7027	17.3707	15.6303	26.4383	26.3575	26.3316	26.2819	26.3362	26.2915
Q9JIZ5	Tfap4	Activator protein 4			0.498835	0.240766	0.158105	0.0924377	21.6759	21.5477	21.5627	21.8319	21.48	22.1966	19.4641	20.1259	19.9872	20.123	19.8509	19.8806
E9PZM7	Scaf11	SR-related CTD-associated factor 11			0.573522	0.240636	0.304707	-0.0602099	26.5643	26.8533	26.694	26.7182	27.2703	26.845	23.7671	23.4917	23.6333	23.5477	23.575	23.5888
Q8C0Y1	Tgif2	Homeobox protein TGIF2			0.718264	0.23918	0.324972	0.65178	21.7326	21.7797	21.8519	21.7308	22.1707	22.1802	20.7632	18.4571	20.4637	21.2149	19.8528	20.5717
Q9CZ91	Srfbp1	Serum response factor-binding protein 1			2.20633	0.239137	0.0743837	-0.00747871	26.1396	26.1861	26.1222	26.448	26.4079	26.3094	24.1585	24.1043	24.1693	24.1939	24.1	24.1158
Q9CPR8	Nsmce3	Non-structural maintenance of chromosomes element 3 homolog			0.327136	0.239025	0.330809	0.069685	19.1011	19.4148	19.8338	19.2757	19.9827	19.8084	22.9735	23.2689	23.1681	23.2067	23.202	23.2109
Q62245	Sos1	Son of sevenless homolog 1			0.124876	0.238878	0.0989332	0.0870056	19.1811	17.1322	19.1899	18.9279	18.4497	18.8422	21.0586	22.1248	21.4991	21.5597	21.6185	21.7654
Q9Z1Y4	Trip6	Thyroid receptor-interacting protein 6			0.214985	0.238846	0.8669	0.223963	18.7011	17.3114	18.2889	18.5151	18.0885	18.4142	22.659	22.2923	22.4635	22.669	22.8044	22.6133
O89091	Klf10	Krueppel-like factor 10			0.326068	0.23877	0.389998	-0.595099	20.0868	19.9458	19.843	20.6841	19.6728	20.2351	18.8576	18.4741	20.426	19.0181	18.7511	18.2032
Q8VC52	Rbpms2	RNA-binding protein with multiple splicing 2			0.109806	0.23796	0.0083979	-0.00439644	24.5544	22.5925	23.8603	24.8218	22.9741	23.9252	24.0294	23.4606	23.7468	23.6394	23.7771	23.8072
Q9Z247	Fkbp9	Peptidyl-prolyl cis-trans isomerase FKBP9			0.656827	0.237609	0.414479	-0.0583782	18.9691	19.0904	19.4339	19.2753	19.3642	19.5667	24.6509	24.7297	24.8028	24.5962	24.6746	24.7374
P52912	Tia1	Nucleolysin TIA-1			0.331031	0.236956	0.199479	-0.0502396	22.0126	21.7137	21.0303	21.733	21.9017	21.8328	24.2004	23.8822	24.0056	24.0283	23.929	23.9801
F7B6F7	Vcan	Versican core protein (Fragment)			0.0425009	0.236305	0.445329	-0.571313	15.7431	20.0167	19.447	15.97	20.189	19.7567	19.368	19.4895	18.1521	18.6749	17.744	18.8767
F8WHN2;H3BK45	Cbx7	Chromobox protein homolog 7			0.0790739	0.23627	0.148837	0.107663	21.1363	18.9495	20.906	21.6184	19.0131	21.069	21.3102	20.5093	21.1914	20.9172	21.2604	21.1563
Q8K298	Anln	Anillin			1.19563	0.236125	0.561698	0.0960013	23.8524	24.0514	23.9321	24.0519	24.3031	24.1892	24.3675	24.5228	24.4858	24.5986	24.4366	24.6289
O88990	Actn3	Alpha-actinin-3			0.133696	0.235723	0.8515	0.104134	17.279	17.8129	17.6911	17.6154	16.8638	19.0111	19.802	19.9274	19.9524	19.9354	20.0141	20.0448
Q8VCB2;Q8VCB2-2;Q8VCB2-3	Med25	Mediator of RNA polymerase II transcription subunit 25			0.439476	0.235657	0.292113	0.0553042	23.3087	22.6005	23.1116	23.3912	23.2609	23.0757	24.2109	24.4229	24.4013	24.3619	24.3657	24.4734
Q9D0S9	Hint2	Histidine triad nucleotide-binding protein 2, mitochondrial			0.136747	0.235249	0.608979	-0.230445	17.1673	17.3571	18.7792	18.2779	18.4802	17.2512	22.8829	23.1185	23.0201	22.4785	23.0014	22.8502
P02468	Lamc1	Laminin subunit gamma-1			0.0431426	0.235214	0.159199	-0.0774199	22.5409	18.2334	22.6494	22.3422	19.0696	22.7176	24.038	23.6604	23.979	24.041	23.5597	23.8445
A0A286YCY3	Kif20b	Kinesin-like protein KIF20B (Fragment)			0.283723	0.235044	0.510072	0.947231	21.2474	21.8995	21.5049	21.2986	22.2499	21.8085	19.1719	18.6992	18.3899	20.0427	18.2099	20.8501
Q3UV17	Krt76	Keratin, type II cytoskeletal 2 oral			0.118202	0.234495	0.170174	-0.209155	16.5298	17.2847	17.9621	17.4119	16.5109	18.5573	23.2055	21.6345	22.4128	22.0972	22.4085	22.1196
P30412	Ppic	Peptidyl-prolyl cis-trans isomerase C			0.141975	0.234329	0.234835	0.0334339	17.6202	17.299	18.3968	17.316	19.0197	17.6834	21.4131	21.5968	21.4691	21.5528	21.5128	21.5137
Q9WVP1	Ap1m2	AP-1 complex subunit mu-2			0.130893	0.234228	0.0381699	0.00220426	18.1694	18.6724	16.7596	18.5742	17.481	18.2489	23.6868	23.6265	23.6737	23.6579	23.6786	23.6571
Q6KAQ7	Zzz3	ZZ-type zinc finger-containing protein 3			0.646216	0.234104	0.33167	0.905623	22.3399	22.8056	22.7397	22.8804	22.7247	22.9824	22.063	18.5976	21.6258	21.1621	22.1288	21.7125
P11404	Fabp3	Fatty acid-binding protein, heart			0.12794	0.234055	0.20822	0.13078	18.9276	17.1035	17.0704	17.6089	18.4739	17.7207	24.1347	24.6326	24.4037	24.1448	24.8039	24.6146
E9Q9Q2	R3hdm1	R3H domain-containing 1			0.196765	0.233933	0.214261	-0.0787175	16.8683	18.1261	16.9697	17.4469	17.9692	17.2497	20.8797	21.0146	21.2498	20.7831	21.0586	21.0662
A2A7T8;Q3TJB1	Zmym1	Zinc finger, MYM domain-containing 1			0.246786	0.233871	0.458968	0.197842	16.6912	17.2998	17.9075	17.29	17.7404	17.5699	21.1173	20.8243	20.8365	21.4415	20.992	20.9382
Q9D906	Atg7	Ubiquitin-like modifier-activating enzyme ATG7			0.189459	0.233655	0.392606	0.0563151	17.2568	18.1019	16.7869	17.7221	18.0264	17.098	18.9262	19.0634	19.0352	19.1495	19.0038	19.0404
Q8R418	Dicer1	Endoribonuclease Dicer			0.183802	0.233327	0.0142201	0.00331052	17.4399	17.782	18.7759	18.7731	18.0072	17.9174	21.8912	22.1512	22.0172	21.9995	22.057	22.013
Q9QY39	Pdzd4	PDZ domain-containing protein 4			0.45862	0.233128	1.1742	0.425561	21.1387	20.7979	20.6551	21.1076	20.8044	21.379	20.8552	21.0307	21.0974	21.7286	21.2624	21.2689
Q9WU00	Nrf1	Nuclear respiratory factor 1			0.284621	0.23297	0.937208	0.0716909	21.4035	21.2649	21.6527	21.6235	22.2334	21.1631	24.2524	24.2557	24.3498	24.3277	24.383	24.3622
P16627	Hspa1l	Heat shock 70 kDa protein 1-like			0.135633	0.232437	0.0592747	0.0458132	18.5664	17.7568	16.8563	17.8543	18.6888	17.3337	23.7967	24.6902	24.4344	24.3982	24.2888	24.3718
Q63810;Q63810-2	Ppp3r1	Calcineurin subunit B type 1			0.107516	0.232217	0.42247	0.145564	19.3179	17.8148	17.044	18.6073	17.4911	18.775	21.1015	21.5867	21.4536	21.5659	21.4785	21.534
Q9R0X0;Q9R0X0-2;Q9R0X0-3	Med20	Mediator of RNA polymerase II transcription subunit 20			0.0697563	0.231518	1.42032	0.339872	21.6286	18.7157	21.6053	21.6041	19.6017	21.4383	22.9579	23.3255	23.0579	23.4183	23.4843	23.4583
P62814	Atp6v1b2	V-type proton ATPase subunit B, brain isoform			0.0513592	0.231278	0.178514	-0.0386372	17.4044	21.86	21.6604	19.5809	20.6122	21.4256	23.6664	23.9421	23.804	23.7736	23.7263	23.7966
Q99JP0	Map4k3	Mitogen-activated protein kinase kinase kinase kinase 3		+	0.161855	0.230778	3.60078	1.2275	19.9935	21.2506	20.7533	20.1946	21.5492	20.9458	18.6985	18.5295	18.496	19.7327	19.7167	19.9572
Q8BMC4	Nop9	Nucleolar protein 9			0.273124	0.230424	0.866106	-0.167233	25.5638	24.7746	25.3462	25.8313	25.002	25.5426	23.9449	23.7042	23.7139	23.7024	23.6037	23.5551
Q9CQF6	Aasdhppt	L-aminoadipate-semialdehyde dehydrogenase-phosphopantetheinyl transferase			0.174805	0.23038	1.04518	-0.117608	17.4614	18.4211	18.2495	17.663	19.0344	18.1258	22.6405	22.6642	22.5089	22.489	22.523	22.4487
Q61026	Ncoa2	Nuclear receptor coactivator 2			0.250784	0.230114	0.473096	0.299266	17.7323	18.7484	17.6009	18.3151	18.2273	18.2295	18.9501	18.8276	18.3956	19.2224	18.591	19.2578
Q91YR5	EEF1AKNMT	eEF1A lysine and N-terminal methyltransferase			0.139706	0.229994	0.610492	-0.100187	18.0073	18.2379	18.0967	17.3874	19.4652	18.1792	23.4307	23.3478	23.3084	23.1381	23.2953	23.353
Q91Z67	Srgap2	SLIT-ROBO Rho GTPase-activating protein 2			0.656128	0.229849	0.106595	0.0403411	16.9458	16.6326	16.5937	16.7519	17.1417	16.9681	21.7724	21.9447	21.9267	21.7018	22.1351	21.928
O35426;O35426-2	Xbp1	X-box-binding protein 1			0.178149	0.229614	0.0629961	-0.0868422	18.9621	20.3565	18.9497	19.4986	19.9472	19.5114	18.5782	19.7366	19.4037	19.8096	18.7283	18.92
P58462;P58462-2;P58462-3;P58462-4;P58462-5	Foxp1	Forkhead box protein P1		+	1.18168	0.229425	2.04983	0.56444	20.6511	20.8486	20.8408	20.8859	21.0397	21.1032	21.0673	21.1954	20.9553	21.8295	21.5445	21.5373
Q8BSK8;Q8BSK8-2	Rps6kb1	Ribosomal protein S6 kinase beta-1			0.168783	0.229169	0.149302	0.0362186	17.5342	18.5137	17.6771	17.3172	18.4863	18.6091	22.3224	22.1615	22.3925	22.2184	22.3459	22.4208
Q91WE3	Rpp25	Ribonuclease P protein subunit p25			0.775271	0.229082	0.202317	0.083072	21.0587	20.8469	20.9278	21.2599	20.9339	21.3269	22.7389	23.1378	22.6816	22.8307	23.0604	22.9164
Q91W86	Vps11	Vacuolar protein sorting-associated protein 11 homolog			0.127775	0.22858	0.688649	0.419201	17.903	18.3557	17.3584	17.101	18.0603	19.1415	20.6229	20.8772	21.2557	21.5354	21.5546	20.9234
Q810D6	Grwd1	Glutamate-rich WD repeat-containing protein 1			0.240444	0.22834	0.534717	-0.133235	22.5392	21.8266	22.2493	22.955	21.876	22.4691	24.2921	24.4469	24.5044	24.4296	24.2944	24.1196
Q8BSF4	Pisd	Phosphatidylserine decarboxylase proenzyme, mitochondrial			0.149993	0.228113	0.328351	-0.0822372	20.8538	21.317	19.5707	20.799	21.1948	20.432	22.8263	22.7946	22.772	22.5858	22.9162	22.6441
Q69ZA1	Cdk13	Cyclin-dependent kinase 13			0.415423	0.227332	0.101059	0.108016	24.2011	24.6997	24.4463	24.3311	24.9545	24.7434	21.2644	21.593	21.0432	21.0821	21.0366	22.106
Q9CQM8	Rpl21	60S ribosomal protein L21			0.490322	0.225452	0.214024	0.264703	21.2497	21.9035	21.612	21.9461	21.7499	21.7457	18.7184	19.0709	18.8995	18.2225	19.6525	19.608
Q99MN1	Kars1	Lysine--tRNA ligase			0.199227	0.225254	1.13283	-0.132463	23.7947	24.5757	25.025	24.9618	24.2005	24.9088	25.0923	24.9199	24.9496	24.882	24.8461	24.8363
P30276	Ccnb2	G2/mitotic-specific cyclin-B2			0.242154	0.225233	0.368196	0.684427	23.2023	23.0627	23.1682	24.0807	23.1542	22.8741	19.4246	21.6072	21.7677	21.9114	21.2836	21.6577
P51660	Hsd17b4	Peroxisomal multifunctional enzyme type 2			0.308192	0.22521	1.24101	-0.108869	22.8308	22.2378	22.3248	23.1333	22.5954	22.3404	23.2443	23.1288	23.1477	23.0661	23.0287	23.0994
Q9WUR2;Q9WUR2-2	Eci2	Enoyl-CoA delta isomerase 2			0.0739665	0.224778	0.51682	0.13685	17.0793	19.9506	16.7633	17.5704	18.1793	18.7178	21.6258	22.018	21.7919	21.9928	21.9443	21.9092
Q9CT10	Ranbp3	Ran-binding protein 3			0.111029	0.224403	0.384839	0.0231584	17.6941	19.2363	16.7614	17.8805	18.2689	18.2155	24.9799	25.0116	25.0583	25.0619	25.0292	25.0282
P62500;P62500-2;P62500-3	Tsc22d1	TSC22 domain family protein 1			0.211312	0.224309	0.153439	0.0653032	17.0295	18.1149	17.404	17.6643	18.2257	17.3314	22.5009	23.0136	22.8406	22.768	22.9441	22.8389
Q9CYH2	Prxl2a	Peroxiredoxin-like 2A			0.111664	0.224218	0.619301	-0.179999	16.9829	18.4154	17.8865	16.8119	18.7432	18.4024	21.607	22.0146	21.7269	21.6901	21.599	21.5194
Q99LD9	Eif2b2	Translation initiation factor eIF-2B subunit beta			0.176156	0.224094	0.623197	-0.103328	16.7983	18.2	17.0237	17.2379	17.4997	17.9566	23.6128	23.4215	23.3769	23.3865	23.3839	23.3309
O54962	Banf1	Barrier-to-autointegration factor			0.126107	0.223997	0.537313	0.0874723	22.1596	20.6817	21.9166	22.4848	20.9244	22.0207	27.1282	27.3247	27.1247	27.2745	27.3312	27.2343
Q8K2J0	Plcd3	1-phosphatidylinositol 4,5-bisphosphate phosphodiesterase delta-3			0.109595	0.223463	0.0595152	0.0332317	17.4552	17.7928	18.6094	18.4249	19.1617	16.9412	18.2075	18.22	18.5039	18.0252	18.5927	18.4132
Q8C2B3;Q8C2B3-3;Q8C2B3-5;Q8C2B3-6	Hdac7	Histone deacetylase 7			0.265503	0.223429	0.555366	-0.902897	20.2856	20.7751	20.2751	21.059	20.8518	20.0952	18.7276	18.6578	20.1503	17.742	19.3389	17.7461
Q56A08	Gpkow	G-patch domain and KOW motifs-containing protein			0.983181	0.223427	0.191445	0.201136	23.6762	23.499	23.6261	23.825	23.663	23.9836	22.5161	23.1699	22.1789	23.3751	22.4889	22.6043
Q6QI06;Q6QI06-2	Rictor	Rapamycin-insensitive companion of mTOR			0.195881	0.22341	0.381257	0.0370496	18.4784	18.3899	17.3342	18.1607	18.7534	17.9586	20.0473	20.0493	19.9547	20.0683	20.091	20.0031
Q61206	Pafah1b2	Platelet-activating factor acetylhydrolase IB subunit alpha2			0.225196	0.223017	0.190368	-0.0203311	17.8764	17.349	18.2194	18.062	18.5328	17.5191	24.1014	24.1446	24.0674	24.1486	24.0318	24.0721
Q9QXK7	Cpsf3	Cleavage and polyadenylation specificity factor subunit 3			0.241408	0.222446	0.393359	-0.201012	22.7167	21.5411	22.342	22.5649	22.2084	22.4938	24.6812	24.4602	24.1276	24.073	24.0836	24.5095
O70378	Emc8	ER membrane protein complex subunit 8			0.0617128	0.222376	0.0649588	0.0255146	20.6641	18.7411	16.7077	19.9461	18.4204	18.4135	23.2964	23.7041	23.5666	23.6615	23.4328	23.5493
Q9CXY6	Ilf2	Interleukin enhancer-binding factor 2			0.390238	0.221939	0.616017	-0.0750656	23.7217	23.6324	23.6043	24.0743	24.1477	23.4022	25.8556	25.8672	25.7233	25.7134	25.7085	25.799
Q99JW4	Lims1	LIM and senescent cell antigen-like-containing domain protein 1			0.190004	0.221614	0.178716	0.0868689	17.6886	18.4873	17.578	18.7347	17.5485	18.1355	21.2557	21.8642	21.6426	21.6235	21.7744	21.6251
Q05920	Pc	Pyruvate carboxylase, mitochondrial			0.119518	0.221573	0.0503125	0.0131849	17.2043	19.3422	18.0743	18.9593	18.1125	18.2138	21.7792	21.5328	21.742	21.7296	21.7587	21.6052
Q9ERI5;Q9ERI5-2	Jmjd6	Bifunctional arginine demethylase and lysyl-hydroxylase JMJD6			0.8555	0.221526	0.214503	0.0351849	19.2177	19.4643	19.2574	19.4322	19.4515	19.7202	23.2241	23.2219	23.3376	23.2408	23.2501	23.3982
Q69ZF8	Msl2	E3 ubiquitin-protein ligase MSL2			0.695565	0.221403	0.402626	0.366609	22.3023	22.4124	22.5691	22.4277	22.8512	22.6691	18.9843	20.0637	18.8863	19.8364	19.6247	19.5729
P60904	Dnajc5	DnaJ homolog subfamily C member 5			0.0917779	0.221365	0.221782	-0.104025	17.6625	18.0998	17.2539	16.2538	18.8623	18.5642	20.7706	20.3962	20.8251	20.772	20.5643	20.3435
Q9WUJ8	Orc6	Origin recognition complex subunit 6			0.117787	0.221345	1.28823	0.351997	20.0788	18.6419	19.6947	20.5303	18.7049	19.8443	21.1288	21.5619	21.3393	21.7001	21.6447	21.7412
O09053	Wrn	Werner syndrome ATP-dependent helicase homolog			0.282129	0.221112	0.344986	-0.229341	20.6673	21.1495	20.8755	20.8693	21.6835	20.8029	19.8048	20.2318	19.5043	19.9518	19.5516	19.3495
P80318	Cct3	T-complex protein 1 subunit gamma			0.335195	0.220715	0.167399	-0.00751305	21.0006	20.6851	21.0223	21.5611	20.6992	21.1098	28.1534	28.1421	28.19	28.1584	28.1672	28.1374
Q9ER74	Sall1	Sal-like protein 1			0.598889	0.22039	0.390965	0.225094	24.2323	24.4761	24.0831	24.6498	24.5478	24.2551	22.1938	22.0747	22.7514	22.3647	22.7932	22.5373
Q91V55	Rps5	40S ribosomal protein S5			0.166211	0.21879	0.170389	-0.0368869	18.6007	17.6581	17.439	18.5002	18.4249	17.4291	27.7349	27.7198	27.4827	27.6146	27.5987	27.6135
Q6NXM2	Rcbtb1	RCC1 and BTB domain-containing protein 1			0.16774	0.218592	0.647142	0.0852718	16.5294	18.097	17.4775	17.5644	17.9163	17.2789	21.4448	21.5497	21.4838	21.6772	21.5074	21.5495
Q5SUC9	Sco1	Protein SCO1 homolog, mitochondrial			0.140723	0.217416	0.196911	0.127485	16.5564	18.172	17.0884	16.9876	18.0796	17.4019	20.0293	20.7982	20.7314	20.623	20.7219	20.5965
P53657	Pklr	Pyruvate kinase PKLR			0.144655	0.217395	0.194025	-0.0802256	18.0043	18.4992	17.06	18.1938	18.6342	17.3877	25.8229	25.2872	25.4613	25.4132	25.4471	25.4705
Q60974;Q60974-2	Ncor1	Nuclear receptor corepressor 1			0.725517	0.217101	0.413645	0.252043	22.9806	23.4032	23.1498	23.2862	23.496	23.4027	21.4726	21.9481	21.589	21.9688	21.5266	22.2705
Q7TPN9	Prr14	Proline-rich protein 14			0.274579	0.217069	0.173082	-0.167421	20.789	21.414	20.6876	21.0182	21.6187	20.9049	21.991	21.8933	21.8445	22.0476	21.0177	22.1611
Q8R205	Zc3h10	Zinc finger CCCH domain-containing protein 10			0.287534	0.216946	0.217109	-0.435886	23.0494	23.7746	23.3492	23.2201	23.9832	23.6207	17.1849	19.7611	19.0656	17.987	18.4496	18.2672
P42209	Septin1	Septin-1			0.120798	0.21686	1.0536	0.126432	18.5923	20.4613	20.0346	19.3678	20.5093	19.8617	22.7301	22.9109	22.8456	22.9189	22.9605	22.9864
Q91W53	Golga7	Golgin subfamily A member 7			0.201479	0.216126	0.050429	0.0211455	16.9878	17.8267	17.5086	16.9965	18.0666	17.9084	19.8568	19.895	20.0312	20.0651	20.0997	19.6817
P28271	Aco1	Cytoplasmic aconitate hydratase			0.141018	0.216121	0.230582	-0.0628503	16.9414	17.5098	17.3481	18.3148	17.6676	16.4654	22.4951	22.1931	22.2466	22.2181	22.177	22.3511
P80317	Cct6a	T-complex protein 1 subunit zeta			0.206323	0.216007	0.0259585	0.00212034	22.4316	21.8257	22.2224	22.9976	21.7382	22.3919	28.3289	28.4112	28.3652	28.3438	28.3869	28.381
Q80U78;Q80U78-3	Pum1	Pumilio homolog 1			0.378075	0.215793	2.20671	0.322735	24.2254	23.5543	24.1857	24.4055	24.1113	24.0959	23.512	23.4032	23.3919	23.8231	23.6652	23.7871
Q8R3F9	Tut1	Speckle targeted PIP5K1A-regulated poly(A) polymerase			0.0781864	0.215751	0.0864247	-0.0357641	17.1758	16.6887	19.0086	18.4364	18.5775	16.5064	23.4446	22.9534	23.1499	23.1965	23.0806	23.1635
P35288	Rab23	Ras-related protein Rab-23			0.12028	0.215704	0.598632	-0.114585	17.8341	18.4579	16.7672	18.7443	17.3385	17.6236	24.06	23.9502	23.9265	23.8167	24.0115	23.7647
Q921E6-2	Eed	Isoform 2 of Polycomb protein EED			0.135133	0.215316	0.397617	0.0623283	22.9082	24.2131	23.1026	22.9474	24.4057	23.5168	24.5809	24.3789	24.4912	24.608	24.5081	24.5219
Q9CPW4	Arpc5	Actin-related protein 2/3 complex subunit 5			0.202796	0.214947	0.521488	0.18386	17.7502	18.642	18.6769	18.5313	18.1175	19.0651	24.7177	25.18	25.1402	25.1152	25.1999	25.2743
Q9CX86	Hnrnpa0	Heterogeneous nuclear ribonucleoprotein A0			0.235433	0.214326	0.0646909	-0.0119069	26.0566	25.4282	25.3797	26.3229	25.3399	25.8447	27.618	27.4404	27.4661	27.5518	27.4405	27.4965
Q9CQS8	Sec61b	Protein transport protein Sec61 subunit beta			0.695598	0.213902	0.221598	-0.508643	24.0715	23.8258	23.8954	24.3723	24.0947	23.9674	22.0908	19.4616	19.3713	19.653	19.9266	19.8182
Q99LE6	Abcf2	ATP-binding cassette sub-family F member 2			0.471705	0.213879	0.219978	-0.0364164	24.3761	24.2314	24.1892	24.5575	24.7592	24.1216	26.489	26.302	26.4457	26.438	26.3452	26.3442
Q62141	Sin3b	Paired amphipathic helix protein Sin3b			0.22199	0.21375	1.09124	-0.290203	20.8429	21.9605	21.8129	21.4845	21.9167	21.8564	22.311	21.9338	22.2595	21.9368	21.7987	21.8981
P59470	Polr3b	DNA-directed RNA polymerase III subunit RPC2			0.265682	0.213658	0.0456146	0.0087115	21.6964	21.6366	21.5346	21.9205	22.3395	21.2485	23.1625	23.0026	23.0505	23.0098	23.1639	23.068
P07214	Sparc	SPARC			0.0743606	0.213517	0.766444	0.360439	16.356	16.9775	19.0229	18.2307	18.3122	16.4541	21.1376	21.7381	21.518	21.5807	22.0064	21.888
P48962	Slc25a4	ADP/ATP translocase 1			0.235615	0.213219	2.499	-0.0889435	22.5576	23.6401	23.0589	23.1529	23.6368	23.1066	26.2089	26.235	26.1865	26.1215	26.1198	26.1222
Q03963	Eif2ak2	Interferon-induced, double-stranded RNA-activated protein kinase			0.170167	0.212853	0.156298	0.173485	16.862	18.4048	17.3489	17.5542	17.9884	17.7116	20.8952	21.6994	22.0904	21.7979	21.3247	22.0828
Q9DAT2	Mrgbp	MRG/MORF4L-binding protein			0.564519	0.211779	0.874266	-0.429511	21.6053	21.7125	21.671	21.7279	22.2015	21.6947	20.9377	21.5469	21.3955	20.6728	20.7894	21.1294
Q9D8S9	Bola1	BolA-like protein 1			0.111554	0.211597	0.571442	-0.222315	18.3653	16.6671	17.2002	18.4665	17.5577	16.8432	24.142	23.5916	23.6684	23.5992	23.5423	23.5937
Q8R2U2	Nepro	Nucleolus and neural progenitor protein			2.27834	0.211491	0.204552	-0.141808	23.19	23.2753	23.2362	23.4452	23.4962	23.3946	22.4693	21.9471	22.7303	22.4391	22.3035	21.9787
Q9QX47-4	Son	Isoform 4 of Protein SON			0.823232	0.211332	0.433718	-0.502896	20.963	21.3689	21.1979	21.3993	21.4108	21.3537	17.3787	18.7033	18.9622	17.9906	17.8172	17.7277
Q91UZ5	Impa2	Inositol monophosphatase 2			0.0677699	0.211217	0.24139	-0.047856	16.2377	19.1775	18.663	19.0971	17.0785	18.5363	23.5648	23.5963	23.4181	23.5817	23.3908	23.463
Q3URQ0	Tex10	Testis-expressed protein 10			0.24456	0.210787	0.667182	-0.222476	24.2345	23.8747	24.0295	24.7235	23.6338	24.4137	25.1979	25.0186	25.202	25.1671	24.6884	24.8955
P27546;P27546-2	Map4	Microtubule-associated protein 4			0.477727	0.210733	0.329826	0.0651194	23.5832	23.8448	23.6534	23.6128	24.2172	23.8835	25.3664	25.4821	25.3295	25.3495	25.5804	25.4433
Q9CQJ6	Denr	Density-regulated protein			0.891442	0.210664	0.75781	-0.12748	21.8311	22.0187	21.8326	21.9231	22.1941	22.1972	20.6261	20.7875	20.6076	20.5262	20.4677	20.6449
Q60598	Cttn	Src substrate cortactin			0.371935	0.209931	0.22978	-0.0672855	21.4676	21.9299	21.6162	21.5115	22.1632	21.9688	23.3752	23.6236	23.5132	23.2603	23.5511	23.4987
Q7TMF2	Eri1	3'-5' exoribonuclease 1			0.54499	0.209709	0.0913915	-0.0124315	22.3236	21.8568	22.008	22.4724	22.1816	22.1634	23.2267	23.3416	23.3192	23.3496	23.2579	23.2427
Q9D7X3	Dusp3	Dual specificity protein phosphatase 3			0.146296	0.209656	0.755477	0.163767	17.2458	17.5619	18.084	17.2015	17.5543	18.7649	22.5521	22.8003	22.6521	22.7263	22.9611	22.8084
Q9CWF6	Bbs2	Bardet-Biedl syndrome 2 protein homolog			0.0994201	0.20961	0.212759	0.0916481	16.4742	17.7915	15.3277	17.0553	16.9322	16.2347	19.0432	18.5961	18.7918	19.0865	18.7199	18.8996
P18653	Rps6ka1	Ribosomal protein S6 kinase alpha-1			0.427195	0.209457	1.27787	-0.0450204	23.1925	23.4539	23.6666	23.9629	23.5108	23.4677	25.4311	25.3905	25.3782	25.352	25.3496	25.3632
O09131	Gsto1	Glutathione S-transferase omega-1			0.167694	0.209436	0.248905	0.0755177	18.235	16.7425	17.3708	17.3037	17.7372	17.9359	25.7479	26.0459	25.9405	25.8514	26.1365	25.9729
Q9JMG7;Q9JMG7-2	Hdgfl3	Hepatoma-derived growth factor-related protein 3			0.856599	0.209171	0.626519	0.348197	21.2679	20.9071	21.0067	21.2966	21.3145	21.1981	20.1129	20.7174	20.6624	20.6768	21.1638	20.6967
Q8C5P5;Q8C5P5-2	Nt5dc1	5'-nucleotidase domain-containing protein 1			0.0334045	0.208179	0.535042	-0.102218	15.7005	16.8282	21.8382	20.1976	17.3676	17.4262	22.1531	22.1623	22.1066	21.8755	22.098	22.1419
Q6PAK3	Prmt8	Protein arginine N-methyltransferase 8			0.20586	0.207935	0.0521897	0.0514634	18.3411	17.2503	17.9562	18.3862	18.1571	17.6281	19.804	20.6392	19.7884	19.8896	20.5041	19.9923
O35711;O35711-2;O35711-4	Ppfibp2	Liprin-beta-2			0.0867308	0.207883	0.259592	-0.226798	17.7175	17.968	16.6672	17.8487	18.8553	16.2724	19.5692	19.345	20.1142	19.4567	19.9002	18.9911
P53994	Rab2a	Ras-related protein Rab-2A			0.120151	0.207756	0.573047	-0.0882943	17.5593	17.0698	19.0972	17.811	18.3287	18.2099	23.8216	23.9093	24.0388	23.784	23.875	23.8458
Q64514	Tpp2	Tripeptidyl-peptidase 2			0.127965	0.207698	0.432671	0.064668	16.9578	18.2791	17.8419	18.2047	18.4841	17.0131	22.4809	22.6106	22.4169	22.5807	22.5118	22.6099
P39749	Fen1	Flap endonuclease 1			1.05922	0.20727	0.0939668	-0.00667699	21.9721	21.7705	21.8892	22.2151	21.9711	22.0675	25.7755	25.7661	25.715	25.7682	25.7563	25.7122
Q5SSL4;Q5SSL4-2;Q5SSL4-3;Q5SSL4-4	Abr	Active breakpoint cluster region-related protein			0.155846	0.206822	0.170509	0.0350297	17.278	17.5066	18.7689	17.7017	18.2239	18.2483	20.9239	20.7903	20.8853	20.9837	20.7694	20.9516
Q61056;Q61056-2	Trpc1	Short transient receptor potential channel 1			0.0793054	0.206678	0.157389	-0.0608133	17.2766	17.7242	18.8698	16.7005	19.3985	18.3917	23.999	23.6944	23.7191	23.5322	23.8774	23.8205
Q3TW96	Uap1l1	UDP-N-acetylhexosamine pyrophosphorylase-like protein 1			0.27775	0.206409	0.0752208	0.0479037	17.8233	18.217	17.6672	17.7389	18.5849	18.0029	23.4865	24.0542	23.7543	23.5231	24.039	23.8765
Q2YDW7	Kmt5a	N-lysine methyltransferase KMT5A		+	0.634753	0.206106	1.61077	1.28904	21.4593	21.8902	21.8582	22.0281	21.9317	21.8662	17.8343	18.5444	17.3341	19.0468	19.1364	19.3966
Q3UQ84	Tars2	Threonine--tRNA ligase, mitochondrial			0.0524163	0.206024	0.560074	0.229089	16.3701	17.5929	18.9543	17.1712	20.0466	16.3176	19.9459	19.3386	19.6171	19.9476	19.789	19.8523
Q8R5K4;Q8R5K4-2	Nol6	Nucleolar protein 6			0.578769	0.205773	0.33796	-0.213711	27.2007	27.2138	27.0203	27.1132	27.6154	27.3234	25.9085	26.3208	25.7744	25.3902	25.9137	26.0587
Q9JK30	Orc3	Origin recognition complex subunit 3			0.694352	0.205685	0.432236	-0.171003	22.7359	23.0787	23.0925	23.0906	23.1245	23.3091	23.0581	23.1971	23.2296	23.184	23.1168	22.6711
P23591	Gfus	GDP-L-fucose synthase			0.0875455	0.205051	0.305558	-0.0173022	16.7524	19.0165	17.8867	18.2473	17.1307	18.8927	25.2668	25.2827	25.2246	25.2656	25.2434	25.2131
Q99LX5	Mmtag2	Multiple myeloma tumor-associated protein 2 homolog			1.11373	0.204793	0.0622126	-0.240941	22.5201	22.6597	22.6234	22.9572	22.7293	22.731	21.6096	19.1994	22.0227	21.4445	18.6922	21.9722
A0A087WRN1;F8WI22	Bclaf1	Bcl-2-associated transcription factor 1 (Fragment)			0.61617	0.203883	1.58527	0.300186	24.3615	24.5404	24.4554	24.3994	24.8782	24.6914	21.2141	21.4122	21.4983	21.711	21.6357	21.6785
Q922L6	Nelfcd	Negative elongation factor D			0.123531	0.203636	0.0330812	-0.0194314	17.9879	17.891	17.7304	19.236	17.7351	17.2492	22.0049	21.6732	21.7804	21.8909	22.043	21.4663
Q14AX6;Q14AX6-3	Cdk12	Cyclin-dependent kinase 12			0.214651	0.203587	0.238113	0.0860418	26.2988	26.935	26.3703	26.4245	27.3556	26.4347	25.3917	25.1636	25.3121	25.5704	25.1407	25.4144
P52196	Tst	Thiosulfate sulfurtransferase			0.104994	0.203381	0.109938	0.0234858	16.5893	18.242	17.9226	18.4957	16.8707	17.9976	21.9423	21.909	21.8885	22.0556	21.7961	21.9585
Q9DBR1;Q9DBR1-2	Xrn2	5'-3' exoribonuclease 2			1.13485	0.202494	0.407168	0.0527566	26.4743	26.3015	26.407	26.4675	26.6931	26.6297	26.9828	27.0674	27.0512	27.1827	27.0278	27.0492
P49452	Cenpc	Centromere protein C			0.70744	0.20247	0.141784	0.0450605	25.2008	25.4772	25.5094	25.4305	25.7187	25.6455	22.8954	22.8701	23.0915	23.005	22.8297	23.1576
O70133	Dhx9	ATP-dependent RNA helicase A			0.340803	0.202073	0.103121	0.0343316	22.264	22.7239	22.4961	22.3663	23.0756	22.6484	20.3278	20.5983	20.3279	20.5334	20.2946	20.529
O88848;O88848-2	Arl6	ADP-ribosylation factor-like protein 6			0.111795	0.201887	0.232119	-0.0384388	17.7947	18.4798	16.7259	18.6841	17.3961	17.526	24.3354	24.2463	24.4211	24.2637	24.2466	24.3772
Q9JHI2	Adat1	tRNA-specific adenosine deaminase 1			0.0701665	0.201089	0.0697127	-0.0136159	18.6272	17.4974	16.899	16.7258	19.5701	17.3309	22.3226	22.4855	22.3202	22.4442	22.3212	22.3221
Q8CCP0	Nemf	Nuclear export mediator factor Nemf			0.079671	0.200901	0.12941	-0.0173709	18.7895	18.9737	19.3212	20.8385	19.0228	17.8258	22.1842	22.2639	22.24	22.2135	22.1363	22.2862
E9Q4F7	Ankrd11	Ankyrin repeat domain-containing protein 11			0.319094	0.20086	0.243485	0.262375	24.0974	24.4568	24.0517	24.0458	24.8153	24.3474	23.521	22.1111	22.714	22.9375	22.9132	23.2826
Q8VBV3	Exosc2	Exosome complex component RRP4			0.147325	0.200638	0.0344862	-0.00789642	20.547	19.8739	20.2094	20.9865	19.4839	20.7618	23.0683	22.928	22.9059	23.071	22.874	22.9335
P56382	Atp5f1e	ATP synthase subunit epsilon, mitochondrial			0.0943403	0.200506	0.0174394	0.0192922	18.9451	18.9822	18.0146	19.7514	19.2994	17.4926	23.1064	24.3774	23.7374	23.7648	23.79	23.7242
O08997	Atox1	Copper transport protein ATOX1			0.0914043	0.199991	0.0803918	-0.023632	16.9158	17.7555	18.124	17.2576	19.1737	16.964	25.9691	26.3019	26.1767	26.1891	26.0619	26.1259
Q9CZ44;Q9CZ44-3	Nsfl1c	NSFL1 cofactor p47			0.238843	0.199969	0.733317	-0.0554657	19.9042	18.7969	19.5814	19.6523	19.6535	19.5767	24.3117	24.2342	24.2324	24.2145	24.1603	24.237
Q61329	Zfhx3	Zinc finger homeobox protein 3			0.991645	0.199763	0.0831085	-0.0942319	24.0001	23.7095	23.9289	24.0467	24.1506	24.0405	24.9689	24.7743	25.2201	24.9537	25.5194	24.2076
Q5DU09;Q5DU09-2	Znf652	Zinc finger protein 652			0.251743	0.199523	0.0464487	-0.0478477	21.0189	21.9853	21.803	21.6307	21.9915	21.7836	19.5266	18.5589	18.4619	18.8491	18.6214	18.9334
O88466	Znf106	Zinc finger protein 106			0.645146	0.199462	0.199364	0.0666173	27.0227	27.3529	27.1771	27.1972	27.5485	27.4054	24.7537	24.7859	24.4874	24.8878	24.7527	24.5863
Q689Z5;Q689Z5-2	Sbno1	Protein strawberry notch homolog 1			0.287065	0.198987	0.387372	0.099898	21.7628	21.4479	21.8318	22.3181	21.8822	21.4393	23.2412	22.9527	23.0291	23.2518	23.043	23.228
G3UZ78	Adgb	Androglobin			0.268024	0.198929	0.44637	1.98974	26.8458	27.4049	27.1827	26.8891	27.7446	27.3965	24.1265	24.0497	18.3436	24.0133	24.2551	24.2206
Q5NCR9	Nsrp1	Nuclear speckle splicing regulatory protein 1			0.496775	0.198926	0.874368	-0.645283	22.4522	22.8939	22.6624	22.6421	22.9153	23.0479	22.354	21.9441	22.8986	21.9922	21.3477	21.921
Q91W96	Anapc4	Anaphase-promoting complex subunit 4			0.0960672	0.198844	0.160733	0.0214189	17.6746	19.7363	18.0364	18.0222	18.6838	19.3379	22.432	22.3121	22.2978	22.4117	22.3209	22.3735
Q8CIE6	Copa	Coatomer subunit alpha			0.443269	0.198469	1.67951	-0.0875746	21.6257	21.7787	21.3949	21.6487	22.1114	21.6346	25.0644	25.0457	25.0732	24.9308	24.9843	25.0056
Q8VH51;Q8VH51-2	Rbm39	RNA-binding protein 39			0.699292	0.198085	0.34205	0.14826	27.6279	28.0293	27.9278	28.0632	27.9776	28.1385	26.001	26.3802	26.4722	26.3014	26.644	26.3528
Q8K370	Acad10	Acyl-CoA dehydrogenase family member 10			0.323734	0.197879	0.0825412	0.0327358	18.1366	17.8609	17.8592	18.177	18.5404	17.7331	19.5674	19.5514	19.1713	19.524	19.5091	19.3552
Q8CHW4	Eif2b5	Translation initiation factor eIF-2B subunit epsilon			0.121086	0.197046	0.564935	-0.0485427	17.3536	16.6726	18.3368	17.0326	18.2268	17.6947	23.3766	23.2612	23.2953	23.2727	23.2295	23.2853
Q52KI8;Q52KI8-2	Srrm1	Serine/arginine repetitive matrix protein 1			0.314829	0.196758	0.101613	-0.177818	26.3336	26.5835	26.483	26.2018	27.0369	26.7517	25.9162	26.43	27.8708	27.022	26.3483	26.3133
A0A1W2P7K6	Rab3ip	Rab-3A-interacting protein			0.0565956	0.196399	0.600436	-0.277571	18.1424	17.6339	16.3192	19.4984	17.3762	15.8101	19.0664	19.0458	19.3427	18.6807	18.7007	19.2409
F6SAX2	3110009E18Rik	RIKEN cDNA 3110009E18 gene (Fragment)			0.192288	0.196065	0.356555	0.141995	17.4856	17.3328	18.2849	18.0453	17.3984	18.2478	21.6924	21.8877	21.3331	21.8082	21.8176	21.7134
Q9CY16	Mrps28	28S ribosomal protein S28, mitochondrial			0.0933449	0.196023	1.13442	0.0622838	16.6876	18.5299	18.4368	17.7623	17.5106	18.9696	22.7482	22.7684	22.8219	22.8364	22.8675	22.8215
Q3UH60	Dip2b	Disco-interacting protein 2 homolog B			0.938249	0.195974	0.172078	0.0390625	20.4793	20.3445	20.3289	20.5573	20.7379	20.4454	20.7557	20.9629	20.9616	21.0142	20.8378	20.9453
Q9JHK4	Rabggta	Geranylgeranyl transferase type-2 subunit alpha			0.0926659	0.195655	0.772695	-0.0813421	17.9268	16.3972	18.1591	16.8611	18.6241	17.5848	22.513	22.3936	22.3819	22.3163	22.3962	22.332
Q8BWQ1	Ugt2a3	UDP-glucuronosyltransferase 2A3			0.555874	0.195388	0.0848676	-0.0274467	21.1154	21.446	21.6133	21.6349	21.646	21.48	24.7698	25.1235	24.9503	24.9072	24.8376	25.0164
P42859;P42859-2	Htt	Huntingtin			0.0276429	0.195262	0.159555	0.134576	23.2254	17.9423	23.7682	22.8696	18.9345	23.7176	19.2957	18.4177	18.5848	18.589	18.9551	19.1579
Q9D4C5	Eaf1	ELL-associated factor 1			0.0580792	0.194993	0.312244	0.409647	15.3598	18.8876	18.3134	16.9286	18.1179	18.0993	16.7737	18.4992	18.1019	18.3053	17.9567	18.3417
P63037	Dnaja1	DnaJ homolog subfamily A member 1			0.323274	0.194914	1.33973	0.192983	22.999	22.9323	22.9088	23.5252	22.6829	23.2168	25.5898	25.4812	25.5151	25.8338	25.6325	25.6988
Q8VHR0	Pcdh18	Protocadherin 18			0.139877	0.194756	0.798266	-0.221594	17.6402	18.3117	16.9937	18.538	17.507	17.4848	19.1461	19.3635	18.9941	18.9103	19.0823	18.8463
E9PVX6	Mki67	Proliferation marker protein Ki-67			0.408756	0.194476	1.71888	0.129955	27.2765	27.597	27.4069	27.3103	27.9313	27.6223	24.3405	24.2862	24.3052	24.4535	24.3829	24.4853
O55060	Tpmt	Thiopurine S-methyltransferase			0.0927339	0.194331	0.652773	0.240987	17.3573	18.6902	17.5206	18.7662	16.8186	18.5663	22.0879	22.5072	22.5669	22.4846	22.6978	22.7026
Q61539	Esrrb	Steroid hormone receptor ERR2			0.102287	0.194075	0.0880782	0.0342026	24.0202	22.6922	23.636	24.6202	22.6928	23.6177	24.9328	25.1757	24.9478	24.9161	25.2781	24.9648
P30658	Cbx2	Chromobox protein homolog 2			0.48516	0.194003	1.305	0.347724	24.1056	24.5806	24.3179	24.4062	24.7413	24.4386	19.9184	20.1785	20.1137	20.593	20.2567	20.4039
Q91XU3	Pip4k2c	Phosphatidylinositol 5-phosphate 4-kinase type-2 gamma			0.162552	0.193829	0.420133	-0.407488	18.2509	17.7209	17.4015	18.2304	18.4735	17.2509	21.4107	21.5434	21.6266	20.3036	21.5673	21.4874
Q80YR6	Rbbp8	DNA endonuclease RBBP8			0.313015	0.193755	0.129018	-0.18781	22.6262	23.1906	22.5553	22.8792	23.287	22.7873	19.6844	18.8167	19.6662	19.5528	19.7455	18.3056
Q61136	Prpf4b	Serine/threonine-protein kinase PRP4 homolog			0.500287	0.19348	0.0868543	0.0699215	25.3851	25.8745	25.778	25.8012	26.0294	25.7874	24.5786	23.6092	23.9295	24.1469	24.0898	24.0904
Q8K2A7	Ints10	Integrator complex subunit 10			0.187043	0.193424	0.407824	0.0923672	21.8999	20.653	21.3302	21.6214	21.6765	21.1655	22.793	22.9809	22.8257	22.8605	22.9062	23.11
Q9D0F4	Nkap	NF-kappa-B-activating protein			0.64115	0.193333	0.336979	-0.0962849	25.7615	26.0476	25.9636	25.9294	26.2976	26.1256	22.7898	23.0737	22.8098	22.9413	22.6982	22.7448
A2AN61;Q8VEH2	Ciz1	CDKN1A-interacting zinc finger protein 1			0.162577	0.193085	0.875545	-0.36227	20.6293	21.778	21.4869	20.9727	21.9504	21.5503	19.9692	20.2227	19.6723	19.3805	19.74	19.6571
Q9ES74	Nek7	Serine/threonine-protein kinase Nek7			0.0931219	0.192556	0.310345	0.100395	19.507	18.5048	17.9218	17.7199	19.6291	19.1621	20.5806	20.8572	20.5704	20.732	20.946	20.6314
Q9D0L7;Q9D0L7-2	Armc10	Armadillo repeat-containing protein 10			0.0909145	0.192464	0.0843712	0.0239786	19.3634	17.9439	18.6801	20.1087	18.3787	18.0773	22.0685	22.3446	22.3647	22.3453	22.2413	22.2632
Q3TDE8	Znf691	Zinc finger protein 691			0.569021	0.191916	0.708658	0.895343	20.9493	20.5557	20.7781	21.052	20.7581	21.0489	18.0261	18.0709	18.4263	18.7706	20.1591	18.2796
B2RX31	Zscan25	Zinc finger and SCAN domain-containing 25			0.336922	0.191522	0.054693	-0.1095	19.4851	19.5882	19.1344	19.721	19.2198	19.8416	18.1232	20.35	19.7793	19.276	19.0215	19.6265
Q60714	Slc27a1	Long-chain fatty acid transport protein 1			0.0647142	0.191376	0.270095	-1.10552	17.3563	19.0754	17.9403	18.6557	19.671	16.6195	20.6299	21.7779	22.2084	17.294	21.9993	22.0064
Q9WV95	Phlda3	Pleckstrin homology-like domain family A member 3			0.109172	0.191216	0.931314	0.608016	17.041	17.0739	18.7462	17.2594	18.2406	17.9347	20.4763	21.2908	21.0616	21.1945	21.8168	21.6414
Q9D7B1	Dus2	tRNA-dihydrouridine(20) synthase [NAD(P)+]-like			0.14849	0.1912	0.650853	-0.0880477	18.7506	18.0587	17.4303	18.2833	18.7683	17.7616	22.5848	22.4054	22.5923	22.4456	22.4387	22.4342
Q8CBC7;Q8JZY1	Ftsj1	Putative tRNA (cytidine(32)/guanosine(34)-2'-O)-methyltransferase			0.244259	0.191177	0.527876	-0.141102	17.6987	17.8825	18.1466	18.6391	17.6952	17.967	21.9701	21.6141	21.8781	21.7356	21.5808	21.7226
G3X928	Sec23ip	SEC23-interacting protein			0.270506	0.191107	0.775998	-0.19209	17.6639	17.916	18.4284	18.156	18.5083	17.9174	22.3252	22.5757	22.2708	22.0904	22.3145	22.1906
Q6P8X1	Snx6	Sorting nexin-6			0.0682573	0.191083	0.0251311	-0.0133972	18.2519	16.0645	17.6782	17.7202	18.6695	16.1782	22.1581	22.7205	22.5525	22.3589	22.5792	22.4528
Q8K2H1	Pphln1	Periphilin-1			0.797284	0.191005	0.205479	-0.449062	23.9631	23.5864	23.7947	23.9351	24.0009	23.9811	18.9062	21.0043	18.3411	19.1015	19.2977	18.5052
Q3UMQ8	Naf1	H/ACA ribonucleoprotein complex non-core subunit NAF1			0.30265	0.190994	0.346784	0.0819855	22.3858	22.4241	22.3717	22.075	22.7964	22.8833	23.7926	23.8868	23.8272	24.064	23.742	23.9466
P80313	Cct7	T-complex protein 1 subunit eta			0.131008	0.189948	0.39308	-0.0184256	23.168	22.2926	22.3434	23.6309	22.0847	22.6582	27.3627	27.3915	27.4165	27.3481	27.3889	27.3785
Q7TMM9	Tubb2a	Tubulin beta-2A chain			0.0962265	0.189119	0.441438	-0.183112	17.4646	18.0849	16.3766	18.4142	17.3645	16.7147	20.1911	19.9526	19.6873	19.5614	19.9032	19.8171
O35491	Clk2	Dual specificity protein kinase CLK2			0.265292	0.189103	0.0974442	-0.0531712	21.4327	22.116	21.6953	21.5848	22.2901	21.9363	21.7885	21.9486	21.5521	21.403	21.799	21.9276
Q3V1V3	Esf1	ESF1 homolog			1.14749	0.188849	1.02911	-0.103416	26.358	26.621	26.4984	26.6876	26.7031	26.6534	24.7644	24.8868	24.8989	24.7751	24.7554	24.7094
Q4JIM5	Abl2	Tyrosine-protein kinase ABL2			0.321265	0.188499	0.00524034	0.00467745	20.1534	20.36	19.7312	20.2165	20.5592	20.0343	22.4891	21.7757	22.3912	22.3624	22.458	21.8495
Q60902-4	Eps15l1	Isoform 4 of Epidermal growth factor receptor substrate 15-like 1			0.245246	0.188448	0.548815	0.09902	20.354	21.3403	20.97	21.2676	20.9475	21.0145	22.7713	23.0243	22.9644	23.0079	23.0639	22.9852
Q8CCJ4	Amer2	APC membrane recruitment protein 2			0.728718	0.188367	1.09766	-0.7204	20.9982	20.8924	20.9307	20.934	21.3297	21.1229	19.616	19.4023	19.0841	18.3069	19.1739	18.4603
P24860	Ccnb1	G2/mitotic-specific cyclin-B1			0.311299	0.187702	1.27226	0.304059	21.9628	22.0017	22.1654	22.1456	22.6797	21.8678	23.5995	23.4334	23.4054	23.9443	23.6176	23.7884
Q99J25	Mrm1	rRNA methyltransferase 1, mitochondrial			0.100833	0.187532	0.916418	-0.24009	18.8878	18.3471	17.3117	17.5145	18.4123	19.1825	20.766	20.7506	20.6429	20.3753	20.3524	20.7115
Q8K2I2	Cchcr1	Coiled-coil alpha-helical rod protein 1			0.763995	0.187352	0.0708256	0.101116	21.4445	21.7114	21.5825	21.8327	21.603	21.8647	19.3492	19.4711	18.8329	18.6507	20.2002	19.1056
P30681	Hmgb2	High mobility group protein B2			0.242599	0.186601	0.690137	0.0839443	24.2091	23.921	23.9541	24.6055	23.6491	24.3894	27.8866	27.8006	27.8438	28.0206	27.9105	27.8517
Q9EQ61	Pes1	Pescadillo homolog			0.493356	0.186446	0.652582	-0.114831	26.3867	26.0558	26.292	26.6385	26.1855	26.4699	25.6525	25.6392	25.6068	25.536	25.3741	25.644
Q8C142	Ldlrap1	Low density lipoprotein receptor adapter protein 1			0.141656	0.186439	0.750292	0.312333	16.3807	16.7053	17.7912	17.6158	16.8676	16.9531	19.8858	20.5222	20.3138	20.4858	20.6184	20.5545
Q91XI1	Dus3l	tRNA-dihydrouridine(47) synthase [NAD(P)(+)]-like			0.333208	0.185731	0.0691616	-0.0206852	23.5239	22.8783	22.816	23.2882	23.1791	23.3082	23.8867	23.5707	23.5835	23.6906	23.6519	23.6363
P33175	Kif5a	Kinesin heavy chain isoform 5A			0.0365079	0.185392	0.962588	0.232437	19.1423	18.2469	21.72	17.2194	20.6893	21.7566	18.6704	18.5976	18.342	18.7123	18.8762	18.7187
Q99LH1	Gnl2	Nucleolar GTP-binding protein 2			1.9389	0.185182	1.11507	0.107407	25.8219	25.8828	25.7991	26.0562	25.9526	26.0505	23.9663	24.1071	24.0194	24.1113	24.1753	24.1284
Q5SS00	Zdbf2	DBF4-type zinc finger-containing protein 2 homolog			0.31769	0.185171	0.555084	-0.0778834	24.5975	25.1617	24.8853	24.7471	25.348	25.1049	22.0644	21.9036	21.8948	21.8303	21.8698	21.9291
Q8R2N0	Ccdc59	Thyroid transcription factor 1-associated protein 26			0.401237	0.185062	0.289075	0.21103	24.2978	24.5527	24.4471	24.2739	24.8864	24.6925	21.5941	21.3169	22.1799	22.0911	21.6119	22.021
Q8BXC6	Commd2	COMM domain-containing protein 2			0.151612	0.184476	0.435776	0.147313	17.4446	18.7161	17.3421	18.0758	18.1638	17.8166	21.3049	21.7649	21.5534	21.6496	21.614	21.8015
Q3URN6	Psg29	Pregnancy-specific glycoprotein 29			0.10816	0.183581	0.329412	-0.0568606	18.0633	16.5904	17.9648	16.9603	17.9881	18.2207	22.3385	22.2835	22.4118	22.1749	22.3822	22.3063
Q6PJN8	Dalrd3	DALR anticodon-binding domain-containing protein 3			0.0626679	0.183563	0.163023	-0.208773	15.9848	17.8727	19.3455	18.5157	17.6524	17.5856	20.0615	19.4043	18.7953	18.5906	19.4464	19.5978
E9Q3D4	Hsd17b14	Hydroxysteroid (17-beta) dehydrogenase 14			0.103053	0.183313	0.891235	-0.141591	18.0973	18.9594	17.5229	18.8823	17.4067	18.8405	20.804	20.8993	20.9777	20.8072	20.6432	20.8059
Q8CF60	Znf263	Zinc finger protein 263			1.1018	0.183058	0.374571	-1.07798	22.4544	22.2615	22.3098	22.6129	22.4316	22.5304	22.1157	18.527	19.2652	18.4658	18.3041	19.904
Q99L28	Rsl24d1	Probable ribosome biogenesis protein RLP24			1.4741	0.182936	0.01011	-0.00500997	25.6045	25.6736	25.7791	25.839	25.8442	25.9228	23.8727	24.1556	24.4199	24.1807	24.0621	24.1903
O08582	Gtpbp1	GTP-binding protein 1			0.0717383	0.182728	0.228787	0.154275	20.0033	21.6721	19.6258	20.0678	21.8792	19.9023	21.9608	22.502	22.0262	22.577	22.4547	21.9202
Q8C4J7	Tbl3	Transducin beta-like protein 3			0.289513	0.182589	1.88908	0.172112	24.0669	23.3393	23.8236	23.9865	24.1302	23.661	24.5637	24.6999	24.6509	24.7985	24.8168	24.8156
Q921J2	Rheb	GTP-binding protein Rheb			0.105931	0.182377	0.684933	0.171548	18.6288	17.3232	17.2341	17.2147	18.687	17.8315	22.2643	22.4667	22.5151	22.5085	22.4972	22.7551
Q6ZPY2	Smg5	Protein SMG5			0.216791	0.182181	0.784537	0.171143	18.25	18.0352	17.3587	17.9897	18.4168	17.784	21.0084	20.6869	20.7515	20.9802	21.0278	20.9523
Q5U430;Q5U430-3	Ubr3	E3 ubiquitin-protein ligase UBR3			0.0525999	0.181852	0.0145297	0.00847626	19.4438	16.3946	18.7807	17.3506	19.8388	17.9753	21.3005	21.0451	20.8673	21.0049	21.3623	20.871
J3QNR9	1110059E24Rik	RIKEN cDNA 1110059E24 gene			0.135993	0.18169	0.872427	0.569517	16.8202	18.4714	17.6255	17.6828	17.7075	18.0719	18.9629	19.7219	19.4629	19.738	20.3652	19.753
A2A7B5	Prdm2	PR domain-containing 2, with ZNF domain			0.464331	0.181545	0.851152	0.290095	24.7697	25.111	24.9888	24.8919	25.3629	25.1594	22.3152	22.4035	22.1281	22.4726	22.8412	22.4031
Q3UCQ1	Foxk2	Forkhead box protein K2			0.298558	0.18041	0.265949	0.723955	22.14	22.6017	22.3586	22.1657	22.8722	22.6035	22.0947	18.8884	22.1043	21.5356	22.1377	21.5859
E9PZP6;L7N267	Zfp960;Zfp97	Zinc finger protein 97			0.529018	0.180235	0.567085	-0.55323	21.2898	20.8841	21.1559	21.3003	21.128	21.4422	21.2356	21.43	20.6527	20.642	19.8804	21.1361
D3YXK1	Samd1	Atherin			0.407917	0.180126	0.157695	0.190786	24.0583	24.3492	24.4011	24.2574	24.7543	24.3372	22.777	22.0356	21.6942	22.4923	22.8384	21.7485
Q9D0F6	Rfc5	Replication factor C subunit 5			0.573744	0.179927	0.339909	0.0416705	21.9802	22.3425	21.9311	22.3578	22.2556	22.1802	24.0088	24.0407	24.1655	24.1045	24.0897	24.1458
Q3TFQ1	Spryd7	SPRY domain-containing protein 7			0.146198	0.179881	0.512936	-0.14629	17.0355	18.2247	17.1906	17.9648	17.1366	17.889	20.8814	20.9849	20.8885	20.8243	20.5421	20.9495
P49722	Psma2	Proteasome subunit alpha type-2			0.0586097	0.179664	0.703712	-0.0607758	15.9371	17.6968	19.4645	17.3477	17.9105	18.3792	25.0289	24.9284	24.9501	24.9386	24.8589	24.9275
Q920B9	Supt16h	FACT complex subunit SPT16			1.32461	0.179612	0.578793	-0.0464923	25.1585	25.2733	25.1578	25.3003	25.472	25.3562	26.9301	26.8074	26.8803	26.8202	26.826	26.8322
Q91XL3	Uxs1	UDP-glucuronic acid decarboxylase 1			0.115081	0.179471	0.541284	0.455139	18.3925	18.5873	17.0644	18.5912	18.3926	17.5988	19.0859	20.3164	19.9814	20.2748	20.3296	20.1446
P32067	Ssb	Lupus La protein homolog			1.85595	0.179352	1.18041	-0.0939916	25.4144	25.5545	25.4918	25.6849	25.6755	25.6383	26.5941	26.4941	26.5216	26.4869	26.4124	26.4285
A0A338P6I9		Uncharacterized protein			0.145563	0.178507	0.896311	0.55562	17.7422	16.9724	17.4456	18.2758	17.5158	16.9042	18.1567	18.3544	17.498	18.4222	18.8158	18.4379
P62743	Ap2s1	AP-2 complex subunit sigma			0.299985	0.178427	0.0969697	-0.0209382	18.5917	17.8877	17.879	18.2293	18.398	18.2664	22.1717	22.1132	22.0334	21.9564	22.1755	22.1236
Q8VDP2	Steep1	STING ER exit protein			1.68846	0.178246	0.0922585	-0.0810661	23.0462	23.176	23.163	23.283	23.3553	23.2815	21.954	22.7409	22.0071	22.1761	21.824	22.4587
Q8CCJ9;Q8CCJ9-1;Q8CCJ9-3;Q8CCJ9-4	Phf20l1	PHD finger protein 20-like protein 1			0.104046	0.177615	0.267793	-0.497693	19.234	20.5577	20.1169	19.2918	20.9359	20.2137	19.1583	18.6428	18.2388	17.4374	19.569	17.5405
Q6PFR5	Tra2a	Transformer-2 protein homolog alpha			0.667301	0.177353	0.987875	-0.116841	23.3003	23.6085	23.3369	23.6269	23.6952	23.4557	24.348	24.1793	24.1933	24.1274	24.1426	24.1
Q6R891;Q6R891-2	Ppp1r9b	Neurabin-2			0.239894	0.177327	0.203249	0.198828	18.9067	18.8958	19.5466	19.3806	18.9184	19.582	22.0516	21.3567	22.0905	21.7328	22.6171	21.7454
Q91Z38	Ttc1	Tetratricopeptide repeat protein 1			0.106464	0.176942	1.43236	-0.157428	18.1373	18.3347	16.8046	17.3645	18.5969	17.846	24.5956	24.4886	24.5672	24.3979	24.4595	24.3217
A0A0N4SUT6	Gm43951	Predicted gene, 43951			0.3792	0.176723	0.500122	-0.906518	19.9923	19.4672	19.5944	19.8457	20.0685	19.6698	19.7177	19.2864	17.4041	18.3873	17.2188	18.0826
Q9CZT4	Polr3e	DNA-directed RNA polymerase III subunit RPC5			0.801184	0.176542	0.303082	0.202914	22.7401	22.7432	22.7456	22.8395	23.1217	22.7973	22.6198	23.371	23.109	23.5423	23.1659	23.0003
Q8BHS3	Rbm22	Pre-mRNA-splicing factor RBM22			1.35428	0.176193	0.0416008	-0.0141354	26.4964	26.5749	26.5044	26.6058	26.7978	26.7007	23.7317	23.9693	23.8249	23.9862	23.8324	23.6649
O35343	Kpna4	Importin subunit alpha-3			0.187811	0.176037	0.18899	-0.094361	20.8945	21.3124	21.8707	21.3673	21.9714	21.267	21.4914	20.8462	21.2762	21.0989	21.0781	21.1537
Q2KHI9;Q2KHI9-2	Mcm9	DNA helicase MCM9			0.246415	0.175955	0.446804	-0.743876	21.2907	21.8381	21.4588	21.2745	22.0671	21.7739	18.8877	19.5434	19.397	19.6586	18.6525	17.2853
A0A0R4J1F8;A0A2K6EDP7	Wdhd1	WD repeat and HMG-box DNA-binding protein 1			0.216469	0.175864	0.429183	0.611956	23.2865	23.9421	23.612	23.3409	24.2167	23.8106	21.226	23.1044	22.9882	22.9567	23.1131	23.0847
P37913	Lig1	DNA ligase 1			0.4658	0.175567	0.847343	-0.0362695	23.6662	23.4194	23.7097	23.5186	23.8225	23.981	25.7646	25.7939	25.7704	25.7256	25.7753	25.7192
Q8BSY0	Asph	Aspartyl/asparaginyl beta-hydroxylase			0.513849	0.175555	0.0025042	-0.00055186	22.2844	22.153	22.2916	22.6243	22.4874	22.1439	23.6233	23.833	23.7922	23.7696	23.6851	23.7921
Q9CQT7	Desi1	Desumoylating isopeptidase 1			0.080888	0.175495	0.155445	-0.066981	16.8921	17.6654	18.919	17.1199	18.0774	18.8056	22.3735	22.0037	21.9806	21.9206	21.9902	22.246
P46935	Nedd4	E3 ubiquitin-protein ligase NEDD4			0.131373	0.17528	0.0830077	0.046121	23.5589	24.0427	24.6235	23.5234	24.8184	24.4091	25.317	25.1649	24.9384	25.388	24.8638	25.3069
Q5SUR0	Pfas	Phosphoribosylformylglycinamidine synthase			0.120686	0.174969	0.311594	-0.0678253	17.4663	17.7978	17.9547	17.0199	18.7822	17.9417	25.7698	25.4699	25.6618	25.5868	25.5381	25.5732
Q8BGA5	Krr1	KRR1 small subunit processome component homolog			0.166294	0.174918	1.22522	0.256435	27.2562	28.0747	27.3934	27.3718	28.3537	27.5235	25.782	25.6225	25.6004	26.0775	25.8895	25.8073
P33610	Prim2	DNA primase large subunit			0.279767	0.174781	0.825827	-0.180207	21.3875	21.2261	21.3977	21.9498	21.1021	21.4838	22.9442	22.63	22.7501	22.5981	22.5185	22.6672
Q9EQ28	Pold3	DNA polymerase delta subunit 3			0.355618	0.174688	0.342229	-0.132146	22.5773	22.212	22.5171	22.7092	22.2784	22.8428	22.867	23.3848	23.1857	23.0585	23.0743	22.9084
Q69ZK6	Jmjd1c	Probable JmjC domain-containing histone demethylation protein 2C			0.457103	0.174654	2.77191	0.187759	24.5597	24.78	24.6852	24.5649	25.0841	24.9	23.0078	22.9503	23.0138	23.1898	23.1491	23.1962
P14115	Rpl27a	60S ribosomal protein L27a			1.16358	0.174587	0.237513	0.0727418	28.2466	28.4839	28.4003	28.5738	28.5316	28.5492	29.1895	29.6008	29.4225	29.4415	29.4856	29.504
Q8BHG9	Cggbp1	CGG triplet repeat-binding protein 1			0.613441	0.174552	0.208117	0.0404854	24.1404	23.9487	24.261	24.1438	24.4535	24.2765	23.8447	23.8525	23.63	23.7795	23.8418	23.8274
Q9CWH0	Dppa2	Developmental pluripotency-associated protein 2			0.914489	0.174468	0.198318	0.0829735	25.3371	25.066	25.3089	25.3675	25.4232	25.4447	24.7425	24.4297	24.7737	24.9177	24.5138	24.7633
Q80YR7	Clspn	Claspin			0.764034	0.174271	0.180633	-0.130582	22.9538	23.1269	23.0486	23.0649	23.3836	23.2036	21.7735	22.5028	22.3176	21.8003	22.0284	22.3735
Q9Z1P6	Ndufa7	NADH dehydrogenase [ubiquinone] 1 alpha subcomplex subunit 7			0.157123	0.174119	1.51653	0.477844	16.9735	17.7758	17.574	17.5245	18.2408	17.0804	22.5784	23.0809	22.8559	23.321	23.2986	23.329
P63242	Eif5a	Eukaryotic translation initiation factor 5A-1			0.451543	0.173316	0.939906	-0.0343208	24.1002	23.9865	23.6497	24.2312	24.1181	23.907	28.2318	28.2888	28.2562	28.2166	28.2253	28.2318
Q9D198	Syf2	Pre-mRNA-splicing factor SYF2			0.242167	0.173244	0.0816587	0.125236	22.5851	22.0192	22.3299	22.8992	22.1047	22.45	21.4066	22.9984	22.8613	22.4817	22.8961	22.2643
P39098;P39098-2	Man1a2	Mannosyl-oligosaccharide 1,2-alpha-mannosidase IB			0.163847	0.172949	0.173547	-0.0543009	17.1186	17.5628	16.8091	17.6514	17.6844	16.6736	19.1749	19.2088	19.2509	19.3885	19.0652	19.018
O88520	Shoc2	Leucine-rich repeat protein SHOC-2			0.098881	0.172722	0.453831	0.0461896	16.8152	17.8053	18.1889	17.5626	18.6826	17.0824	22.9917	23.0547	23.0679	23.0784	23.0233	23.1511
P43274	H1-4	Histone H1.4			0.360308	0.172721	0.0425637	-0.119183	33.086	33.487	33.2025	33.1497	33.7056	33.4383	30.0833	27.25	27.2233	28.2674	27.9943	27.9373
Q8R0L9;Q8R0L9-2	Tada3	Transcriptional adapter 3			0.64089	0.172541	0.794879	-0.311799	23.5571	23.8549	23.6711	23.7131	24.0068	23.8808	22.4837	22.0912	21.889	21.9132	21.8653	21.75
Q61191	Hcfc1	Host cell factor 1			1.05825	0.171549	0.307797	0.0687218	25.4081	25.5451	25.6321	25.6211	25.7383	25.7405	25.9407	26.1991	25.9396	26.1231	26.1251	26.0374
Q8CI94	Pygb	Glycogen phosphorylase, brain form			0.0445608	0.171413	0.739066	-0.180956	20.5375	18.4432	18.3613	17.8017	18.6113	21.4432	20.8537	21.104	20.8798	20.6112	20.8075	20.8759
Q8BGD9	Eif4b	Eukaryotic translation initiation factor 4B			0.227909	0.171305	0.164593	0.0296453	24.8799	25.3292	24.9877	24.7466	25.6384	25.3257	25.2962	25.111	25.1419	25.2808	25.1568	25.2005
P15066	Jund	Transcription factor jun-D			0.666799	0.171164	1.20437	0.491139	20.792	20.7897	20.9265	20.7965	21.0778	21.1474	20.7067	21.1438	20.497	21.2849	21.3029	21.2331
P61979-3	Hnrnpk	Isoform 3 of Heterogeneous nuclear ribonucleoprotein K			0.910461	0.170947	0.540018	0.150683	29.1528	29.3516	29.1728	29.456	29.2752	29.4588	29.5249	29.6336	29.2532	29.6238	29.5356	29.7045
Q61818;Q61818-2	Rai1	Retinoic acid-induced protein 1			0.350695	0.170879	0.0809721	-0.45981	21.6889	22.1493	21.9405	21.8275	22.3552	22.1086	19.0432	22.1404	18.186	17.158	18.3665	22.4656
Q9WU42	Ncor2	Nuclear receptor corepressor 2			1.56593	0.170202	1.13366	0.394868	22.9098	23.0507	22.9379	23.0901	23.141	23.1779	22.2046	22.2372	21.7932	22.3448	22.6205	22.4543
P97801	Smn1	Survival motor neuron protein			0.474943	0.170163	0.43793	-0.132231	22.674	22.8026	22.3109	22.716	22.7165	22.8655	24.5867	24.8881	24.9124	24.8156	24.5919	24.583
P22366;P22366-2	Myd88	Myeloid differentiation primary response protein MyD88			0.0915108	0.170053	0.568796	0.603539	16.9933	17.9388	18.1773	16.8061	18.1429	18.6705	17.8587	19.1992	18.7339	18.7715	19.1584	19.6725
Q9WV03	Fam50a	Protein FAM50A			0.688466	0.170033	0.348248	0.0915127	22.1072	22.4098	22.0753	22.4188	22.2989	22.3846	23.5564	23.8988	23.781	23.7561	23.8993	23.8554
Q61823	Pdcd4	Programmed cell death protein 4			0.154512	0.169312	0.00396214	0.00168737	17.1251	18.112	18.1183	17.4793	18.2789	18.1052	21.9272	22.326	22.1182	21.9808	22.2502	22.1455
A2AQH4	Bcorl1	BCL-6 corepressor-like protein 1			0.632082	0.16917	0.949292	-1.01261	22.1414	21.8604	22.1819	22.2801	22.3109	22.1002	19.134	19.7319	20.3012	18.9181	19.2174	17.9938
E9PUA5	Kifc5b	Kinesin-like protein			0.462445	0.168917	0.198835	-0.144019	22.5435	22.4138	22.5929	22.9131	22.4065	22.7375	22.7169	22.3935	21.7837	22.1783	22.232	22.0517
Q8R0W0	Eppk1	Epiplakin			0.15354	0.168641	0.412903	0.231466	18.6987	18.2276	19.4119	19.3848	18.8115	18.6477	21.7011	22.2918	22.0929	22.0119	22.5683	22.2001
Q9D8M4	Rpl7l1	60S ribosomal protein L7-like 1			0.198745	0.168523	1.81484	0.206491	26.5781	25.7488	26.2785	26.7121	25.9638	26.4351	25.852	25.9539	25.9499	26.162	26.0483	26.1649
Q9D7I5	Lhpp	Phospholysine phosphohistidine inorganic pyrophosphate phosphatase			0.0709724	0.168344	0.146822	0.144492	16.94	19.2758	18.7636	17.6784	18.6554	19.1506	20.6517	21.8131	21.6604	21.5785	21.5221	21.4581
O35215	Ddt	D-dopachrome decarboxylase			0.0836597	0.168125	0.146737	-0.0326653	16.5498	18.9111	17.7449	17.4964	18.111	18.1028	25.7034	25.467	25.6696	25.6556	25.5444	25.542
P28867;P28867-2	Prkcd	Protein kinase C delta type			1.28227	0.167778	0.319086	-0.0654017	22.571	22.6004	22.6052	22.8452	22.6431	22.7915	21.7406	21.8727	21.9013	21.6371	21.8427	21.8386
Q811B5	Prr3	Proline-rich protein 3			0.196478	0.167466	0.391155	0.289951	21.6428	20.5683	21.2267	21.4222	21.1193	21.3987	18.6086	18.2144	19.2847	18.9743	19.0124	18.9908
Q8R2K1;Q8R2K1-2;Q8R2K1-4;Q8R2K1-5	Fuom	Fucose mutarotase			0.131963	0.167434	0.404671	0.566888	17.3196	17.957	16.5368	17.4142	17.8346	17.0669	23.4539	23.288	21.5954	23.3662	23.3355	23.3363
Q9CQF4	Mtres1	Mitochondrial transcription rescue factor 1			0.192471	0.167396	0.542873	-0.250676	17.8845	17.4854	18.1919	17.6269	18.5207	17.9163	23.3193	23.4022	23.3144	23.1673	23.4025	22.7141
Q920Q8;Q920Q8-3;Q920Q8-4	Ivns1abp	Influenza virus NS1A-binding protein homolog			0.0773474	0.167288	0.805888	-0.132634	16.5081	17.887	16.9936	16.414	16.9224	18.5541	23.292	23.0815	23.2184	23.1306	22.9797	23.0836
Q4KMM3;Q4KMM3-2;Q4KMM3-3;Q4KMM3-4	Oxr1	Oxidation resistance protein 1			0.108542	0.167127	0.427003	0.13581	18.8312	17.6605	17.4945	17.7748	18.8904	17.8224	24.1272	24.4499	24.5165	24.4917	24.3952	24.6141
Q6ZQF7	Jade2	E3 ubiquitin-protein ligase Jade-2			1.09143	0.166828	0.198492	0.0779603	21.697	21.8314	21.718	21.8026	21.9459	21.9983	20.5185	20.2858	20.2216	20.6069	20.4602	20.1926
Q8CFA2	Amt	Aminomethyltransferase, mitochondrial			0.17138	0.166115	0.175097	0.0359255	21.8833	21.3639	21.1392	21.7579	21.0685	22.0583	25.1889	25.4367	25.3362	25.4112	25.3484	25.3099
D3Z140;G3X9I0	Zfp105	Zinc finger protein 105 (Fragment)			0.165834	0.16611	0.474756	-0.473934	19.7167	18.8377	19.606	19.8515	19.0412	19.766	19.0496	18.0675	19.2609	18.1786	18.0119	18.7657
Q8BHE1	Gemin8	Gem-associated protein 8			0.0686275	0.165981	0.0515634	0.0368201	17.8332	17.5046	17.2015	16.0678	18.1772	18.7922	21.663	21.7788	21.3223	21.2311	21.9125	21.731
Q9JJA7	Ccnl2	Cyclin-L2			0.147324	0.165977	0.516936	-0.102896	24.3443	25.0405	24.5774	24.1344	25.3839	24.9417	22.3059	22.0753	22.0388	21.9939	22.0362	22.0814
P16254	Srp14	Signal recognition particle 14 kDa protein			0.18261	0.165771	0.476473	-0.227959	21.4205	22.5581	21.8043	22.266	21.9677	22.0466	25.9564	25.8921	25.7595	25.2495	25.7738	25.9008
Q9CYH5	Gfod2	Glucose-fructose oxidoreductase domain-containing protein 2			0.0891291	0.16563	0.10452	-0.0429859	17.2322	18.695	17.2337	18.6682	17.8677	17.1219	20.8816	20.4133	20.6501	20.6948	20.6314	20.4899
P62192	Psmc1	26S proteasome regulatory subunit 4			0.094762	0.16556	0.718653	-0.0404549	18.1411	18.6382	17.0557	17.7938	18.9316	17.6062	25.7242	25.657	25.7093	25.6705	25.625	25.6736
Q91WT8	Rbm47	RNA-binding protein 47			0.793063	0.165373	0.232461	0.0648149	20.1869	20.2041	20.2888	20.4577	20.5061	20.2122	19.5561	19.243	19.5811	19.5067	19.52	19.5479
Q8CCK0	Macroh2a2	Core histone macro-H2A.2			1.66703	0.165348	0.264511	-0.182423	25.5507	25.6924	25.6351	25.7566	25.7977	25.8199	23.7537	23.9863	23.2766	23.1911	23.8112	23.467
Q8BY87;Q8BY87-2	Usp47	Ubiquitin carboxyl-terminal hydrolase 47			0.113222	0.165267	0.35543	0.048432	17.405	17.0492	16.5718	16.3122	17.2745	17.9352	23.0451	23.0931	22.9901	23.0451	23.1877	23.0408
O70325;O70325-2;O70325-3	Gpx4	Phospholipid hydroperoxide glutathione peroxidase			0.499114	0.165192	1.6829	0.142272	22.6246	22.8158	22.728	22.8831	23.1218	22.6591	24.6798	24.7037	24.6075	24.8556	24.7889	24.7732
A6H630	Armt1	Damage-control phosphatase ARMT1			0.134773	0.16512	0.423079	-0.107903	17.5125	18.4986	17.044	17.9407	18.0386	17.5712	22.425	22.2172	22.3044	22.2814	22.3141	22.0274
Q9WV54	Asah1	Acid ceramidase			0.0740224	0.164844	0.428258	-0.113873	16.118	18.2287	16.7293	16.731	18.1237	16.7158	23.4171	23.7165	23.5555	23.3142	23.568	23.4653
Q148V7;Q148V7-2	Relch	RAB11-binding protein RELCH			0.0881562	0.164766	0.420112	-0.115349	18.794	17.6398	17.287	17.1056	18.5997	18.5098	21.6619	21.9165	21.9548	21.5847	21.8114	21.7911
Q8BVE8;Q8BVE8-2	Nsd2	Histone-lysine N-methyltransferase NSD2			0.589933	0.164527	0.231796	0.320515	23.2127	23.499	23.0885	23.3929	23.4169	23.484	21.8185	23.5259	23.1728	23.2571	23.3626	22.859
B1AY13	Usp24	Ubiquitin carboxyl-terminal hydrolase 24			0.0733732	0.164487	0.847607	0.157173	16.9132	18.3148	17.4458	16.5459	18.8737	17.7477	21.7203	21.9648	21.797	21.9637	22.0743	21.9156
Q8BMQ3	Bnc2	Zinc finger protein basonuclin-2			0.369046	0.164432	0.231916	-0.0427316	22.6809	23.0979	22.9191	22.8072	23.2974	23.0866	21.7395	21.5235	21.6993	21.642	21.5538	21.6383
Q9CZL5	Pcbd2	Pterin-4-alpha-carbinolamine dehydratase 2			0.0747473	0.163936	0.164779	-0.13279	16.4512	17.6871	17.5485	16.0667	18.0024	18.1095	22.2399	22.4458	21.6771	21.8655	22.376	21.723
Q4QY64	Atad5	ATPase family AAA domain-containing protein 5			0.309517	0.162932	0.671733	-0.383834	24.7371	25.0827	24.7814	24.7685	25.3882	24.9333	23.0099	23.7176	23.7235	23.1734	23.2344	22.8916
Q6NVE8	Wdr44	WD repeat-containing protein 44			0.0618931	0.162523	0.234154	0.103924	18.1658	18.425	15.727	18.0978	17.659	17.0485	21.6983	22.0879	22.0549	21.8103	22.2048	22.1378
Q9QX96	Sall2	Sal-like protein 2			0.0850593	0.162326	0.131351	0.110589	22.3033	20.6011	21.5633	22.4045	20.8074	21.7429	21.9474	22.7298	22.7548	22.8637	22.3093	22.5906
P51949	Mnat1	CDK-activating kinase assembly factor MAT1			0.0476611	0.162306	1.24219	-0.112119	20.4912	17.1396	20.0213	19.4046	18.479	20.2553	24.035	24.1262	24.0717	23.9749	23.9041	24.0176
Q9D773	Mrpl2	39S ribosomal protein L2, mitochondrial			0.142251	0.161922	0.182407	-0.0640055	17.6316	18.3518	17.1984	17.6357	18.3986	17.6332	21.8147	21.736	21.779	21.4575	21.8971	21.7831
E9PZP8	Herc1	HECT and RLD domain-containing E3 ubiquitin protein ligase family member 1			0.0758992	0.161832	0.344642	0.147145	18.5093	16.7959	16.4773	17.045	18.2318	16.9911	21.3946	20.9337	21.4599	21.3378	21.5337	21.3582
G3X9J0	Sipa1l3	Signal-induced proliferation-associated 1-like protein 3			0.127405	0.161737	0.598044	-0.239669	18.8303	18.215	18.5073	19.4725	18.5714	17.9939	21.1468	20.8728	20.9086	20.9401	20.8424	20.4268
P35689	Ercc5	DNA excision repair protein ERCC-5			1.07423	0.161717	0.106512	0.0600866	17.5747	17.6475	17.7834	17.9014	17.7926	17.7967	20.298	20.8733	20.7842	20.7792	20.8364	20.5201
Q61493	Rev3l	DNA polymerase zeta catalytic subunit			0.421987	0.161291	0.945303	1.01994	21.3398	21.5696	21.7833	21.5424	21.8905	21.7437	17.7754	18.5397	19.4722	19.808	19.3989	19.6401
Q91VY9	Znf622	Zinc finger protein 622			1.00535	0.161254	0.76122	-0.0795428	22.8622	23.1187	22.9895	23.1289	23.1501	23.1752	24.2011	24.0481	24.1016	24.0187	24.0721	24.0214
Q8JZM7	Cdc73	Parafibromin			0.955787	0.161035	0.0149138	-0.0029246	24.6857	24.4834	24.4784	24.7849	24.6508	24.6949	25.2609	25.3012	25.3149	25.3858	25.3113	25.1712
Q9CZX5	Pinx1	PIN2/TERF1-interacting telomerase inhibitor 1			0.34248	0.16099	0.0179157	-0.0174739	23.6428	24.0824	23.7085	23.8005	24.2457	23.8704	20.8839	20.7051	20.8765	20.6941	21.4033	20.3156
P84099	Rpl19	60S ribosomal protein L19			0.278289	0.160971	0.303367	0.0858135	27.2833	27.7077	27.3672	27.3444	27.9878	27.509	26.4673	26.7741	26.6602	26.7734	26.809	26.5765
Q61464-2	Znf638	Isoform 2 of Zinc finger protein 638			0.152007	0.16082	1.01569	2.11556	23.6522	24.5106	24.1853	23.7436	24.8018	24.2851	18.1413	19.5928	19.0256	19.7855	20.5833	22.7376
Q99N92	Mrpl27	39S ribosomal protein L27, mitochondrial			0.14096	0.160707	1.11359	0.0664711	17.2096	18.4373	18.0909	18.496	17.8502	17.8736	22.2978	22.3889	22.3671	22.4294	22.4108	22.4131
Q9D8E6	Rpl4	60S ribosomal protein L4			1.04211	0.160611	0.0346079	-0.00299899	29.7528	29.6596	29.728	29.9832	29.7527	29.8863	29.265	29.2352	29.1978	29.2604	29.1872	29.2414
O54836	Zmat3	Zinc finger matrin-type protein 3			0.278126	0.16058	1.19641	0.145332	23.2083	23.7508	23.4971	23.3321	23.9214	23.6845	22.4619	22.6379	22.5734	22.6855	22.7521	22.6716
Q9CX97	Wdr55	WD repeat-containing protein 55			0.472289	0.159658	0.407987	-0.0884164	21.1692	20.782	20.7133	20.9822	21.1081	21.0532	22.5228	22.4985	22.262	22.3956	22.3586	22.2638
Q9JK23	Psmg1	Proteasome assembly chaperone 1			0.060922	0.159543	0.775911	-0.0768789	18.5906	17.9688	15.7958	17.1506	17.4376	18.2456	23.7734	23.7241	23.851	23.728	23.6525	23.7374
Q80YV4;Q80YV4-2	Pank4	4'-phosphopantetheine phosphatase			0.0848999	0.159042	0.352439	0.126849	16.7583	18.736	17.3252	18.253	17.1952	17.8484	18.677	19.1333	18.8172	18.9019	19.1229	18.9832
Q9CZ42;Q9CZ42-3	Naxd	ATP-dependent (S)-NAD(P)H-hydrate dehydratase			0.0560571	0.159039	0.0225812	-0.00545247	18.9823	18.5676	15.9773	18.5423	17.8194	17.6427	21.719	21.9614	21.9399	21.8233	21.8885	21.8922
Q91WD1	Polr3d	DNA-directed RNA polymerase III subunit RPC4			0.233749	0.158911	0.525689	-0.287378	20.905	21.5587	20.8731	21.1332	21.5635	21.1169	22.281	22.0468	22.037	21.3896	22.1348	21.9782
Q9ESY9	Ifi30	Gamma-interferon-inducible lysosomal thiol reductase			0.0691661	0.158663	0.243213	-0.645468	17.1274	19.2442	17.8201	17.2363	18.8999	18.5315	20.4762	20.8653	21.0128	18.069	21.2197	21.1293
A0A087WRC2	Gm49416	Predicted gene, 49416			0.553992	0.15853	0.0973758	-0.0361423	24.4283	24.8253	24.6499	24.6858	24.8503	24.8431	26.2021	26.6195	26.3526	26.4347	26.2556	26.3753
Q4FZF3	Ddx49	Probable ATP-dependent RNA helicase DDX49			1.00221	0.157992	0.407523	0.147318	23.3428	23.2954	23.3573	23.3509	23.5889	23.5297	22.3067	22.5946	22.6254	22.8431	22.6791	22.4466
Q6PDK2	Kmt2d	Histone-lysine N-methyltransferase 2D			0.448918	0.157977	0.774388	0.202906	23.6793	23.9638	23.7766	23.7362	24.1723	23.9851	20.7981	20.5744	20.8308	20.8518	20.8431	21.1171
Q6P2B1;Q6P2B1-2	Tnpo3	Transportin-3			0.115364	0.157968	0.5649	-0.0530446	17.3113	18.9869	17.9886	18.0474	18.365	18.3484	23.1687	23.2357	23.1211	23.1101	23.1705	23.0857
Q8CDM8	Fhip2a	FHF complex subunit HOOK interacting protein 2A			0.0758741	0.157789	1.09692	-0.279514	17.1887	16.6588	18.4384	17.1298	18.5974	17.0321	21.7947	21.4798	21.8277	21.3312	21.4557	21.4768
Q8VEK0	Tmem30a	Cell cycle control protein 50A			0.106893	0.157626	0.0160228	0.0121384	18.798	17.9761	18.2768	17.6023	19.2089	18.7125	21.0603	21.2352	21.199	20.686	21.4254	21.4195
[truncated: 4,055 more rows]
