# Supplementary material for: Mechanisms of gene regulation by SRCAP and H2A.Z
Source: Nat Commun. 2026 Mar 6;17:3560. doi: 10.1038/s41467-026-70087-x (PMC13087030; doi:10.1038/s41467-026-70087-x)
Supplement: Supplementary file 5 — Supplementary Data 3 [file 41467_2026_70087_MOESM5_ESM.xlsx]

## Sheet: CGR8 NTvsIAA
output_prefix	name	motif_id	CGR8_IAA_CGR8_NT_change	CGR8_IAA_CGR8_NT_pvalue
Nanog_UN0383.1	Nanog	UN0383.1	-0.00651	1.77e-07
Arnt_MA0004.1	Arnt	MA0004.1	0.02956	7.21e-48
AhrArnt_MA0006.1	Ahr::Arnt	MA0006.1	0.02386	1.69e-50
Ddit3Cebpa_MA0019.1	Ddit3::Cebpa	MA0019.1	0.00996	3.46e-11
Mecom_MA0029.1	Mecom	MA0029.1	0.01666	4.09e-33
FOXF2_MA0030.1	FOXF2	MA0030.1	0.00872	8.87e-16
FOXD1_MA0031.1	FOXD1	MA0031.1	0.01646	2.59e-34
Foxq1_MA0040.1	Foxq1	MA0040.1	-0.00123	0.107
IRF2_MA0051.1	IRF2	MA0051.1	0.00967	2.19e-17
MAXMYC_MA0059.1	MAX::MYC	MA0059.1	0.0152	1.01e-18
PPARG_MA0066.1	PPARG	MA0066.1	0.0005	0.161
PAX6_MA0069.1	PAX6	MA0069.1	0.00524	9.77e-07
PBX1_MA0070.1	PBX1	MA0070.1	0.01616	6.21e-28
RORA_MA0071.1	RORA	MA0071.1	0.04816	1.16e-62
RORA_MA0072.1	RORA	MA0072.1	0.05186	6.71e-71
RREB1_MA0073.1	RREB1	MA0073.1	-0.00888	1.72e-20
RXRAVDR_MA0074.1	RXRA::VDR	MA0074.1	0.01314	1.26e-14
SOX9_MA0077.1	SOX9	MA0077.1	-0.00456	2.58e-08
SRY_MA0084.1	SRY	MA0084.1	0.00037	0.963
TAL1TCF3_MA0091.1	TAL1::TCF3	MA0091.1	0.00695	1.56e-07
Hand1Tcf3_MA0092.1	Hand1::Tcf3	MA0092.1	0.02647	2.23e-44
REL_MA0101.1	REL	MA0101.1	0.01163	1.15e-16
RELA_MA0107.1	RELA	MA0107.1	0.01516	7.06e-26
TBP_MA0108.2	TBP	MA0108.2	0.01928	2.22e-31
Spz1_MA0111.1	Spz1	MA0111.1	0.01883	1.31e-25
NR1H2RXRA_MA0115.1	NR1H2::RXRA	MA0115.1	0.01465	9.92e-29
Znf423_MA0116.1	Znf423	MA0116.1	-0.02333	2.59e-33
NFICTLX1_MA0119.1	NFIC::TLX1	MA0119.1	0.00422	0.00419
Nobox_MA0125.1	Nobox	MA0125.1	0.02508	2.01e-44
ZNF354C_MA0130.1	ZNF354C	MA0130.1	0.0097	7.7e-16
Lhx3_MA0135.1	Lhx3	MA0135.1	0.01681	1.12e-30
CTCF_MA0139.1	CTCF	MA0139.1	-0.0219	5.95e-52
Pou5f1Sox2_MA0142.1	Pou5f1::Sox2	MA0142.1	0.00758	5.43e-19
EWSR1-FLI1_MA0149.1	EWSR1-FLI1	MA0149.1	0.00167	1.63e-05
REST_MA0138.2	REST	MA0138.2	0.00331	5.74e-06
Runx1_MA0002.2	Runx1	MA0002.2	0.01553	6.58e-34
PpargRxra_MA0065.2	Pparg::Rxra	MA0065.2	0.0076	4.99e-19
Arid3a_MA0151.1	Arid3a	MA0151.1	0.01238	1.5e-30
INSM1_MA0155.1	INSM1	MA0155.1	0.0032	0.0342
RARARXRA_MA0159.1	RARA::RXRA	MA0159.1	0.01247	7.03e-24
PLAG1_MA0163.1	PLAG1	MA0163.1	-0.02962	3.83e-53
Nr2e3_MA0164.1	Nr2e3	MA0164.1	0.02861	6.62e-45
ARNTHIF1A_MA0259.1	ARNT::HIF1A	MA0259.1	0.03008	9.35e-26
Tfcp2l1_MA0145.2	Tfcp2l1	MA0145.2	-0.00245	0.00534
Zfx_MA0146.2	Zfx	MA0146.2	-0.05386	7.25e-91
DUX4_MA0468.1	DUX4	MA0468.1	0.01972	6.61e-33
FOS_MA0476.1	FOS	MA0476.1	0.00765	9.98e-13
FOSL2_MA0478.1	FOSL2	MA0478.1	0.01381	7.09e-28
FOXH1_MA0479.1	FOXH1	MA0479.1	0.02026	4.12e-37
Gfi1B_MA0483.1	Gfi1B	MA0483.1	0.02346	1.55e-49
JUN_MA0488.1	JUN	MA0488.1	0.03555	3.28e-51
JUND_MA0492.1	JUND	MA0492.1	0.05491	4.98e-65
Nr1h3Rxra_MA0494.1	Nr1h3::Rxra	MA0494.1	0.01599	4.39e-28
MEF2C_MA0497.1	MEF2C	MA0497.1	0.00212	0.226
MAFNFE2_MA0501.1	MAF::NFE2	MA0501.1	0.00823	4.8e-15
NR2C2_MA0504.1	NR2C2	MA0504.1	-0.00784	3.63e-19
Sox6_MA0515.1	Sox6	MA0515.1	-0.02312	1.01e-59
STAT1STAT2_MA0517.1	STAT1::STAT2	MA0517.1	0.00392	5.53e-08
Stat4_MA0518.1	Stat4	MA0518.1	-0.00296	2.8e-05
Stat5aStat5b_MA0519.1	Stat5a::Stat5b	MA0519.1	0.01023	1.81e-22
Stat6_MA0520.1	Stat6	MA0520.1	-0.0014	0.43
TCF7L2_MA0523.1	TCF7L2	MA0523.1	0.01149	2.34e-28
ZBTB33_MA0527.1	ZBTB33	MA0527.1	0.0204	1.82e-23
ELK4_MA0076.2	ELK4	MA0076.2	0.02217	1.93e-44
ESR2_MA0258.2	ESR2	MA0258.2	0.02838	6.41e-50
Nfe2l2_MA0150.2	Nfe2l2	MA0150.2	0.00683	7.24e-09
STAT1_MA0137.3	STAT1	MA0137.3	-0.00108	0.639
STAT3_MA0144.2	STAT3	MA0144.2	-0.00224	0.0166
GATA1TAL1_MA0140.2	GATA1::TAL1	MA0140.2	0.02586	9.24e-36
Bach1Mafk_MA0591.1	Bach1::Mafk	MA0591.1	-0.04404	7.63e-72
FOXP2_MA0593.1	FOXP2	MA0593.1	-0.00675	8.68e-17
SREBF1_MA0595.1	SREBF1	MA0595.1	0.01946	1.34e-22
SREBF2_MA0596.1	SREBF2	MA0596.1	0.03124	1.83e-41
KLF5_MA0599.1	KLF5	MA0599.1	-0.02527	1.9e-75
Arid3b_MA0601.1	Arid3b	MA0601.1	0.01693	5.49e-33
Arid5a_MA0602.1	Arid5a	MA0602.1	0.00732	7.34e-08
Arntl_MA0603.1	Arntl	MA0603.1	0.02895	1.86e-30
Atf1_MA0604.1	Atf1	MA0604.1	0.0468	1.88e-32
Creb3l2_MA0608.1	Creb3l2	MA0608.1	0.02568	2.31e-27
DMRT3_MA0610.1	DMRT3	MA0610.1	0.0319	2.23e-44
FOXG1_MA0613.1	FOXG1	MA0613.1	-8e-05	0.194
Foxj2_MA0614.1	Foxj2	MA0614.1	0.00132	0.0941
Gmeb1_MA0615.1	Gmeb1	MA0615.1	0.00905	0.00244
LBX1_MA0618.1	LBX1	MA0618.1	0.02519	3.04e-37
LIN54_MA0619.1	LIN54	MA0619.1	0.02736	8.08e-58
mix-a_MA0621.1	mix-a	MA0621.1	0.03604	1.79e-47
Mlxip_MA0622.1	Mlxip	MA0622.1	0.02176	7.7e-30
Npas2_MA0626.1	Npas2	MA0626.1	0.03736	5.36e-37
POU6F1_MA0628.1	POU6F1	MA0628.1	0.03328	2e-41
Rhox11_MA0629.1	Rhox11	MA0629.1	0.00273	0.0481
SHOX_MA0630.1	SHOX	MA0630.1	0.03607	2.96e-51
Six3_MA0631.1	Six3	MA0631.1	0.02449	5.83e-29
ALX3_MA0634.1	ALX3	MA0634.1	0.03305	2.32e-44
Ar_MA0007.3	Ar	MA0007.3	0.02445	2.78e-29
BARHL2_MA0635.1	BARHL2	MA0635.1	0.03785	8.5e-36
BHLHE41_MA0636.1	BHLHE41	MA0636.1	0.02657	1.25e-23
CREB3_MA0638.1	CREB3	MA0638.1	-0.00996	2.99e-07
DBP_MA0639.1	DBP	MA0639.1	0.02938	2.19e-28
ELF4_MA0641.1	ELF4	MA0641.1	0.0288	1.16e-46
EN1_MA0027.2	EN1	MA0027.2	0.04116	1.88e-55
Esrrg_MA0643.1	Esrrg	MA0643.1	0.0378	1.71e-57
ETV6_MA0645.1	ETV6	MA0645.1	0.01736	3.78e-29
FLI1_MA0475.2	FLI1	MA0475.2	0.02376	1.39e-34
FOXI1_MA0042.2	FOXI1	MA0042.2	-0.0013	0.245
FOXL1_MA0033.2	FOXL1	MA0033.2	-0.00299	0.000391
GCM1_MA0646.1	GCM1	MA0646.1	0.01414	1.56e-12
GRHL1_MA0647.1	GRHL1	MA0647.1	0.02335	8.4e-31
GSC_MA0648.1	GSC	MA0648.1	0.05234	6.45e-63
HEY2_MA0649.1	HEY2	MA0649.1	-0.02686	5.28e-34
HINFP_MA0131.2	HINFP	MA0131.2	-0.06745	5.23e-63
HNF1A_MA0046.2	HNF1A	MA0046.2	0.00819	9.55e-09
HNF1B_MA0153.2	HNF1B	MA0153.2	0.01546	8.3e-22
HSF1_MA0486.2	HSF1	MA0486.2	0.06863	2.49e-75
IRF8_MA0652.1	IRF8	MA0652.1	0.01188	2.27e-14
IRF9_MA0653.1	IRF9	MA0653.1	0.02497	3.15e-43
ISX_MA0654.1	ISX	MA0654.1	0.03587	4.72e-51
JDP2_MA0655.1	JDP2	MA0655.1	0.00778	3.64e-06
JDP2_MA0656.1	JDP2	MA0656.1	0.06446	3.89e-64
KLF13_MA0657.1	KLF13	MA0657.1	0.00458	0.000343
LHX6_MA0658.1	LHX6	MA0658.1	0.02937	4.31e-37
MEF2B_MA0660.1	MEF2B	MA0660.1	-0.00586	1.73e-05
MEOX1_MA0661.1	MEOX1	MA0661.1	0.03708	1.01e-50
MIXL1_MA0662.1	MIXL1	MA0662.1	0.0381	6.48e-51
MLX_MA0663.1	MLX	MA0663.1	0.04931	9.28e-53
MLXIPL_MA0664.1	MLXIPL	MA0664.1	0.04147	6.12e-37
MSC_MA0665.1	MSC	MA0665.1	-0.02225	5.06e-46
MYF6_MA0667.1	MYF6	MA0667.1	-0.03168	1.95e-48
NEUROG2_MA0669.1	NEUROG2	MA0669.1	0.03952	2.45e-49
NFIA_MA0670.1	NFIA	MA0670.1	0.00297	0.0357
NFIX_MA0671.1	NFIX	MA0671.1	0.00101	0.873
NHLH1_MA0048.2	NHLH1	MA0048.2	-0.01962	3.94e-36
NKX2-3_MA0672.1	NKX2-3	MA0672.1	0.01285	6.25e-22
NKX2-8_MA0673.1	NKX2-8	MA0673.1	0.03808	6.66e-53
NKX6-1_MA0674.1	NKX6-1	MA0674.1	0.02862	1.82e-48
NKX6-2_MA0675.1	NKX6-2	MA0675.1	0.02769	9.47e-41
Nr2e1_MA0676.1	Nr2e1	MA0676.1	0.05412	5.59e-76
Nr2f6_MA0677.1	Nr2f6	MA0677.1	0.03361	3.2e-56
OLIG2_MA0678.1	OLIG2	MA0678.1	0.0309	2.83e-28
PAX4_MA0068.2	PAX4	MA0068.2	0.02055	2.21e-20
POU4F2_MA0683.1	POU4F2	MA0683.1	0.01442	3.25e-34
Rxra_MA0512.2	Rxra	MA0512.2	0.03278	3.35e-48
SPDEF_MA0686.1	SPDEF	MA0686.1	0.02796	2.51e-37
SPIC_MA0687.1	SPIC	MA0687.1	0.02507	4.84e-51
SRF_MA0083.3	SRF	MA0083.3	0.03802	2.56e-35
TBXT_MA0009.2	TBXT	MA0009.2	0.02925	2.82e-29
TBX2_MA0688.1	TBX2	MA0688.1	0.03551	2.56e-46
TBX20_MA0689.1	TBX20	MA0689.1	0.02923	1.22e-46
TFAP4_MA0691.1	TFAP4	MA0691.1	0.0003	0.53
TFEB_MA0692.1	TFEB	MA0692.1	0.05398	1.49e-58
ZBTB7B_MA0694.1	ZBTB7B	MA0694.1	0.00874	2.85e-09
ZBTB7C_MA0695.1	ZBTB7C	MA0695.1	0.01971	5.38e-24
ZIC1_MA0696.1	ZIC1	MA0696.1	-0.02197	2.27e-35
ZBTB18_MA0698.1	ZBTB18	MA0698.1	0.0307	1.04e-59
LBX2_MA0699.1	LBX2	MA0699.1	0.0239	1.14e-37
Lhx4_MA0704.1	Lhx4	MA0704.1	0.03439	1.41e-41
Lhx8_MA0705.1	Lhx8	MA0705.1	0.0309	6.42e-38
MEOX2_MA0706.1	MEOX2	MA0706.1	0.03969	7e-59
Msx3_MA0709.1	Msx3	MA0709.1	0.02725	8.1e-38
NOTO_MA0710.1	NOTO	MA0710.1	0.02326	2.57e-40
Nkx3-1_MA0124.2	Nkx3-1	MA0124.2	-0.01749	2.13e-24
OTX1_MA0711.1	OTX1	MA0711.1	0.05092	7.98e-62
PDX1_MA0132.2	PDX1	MA0132.2	0.0425	1.35e-58
PHOX2A_MA0713.1	PHOX2A	MA0713.1	0.01505	3.98e-29
PITX3_MA0714.1	PITX3	MA0714.1	0.04914	1.62e-67
PROP1_MA0715.1	PROP1	MA0715.1	0.0186	1.1e-36
PRRX1_MA0716.1	PRRX1	MA0716.1	0.03176	1.41e-44
RAX2_MA0717.1	RAX2	MA0717.1	0.03226	1.69e-43
RAX_MA0718.1	RAX	MA0718.1	0.03225	1.58e-45
RHOXF1_MA0719.1	RHOXF1	MA0719.1	0.02186	2.17e-33
Shox2_MA0720.1	Shox2	MA0720.1	0.04858	3.9e-58
UNCX_MA0721.1	UNCX	MA0721.1	0.04553	2.55e-57
VAX1_MA0722.1	VAX1	MA0722.1	0.03742	1.04e-48
VENTX_MA0724.1	VENTX	MA0724.1	0.0217	3.09e-24
VSX1_MA0725.1	VSX1	MA0725.1	0.04054	7.67e-57
VSX2_MA0726.1	VSX2	MA0726.1	0.04363	6.17e-60
ESR1_MA0112.3	ESR1	MA0112.3	0.03846	3.28e-43
ESRRB_MA0141.3	ESRRB	MA0141.3	0.04493	3.79e-68
NR2F1_MA0017.2	NR2F1	MA0017.2	0.04275	7.27e-57
NR3C1_MA0113.3	NR3C1	MA0113.3	0.02996	6.31e-40
NR3C2_MA0727.1	NR3C2	MA0727.1	0.01836	1.64e-17
Nr2F6_MA0728.1	Nr2F6	MA0728.1	0.03491	2.74e-51
RARA_MA0729.1	RARA	MA0729.1	0.04507	1.49e-64
RARA_MA0730.1	RARA	MA0730.1	0.05002	2.24e-72
BCL6B_MA0731.1	BCL6B	MA0731.1	0.0144	2.25e-32
EGR2_MA0472.2	EGR2	MA0472.2	-0.01312	1.78e-15
EGR3_MA0732.1	EGR3	MA0732.1	-0.02026	3.64e-34
EGR4_MA0733.1	EGR4	MA0733.1	-0.0139	6.07e-20
GLIS1_MA0735.1	GLIS1	MA0735.1	0.01532	8.41e-17
GLIS2_MA0736.1	GLIS2	MA0736.1	-0.00938	3.22e-07
GLIS3_MA0737.1	GLIS3	MA0737.1	-0.00294	0.0207
HIC2_MA0738.1	HIC2	MA0738.1	-0.00066	0.582
Hic1_MA0739.1	Hic1	MA0739.1	0.01895	2.67e-27
KLF16_MA0741.1	KLF16	MA0741.1	-0.01562	2.47e-48
SP8_MA0747.1	SP8	MA0747.1	-0.01395	7.52e-40
ZBED1_MA0749.1	ZBED1	MA0749.1	0.05646	1.88e-31
ZIC4_MA0751.1	ZIC4	MA0751.1	-0.01571	5.32e-25
ZNF143_MA0088.2	ZNF143	MA0088.2	0.00517	9.86e-07
ZNF410_MA0752.1	ZNF410	MA0752.1	0.00575	3.67e-06
CUX2_MA0755.1	CUX2	MA0755.1	0.02895	8.98e-26
ONECUT3_MA0757.1	ONECUT3	MA0757.1	0.00947	7.72e-13
E2F7_MA0758.1	E2F7	MA0758.1	0.06357	3.74e-68
ERF_MA0760.1	ERF	MA0760.1	0.03689	4.1e-54
ETS1_MA0098.3	ETS1	MA0098.3	0.03676	4.42e-55
ETV2_MA0762.1	ETV2	MA0762.1	0.03084	6.91e-44
ETV3_MA0763.1	ETV3	MA0763.1	0.03539	3.63e-48
GCM2_MA0767.1	GCM2	MA0767.1	0.01857	6.67e-18
HSF2_MA0770.1	HSF2	MA0770.1	0.03515	4.03e-53
HSF4_MA0771.1	HSF4	MA0771.1	0.06556	4.43e-70
IRF7_MA0772.1	IRF7	MA0772.1	0.02081	2.79e-44
MEF2D_MA0773.1	MEF2D	MA0773.1	-0.00221	0.104
MEIS1_MA0498.2	MEIS1	MA0498.2	0.03595	5.28e-36
MEIS2_MA0774.1	MEIS2	MA0774.1	0.01291	3.16e-16
MEIS3_MA0775.1	MEIS3	MA0775.1	0.01541	2.71e-26
MYBL1_MA0776.1	MYBL1	MA0776.1	0.03697	4.35e-30
MYBL2_MA0777.1	MYBL2	MA0777.1	0.04725	7.97e-29
NFKB1_MA0105.4	NFKB1	MA0105.4	0.01264	7.29e-12
NFKB2_MA0778.1	NFKB2	MA0778.1	0.02307	6.62e-25
PAX1_MA0779.1	PAX1	MA0779.1	0.00619	0.000619
PAX3_MA0780.1	PAX3	MA0780.1	0.00296	0.000445
PAX9_MA0781.1	PAX9	MA0781.1	0.01268	6.6e-12
PKNOX2_MA0783.1	PKNOX2	MA0783.1	0.00376	0.00235
POU2F1_MA0785.1	POU2F1	MA0785.1	0.02046	5.45e-48
POU3F1_MA0786.1	POU3F1	MA0786.1	0.02249	1.99e-52
POU3F2_MA0787.1	POU3F2	MA0787.1	0.02606	1.12e-59
POU3F3_MA0788.1	POU3F3	MA0788.1	0.01037	1.32e-25
POU3F4_MA0789.1	POU3F4	MA0789.1	0.03701	3.92e-67
POU4F1_MA0790.1	POU4F1	MA0790.1	0.00782	3.84e-17
POU4F3_MA0791.1	POU4F3	MA0791.1	0.01073	6.52e-23
POU5F1B_MA0792.1	POU5F1B	MA0792.1	0.0273	2.35e-59
POU6F2_MA0793.1	POU6F2	MA0793.1	0.02454	4.91e-38
PROX1_MA0794.1	PROX1	MA0794.1	0.02937	2.65e-24
RFX2_MA0600.2	RFX2	MA0600.2	0.04417	5.11e-53
SMAD3_MA0795.1	SMAD3	MA0795.1	0.03871	5.57e-37
TGIF1_MA0796.1	TGIF1	MA0796.1	0.00028	0.259
TGIF2_MA0797.1	TGIF2	MA0797.1	0.00206	0.688
RFX5_MA0510.2	RFX5	MA0510.2	0.02787	2.74e-42
RUNX2_MA0511.2	RUNX2	MA0511.2	0.01421	1.13e-17
EOMES_MA0800.1	EOMES	MA0800.1	0.03492	6.79e-54
MGA_MA0801.1	MGA	MA0801.1	0.04209	6.82e-53
TBR1_MA0802.1	TBR1	MA0802.1	0.03923	1.32e-51
TBX15_MA0803.1	TBX15	MA0803.1	0.04338	4.78e-63
TBX19_MA0804.1	TBX19	MA0804.1	0.04062	8.59e-41
TBX1_MA0805.1	TBX1	MA0805.1	0.04569	3.68e-67
TBX4_MA0806.1	TBX4	MA0806.1	0.04798	7.09e-60
TBX5_MA0807.1	TBX5	MA0807.1	0.03612	4.3e-56
TEAD3_MA0808.1	TEAD3	MA0808.1	0.03591	7.74e-61
TFAP2A_MA0810.1	TFAP2A	MA0810.1	-0.03372	2.95e-54
TFAP2B_MA0811.1	TFAP2B	MA0811.1	-0.02723	1.21e-40
TFAP2B_MA0812.1	TFAP2B	MA0812.1	-0.03163	1.63e-54
TFAP2B_MA0813.1	TFAP2B	MA0813.1	-0.03124	5.86e-53
TFAP2C_MA0524.2	TFAP2C	MA0524.2	-0.02256	6.12e-32
TFAP2C_MA0815.1	TFAP2C	MA0815.1	-0.04258	1.26e-57
Ascl2_MA0816.1	Ascl2	MA0816.1	-0.02452	7.25e-56
Atoh1_MA0461.2	Atoh1	MA0461.2	0.04665	6.83e-53
BHLHE40_MA0464.2	BHLHE40	MA0464.2	0.0232	2.51e-19
BHLHE23_MA0817.1	BHLHE23	MA0817.1	0.04331	5.08e-37
FIGLA_MA0820.1	FIGLA	MA0820.1	-0.00553	0.000303
HES7_MA0822.1	HES7	MA0822.1	0.04347	5.49e-41
HEY1_MA0823.1	HEY1	MA0823.1	0.05883	8.78e-56
MAX_MA0058.3	MAX	MA0058.3	0.03995	1.77e-42
MNT_MA0825.1	MNT	MA0825.1	0.04005	3.09e-44
OLIG1_MA0826.1	OLIG1	MA0826.1	0.04595	1.07e-38
OLIG3_MA0827.1	OLIG3	MA0827.1	0.02896	6.72e-26
Tcf21_MA0832.1	Tcf21	MA0832.1	-0.02717	3.78e-41
ATF7_MA0834.1	ATF7	MA0834.1	0.07097	2.08e-61
CEBPG_MA0838.1	CEBPG	MA0838.1	0.03553	1.13e-25
CREB3L1_MA0839.1	CREB3L1	MA0839.1	-0.0177	3.18e-14
Creb5_MA0840.1	Creb5	MA0840.1	0.0644	4.17e-61
Mafb_MA0117.2	Mafb	MA0117.2	-0.00075	0.14
NFE2_MA0841.1	NFE2	MA0841.1	0.00261	0.372
TEF_MA0843.1	TEF	MA0843.1	0.00756	0.000163
XBP1_MA0844.1	XBP1	MA0844.1	-0.01867	1.62e-14
FOXB1_MA0845.1	FOXB1	MA0845.1	0.00595	4.56e-10
FOXC1_MA0032.2	FOXC1	MA0032.2	0.00258	0.00106
FOXC2_MA0846.1	FOXC2	MA0846.1	-0.00383	1.13e-09
FOXO4_MA0848.1	FOXO4	MA0848.1	-0.00299	0.000391
FOXO6_MA0849.1	FOXO6	MA0849.1	-0.00299	0.000391
FOXP3_MA0850.1	FOXP3	MA0850.1	-0.00299	0.000391
Foxj3_MA0851.1	Foxj3	MA0851.1	-0.00814	4.59e-21
Alx4_MA0853.1	Alx4	MA0853.1	0.02132	2.9e-25
Alx1_MA0854.1	Alx1	MA0854.1	0.03342	2.59e-49
RXRB_MA0855.1	RXRB	MA0855.1	0.03374	1.16e-50
RXRG_MA0856.1	RXRG	MA0856.1	0.04007	8.99e-57
Rarb_MA0857.1	Rarb	MA0857.1	0.02536	9.76e-43
Rarb_MA0858.1	Rarb	MA0858.1	0.04847	4.5e-63
Rarg_MA0859.1	Rarg	MA0859.1	0.04719	5.61e-67
Rarg_MA0860.1	Rarg	MA0860.1	0.0338	3.02e-55
TP63_MA0525.2	TP63	MA0525.2	0.03845	8.6e-37
TP53_MA0106.3	TP53	MA0106.3	0.02507	9.35e-30
TP73_MA0861.1	TP73	MA0861.1	0.00636	1.09e-06
GMEB2_MA0862.1	GMEB2	MA0862.1	0.02904	5.49e-15
MTF1_MA0863.1	MTF1	MA0863.1	-0.01169	8.59e-15
E2F1_MA0024.3	E2F1	MA0024.3	0.00513	0.0166
SOX21_MA0866.1	SOX21	MA0866.1	-0.00161	0.0997
Sox1_MA0870.1	Sox1	MA0870.1	-0.00324	0.309
TFAP2A_MA0872.1	TFAP2A	MA0872.1	-0.04614	3.92e-55
ELK1_MA0028.2	ELK1	MA0028.2	0.01226	1.53e-21
HOXD12_MA0873.1	HOXD12	MA0873.1	0.01364	5.65e-13
Arx_MA0874.1	Arx	MA0874.1	0.03223	1.6e-43
BARX1_MA0875.1	BARX1	MA0875.1	0.03103	1.33e-43
BSX_MA0876.1	BSX	MA0876.1	0.03419	8.5e-46
Dlx3_MA0880.1	Dlx3	MA0880.1	0.033	1.45e-47
Dlx4_MA0881.1	Dlx4	MA0881.1	0.03903	1.97e-49
DLX6_MA0882.1	DLX6	MA0882.1	0.03731	1.78e-56
Dmbx1_MA0883.1	Dmbx1	MA0883.1	0.0636	2.55e-76
EMX2_MA0886.1	EMX2	MA0886.1	0.03926	4.95e-52
EVX1_MA0887.1	EVX1	MA0887.1	0.03649	2.03e-49
EVX2_MA0888.1	EVX2	MA0888.1	0.03836	8.98e-47
GBX1_MA0889.1	GBX1	MA0889.1	0.02264	7.83e-30
GBX2_MA0890.1	GBX2	MA0890.1	0.04388	4.1e-63
GSC2_MA0891.1	GSC2	MA0891.1	0.05911	6.03e-73
GSX1_MA0892.1	GSX1	MA0892.1	0.0389	4.49e-57
HESX1_MA0894.1	HESX1	MA0894.1	0.04537	3.29e-58
HMBOX1_MA0895.1	HMBOX1	MA0895.1	0.01777	4.4e-27
Hmx1_MA0896.1	Hmx1	MA0896.1	0.02101	2.74e-32
Hmx2_MA0897.1	Hmx2	MA0897.1	0.01096	2.08e-17
Hmx3_MA0898.1	Hmx3	MA0898.1	0.01479	6.95e-26
HOXA10_MA0899.1	HOXA10	MA0899.1	0.01151	6.85e-19
HOXB3_MA0903.1	HOXB3	MA0903.1	0.03471	5.21e-52
HOXC10_MA0905.1	HOXC10	MA0905.1	-0.00392	0.0623
HOXC12_MA0906.1	HOXC12	MA0906.1	0.00303	0.021
HOXC13_MA0907.1	HOXC13	MA0907.1	0.00651	0.000858
HOXD11_MA0908.1	HOXD11	MA0908.1	-0.00519	3.61e-07
Hoxa11_MA0911.1	Hoxa11	MA0911.1	0.00445	0.0685
ISL2_MA0914.1	ISL2	MA0914.1	0.01258	7.96e-14
FOXK1_MA0852.2	FOXK1	MA0852.2	-0.00775	3.23e-10
GATA2_MA0036.3	GATA2	MA0036.3	0.02389	2.78e-42
HIF1A_MA1106.1	HIF1A	MA1106.1	0.02878	1.38e-22
MYC_MA0147.3	MYC	MA0147.3	0.03644	4.78e-43
MYB_MA0100.3	MYB	MA0100.3	0.02645	4.3e-41
MYCN_MA0104.4	MYCN	MA0104.4	0.02927	2.69e-29
NEUROD1_MA1109.1	NEUROD1	MA1109.1	0.00694	1.86e-14
NFIC_MA0161.2	NFIC	MA0161.2	0.00109	0.0437
NFYA_MA0060.3	NFYA	MA0060.3	-0.00402	0.000255
NR2F2_MA1111.1	NR2F2	MA1111.1	0.05458	8.85e-77
PAX5_MA0014.3	PAX5	MA0014.3	0.02751	4.45e-38
PBX3_MA1114.1	PBX3	MA1114.1	0.01347	1.7e-25
POU5F1_MA1115.1	POU5F1	MA1115.1	0.03186	9.1e-58
RBPJ_MA1116.1	RBPJ	MA1116.1	0.01271	2.04e-31
RELB_MA1117.1	RELB	MA1117.1	0.03155	1.25e-40
SIX1_MA1118.1	SIX1	MA1118.1	-0.00341	0.0858
SIX2_MA1119.1	SIX2	MA1119.1	0.01561	2.99e-29
SOX10_MA0442.2	SOX10	MA0442.2	-0.00876	1.42e-25
SOX13_MA1120.1	SOX13	MA1120.1	-0.00392	5.33e-05
TEAD2_MA1121.1	TEAD2	MA1121.1	0.03018	1.89e-59
TFDP1_MA1122.1	TFDP1	MA1122.1	-0.01332	1.17e-24
ZBTB7A_MA0750.2	ZBTB7A	MA0750.2	0.01446	2.35e-26
ZEB1_MA0103.3	ZEB1	MA0103.3	-0.00693	1.05e-10
ZNF24_MA1124.1	ZNF24	MA1124.1	0.00491	1.15e-05
ZNF384_MA1125.1	ZNF384	MA1125.1	-0.00261	7.23e-06
ZNF282_MA1154.1	ZNF282	MA1154.1	0.00235	0.058
ZSCAN4_MA1155.1	ZSCAN4	MA1155.1	0.01948	1.39e-35
FOSJUN_MA0099.3	FOS::JUN	MA0099.3	0.01341	2.85e-23
FOSJUN_MA1126.1	FOS::JUN	MA1126.1	0.05144	5.83e-59
FOSBJUN_MA1127.1	FOSB::JUN	MA1127.1	0.06404	7.69e-61
FOSL1JUN_MA1128.1	FOSL1::JUN	MA1128.1	0.01343	1.97e-20
FOSL1JUN_MA1129.1	FOSL1::JUN	MA1129.1	0.07381	4.18e-61
FOSL2JUN_MA1130.1	FOSL2::JUN	MA1130.1	0.01363	1.88e-17
FOSL2JUN_MA1131.1	FOSL2::JUN	MA1131.1	0.06421	1.14e-68
JUNJUNB_MA1132.1	JUN::JUNB	MA1132.1	0.0202	1.96e-29
JUNJUNB_MA1133.1	JUN::JUNB	MA1133.1	0.06379	1.1e-62
FOSJUNB_MA1134.1	FOS::JUNB	MA1134.1	0.00994	1.6e-13
FOSBJUNB_MA1135.1	FOSB::JUNB	MA1135.1	0.01569	6.59e-23
FOSBJUNB_MA1136.1	FOSB::JUNB	MA1136.1	0.07076	1.46e-62
FOSL1JUNB_MA1137.1	FOSL1::JUNB	MA1137.1	0.01243	1.08e-16
FOSL2JUNB_MA1138.1	FOSL2::JUNB	MA1138.1	0.01747	9.63e-24
FOSL2JUNB_MA1139.1	FOSL2::JUNB	MA1139.1	0.0669	4.38e-62
FOSJUND_MA1141.1	FOS::JUND	MA1141.1	0.01208	1.26e-21
FOSL1JUND_MA1142.1	FOSL1::JUND	MA1142.1	0.01775	3.01e-27
FOSL1JUND_MA1143.1	FOSL1::JUND	MA1143.1	0.07416	2.55e-73
FOSL2JUND_MA1144.1	FOSL2::JUND	MA1144.1	0.01609	2.19e-24
FOSL2JUND_MA1145.1	FOSL2::JUND	MA1145.1	0.05848	1.04e-58
NR1H4RXRA_MA1146.1	NR1H4::RXRA	MA1146.1	0.02205	1.5e-22
NR4A2RXRA_MA1147.1	NR4A2::RXRA	MA1147.1	0.00531	4.36e-06
PPARARXRA_MA1148.1	PPARA::RXRA	MA1148.1	0.02581	3.73e-47
RARARXRG_MA1149.1	RARA::RXRG	MA1149.1	0.03451	3.13e-52
RORB_MA1150.1	RORB	MA1150.1	0.04455	8.13e-54
RORC_MA1151.1	RORC	MA1151.1	0.04387	3.23e-52
SOX15_MA1152.1	SOX15	MA1152.1	-0.00932	8.9e-22
Smad4_MA1153.1	Smad4	MA1153.1	-0.00662	7.83e-08
IRF3_MA1418.1	IRF3	MA1418.1	-0.00426	1.35e-08
IRF4_MA1419.1	IRF4	MA1419.1	0.01779	8.72e-27
IRF5_MA1420.1	IRF5	MA1420.1	0.01364	1.1e-22
TCF7L1_MA1421.1	TCF7L1	MA1421.1	0.02873	4.05e-61
ARGFX_MA1463.1	ARGFX	MA1463.1	0.04015	7.95e-56
ARNT2_MA1464.1	ARNT2	MA1464.1	0.0366	3.09e-32
ATF6_MA1466.1	ATF6	MA1466.1	-0.0175	2.56e-16
ATOH7_MA1468.1	ATOH7	MA1468.1	0.01153	3.56e-13
BACH2_MA1101.2	BACH2	MA1101.2	0.0057	3.31e-08
BACH2_MA1470.1	BACH2	MA1470.1	0.05639	7.38e-57
BARX2_MA1471.1	BARX2	MA1471.1	0.01714	4.15e-36
CDX4_MA1473.1	CDX4	MA1473.1	0.00352	8.77e-05
CREB3L4_MA1474.1	CREB3L4	MA1474.1	-0.02028	1.3e-14
CREB3L4_MA1475.1	CREB3L4	MA1475.1	0.03398	1.2e-28
DMRTA2_MA1478.1	DMRTA2	MA1478.1	0.01377	1.86e-19
DMRTC2_MA1479.1	DMRTC2	MA1479.1	0.01055	6.78e-13
DPRX_MA1480.1	DPRX	MA1480.1	0.05126	4.8e-56
DRGX_MA1481.1	DRGX	MA1481.1	0.03543	5.65e-48
ETS2_MA1484.1	ETS2	MA1484.1	0.04395	3.06e-61
FERD3L_MA1485.1	FERD3L	MA1485.1	-0.04041	2.95e-60
FOXN3_MA1489.1	FOXN3	MA1489.1	-0.00449	1.44e-10
HES6_MA1493.1	HES6	MA1493.1	-0.01966	2.29e-21
HNF4A_MA1494.1	HNF4A	MA1494.1	0.03252	2.73e-47
HOXA1_MA1495.1	HOXA1	MA1495.1	0.02608	7.3e-31
HOXA4_MA1496.1	HOXA4	MA1496.1	0.0471	7.61e-55
HOXA6_MA1497.1	HOXA6	MA1497.1	0.05768	1.08e-60
HOXB4_MA1499.1	HOXB4	MA1499.1	0.04637	2.37e-55
HOXB6_MA1500.1	HOXB6	MA1500.1	0.07764	6.68e-76
HOXB7_MA1501.1	HOXB7	MA1501.1	0.05739	5.23e-63
HOXB8_MA1502.1	HOXB8	MA1502.1	0.04583	1.24e-52
HOXB9_MA1503.1	HOXB9	MA1503.1	0.00912	1.32e-06
HOXC4_MA1504.1	HOXC4	MA1504.1	0.03699	1.4e-52
HOXC8_MA1505.1	HOXC8	MA1505.1	0.07191	8.83e-65
HOXD10_MA1506.1	HOXD10	MA1506.1	0.0115	2.76e-12
HOXD4_MA1507.1	HOXD4	MA1507.1	0.043	1.44e-59
IKZF1_MA1508.1	IKZF1	MA1508.1	0.02632	1.08e-67
IRF6_MA1509.1	IRF6	MA1509.1	-0.00979	5.34e-05
KLF11_MA1512.1	KLF11	MA1512.1	-0.02142	1.34e-49
KLF15_MA1513.1	KLF15	MA1513.1	-0.0493	4.99e-93
KLF17_MA1514.1	KLF17	MA1514.1	0.00589	1.6e-10
KLF2_MA1515.1	KLF2	MA1515.1	-0.02402	9.25e-62
KLF3_MA1516.1	KLF3	MA1516.1	-0.01801	1.19e-36
KLF6_MA1517.1	KLF6	MA1517.1	0.00194	0.083
LHX5_MA1519.1	LHX5	MA1519.1	0.03305	5.06e-47
MAF_MA1520.1	MAF	MA1520.1	-0.03709	8.65e-54
MAFA_MA1521.1	MAFA	MA1521.1	-0.05335	8.14e-70
MAZ_MA1522.1	MAZ	MA1522.1	-0.00867	1.61e-20
MSANTD3_MA1523.1	MSANTD3	MA1523.1	-0.05162	1.14e-77
NFIC_MA1527.1	NFIC	MA1527.1	-0.0113	1.19e-18
NFIX_MA1528.1	NFIX	MA1528.1	-0.02676	7.55e-41
NHLH2_MA1529.1	NHLH2	MA1529.1	0.00115	0.424
NKX6-3_MA1530.1	NKX6-3	MA1530.1	0.03352	2.83e-50
NR1D1_MA1531.1	NR1D1	MA1531.1	0.01497	4.49e-21
NR1I2_MA1533.1	NR1I2	MA1533.1	0.02476	1.49e-31
NR1I3_MA1534.1	NR1I3	MA1534.1	0.02776	9.25e-43
NR2C1_MA1535.1	NR2C1	MA1535.1	0.05244	7.28e-68
NR2C2_MA1536.1	NR2C2	MA1536.1	0.05771	1.42e-70
NR2F1_MA1537.1	NR2F1	MA1537.1	0.02304	2.17e-39
NR2F1_MA1538.1	NR2F1	MA1538.1	-0.00048	0.548
NR2F6_MA1539.1	NR2F6	MA1539.1	-0.0113	4.42e-08
NR6A1_MA1541.1	NR6A1	MA1541.1	0.04614	3.03e-64
OSR1_MA1542.1	OSR1	MA1542.1	0.01095	2.97e-19
OVOL1_MA1544.1	OVOL1	MA1544.1	0.05368	1.72e-38
OVOL2_MA1545.1	OVOL2	MA1545.1	0.04847	4.56e-30
PAX3_MA1546.1	PAX3	MA1546.1	0.03193	4.9e-31
PLAGL2_MA1548.1	PLAGL2	MA1548.1	-0.00705	0.0104
POU6F1_MA1549.1	POU6F1	MA1549.1	0.02273	8.96e-35
PPARD_MA1550.1	PPARD	MA1550.1	0.04057	4.11e-63
RARB_MA1552.1	RARB	MA1552.1	0.03805	1.9e-42
RARG_MA1553.1	RARG	MA1553.1	0.04962	1.94e-53
RFX7_MA1554.1	RFX7	MA1554.1	0.01857	2.35e-23
RXRB_MA1555.1	RXRB	MA1555.1	0.03228	5.12e-35
RXRG_MA1556.1	RXRG	MA1556.1	0.02175	1.92e-23
SMAD5_MA1557.1	SMAD5	MA1557.1	0.0375	2.17e-34
SNAI1_MA1558.1	SNAI1	MA1558.1	-0.01833	8.09e-43
SNAI3_MA1559.1	SNAI3	MA1559.1	-0.02411	2.05e-51
SOHLH2_MA1560.1	SOHLH2	MA1560.1	-0.01223	5.31e-06
SOX12_MA1561.1	SOX12	MA1561.1	0.0212	1.04e-31
SOX14_MA1562.1	SOX14	MA1562.1	0.003	0.072
SP9_MA1564.1	SP9	MA1564.1	-0.021	4.12e-58
TBX18_MA1565.1	TBX18	MA1565.1	0.03279	1.41e-50
TCF21_MA1568.1	TCF21	MA1568.1	-0.00093	0.443
TFAP2E_MA1569.1	TFAP2E	MA1569.1	-0.01957	1.94e-24
TFAP4_MA1570.1	TFAP4	MA1570.1	0.03184	1.44e-32
TGIF2LX_MA1571.1	TGIF2LX	MA1571.1	-0.02616	1.74e-32
TGIF2LY_MA1572.1	TGIF2LY	MA1572.1	-0.0193	2.33e-22
THRB_MA1574.1	THRB	MA1574.1	0.01664	5.41e-29
THRB_MA1575.1	THRB	MA1575.1	0.01505	4.53e-12
THRB_MA1576.1	THRB	MA1576.1	0.01332	5.74e-23
TLX2_MA1577.1	TLX2	MA1577.1	0.0402	3.18e-53
VEZF1_MA1578.1	VEZF1	MA1578.1	0.0278	7.19e-42
ZBTB26_MA1579.1	ZBTB26	MA1579.1	0.00164	0.113
ZBTB32_MA1580.1	ZBTB32	MA1580.1	0.02552	6.72e-35
ZBTB6_MA1581.1	ZBTB6	MA1581.1	0.00893	7.69e-15
ZFP57_MA1583.1	ZFP57	MA1583.1	-0.01834	6.33e-19
ZIC5_MA1584.1	ZIC5	MA1584.1	-0.03163	8.01e-48
ZKSCAN1_MA1585.1	ZKSCAN1	MA1585.1	0.03399	1.62e-42
ZNF135_MA1587.1	ZNF135	MA1587.1	-0.00766	1.49e-11
ZNF136_MA1588.1	ZNF136	MA1588.1	0.01728	4.07e-27
ZNF140_MA1589.1	ZNF140	MA1589.1	0.00855	5.83e-11
ZNF274_MA1592.1	ZNF274	MA1592.1	0.00163	0.0208
ZNF317_MA1593.1	ZNF317	MA1593.1	-0.01599	1.77e-34
ZNF382_MA1594.1	ZNF382	MA1594.1	0.03334	6.46e-47
ZNF460_MA1596.1	ZNF460	MA1596.1	-0.02592	1.05e-63
ZNF528_MA1597.1	ZNF528	MA1597.1	0.02347	2.8e-46
ZNF682_MA1599.1	ZNF682	MA1599.1	-0.00493	1.32e-05
ZNF684_MA1600.1	ZNF684	MA1600.1	0.00294	0.0185
ZSCAN29_MA1602.1	ZSCAN29	MA1602.1	-0.01549	3.98e-16
Dmrt1_MA1603.1	Dmrt1	MA1603.1	0.02055	8.69e-35
Ebf2_MA1604.1	Ebf2	MA1604.1	-0.02114	3.74e-38
Foxf1_MA1606.1	Foxf1	MA1606.1	0.00419	0.000243
Foxl2_MA1607.1	Foxl2	MA1607.1	0.00647	5.46e-18
Isl1_MA1608.1	Isl1	MA1608.1	0.01018	8.17e-14
Plagl1_MA1615.1	Plagl1	MA1615.1	-0.01526	1.22e-31
Prdm15_MA1616.1	Prdm15	MA1616.1	0.02697	1.57e-57
Ptf1a_MA1618.1	Ptf1a	MA1618.1	0.01123	3.71e-18
Ptf1A_MA1619.1	Ptf1A	MA1619.1	0.00266	0.121
Ptf1A_MA1620.1	Ptf1A	MA1620.1	-0.02198	3.4e-47
Rbpjl_MA1621.1	Rbpjl	MA1621.1	-0.02005	1.95e-42
Stat2_MA1623.1	Stat2	MA1623.1	0.00977	1.11e-35
Stat5a_MA1624.1	Stat5a	MA1624.1	0.00954	1.07e-17
Stat5b_MA1625.1	Stat5b	MA1625.1	0.00129	0.0456
Wt1_MA1627.1	Wt1	MA1627.1	-0.0176	6.36e-50
Zic1Zic2_MA1628.1	Zic1::Zic2	MA1628.1	-0.00482	7.25e-12
Zic2_MA1629.1	Zic2	MA1629.1	-0.00075	0.495
ASCL1_MA1100.2	ASCL1	MA1100.2	-0.01011	7.11e-16
ATF3_MA0605.2	ATF3	MA0605.2	0.04837	9.46e-50
BATFJUN_MA0462.2	BATF::JUN	MA0462.2	0.00818	2.25e-14
BCL6_MA0463.2	BCL6	MA0463.2	0.01721	1.66e-33
E2F2_MA0864.2	E2F2	MA0864.2	0.01391	2.22e-09
E2F3_MA0469.3	E2F3	MA0469.3	0.04947	4.96e-33
E2F4_MA0470.2	E2F4	MA0470.2	0.0105	3.78e-05
EMX1_MA0612.2	EMX1	MA0612.2	0.02587	1.32e-30
GATA5_MA0766.2	GATA5	MA0766.2	0.02529	1.59e-30
GFI1_MA0038.2	GFI1	MA0038.2	0.04258	5.53e-61
GSX2_MA0893.2	GSX2	MA0893.2	0.0379	2.43e-52
HES1_MA1099.2	HES1	MA1099.2	0.0331	8.55e-44
HES2_MA0616.2	HES2	MA0616.2	0.03126	3.81e-29
HOXA2_MA0900.2	HOXA2	MA0900.2	0.02774	1.01e-32
HOXA5_MA0158.2	HOXA5	MA0158.2	0.0509	5.12e-53
HOXA9_MA0594.2	HOXA9	MA0594.2	0.05582	1.03e-38
HOXB2_MA0902.2	HOXB2	MA0902.2	0.04717	7.61e-56
HOXB5_MA0904.2	HOXB5	MA0904.2	0.03167	1.88e-34
HOXC9_MA0485.2	HOXC9	MA0485.2	0.00123	0.0673
HOXD3_MA0912.2	HOXD3	MA0912.2	0.04202	1.34e-61
HOXD8_MA0910.2	HOXD8	MA0910.2	0.05726	1.13e-62
HOXD9_MA0913.2	HOXD9	MA0913.2	0.01734	5.63e-30
JUNB_MA1140.2	JUNB	MA1140.2	0.07077	1.11e-60
LHX9_MA0701.2	LHX9	MA0701.2	0.03389	6.06e-47
LMX1A_MA0702.2	LMX1A	MA0702.2	0.03598	1.56e-47
LMX1B_MA0703.2	LMX1B	MA0703.2	0.03033	1.4e-50
NEUROG1_MA0623.2	NEUROG1	MA0623.2	0.0643	4.39e-50
NRL_MA0842.2	NRL	MA0842.2	0.00096	0.243
PITX1_MA0682.2	PITX1	MA0682.2	0.06176	1.05e-72
PRRX2_MA0075.3	PRRX2	MA0075.3	0.04348	3.3e-53
SOX4_MA0867.2	SOX4	MA0867.2	-0.01336	4.65e-33
SOX8_MA0868.2	SOX8	MA0868.2	-0.00353	2.46e-05
SP3_MA0746.2	SP3	MA0746.2	-0.02055	2.57e-58
TCFL5_MA0632.2	TCFL5	MA0632.2	-0.0373	8.07e-48
TFEC_MA0871.2	TFEC	MA0871.2	0.02335	4.26e-28
ZNF740_MA0753.2	ZNF740	MA0753.2	-0.0135	8.26e-32
Nkx3-2_MA0122.3	Nkx3-2	MA0122.3	0.00038	0.078
DMRTA1_MA1707.1	DMRTA1	MA1707.1	0.01165	7.12e-18
ETV7_MA1708.1	ETV7	MA1708.1	-0.00939	6.67e-22
ZIM3_MA1709.1	ZIM3	MA1709.1	-0.0003	0.604
ZNF257_MA1710.1	ZNF257	MA1710.1	0.00357	2.49e-07
ZNF343_MA1711.1	ZNF343	MA1711.1	-0.04054	6.76e-57
ZNF454_MA1712.1	ZNF454	MA1712.1	-0.03036	2.51e-62
ZNF610_MA1713.1	ZNF610	MA1713.1	-0.06091	3.66e-95
ZNF675_MA1714.1	ZNF675	MA1714.1	0.0101	1.98e-21
ZNF707_MA1715.1	ZNF707	MA1715.1	0.00377	0.000363
ZNF76_MA1716.1	ZNF76	MA1716.1	0.00333	0.0724
ZNF784_MA1717.1	ZNF784	MA1717.1	-0.00873	3.22e-07
ZNF8_MA1718.1	ZNF8	MA1718.1	0.03139	2.88e-52
ZNF816_MA1719.1	ZNF816	MA1719.1	-0.01231	1.2e-20
ZNF85_MA1720.1	ZNF85	MA1720.1	0.0271	6.45e-44
ZNF93_MA1721.1	ZNF93	MA1721.1	-0.0459	3.23e-86
ZSCAN31_MA1722.1	ZSCAN31	MA1722.1	-0.01465	1.13e-17
PRDM9_MA1723.1	PRDM9	MA1723.1	-0.00561	1.17e-18
Rfx6_MA1724.1	Rfx6	MA1724.1	0.02713	2.83e-51
ASCL1_MA1631.1	ASCL1	MA1631.1	-0.01269	5.49e-28
ATF2_MA1632.1	ATF2	MA1632.1	0.04255	2.04e-53
BATF_MA1634.1	BATF	MA1634.1	0.00908	9.5e-15
BHLHE22_MA1635.1	BHLHE22	MA1635.1	-0.00233	0.00794
CEBPG_MA1636.1	CEBPG	MA1636.1	0.01661	3.03e-19
EBF3_MA1637.1	EBF3	MA1637.1	-0.02225	2.76e-42
HAND2_MA1638.1	HAND2	MA1638.1	0.00312	0.00199
MEIS1_MA1639.1	MEIS1	MA1639.1	0.01304	2.53e-22
MEIS2_MA1640.1	MEIS2	MA1640.1	0.02512	8.59e-45
MYF5_MA1641.1	MYF5	MA1641.1	0.00253	0.0308
NEUROG2_MA1642.1	NEUROG2	MA1642.1	0.00351	0.00011
NFIB_MA1643.1	NFIB	MA1643.1	-0.00846	5.92e-07
NFYC_MA1644.1	NFYC	MA1644.1	-0.0028	0.000684
NKX2-2_MA1645.1	NKX2-2	MA1645.1	-0.02401	1.68e-41
OSR2_MA1646.1	OSR2	MA1646.1	-0.03604	1.25e-71
TCF12_MA1648.1	TCF12	MA1648.1	-0.00527	2.47e-12
ZBTB12_MA1649.1	ZBTB12	MA1649.1	-0.01336	2.7e-25
ZBTB14_MA1650.1	ZBTB14	MA1650.1	-0.05382	2.12e-83
ZFP42_MA1651.1	ZFP42	MA1651.1	-0.0069	9.06e-20
ZKSCAN5_MA1652.1	ZKSCAN5	MA1652.1	0.00074	0.122
ZNF148_MA1653.1	ZNF148	MA1653.1	-0.02178	1.26e-65
ZNF16_MA1654.1	ZNF16	MA1654.1	0.00855	6.43e-17
ZNF341_MA1655.1	ZNF341	MA1655.1	-0.00156	0.00604
ZNF449_MA1656.1	ZNF449	MA1656.1	-0.00912	1.15e-13
ZNF652_MA1657.1	ZNF652	MA1657.1	0.02174	5.78e-42
FOXA3_MA1683.1	FOXA3	MA1683.1	-0.00113	0.234
ZNF189_MA1725.1	ZNF189	MA1725.1	-0.00552	4.13e-15
ZNF331_MA1726.1	ZNF331	MA1726.1	-0.01115	1.63e-23
ZNF417_MA1727.1	ZNF417	MA1727.1	-0.0058	1.21e-07
ZNF549_MA1728.1	ZNF549	MA1728.1	-0.05021	8.08e-87
ZNF680_MA1729.1	ZNF680	MA1729.1	0.03481	2.5e-69
ZNF708_MA1730.1	ZNF708	MA1730.1	0.00672	4.18e-09
ZNF768_MA1731.1	ZNF768	MA1731.1	-0.00834	4.62e-23
ATF4_MA0833.2	ATF4	MA0833.2	0.00242	0.443
BATF3_MA0835.2	BATF3	MA0835.2	0.00732	4.95e-07
CDX2_MA0465.2	CDX2	MA0465.2	0.00906	2.18e-18
CEBPA_MA0102.4	CEBPA	MA0102.4	0.02471	7.2e-43
CEBPD_MA0836.2	CEBPD	MA0836.2	0.00128	0.142
CREB1_MA0018.4	CREB1	MA0018.4	0.02856	1.55e-47
CTCFL_MA1102.2	CTCFL	MA1102.2	-0.02757	3.61e-56
E2F6_MA0471.2	E2F6	MA0471.2	-0.00845	1.47e-21
EBF1_MA0154.4	EBF1	MA0154.4	-0.02118	5.29e-41
EGR1_MA0162.4	EGR1	MA0162.4	-0.03801	3.46e-78
EHF_MA0598.3	EHF	MA0598.3	0.02872	6e-67
ELF1_MA0473.3	ELF1	MA0473.3	0.02666	2.93e-59
ELF3_MA0640.2	ELF3	MA0640.2	0.01705	1.23e-46
ESRRA_MA0592.3	ESRRA	MA0592.3	0.04679	8.71e-73
ETV1_MA0761.2	ETV1	MA0761.2	0.0303	2.77e-70
FOSL1_MA0477.2	FOSL1	MA0477.2	0.01506	1e-24
FOXA1_MA0148.4	FOXA1	MA0148.4	-0.00824	9.21e-14
FOXA2_MA0047.3	FOXA2	MA0047.3	-0.00837	5.06e-15
FOXK2_MA1103.2	FOXK2	MA1103.2	-0.001	0.667
FOXP1_MA0481.3	FOXP1	MA0481.3	-0.00629	7.89e-09
GABPA_MA0062.3	GABPA	MA0062.3	0.02798	4.4e-61
GATA1_MA0035.4	GATA1	MA0035.4	0.03003	6.3e-46
GATA4_MA0482.2	GATA4	MA0482.2	0.01165	1.95e-24
GATA6_MA1104.2	GATA6	MA1104.2	0.01703	3.68e-33
GRHL2_MA1105.2	GRHL2	MA1105.2	0.01967	7.59e-39
HLF_MA0043.3	HLF	MA0043.3	0.02387	1.28e-38
HNF4A_MA0114.4	HNF4A	MA0114.4	0.03653	7.13e-64
HNF4G_MA0484.2	HNF4G	MA0484.2	0.03757	2.7e-63
HOXB13_MA0901.2	HOXB13	MA0901.2	-0.00123	0.0951
JUNB_MA0490.2	JUNB	MA0490.2	0.01651	1.3e-26
JUND_MA0491.2	JUND	MA0491.2	0.00789	9.34e-07
KLF4_MA0039.4	KLF4	MA0039.4	-0.03357	1.13e-81
KLF9_MA1107.2	KLF9	MA1107.2	-0.01071	5.51e-28
LHX2_MA0700.2	LHX2	MA0700.2	0.01793	8.6e-26
MAFF_MA0495.3	MAFF	MA0495.3	-0.01685	7.73e-34
MAFK_MA0496.3	MAFK	MA0496.3	-0.02012	1.81e-45
MEF2A_MA0052.4	MEF2A	MA0052.4	-0.00107	0.317
MITF_MA0620.3	MITF	MA0620.3	0.04716	5.8e-49
MXI1_MA1108.2	MXI1	MA1108.2	0.01504	2.9e-22
MYOD1_MA0499.2	MYOD1	MA0499.2	-0.02939	1.74e-61
MYOG_MA0500.2	MYOG	MA0500.2	-0.00294	0.0806
MZF1_MA0056.2	MZF1	MA0056.2	0.03214	4.07e-44
MAFGNFE2L1_MA0089.2	MAFG::NFE2L1	MA0089.2	0.00572	2.09e-10
NFIL3_MA0025.2	NFIL3	MA0025.2	0.01439	1.78e-27
NFYB_MA0502.2	NFYB	MA0502.2	-0.01473	1.02e-21
NKX2-5_MA0063.2	NKX2-5	MA0063.2	0.00859	3.22e-11
NR4A1_MA1112.2	NR4A1	MA1112.2	0.03747	5.74e-63
ONECUT1_MA0679.2	ONECUT1	MA0679.2	0.02242	3.97e-45
OTX2_MA0712.2	OTX2	MA0712.2	0.05497	7.38e-74
PBX2_MA1113.2	PBX2	MA1113.2	0.01219	4.55e-19
PHOX2B_MA0681.2	PHOX2B	MA0681.2	-0.00137	0.0157
PKNOX1_MA0782.2	PKNOX1	MA0782.2	0.00824	2.02e-16
POU2F3_MA0627.2	POU2F3	MA0627.2	0.03001	2e-64
PRDM1_MA0508.3	PRDM1	MA0508.3	0.00872	1.1e-25
RUNX3_MA0684.2	RUNX3	MA0684.2	0.03776	4.52e-56
SCRT1_MA0743.2	SCRT1	MA0743.2	0.002	0.00679
SCRT2_MA0744.2	SCRT2	MA0744.2	0.00802	1.48e-15
SNAI2_MA0745.2	SNAI2	MA0745.2	-0.01066	3.66e-20
SOX2_MA0143.4	SOX2	MA0143.4	-0.01334	2.16e-29
SPIB_MA0081.2	SPIB	MA0081.2	0.02376	3.05e-63
SREBF1_MA0829.2	SREBF1	MA0829.2	0.02275	9.7e-32
TCF3_MA0522.3	TCF3	MA0522.3	0.00347	0.000806
TCF4_MA0830.2	TCF4	MA0830.2	-0.01045	1.05e-20
TCF7_MA0769.2	TCF7	MA0769.2	0.03576	4.42e-59
TEAD1_MA0090.3	TEAD1	MA0090.3	0.04518	1.19e-70
TEAD4_MA0809.2	TEAD4	MA0809.2	0.03558	1.68e-61
TFAP2A_MA0003.4	TFAP2A	MA0003.4	-0.02036	1.76e-39
TFAP2C_MA0814.2	TFAP2C	MA0814.2	-0.02008	2.41e-50
TWIST1_MA1123.2	TWIST1	MA1123.2	0.01663	3.33e-32
USF1_MA0093.3	USF1	MA0093.3	0.04526	4.41e-52
YY2_MA0748.2	YY2	MA0748.2	-0.02311	8.28e-38
ZNF263_MA0528.2	ZNF263	MA0528.2	-0.01098	4.62e-27
CREM_MA0609.2	CREM	MA0609.2	0.03391	2.51e-37
Foxn1_MA1684.1	Foxn1	MA1684.1	-0.03479	1.92e-68
BNC2_MA1928.1	BNC2	MA1928.1	0.01749	1.38e-28
CTCF_MA1929.1	CTCF	MA1929.1	-0.01423	5.59e-33
CTCF_MA1930.1	CTCF	MA1930.1	-0.01804	2.99e-43
ELK1HOXA1_MA1931.1	ELK1::HOXA1	MA1931.1	0.00701	4.94e-08
ELK1HOXB13_MA1932.1	ELK1::HOXB13	MA1932.1	0.01917	3.44e-26
ELK1SREBF2_MA1933.1	ELK1::SREBF2	MA1933.1	0.02801	9.53e-45
ERFFIGLA_MA1934.1	ERF::FIGLA	MA1934.1	-0.00229	0.00486
ERFFOXI1_MA1935.1	ERF::FOXI1	MA1935.1	0.03617	2.15e-66
ERFFOXO1_MA1936.1	ERF::FOXO1	MA1936.1	0.01979	1.58e-43
ERFHOXB13_MA1937.1	ERF::HOXB13	MA1937.1	0.02199	2.79e-31
ERFNHLH1_MA1938.1	ERF::NHLH1	MA1938.1	-0.01239	2.41e-22
ERFSREBF2_MA1939.1	ERF::SREBF2	MA1939.1	0.04752	5.28e-57
ETV2DRGX_MA1940.1	ETV2::DRGX	MA1940.1	0.01268	1.87e-16
ETV2FIGLA_MA1941.1	ETV2::FIGLA	MA1941.1	-0.00382	7.8e-06
ETV2FOXI1_MA1942.1	ETV2::FOXI1	MA1942.1	0.03417	1.55e-65
ETV2HOXB13_MA1943.1	ETV2::HOXB13	MA1943.1	0.00317	0.102
ETV5DRGX_MA1944.1	ETV5::DRGX	MA1944.1	0.01583	8.38e-22
ETV5FIGLA_MA1945.1	ETV5::FIGLA	MA1945.1	-0.00887	3.69e-18
ETV5FOXI1_MA1946.1	ETV5::FOXI1	MA1946.1	0.04341	3.62e-71
ETV5FOXO1_MA1947.1	ETV5::FOXO1	MA1947.1	0.02958	1.81e-57
ETV5HOXA2_MA1948.1	ETV5::HOXA2	MA1948.1	0.05437	5.32e-61
FLI1DRGX_MA1949.1	FLI1::DRGX	MA1949.1	0.0336	1.19e-50
FLI1FOXI1_MA1950.1	FLI1::FOXI1	MA1950.1	0.03398	2.5e-63
FOS_MA1951.1	FOS	MA1951.1	0.05498	4.61e-48
FOXJ2ELF1_MA1952.1	FOXJ2::ELF1	MA1952.1	0.02792	2.56e-52
FOXO1ELF1_MA1953.1	FOXO1::ELF1	MA1953.1	0.03826	2.45e-71
FOXO1ELK1_MA1954.1	FOXO1::ELK1	MA1954.1	0.0316	6.88e-64
FOXO1ELK3_MA1955.1	FOXO1::ELK3	MA1955.1	0.03823	2.53e-59
FOXO1FLI1_MA1956.1	FOXO1::FLI1	MA1956.1	0.02196	9.58e-47
HOXB2ELK1_MA1957.1	HOXB2::ELK1	MA1957.1	0.03951	3.05e-46
HOXD12ELK1_MA1958.1	HOXD12::ELK1	MA1958.1	0.01608	1.16e-18
KLF7_MA1959.1	KLF7	MA1959.1	-0.02653	1.24e-70
MGAEVX1_MA1960.1	MGA::EVX1	MA1960.1	0.03085	1.18e-49
PATZ1_MA1961.1	PATZ1	MA1961.1	-0.02953	2.05e-79
POU2F1SOX2_MA1962.1	POU2F1::SOX2	MA1962.1	0.01045	1.4e-31
SATB1_MA1963.1	SATB1	MA1963.1	-0.00218	0.124
SMAD2_MA1964.1	SMAD2	MA1964.1	0.00438	6.68e-09
SP5_MA1965.1	SP5	MA1965.1	-0.01593	1.59e-49
TFAP4ETV1_MA1966.1	TFAP4::ETV1	MA1966.1	-0.00318	0.0162
TFAP4FLI1_MA1967.1	TFAP4::FLI1	MA1967.1	0.00518	1.85e-11
TFCP2_MA1968.1	TFCP2	MA1968.1	0.04432	1.44e-46
THRA_MA1969.1	THRA	MA1969.1	0.00612	8.31e-07
TRPS1_MA1970.1	TRPS1	MA1970.1	0.01376	8.65e-26
ZBED2_MA1971.1	ZBED2	MA1971.1	0.00671	0.0112
ZFP14_MA1972.1	ZFP14	MA1972.1	0.00572	1.19e-11
ZKSCAN3_MA1973.1	ZKSCAN3	MA1973.1	0.00239	0.304
ZNF211_MA1974.1	ZNF211	MA1974.1	-0.00533	8.71e-07
ZNF214_MA1975.1	ZNF214	MA1975.1	0.03127	6.3e-52
ZNF320_MA1976.1	ZNF320	MA1976.1	-0.00502	1.21e-06
ZNF324_MA1977.1	ZNF324	MA1977.1	-0.00426	6.41e-05
ZNF354A_MA1978.1	ZNF354A	MA1978.1	0.01784	2.9e-52
ZNF416_MA1979.1	ZNF416	MA1979.1	-0.01584	1.35e-27
ZNF418_MA1980.1	ZNF418	MA1980.1	0.00821	3.71e-18
ZNF530_MA1981.1	ZNF530	MA1981.1	-0.02356	1.14e-61
ZNF574_MA1982.1	ZNF574	MA1982.1	-0.02886	3.74e-50
ZNF582_MA1983.1	ZNF582	MA1983.1	0.00939	4.1e-11
ZNF667_MA1984.1	ZNF667	MA1984.1	0.02184	1.34e-36
ZNF669_MA1985.1	ZNF669	MA1985.1	-0.02399	4.81e-31
ZNF692_MA1986.1	ZNF692	MA1986.1	-0.04067	5.8e-65
ZNF701_MA1987.1	ZNF701	MA1987.1	-0.00092	0.243
Atf3_MA1988.1	Atf3	MA1988.1	0.01131	2.25e-18
Bcl11B_MA1989.1	Bcl11B	MA1989.1	0.02401	3.56e-48
Gli1_MA1990.1	Gli1	MA1990.1	-0.0256	8.85e-44
Hnf1A_MA1991.1	Hnf1A	MA1991.1	0.01935	3.56e-44
Ikzf3_MA1992.1	Ikzf3	MA1992.1	0.02577	1.14e-59
Neurod2_MA1993.1	Neurod2	MA1993.1	-0.02042	3.81e-34
Nkx2-1_MA1994.1	Nkx2-1	MA1994.1	0.04336	7.7e-63
Npas4_MA1995.1	Npas4	MA1995.1	0.0187	2.28e-12
Nr1H2_MA1996.1	Nr1H2	MA1996.1	0.06025	3.77e-83
Olig2_MA1997.1	Olig2	MA1997.1	-0.02397	1.03e-45
Prdm14_MA1998.1	Prdm14	MA1998.1	-0.00435	0.00528
Prdm5_MA1999.1	Prdm5	MA1999.1	0.01418	3.34e-41
Six4_MA2001.1	Six4	MA2001.1	0.00351	0.00071
Zfp335_MA2002.1	Zfp335	MA2002.1	-0.02986	8.47e-58
NKX2-4_MA2003.1	NKX2-4	MA2003.1	0.01342	6.66e-22
Gata3_MA0037.4	Gata3	MA0037.4	0.01054	4.58e-21
FOXD3_MA0041.2	FOXD3	MA0041.2	-0.01858	1.26e-47
Irf1_MA0050.3	Irf1	MA0050.3	0.01488	1.36e-40
PAX2_MA0067.2	PAX2	MA0067.2	-0.00274	0.875
Sox17_MA0078.2	Sox17	MA0078.2	-0.00019	0.471
SP1_MA0079.5	SP1	MA0079.5	-0.0308	3.92e-77
Spi1_MA0080.6	Spi1	MA0080.6	0.02136	1.87e-61
Sox5_MA0087.2	Sox5	MA0087.2	-0.0031	0.00544
Yy1_MA0095.3	Yy1	MA0095.3	-0.00092	0.797
Elf5_MA0136.3	Elf5	MA0136.3	0.02851	1.53e-72
Nfatc2_MA0152.2	Nfatc2	MA0152.2	0.01789	6.31e-36
FEV_MA0156.3	FEV	MA0156.3	0.02558	1.83e-44
Foxo3_MA0157.3	Foxo3	MA0157.3	-0.00854	7.86e-15
NR4A2_MA0160.2	NR4A2	MA0160.2	0.03819	2.82e-54
CEBPB_MA0466.3	CEBPB	MA0466.3	0.03004	9.92e-17
Crx_MA0467.2	Crx	MA0467.2	0.05449	2.06e-66
Erg_MA0474.3	Erg	MA0474.3	0.02738	2.23e-64
Foxo1_MA0480.2	Foxo1	MA0480.2	-0.00827	9.27e-20
Jun_MA0489.2	Jun	MA0489.2	0.01311	2.11e-20
KLF1_MA0493.2	KLF1	MA0493.2	-0.02508	6.2e-74
Nr5A2_MA0505.2	Nr5A2	MA0505.2	0.04095	1.05e-67
Nrf1_MA0506.2	Nrf1	MA0506.2	-0.03806	9.94e-61
POU2F2_MA0507.2	POU2F2	MA0507.2	0.0185	2.26e-37
RFX1_MA0509.3	RFX1	MA0509.3	0.04402	1.14e-55
Sox3_MA0514.2	Sox3	MA0514.2	-0.00042	0.767
SP2_MA0516.3	SP2	MA0516.3	-0.0354	1.62e-80
Tcf12_MA0521.2	Tcf12	MA0521.2	0.00138	0.257
USF2_MA0526.4	USF2	MA0526.4	0.04584	1.8e-42
Nfat5_MA0606.2	Nfat5	MA0606.2	0.02532	2.08e-62
BHLHA15_MA0607.2	BHLHA15	MA0607.2	0.02145	4.06e-23
Dux_MA0611.2	Dux	MA0611.2	0.04044	3.66e-61
Nfatc1_MA0624.2	Nfatc1	MA0624.2	0.02454	1.2e-55
NFATC3_MA0625.2	NFATC3	MA0625.2	0.02721	5.89e-52
Twist2_MA0633.2	Twist2	MA0633.2	-0.00813	7.71e-11
EN2_MA0642.2	EN2	MA0642.2	0.02978	3.78e-37
ESX1_MA0644.2	ESX1	MA0644.2	0.04664	9.13e-59
Hoxa13_MA0650.3	Hoxa13	MA0650.3	0.00352	0.000159
HOXC11_MA0651.2	HOXC11	MA0651.2	0.00477	3.45e-07
Mafg_MA0659.3	Mafg	MA0659.3	-0.0267	2.77e-56
MSX1_MA0666.2	MSX1	MA0666.2	0.03331	2.08e-46
Neurod2_MA0668.2	Neurod2	MA0668.2	0.00731	3.04e-08
Pax7_MA0680.2	Pax7	MA0680.2	0.02483	6.62e-47
SP4_MA0685.2	SP4	MA0685.2	-0.02701	2.41e-74
TBX21_MA0690.2	TBX21	MA0690.2	0.03537	1.9e-58
Vdr_MA0693.3	Vdr	MA0693.3	0.03882	6.19e-70
Zic3_MA0697.2	Zic3	MA0697.2	-0.02185	5.24e-60
MNX1_MA0707.2	MNX1	MA0707.2	0.02131	5.78e-25
MSX2_MA0708.2	MSX2	MA0708.2	0.03246	7.58e-47
VAX2_MA0723.2	VAX2	MA0723.2	0.0381	7.49e-49
Gli2_MA0734.3	Gli2	MA0734.3	-0.03022	2.23e-52
KLF14_MA0740.2	KLF14	MA0740.2	-0.02656	1.24e-70
KLF12_MA0742.2	KLF12	MA0742.2	-0.02927	2.53e-73
CUX1_MA0754.2	CUX1	MA0754.2	0.02319	5.71e-18
ONECUT2_MA0756.2	ONECUT2	MA0756.2	0.05397	8.42e-40
ELK3_MA0759.2	ELK3	MA0759.2	0.00276	0.278
ETV4_MA0764.3	ETV4	MA0764.3	0.01373	9.34e-20
ETV5_MA0765.3	ETV5	MA0765.3	0.01024	1.72e-11
Lef1_MA0768.2	Lef1	MA0768.2	0.0153	3.42e-30
POU1F1_MA0784.2	POU1F1	MA0784.2	0.02465	2.25e-53
RFX3_MA0798.3	RFX3	MA0798.3	0.04407	3.01e-56
RFX4_MA0799.2	RFX4	MA0799.2	0.02062	1.46e-25
BHLHE22_MA0818.2	BHLHE22	MA0818.2	0.04347	1.17e-34
CLOCK_MA0819.2	CLOCK	MA0819.2	0.02146	3.2e-22
HES5_MA0821.2	HES5	MA0821.2	0.07461	2.46e-54
SREBF2_MA0828.2	SREBF2	MA0828.2	0.02504	7.91e-22
TFE3_MA0831.3	TFE3	MA0831.3	0.03698	2.91e-35
CEBPE_MA0837.2	CEBPE	MA0837.2	0.02601	1.15e-14
FOXD2_MA0847.3	FOXD2	MA0847.3	-0.01103	3.47e-28
E2F8_MA0865.2	E2F8	MA0865.2	0.02095	5.77e-25
Sox11_MA0869.2	Sox11	MA0869.2	-0.00238	0.0871
BARHL1_MA0877.3	BARHL1	MA0877.3	0.05268	7.79e-48
CDX1_MA0878.3	CDX1	MA0878.3	-0.0041	0.00046
DLX1_MA0879.2	DLX1	MA0879.2	0.04715	8.39e-52
DUXA_MA0884.2	DUXA	MA0884.2	0.03265	1.45e-36
Dlx2_MA0885.2	Dlx2	MA0885.2	-0.00305	0.0124
Hoxd13_MA0909.3	Hoxd13	MA0909.3	0.0066	2.5e-12
Nr1H4_MA1110.2	Nr1H4	MA1110.2	0.04596	7.56e-71
Atoh1_MA1467.2	Atoh1	MA1467.2	-0.00276	0.0497
Bhlha15_MA1472.2	Bhlha15	MA1472.2	0.00792	2.23e-10
Dlx5_MA1476.2	Dlx5	MA1476.2	0.03974	1.08e-52
ELF2_MA1483.2	ELF2	MA1483.2	0.02977	2.2e-47
FOXE1_MA1487.2	FOXE1	MA1487.2	-0.01325	9.52e-43
GLI3_MA1491.2	GLI3	MA1491.2	-0.03212	8.4e-46
HOXA7_MA1498.2	HOXA7	MA1498.2	0.04565	1.34e-54
KLF10_MA1511.2	KLF10	MA1511.2	-0.03024	5.28e-79
Lhx1_MA1518.2	Lhx1	MA1518.2	0.03838	1.46e-52
Msgn1_MA1524.2	Msgn1	MA1524.2	0.01831	5.89e-34
NFATC4_MA1525.2	NFATC4	MA1525.2	0.02759	4.85e-46
NR1D2_MA1532.2	NR1D2	MA1532.2	0.0269	5.45e-35
PITX2_MA1547.2	PITX2	MA1547.2	0.0507	2.77e-65
SOX18_MA1563.2	SOX18	MA1563.2	-0.01027	1.12e-16
TBX3_MA1566.2	TBX3	MA1566.2	0.03721	2.03e-47
Tbx6_MA1567.2	Tbx6	MA1567.2	0.03479	2.81e-56
Thap11_MA1573.2	Thap11	MA1573.2	0.00856	3.46e-12
ZNF75D_MA1601.2	ZNF75D	MA1601.2	0.00944	4.75e-17
ZNF281_MA1630.2	ZNF281	MA1630.2	-0.02135	1.73e-61
BACH1_MA1633.2	BACH1	MA1633.2	0.01514	4.54e-24
Prdm4_MA1647.2	Prdm4	MA1647.2	0.02656	1.73e-52
THAP1_MA0597.2	THAP1	MA0597.2	-0.02768	1.95e-58
NR5A1_MA1540.2	NR5A1	MA1540.2	0.04683	3.47e-74

## Sheet: TOBIAS IAA timecourse
output_prefix	name	motif_id	total_tfbs	Pioneer_TF	CG_score	CpGpresence	P_E_score	SYAT_IAA2h_SYAT_NT_change	SYAT_IAA2h_SYAT_NT_pvalue	SYAT_IAA4h_SYAT_NT_change	SYAT_IAA4h_SYAT_NT_pvalue	SYAT_IAA6h_SYAT_NT_change	SYAT_IAA6h_SYAT_NT_pvalue
AhrArnt_MA0006.1	Ahr::Arnt	MA0006.1	10333	No	9.90278	Yes	0.872544	-0.09621	2.61e-108	-0.08488	5.76e-103	-0.08945	3.35e-105
Alx1_MA0854.1	Alx1	MA0854.1	6455	No	4.86908	No	0.894965	0.10366	1.29e-97	0.0735	4.95e-81	0.09422	9.57e-92
ALX3_MA0634.1	ALX3	MA0634.1	7432	No	1.13928	No	0.892492	0.10598	3.07e-102	0.08349	9.55e-82	0.12136	1.37e-97
Alx4_MA0853.1	Alx4	MA0853.1	6052	No	5.60103	No	0.89458	0.10878	1.6e-89	0.08288	6.57e-78	0.11296	3.87e-91
Ar_MA0007.3	Ar	MA0007.3	3852	No	5.14393	No	0.871495	0.01465	2.91e-14	-0.00142	0.558	0.02947	2.69e-32
ARGFX_MA1463.1	ARGFX	MA1463.1	7041	No	0.209878	No	0.891635	0.10304	7.31e-95	0.07597	6.31e-82	0.11986	3.31e-101
Arid3a_MA0151.1	Arid3a	MA0151.1	15136	No	0	No	0.884514	0.07485	8.57e-102	0.03528	4.84e-67	0.0643	2e-95
Arid3b_MA0601.1	Arid3b	MA0601.1	11388	No	0.657617	No	0.895328	0.04886	7.73e-75	0.00793	5.13e-14	0.05282	7.79e-79
Arid5a_MA0602.1	Arid5a	MA0602.1	7334	No	2.05138	No	0.901145	0.01636	1.84e-24	0.0041	0.00245	0.03625	7.86e-57
Arnt_MA0004.1	Arnt	MA0004.1	7025	No	8.32	Yes	0.860783	-0.07497	6.1e-83	-0.05932	5.88e-73	-0.08631	5.55e-89
ARNT2_MA1464.1	ARNT2	MA1464.1	3434	No	8.58537	Yes	0.852068	-0.09804	1.58e-70	-0.07743	5.81e-61	-0.1162	1.53e-77
ARNTHIF1A_MA0259.1	ARNT::HIF1A	MA0259.1	2008	No	9.12056	Yes	0.875	-0.06643	2.4e-52	-0.05909	8.45e-48	-0.06778	3.88e-53
Arntl_MA0603.1	Arntl	MA0603.1	3629	No	8.99056	Yes	0.85175	-0.09808	1.58e-78	-0.07303	1.96e-66	-0.11929	1.08e-86
Arx_MA0874.1	Arx	MA0874.1	6110	No	3.86984	No	0.896236	0.09565	2.75e-90	0.06944	4.86e-77	0.08469	3.26e-83
ASCL1_MA1100.2	ASCL1	MA1100.2	10360	Yes	2.70525	No	0.869402	-0.05674	2.52e-81	-0.04228	2.46e-69	-0.04992	4.53e-76
ASCL1_MA1631.1	ASCL1	MA1631.1	16428	Yes	4.58986	No	0.88684	-0.05718	3.24e-83	-0.06877	3.13e-96	-0.06792	7.46e-96
Ascl2_MA0816.1	Ascl2	MA0816.1	12485	No	0.85941	No	0.869924	-0.02631	4.09e-50	-0.01002	1.88e-16	-0.02348	1.67e-45
Atf1_MA0604.1	Atf1	MA0604.1	1605	No	8.30381	Yes	0.869782	-0.11499	1.25e-66	-0.08356	7.62e-54	-0.09192	1.33e-57
ATF2_MA1632.1	ATF2	MA1632.1	6481	Yes	3.40185	No	0.856504	0.02288	6.84e-30	0.03508	1.09e-48	0.00963	1.71e-08
ATF3_MA0605.2	ATF3	MA0605.2	2973	Yes	8.97967	Yes	0.855029	-0.03915	9.78e-38	-0.01008	4.05e-05	-0.06893	2.61e-60
Atf3_MA1988.1	Atf3	MA1988.1	9286	Yes	1.19407	No	0.841697	0.21697	2.62e-133	0.24622	3.37e-144	0.22759	2.32e-135
ATF4_MA0833.2	ATF4	MA0833.2	6768	Yes	1.68062	No	0.877807	0.06858	2.64e-78	0.05067	3e-60	0.06498	5.75e-76
ATF6_MA1466.1	ATF6	MA1466.1	3188	Yes	10.4938	Yes	0.8899	-0.05038	7.02e-48	-0.02747	1.72e-27	-0.0367	1.32e-36
ATF7_MA0834.1	ATF7	MA0834.1	2908	Yes	9.87387	Yes	0.845942	-0.04251	7.16e-43	-0.01571	8.35e-17	-0.06028	2.79e-55
Atoh1_MA0461.2	Atoh1	MA0461.2	3304	No	0.593303	No	0.878027	0.00845	6.58e-09	-0.01244	1.28e-10	-0.01679	1.09e-16
Atoh1_MA1467.2	Atoh1	MA1467.2	9635	No	1.66153	No	0.878568	-0.02754	1.44e-47	-0.03623	5.4e-58	-0.03	9.32e-51
ATOH7_MA1468.1	ATOH7	MA1468.1	4443	No	1.4766	No	0.886563	0.03086	7.08e-38	0.01905	2.34e-20	-0.01064	1.67e-14
BACH1_MA1633.2	BACH1	MA1633.2	8052	Yes	0.697495	No	0.838922	0.22175	9.8e-132	0.25141	3.13e-143	0.22577	1.65e-132
Bach1Mafk_MA0591.1	Bach1::Mafk	MA0591.1	12829	Yes	3.47984	No	0.884792	0.01747	7.53e-37	0.00481	2.57e-06	-0.00196	0.215
BACH2_MA1101.2	BACH2	MA1101.2	5531	No	3.97016	No	0.849575	0.20529	2.42e-116	0.23291	9.6e-122	0.20431	3.55e-121
BACH2_MA1470.1	BACH2	MA1470.1	3233	No	10.0777	Yes	0.869162	0.0066	0.00494	0.0173	2.14e-18	-0.01329	1.66e-08
BARHL1_MA0877.3	BARHL1	MA0877.3	2825	No	5.55653	No	0.88531	0.05174	5.56e-51	0.04731	1.61e-47	0.06353	3.9e-59
BARHL2_MA0635.1	BARHL2	MA0635.1	3302	No	5.3286	No	0.874621	0.05982	4.42e-52	0.05573	8.26e-52	0.05232	2.02e-49
BARX1_MA0875.1	BARX1	MA0875.1	4987	No	1.27158	No	0.884901	0.07886	1.18e-80	0.06505	1.13e-72	0.10287	8.27e-92
BARX2_MA1471.1	BARX2	MA1471.1	10215	No	2.23043	No	0.896427	0.11467	2.62e-107	0.08799	1.03e-100	0.10585	2.64e-109
BATF_MA1634.1	BATF	MA1634.1	9005	No	0.611382	No	0.84342	0.21925	2.41e-133	0.24474	5.67e-135	0.23406	3.81e-136
BATF3_MA0835.2	BATF3	MA0835.2	9586	No	0.4338	No	0.848216	0.2098	5.76e-127	0.23135	7.12e-133	0.22071	3.76e-129
BATFJUN_MA0462.2	BATF::JUN	MA0462.2	9069	No	0.586972	No	0.843533	0.21695	1.74e-132	0.24003	2.1e-140	0.23057	4.39e-135
Bcl11B_MA1989.1	Bcl11B	MA1989.1	14107	No	2.27843	No	0.877295	0.07667	9.22e-96	0.05798	8.5e-81	0.06423	4.14e-85
BCL6_MA0463.2	BCL6	MA0463.2	8887	Yes	7.56874	Yes	0.871723	0.05867	2.21e-78	0.04926	1.1e-68	0.05339	2.06e-70
BCL6B_MA0731.1	BCL6B	MA0731.1	10281	No	1.98866	No	0.872483	0.068	1.88e-88	0.05514	1.3e-77	0.05756	3.9e-78
BHLHA15_MA0607.2	BHLHA15	MA0607.2	2602	No	0.344309	No	0.895081	0.01978	3.84e-19	-0.01359	8.38e-09	-0.02033	8.89e-15
Bhlha15_MA1472.2	Bhlha15	MA1472.2	7111	No	1.87805	No	0.868654	-0.0127	2.18e-16	-0.00439	0.00542	-0.02058	3.3e-30
BHLHE22_MA0818.2	BHLHE22	MA0818.2	1614	No	1.49489	No	0.872986	0.04903	5.92e-39	0.01424	8.61e-08	0.03201	9.73e-25
BHLHE22_MA1635.1	BHLHE22	MA1635.1	9933	No	2.02126	No	0.862881	-0.04763	4.91e-71	-0.02846	1.49e-50	-0.03432	7.97e-58
BHLHE23_MA0817.1	BHLHE23	MA0817.1	2564	No	0.861325	No	0.884555	0.05065	1.59e-42	0.03476	7.4e-30	0.06145	1.08e-49
BHLHE40_MA0464.2	BHLHE40	MA0464.2	2580	No	9.22281	Yes	0.852713	-0.1107	1.37e-74	-0.0578	1.88e-48	-0.1163	1.2e-76
BHLHE41_MA0636.1	BHLHE41	MA0636.1	2553	No	7.25551	Yes	0.846063	-0.10193	1.11e-76	-0.05928	3.77e-55	-0.11475	1.51e-81
BNC2_MA1928.1	BNC2	MA1928.1	8612	No	1.7235	No	0.838133	0.21656	8.06e-130	0.2478	6.7e-132	0.22533	6.66e-130
BSX_MA0876.1	BSX	MA0876.1	6105	No	1.45707	No	0.885504	0.09198	9.81e-87	0.07915	2.01e-82	0.11304	2.79e-97
CDX1_MA0878.3	CDX1	MA0878.3	8273	No	0.767582	No	0.883476	0.08289	6.59e-89	0.06159	2.06e-76	0.08817	1.68e-93
CDX2_MA0465.2	CDX2	MA0465.2	13527	No	1.28309	No	0.885119	0.06031	7.77e-86	0.04467	1.25e-72	0.06646	6.51e-90
CDX4_MA1473.1	CDX4	MA1473.1	8817	No	0.946383	No	0.87819	0.07283	4.29e-92	0.06473	3.9e-87	0.08559	5.64e-88
CEBPA_MA0102.4	CEBPA	MA0102.4	7426	Yes	1.95162	No	0.876111	0.07171	3.82e-84	0.06374	6.12e-81	0.08044	8.92e-90
CEBPB_MA0466.3	CEBPB	MA0466.3	1022	Yes	7.9183	Yes	0.850294	0.07724	2.86e-42	0.04428	1.77e-23	0.02316	2.62e-09
CEBPD_MA0836.2	CEBPD	MA0836.2	7936	Yes	2.17781	No	0.888357	0.01133	6.03e-18	0.00088	0.0785	0.00298	0.118
CEBPE_MA0837.2	CEBPE	MA0837.2	1208	No	7.68266	Yes	0.861755	0.06732	4.03e-41	0.02809	1.65e-14	0.00695	0.116
CEBPG_MA0838.1	CEBPG	MA0838.1	1863	Yes	7.34095	Yes	0.858293	0.07463	3.77e-55	0.05825	8.34e-46	0.03478	1.4e-28
CEBPG_MA1636.1	CEBPG	MA1636.1	7254	Yes	2.10815	No	0.876482	0.0794	1.67e-81	0.05432	1.36e-67	0.07733	2.21e-80
CLOCK_MA0819.2	CLOCK	MA0819.2	3634	No	6.13873	Yes	0.878096	-0.00642	0.00273	0.0042	0.00482	-0.0146	1.25e-11
CREB1_MA0018.4	CREB1	MA0018.4	7700	No	2.96847	No	0.868701	0.01291	3.95e-20	0.01896	2.27e-32	0.01331	7.72e-21
CREB3_MA0638.1	CREB3	MA0638.1	2957	No	11.8488	Yes	0.881637	-0.09497	3.76e-73	-0.07958	6.79e-66	-0.08845	3.22e-70
CREB3L1_MA0839.1	CREB3L1	MA0839.1	3384	No	10.4758	Yes	0.869385	-0.05181	4e-46	-0.04725	1.07e-42	-0.03561	8.44e-33
Creb3l2_MA0608.1	Creb3l2	MA0608.1	3570	No	8.87797	Yes	0.852661	-0.0821	1.43e-69	-0.07452	1.41e-65	-0.09375	4.32e-75
CREB3L4_MA1474.1	CREB3L4	MA1474.1	3292	No	10.243	Yes	0.866646	-0.07661	1.93e-61	-0.06625	2.2e-55	-0.07419	4.28e-60
CREB3L4_MA1475.1	CREB3L4	MA1475.1	2800	No	9.34696	Yes	0.863929	-0.1219	1.44e-77	-0.08925	9.65e-65	-0.12297	6.21e-78
Creb5_MA0840.1	Creb5	MA0840.1	3515	No	7.83124	Yes	0.84808	-0.00577	0.000337	-0.00432	0.00505	-0.05395	1.4e-54
CREM_MA0609.2	CREM	MA0609.2	3310	No	10.2177	Yes	0.860725	-0.04166	1.23e-42	-0.02443	1.69e-24	-0.05162	2.08e-49
Crx_MA0467.2	Crx	MA0467.2	7272	No	2.3769	No	0.878025	0.12204	8.43e-100	0.09891	5.83e-91	0.0729	1.92e-82
CTCF_MA0139.1	CTCF	MA0139.1	22437	No	7.78916	Yes	0.910505	-0.0457	1.54e-84	-0.05973	6.04e-96	-0.04408	5.22e-83
CTCF_MA1929.1	CTCF	MA1929.1	18890	No	14.1851	Yes	0.901059	-0.03284	4.81e-70	-0.04081	1.73e-79	-0.04864	1.01e-82
CTCF_MA1930.1	CTCF	MA1930.1	15687	No	13.8633	Yes	0.894626	-0.02764	1.91e-59	-0.04226	1.2e-76	-0.04378	4.16e-78
CTCFL_MA1102.2	CTCFL	MA1102.2	17186	No	7.06927	Yes	0.879146	-0.08586	2.03e-103	-0.0538	1.43e-87	-0.0547	2.58e-87
CUX1_MA0754.2	CUX1	MA0754.2	2610	No	4.9115	No	0.890805	0.03843	3.2e-32	-0.0065	0.00301	0.01427	3.38e-09
CUX2_MA0755.1	CUX2	MA0755.1	2261	No	4.91721	No	0.895621	0.05052	2.58e-40	0.02187	1.38e-18	0.04069	9.53e-33
DBP_MA0639.1	DBP	MA0639.1	2576	No	6.60848	Yes	0.874612	0.05011	1.64e-47	0.05144	1.57e-48	0.04462	3.73e-37
Ddit3Cebpa_MA0019.1	Ddit3::Cebpa	MA0019.1	4711	Yes	2.96121	No	0.890257	0.04125	5.31e-45	0.03881	4.38e-49	0.04911	2.33e-58
DLX1_MA0879.2	DLX1	MA0879.2	4259	No	0.621116	No	0.883776	0.07234	4.73e-69	0.05507	6.02e-58	0.09497	2.15e-80
Dlx2_MA0885.2	Dlx2	MA0885.2	8688	No	1.68682	No	0.902049	-0.01747	4.67e-27	-0.05816	6.73e-72	-0.04449	6.21e-61
Dlx3_MA0880.1	Dlx3	MA0880.1	6713	No	0.377176	No	0.885893	0.0818	1.64e-86	0.0613	5.05e-73	0.10718	7.05e-97
Dlx4_MA0881.1	Dlx4	MA0881.1	5682	No	0.294181	No	0.88402	0.07796	2.01e-80	0.07224	2.54e-74	0.10708	6.81e-91
Dlx5_MA1476.2	Dlx5	MA1476.2	6821	No	1.63209	No	0.875678	0.06775	1.02e-74	0.04511	1.2e-59	0.07455	9.21e-79
DLX6_MA0882.1	DLX6	MA0882.1	6784	No	0.230312	No	0.888414	0.0972	3.99e-87	0.08518	5.81e-91	0.12996	4.88e-109
Dmbx1_MA0883.1	Dmbx1	MA0883.1	6215	No	6.2259	Yes	0.881255	0.09972	1.48e-93	0.08226	2.18e-85	0.0813	6.84e-85
Dmrt1_MA1603.1	Dmrt1	MA1603.1	9194	No	0.437226	No	0.890907	0.08553	1.47e-94	0.06119	2.11e-80	0.09537	2e-101
DMRT3_MA0610.1	DMRT3	MA0610.1	5016	No	1.63242	No	0.892145	0.0534	1.89e-66	0.06248	1.08e-65	0.07694	4.02e-78
DMRTA1_MA1707.1	DMRTA1	MA1707.1	6697	No	1.57925	No	0.89667	0.05625	4.76e-69	0.05163	8.75e-60	0.0842	5.67e-86
DMRTA2_MA1478.1	DMRTA2	MA1478.1	6292	No	2.93274	No	0.898919	0.04933	5.54e-62	0.04626	2.88e-59	0.07852	9.37e-89
DMRTC2_MA1479.1	DMRTC2	MA1479.1	6393	No	1.28504	No	0.888941	0.05316	1.94e-66	0.05022	6.87e-65	0.0742	2.67e-80
DPRX_MA1480.1	DPRX	MA1480.1	4629	No	3.02881	No	0.882264	0.06535	1.03e-64	0.05552	4.29e-58	0.04051	9.32e-46
DRGX_MA1481.1	DRGX	MA1481.1	6339	No	0.627537	No	0.886417	0.12269	9.46e-93	0.10005	5.32e-89	0.13298	6.86e-101
Dux_MA0611.2	Dux	MA0611.2	7046	No	1.7089	No	0.884899	0.06969	3.4e-85	0.05553	2.32e-70	0.06511	1.36e-76
DUX4_MA0468.1	DUX4	MA0468.1	8890	No	0.888153	No	0.891339	0.04877	1.37e-64	0.03592	6.06e-54	0.05317	1.83e-73
DUXA_MA0884.2	DUXA	MA0884.2	4308	No	0.229984	No	0.878134	0.08138	1.46e-74	0.05312	2.65e-56	0.09165	1.04e-79
E2F1_MA0024.3	E2F1	MA0024.3	1611	No	9.13702	Yes	0.876474	-0.06463	3.71e-47	-0.07823	1.32e-54	-0.08643	1.36e-58
E2F2_MA0864.2	E2F2	MA0864.2	1807	No	11.0403	Yes	0.909242	-0.11877	1.2e-69	-0.11615	1.07e-68	-0.12019	3.55e-72
E2F3_MA0469.3	E2F3	MA0469.3	1222	No	9.22466	Yes	0.850245	-0.07578	3.06e-46	-0.06991	3.59e-43	-0.08531	7.46e-51
E2F4_MA0470.2	E2F4	MA0470.2	1864	No	10.4027	Yes	0.896459	-0.04468	2.05e-41	-0.06863	2.66e-57	-0.06643	4.84e-56
E2F6_MA0471.2	E2F6	MA0471.2	21112	No	9.62369	Yes	0.859274	-0.03163	3.09e-63	-0.00258	0.000225	-0.01037	6.45e-21
E2F7_MA0758.1	E2F7	MA0758.1	5783	No	8.36868	Yes	0.837109	-0.0177	1.32e-20	-0.0296	5.05e-36	-0.01922	4.37e-25
E2F8_MA0865.2	E2F8	MA0865.2	3986	No	9.42742	Yes	0.883593	-0.05341	2.23e-51	-0.07629	3.18e-66	-0.05107	1.47e-49
EBF1_MA0154.4	EBF1	MA0154.4	11535	No	2.52285	No	0.877156	-0.02239	6.37e-46	-0.02681	7.47e-49	-0.06789	2.96e-86
Ebf2_MA1604.1	Ebf2	MA1604.1	11171	No	2.04698	No	0.876018	-0.01613	1.4e-35	-0.03511	1.1e-57	-0.06873	1.81e-87
EBF3_MA1637.1	EBF3	MA1637.1	10809	No	2.40771	No	0.876399	-0.02601	7.17e-51	-0.03898	2.31e-65	-0.07554	1.84e-90
EGR1_MA0162.4	EGR1	MA0162.4	17625	No	15.0542	Yes	0.855887	-0.09407	1.78e-109	-0.03515	1.44e-69	-0.05425	1.14e-87
EGR2_MA0472.2	EGR2	MA0472.2	5913	No	19.2429	Yes	0.874514	-0.13428	1.77e-104	-0.09442	2.57e-89	-0.09237	2.25e-88
EGR3_MA0732.1	EGR3	MA0732.1	9625	No	18.6688	Yes	0.861506	-0.09093	2.38e-94	-0.03966	1.24e-59	-0.03887	8.07e-59
EGR4_MA0733.1	EGR4	MA0733.1	8007	No	16.0008	Yes	0.858124	-0.03837	8.1e-54	0.00836	1.49e-10	-0.00916	3.27e-11
EHF_MA0598.3	EHF	MA0598.3	21152	No	3.10646	No	0.856846	0.09047	3.87e-111	0.08382	2.78e-112	0.09692	4.17e-115
ELF1_MA0473.3	ELF1	MA0473.3	20925	No	2.86622	No	0.853763	0.07252	5.79e-106	0.06907	8.21e-100	0.07625	1.71e-107
ELF2_MA1483.2	ELF2	MA1483.2	9505	No	7.22965	Yes	0.86828	0.02006	2.22e-33	0.01359	7.41e-22	0.03113	4.48e-49
ELF3_MA0640.2	ELF3	MA0640.2	24102	No	2.77474	No	0.858228	0.07333	1.24e-110	0.06733	5.31e-110	0.07944	5.35e-117
ELF4_MA0641.1	ELF4	MA0641.1	8549	No	8.98544	Yes	0.869224	-0.01081	2.96e-18	-0.00908	1.02e-14	-2e-05	0.552
Elf5_MA0136.3	Elf5	MA0136.3	24064	No	1.57857	No	0.853973	0.10005	3.45e-119	0.08985	8.64e-113	0.09155	6.85e-121
ELK1_MA0028.2	ELK1	MA0028.2	6557	No	7.71408	Yes	0.882568	-0.04233	1.81e-56	-0.04264	8.98e-57	-0.0287	1.07e-40
ELK1HOXA1_MA1931.1	ELK1::HOXA1	MA1931.1	7351	No	6.99296	Yes	0.882873	0.00153	0.331	-0.02054	1.31e-30	-0.02577	4.13e-42
ELK1HOXB13_MA1932.1	ELK1::HOXB13	MA1932.1	5282	No	9.43392	Yes	0.872397	-0.00564	4.8e-07	-0.01162	4.47e-17	-0.00089	0.116
ELK1SREBF2_MA1933.1	ELK1::SREBF2	MA1933.1	5407	Yes	15.4333	Yes	0.891252	-0.02417	9.33e-34	-0.01918	6.4e-26	-0.02925	8.09e-41
ELK3_MA0759.2	ELK3	MA0759.2	6740	No	8.86682	Yes	0.891691	-0.0671	6.57e-74	-0.04773	2.71e-60	-0.04776	2.56e-60
ELK4_MA0076.2	ELK4	MA0076.2	11139	No	8.94739	Yes	0.869019	-0.02211	4.51e-40	-0.00298	0.0764	-0.0015	0.827
EMX1_MA0612.2	EMX1	MA0612.2	4422	No	0	No	0.894844	0.12917	9.28e-94	0.13104	3.33e-94	0.15612	1.2e-101
EMX2_MA0886.1	EMX2	MA0886.1	5482	No	0.929767	No	0.895659	0.11596	4.77e-95	0.10543	8.19e-91	0.13287	2.12e-100
EN1_MA0027.2	EN1	MA0027.2	5484	No	0.0987902	No	0.889679	0.11972	3.47e-91	0.10752	5.5e-95	0.13654	3.97e-105
EN2_MA0642.2	EN2	MA0642.2	5379	No	1.47668	No	0.890686	0.10406	5.38e-87	0.095	3.75e-83	0.12809	8.33e-96
EOMES_MA0800.1	EOMES	MA0800.1	6899	No	2.66968	No	0.880707	0.08259	8.72e-89	0.07567	3.96e-85	0.08238	1.11e-88
ERF_MA0760.1	ERF	MA0760.1	7334	No	7.2508	Yes	0.870603	0.00084	0.17	0.0086	2.51e-12	0.00235	0.0089
ERFFIGLA_MA1934.1	ERF::FIGLA	MA1934.1	10094	No	8.95707	Yes	0.877056	0.01612	2.38e-33	0.00014	0.669	0.00997	2.12e-17
ERFFOXI1_MA1935.1	ERF::FOXI1	MA1935.1	14526	No	4.88043	No	0.861352	0.08617	6.95e-102	0.07256	3.89e-104	0.07868	2.14e-99
ERFFOXO1_MA1936.1	ERF::FOXO1	MA1936.1	14208	Yes	3.77063	No	0.862401	0.06243	5.1e-88	0.05421	4.83e-82	0.0605	1.6e-83
ERFHOXB13_MA1937.1	ERF::HOXB13	MA1937.1	6454	No	7.59354	Yes	0.872172	0.04825	6.95e-64	0.02938	6.2e-41	0.05823	1.02e-71
ERFNHLH1_MA1938.1	ERF::NHLH1	MA1938.1	10865	No	10.2678	Yes	0.877681	-0.02572	4.7e-47	-0.0221	9.72e-43	-0.04061	7.05e-65
ERFSREBF2_MA1939.1	ERF::SREBF2	MA1939.1	4438	Yes	14.2697	Yes	0.874718	0.02795	1.9e-37	0.01755	2.56e-23	0.012	9.11e-15
Erg_MA0474.3	Erg	MA0474.3	22415	No	3.17365	No	0.853223	0.0811	8.09e-112	0.07423	8.89e-107	0.08415	3.54e-113
ESR1_MA0112.3	ESR1	MA0112.3	4537	No	5.98928	No	0.871942	0.00233	0.00881	0.03818	2.21e-44	0.0198	1.75e-21
ESR2_MA0258.2	ESR2	MA0258.2	8769	No	3.29707	No	0.868742	0.03371	9.81e-57	0.04415	9.54e-68	0.03718	1.08e-60
ESRRA_MA0592.3	ESRRA	MA0592.3	10286	Yes	1.99424	No	0.86049	0.09035	3.77e-100	0.09225	1.14e-101	0.09347	7.79e-104
ESRRB_MA0141.3	ESRRB	MA0141.3	9044	Yes	0.549489	No	0.856811	0.1006	6.27e-102	0.09911	5.77e-103	0.09589	1.01e-94
Esrrg_MA0643.1	Esrrg	MA0643.1	8373	No	1.54916	No	0.857757	0.11404	2.54e-103	0.11074	2.43e-101	0.11522	5.19e-103
ESX1_MA0644.2	ESX1	MA0644.2	6837	No	0.133146	No	0.888986	0.11327	2.02e-104	0.0948	1.67e-88	0.1247	3.16e-100
ETS1_MA0098.3	ETS1	MA0098.3	8098	No	7.48407	Yes	0.868486	0.00975	2.23e-12	0.01407	5.34e-21	0.02154	1.47e-34
ETS2_MA1484.1	ETS2	MA1484.1	7330	No	7.68402	Yes	0.871214	-0.01927	7.71e-34	-0.01085	1.18e-14	-0.00343	0.0095
ETV1_MA0761.2	ETV1	MA0761.2	21620	No	2.87349	No	0.853377	0.0892	2.8e-107	0.08391	3.8e-112	0.08882	4.24e-107
ETV2_MA0762.1	ETV2	MA0762.1	8198	No	7.16495	Yes	0.867651	0.04241	5.42e-66	0.02269	1.39e-32	0.04178	5.7e-56
ETV2DRGX_MA1940.1	ETV2::DRGX	MA1940.1	5914	No	7.15206	Yes	0.868448	0.05391	8.59e-63	0.04698	5.82e-61	0.04432	5.63e-58
ETV2FIGLA_MA1941.1	ETV2::FIGLA	MA1941.1	11544	No	8.8885	Yes	0.868416	0.00886	1.66e-14	0.01698	6.72e-33	0.00789	3.39e-12
ETV2FOXI1_MA1942.1	ETV2::FOXI1	MA1942.1	14587	No	5.08782	No	0.854254	0.08024	3.9e-102	0.07072	1.88e-97	0.06694	1.28e-90
ETV2HOXB13_MA1943.1	ETV2::HOXB13	MA1943.1	4542	No	7.78885	Yes	0.859974	0.06296	3.5e-67	0.047	5.02e-56	0.07161	2.98e-72
ETV3_MA0763.1	ETV3	MA0763.1	6120	No	6.70213	Yes	0.88415	-0.01727	1.4e-25	-0.00786	1.11e-09	-0.02433	3.75e-36
ETV4_MA0764.3	ETV4	MA0764.3	6799	No	8.20199	Yes	0.885718	-0.05274	1.28e-66	-0.03138	4.07e-46	-0.03042	5.93e-45
ETV5_MA0765.3	ETV5	MA0765.3	6121	No	7.95837	Yes	0.882862	-0.03798	3.08e-52	-0.04541	3.45e-59	-0.03677	5.3e-51
ETV5DRGX_MA1944.1	ETV5::DRGX	MA1944.1	8073	No	5.93187	No	0.867707	0.07703	9.67e-83	0.06021	7.62e-70	0.07987	4.42e-82
ETV5FIGLA_MA1945.1	ETV5::FIGLA	MA1945.1	13888	No	7.65231	Yes	0.869528	0.00887	1.02e-15	0.01004	1.22e-16	0.01871	1.37e-35
ETV5FOXI1_MA1946.1	ETV5::FOXI1	MA1946.1	11313	No	3.44064	No	0.856714	0.07234	2.81e-93	0.06407	2.43e-85	0.06238	2.53e-86
ETV5FOXO1_MA1947.1	ETV5::FOXO1	MA1947.1	13226	Yes	2.55692	No	0.868063	0.06688	5.31e-91	0.04385	1.91e-73	0.04442	8.85e-74
ETV5HOXA2_MA1948.1	ETV5::HOXA2	MA1948.1	5114	No	7.73658	Yes	0.865858	0.07085	5.06e-73	0.06291	4.06e-67	0.06845	2.33e-73
ETV6_MA0645.1	ETV6	MA0645.1	10871	No	7.91505	Yes	0.878024	-0.01662	1.5e-28	-0.02043	9.83e-36	-0.01069	6.47e-16
ETV7_MA1708.1	ETV7	MA1708.1	13466	No	6.89148	Yes	0.876132	-0.00998	2.64e-25	-0.01968	4.17e-46	-0.01984	2.57e-48
EVX1_MA0887.1	EVX1	MA0887.1	5087	No	1.65257	No	0.887557	0.12973	1.85e-100	0.10381	1.81e-90	0.14339	1.22e-100
EVX2_MA0888.1	EVX2	MA0888.1	5540	No	1.663	No	0.885921	0.12447	6.16e-95	0.10483	1.16e-87	0.13968	7.71e-100
EWSR1-FLI1_MA0149.1	EWSR1-FLI1	MA0149.1	31823	Yes	0.00725624	No	0.853722	0.04556	2.73e-92	0.04635	1.07e-99	0.05327	8.38e-92
FERD3L_MA1485.1	FERD3L	MA1485.1	8459	No	3.19858	No	0.90519	-0.12662	1.49e-107	-0.13985	2.23e-111	-0.15346	3.87e-116
FEV_MA0156.3	FEV	MA0156.3	6705	No	8.4985	Yes	0.875764	-0.02167	8.14e-30	-0.02236	5.75e-31	-0.017	1.59e-21
FIGLA_MA0820.1	FIGLA	MA0820.1	10532	No	1.47801	No	0.905526	-0.05443	7.23e-82	-0.06889	9.76e-92	-0.0682	1.1e-89
FLI1_MA0475.2	FLI1	MA0475.2	7014	Yes	8.10799	Yes	0.876675	-0.00906	2.76e-15	-0.01508	2.65e-26	0.0026	0.501
FLI1DRGX_MA1949.1	FLI1::DRGX	MA1949.1	6410	Yes	7.09726	Yes	0.870047	0.07541	2.26e-78	0.06884	4.77e-71	0.07745	1.79e-79
FLI1FOXI1_MA1950.1	FLI1::FOXI1	MA1950.1	14938	No	2.65735	No	0.862364	0.07898	1.76e-99	0.06573	6.72e-91	0.06705	9.46e-92
FOS_MA0476.1	FOS	MA0476.1	8740	Yes	0.497178	No	0.84405	0.21504	1.64e-131	0.24739	8.12e-135	0.23442	3.35e-135
FOS_MA1951.1	FOS	MA1951.1	3302	Yes	11.5765	Yes	0.846154	-0.04141	8.33e-43	-0.00793	7.36e-09	-0.06746	2.82e-60
FOSBJUN_MA1127.1	FOSB::JUN	MA1127.1	3910	Yes	6.65422	Yes	0.84757	-0.02006	4.87e-18	0.00387	0.0109	-0.04541	3.4e-49
FOSBJUNB_MA1135.1	FOSB::JUNB	MA1135.1	7251	Yes	0.66269	No	0.84278	0.22852	1.45e-126	0.27445	6.77e-139	0.24392	2.35e-129
FOSBJUNB_MA1136.1	FOSB::JUNB	MA1136.1	3106	Yes	6.48075	Yes	0.849646	-0.02751	1.3e-22	-0.00175	0.582	-0.06568	1.4e-54
FOSJUN_MA0099.3	FOS::JUN	MA0099.3	7206	Yes	1.1863	No	0.840272	0.22829	2.06e-125	0.26541	2.12e-137	0.24171	8.03e-128
FOSJUN_MA1126.1	FOS::JUN	MA1126.1	4477	Yes	7.68831	Yes	0.853697	-0.0003	0.7	0.01596	9.55e-21	-0.00947	1.93e-07
FOSJUNB_MA1134.1	FOS::JUNB	MA1134.1	6989	Yes	1.67802	No	0.839891	0.2385	1.52e-126	0.28304	4.15e-138	0.25466	2.44e-129
FOSJUND_MA1141.1	FOS::JUND	MA1141.1	8178	Yes	3.06852	No	0.839203	0.22167	5.27e-132	0.25619	4.15e-136	0.23371	2.77e-134
FOSL1_MA0477.2	FOSL1	MA0477.2	8041	No	1.7893	No	0.841065	0.21815	1.2e-128	0.25152	4.26e-137	0.23096	4.39e-131
FOSL1JUN_MA1128.1	FOSL1::JUN	MA1128.1	8247	Yes	3.03615	No	0.841276	0.22051	2.37e-128	0.24977	3.23e-136	0.22701	1.35e-129
FOSL1JUN_MA1129.1	FOSL1::JUN	MA1129.1	2730	Yes	6.18864	Yes	0.845788	-0.04803	8.1e-47	-0.01193	4.61e-10	-0.0768	4.31e-65
FOSL1JUNB_MA1137.1	FOSL1::JUNB	MA1137.1	7739	Yes	3.01618	No	0.847655	0.21943	1.37e-132	0.25454	3.88e-132	0.24229	7.05e-137
FOSL1JUND_MA1142.1	FOSL1::JUND	MA1142.1	7498	Yes	1.74607	No	0.84876	0.21886	9.57e-128	0.25869	1.58e-134	0.23046	5.83e-130
FOSL1JUND_MA1143.1	FOSL1::JUND	MA1143.1	3846	Yes	5.23244	No	0.869215	0.00567	6.61e-05	0.04008	4.14e-47	-0.00334	0.0837
FOSL2_MA0478.1	FOSL2	MA0478.1	10243	Yes	1.17751	No	0.852582	0.18001	4.18e-126	0.20715	4.45e-132	0.17988	2.01e-124
FOSL2JUN_MA1130.1	FOSL2::JUN	MA1130.1	7477	Yes	2.20831	No	0.841514	0.23108	1.53e-134	0.26463	2.95e-135	0.2399	3.89e-136
FOSL2JUN_MA1131.1	FOSL2::JUN	MA1131.1	4442	Yes	6.52371	Yes	0.851418	-0.00458	0.000405	-0.00226	0.0575	-0.04249	4.09e-54
FOSL2JUNB_MA1138.1	FOSL2::JUNB	MA1138.1	7095	Yes	0.53049	No	0.843129	0.22842	6.52e-128	0.27566	4.85e-137	0.24489	6.49e-131
FOSL2JUNB_MA1139.1	FOSL2::JUNB	MA1139.1	3053	Yes	7.35248	Yes	0.845398	-0.03132	5.89e-35	-0.0114	2.18e-12	-0.07558	1.63e-66
FOSL2JUND_MA1144.1	FOSL2::JUND	MA1144.1	6981	Yes	0.625349	No	0.842716	0.22951	1.52e-130	0.27105	5.71e-136	0.24586	1.68e-133
FOSL2JUND_MA1145.1	FOSL2::JUND	MA1145.1	4085	Yes	9.40342	Yes	0.850184	-0.01915	5.71e-21	0.0052	0.0485	-0.05023	1.31e-53
FOXA1_MA0148.4	FOXA1	MA0148.4	13154	Yes	1.15636	No	0.889691	0.08453	6.19e-102	0.05857	1.29e-86	0.08971	1.52e-98
FOXA2_MA0047.3	FOXA2	MA0047.3	13047	Yes	0.93196	No	0.886411	0.08609	3.88e-109	0.0609	1.45e-85	0.08944	9.3e-111
FOXA3_MA1683.1	FOXA3	MA1683.1	13317	Yes	1.2685	No	0.88203	0.08552	6.13e-100	0.06261	1.46e-86	0.08681	1.43e-100
FOXB1_MA0845.1	FOXB1	MA0845.1	14948	No	0.344448	No	0.893096	0.08458	1.92e-99	0.05555	4.88e-87	0.09173	1.75e-105
FOXC1_MA0032.2	FOXC1	MA0032.2	17917	No	0.709812	No	0.890104	0.06631	1.91e-96	0.042	1.29e-80	0.06896	3.94e-98
FOXC2_MA0846.1	FOXC2	MA0846.1	21158	No	1.00239	No	0.883401	0.07971	4.26e-110	0.04612	1.23e-84	0.07134	3.19e-105
FOXD1_MA0031.1	FOXD1	MA0031.1	9891	No	0	No	0.877464	0.09613	1.1e-99	0.07577	1e-87	0.09564	1.83e-99
FOXD2_MA0847.3	FOXD2	MA0847.3	17581	No	0.603674	No	0.88078	0.07455	7.73e-100	0.04869	1.47e-87	0.06294	1.37e-95
FOXD3_MA0041.2	FOXD3	MA0041.2	24402	Yes	2.44244	No	0.883821	0.06823	5.4e-102	0.03609	1.45e-82	0.06432	5.56e-101
FOXE1_MA1487.2	FOXE1	MA1487.2	23507	Yes	0.332447	No	0.877568	0.06624	1.15e-100	0.03553	3.34e-80	0.06414	1.87e-101
Foxf1_MA1606.1	Foxf1	MA1606.1	13746	No	1.23706	No	0.877201	0.08684	7.16e-101	0.0579	1.33e-83	0.0909	2.09e-105
FOXF2_MA0030.1	FOXF2	MA0030.1	11167	No	4.39741	No	0.878481	0.08293	9.55e-95	0.06413	3.55e-84	0.07882	1.32e-92
FOXG1_MA0613.1	FOXG1	MA0613.1	10574	No	0.00803301	No	0.86968	0.09484	8.36e-100	0.07995	3.03e-94	0.09919	1.1e-101
FOXH1_MA0479.1	FOXH1	MA0479.1	9422	No	1.59382	No	0.879856	0.05196	5.52e-74	0.04729	1.07e-69	0.0543	4.66e-74
FOXI1_MA0042.2	FOXI1	MA0042.2	11867	No	0.0343718	No	0.878908	0.09406	2.37e-101	0.07278	2.16e-93	0.09869	2.23e-103
Foxj2_MA0614.1	Foxj2	MA0614.1	9780	No	0	No	0.871268	0.09276	2.13e-94	0.07861	1.99e-89	0.09379	7.29e-95
FOXJ2ELF1_MA1952.1	FOXJ2::ELF1	MA1952.1	17564	No	4.36245	No	0.864268	0.08657	4.39e-108	0.07083	2.6e-98	0.08219	6.82e-106
Foxj3_MA0851.1	Foxj3	MA0851.1	18415	No	3.36841	No	0.879283	0.0838	2.26e-106	0.05284	9.77e-84	0.07194	1.43e-94
FOXK1_MA0852.2	FOXK1	MA0852.2	14206	No	3.55784	No	0.873715	0.07823	6.61e-91	0.05744	4.78e-78	0.07949	1.41e-91
FOXK2_MA1103.2	FOXK2	MA1103.2	12828	Yes	1.77804	No	0.877767	0.09671	2.66e-103	0.07115	1.19e-97	0.09354	7.18e-102
FOXL1_MA0033.2	FOXL1	MA0033.2	8472	No	0.00774328	No	0.868626	0.09853	2.84e-93	0.08358	1.37e-93	0.10158	1.39e-94
Foxl2_MA1607.1	Foxl2	MA1607.1	18417	No	1.55473	No	0.881631	0.08615	3.34e-104	0.05739	3.64e-87	0.07816	5.15e-101
Foxn1_MA1684.1	Foxn1	MA1684.1	15627	No	4.50506	No	0.878864	-0.12273	1.63e-115	-0.09064	3.1e-108	-0.09132	4.27e-103
FOXN3_MA1489.1	FOXN3	MA1489.1	12782	No	0.0740961	No	0.873729	0.09703	1.13e-103	0.07078	9.23e-92	0.10477	1.53e-108
Foxo1_MA0480.2	Foxo1	MA0480.2	15959	Yes	1.92489	No	0.869102	0.0831	2.34e-104	0.07138	7.66e-98	0.08773	3.89e-107
FOXO1ELF1_MA1953.1	FOXO1::ELF1	MA1953.1	15738	Yes	1.55164	No	0.863896	0.07771	7.84e-99	0.06347	1.04e-90	0.0754	3.37e-98
FOXO1ELK1_MA1954.1	FOXO1::ELK1	MA1954.1	16983	Yes	2.32929	No	0.861744	0.06806	8.99e-92	0.05656	1.06e-92	0.07062	8.65e-90
FOXO1ELK3_MA1955.1	FOXO1::ELK3	MA1955.1	12830	Yes	3.00193	No	0.86251	0.06389	1.76e-84	0.05246	6.78e-78	0.05651	5.23e-88
FOXO1FLI1_MA1956.1	FOXO1::FLI1	MA1956.1	14058	Yes	1.22526	No	0.864988	0.07067	5.49e-94	0.05471	8.78e-86	0.05873	7.19e-89
Foxo3_MA0157.3	Foxo3	MA0157.3	15895	No	2.12917	No	0.875495	0.08264	3.12e-103	0.06824	2.99e-91	0.09061	2.45e-103
FOXO4_MA0848.1	FOXO4	MA0848.1	8472	No	0.0211099	No	0.868626	0.09853	2.84e-93	0.08358	1.37e-93	0.10158	1.39e-94
FOXO6_MA0849.1	FOXO6	MA0849.1	8472	No	0.0134381	No	0.868626	0.09853	2.84e-93	0.08358	1.37e-93	0.10158	1.39e-94
FOXP1_MA0481.3	FOXP1	MA0481.3	14121	No	1.25699	No	0.882869	0.08935	8.66e-100	0.0625	5.35e-85	0.08958	6.74e-100
FOXP2_MA0593.1	FOXP2	MA0593.1	20296	No	0.662954	No	0.866723	0.07104	5.01e-103	0.04817	8.44e-87	0.06866	8e-101
FOXP3_MA0850.1	FOXP3	MA0850.1	8472	No	0.536013	No	0.868626	0.09853	2.84e-93	0.08358	1.37e-93	0.10158	1.39e-94
Foxq1_MA0040.1	Foxq1	MA0040.1	12069	No	0.37037	No	0.879692	0.08328	5.03e-99	0.06433	4.45e-92	0.08009	2.09e-101
GABPA_MA0062.3	GABPA	MA0062.3	20950	No	2.83838	No	0.852267	0.0825	3.63e-108	0.07992	8.08e-105	0.08445	9.6e-109
GATA1_MA0035.4	GATA1	MA0035.4	7419	Yes	0.647192	No	0.883003	0.12026	1.2e-102	0.08989	2.61e-90	0.11683	2.05e-101
GATA1TAL1_MA0140.2	GATA1::TAL1	MA0140.2	6677	Yes	3.91394	No	0.876591	0.0849	9.2e-86	0.07654	6.98e-84	0.09984	3.57e-95
GATA2_MA0036.3	GATA2	MA0036.3	8379	Yes	1.20955	No	0.876477	0.11677	1.3e-107	0.08049	5.86e-90	0.10546	2.95e-103
Gata3_MA0037.4	Gata3	MA0037.4	10937	Yes	1.20517	No	0.874189	0.10154	7.68e-100	0.07162	4.68e-91	0.09772	3.24e-98
GATA4_MA0482.2	GATA4	MA0482.2	11129	Yes	1.2159	No	0.876359	0.09058	9.83e-99	0.06774	1.46e-87	0.09382	3.2e-100
GATA5_MA0766.2	GATA5	MA0766.2	5171	Yes	3.13012	No	0.869851	0.09152	2.78e-87	0.07273	4.57e-70	0.0967	1.34e-89
GATA6_MA1104.2	GATA6	MA1104.2	9675	Yes	1.22649	No	0.873385	0.09817	1.39e-104	0.062	1.26e-81	0.09329	2.09e-102
GBX1_MA0889.1	GBX1	MA0889.1	5073	No	0.976096	No	0.886458	0.11838	2.28e-94	0.10128	9.02e-88	0.14113	7.79e-102
GBX2_MA0890.1	GBX2	MA0890.1	6391	No	0.980954	No	0.884838	0.10147	1.43e-97	0.08121	3.07e-88	0.122	2.42e-105
GCM1_MA0646.1	GCM1	MA0646.1	3498	No	7.13764	Yes	0.890223	-0.02412	3.81e-24	-0.00799	2.84e-05	-0.03171	1.49e-32
GCM2_MA0767.1	GCM2	MA0767.1	3027	No	7.10323	Yes	0.879419	-0.0103	2.95e-06	0.0055	0.000625	-0.01793	1.24e-14
GFI1_MA0038.2	GFI1	MA0038.2	9282	No	2.98503	No	0.854126	0.03485	7.88e-55	0.03163	7.27e-52	0.04099	3.53e-68
Gfi1B_MA0483.1	Gfi1B	MA0483.1	12987	No	0.469962	No	0.861862	0.05715	7.1e-84	0.04811	9.5e-77	0.05971	7.74e-82
Gli1_MA1990.1	Gli1	MA1990.1	9836	No	4.20158	No	0.883794	-0.04167	1.47e-63	-0.05329	6.07e-74	-0.07885	1.03e-90
Gli2_MA0734.3	Gli2	MA0734.3	9792	No	4.21508	No	0.88317	-0.04958	5.68e-72	-0.06648	4.6e-84	-0.0867	3.5e-95
GLI3_MA1491.2	GLI3	MA1491.2	6695	No	11.282	Yes	0.892606	-0.07008	3.6e-72	-0.0951	1.03e-84	-0.10659	1.83e-89
GLIS1_MA0735.1	GLIS1	MA0735.1	3448	No	13.905	Yes	0.861369	-0.01817	1.72e-16	-0.04519	4.7e-46	-0.05081	1.14e-50
GLIS2_MA0736.1	GLIS2	MA0736.1	4470	No	11.953	Yes	0.865772	-0.0579	1.07e-60	-0.02768	2.03e-32	-0.03071	4.72e-36
GLIS3_MA0737.1	GLIS3	MA0737.1	4000	No	7.85968	Yes	0.859	0.02605	7.19e-30	0.03825	2.24e-43	0.02804	2.69e-32
Gmeb1_MA0615.1	Gmeb1	MA0615.1	862	No	13.6805	Yes	0.87007	-0.0114	0.00181	-0.01924	1.7e-07	-0.03749	1.96e-19
GMEB2_MA0862.1	GMEB2	MA0862.1	719	No	6.61385	Yes	0.859527	-0.09553	1.67e-44	-0.05226	2.58e-23	-0.09236	3.43e-43
GRHL1_MA0647.1	GRHL1	MA0647.1	5688	Yes	6.42649	Yes	0.894339	0.028	1.14e-36	0.00105	0.356	-0.00922	6.11e-08
GRHL2_MA1105.2	GRHL2	MA1105.2	12044	Yes	1.57454	No	0.884922	0.06279	7.44e-85	0.03238	1.23e-57	0.03749	1.63e-63
GSC_MA0648.1	GSC	MA0648.1	5956	No	3.12285	No	0.880289	0.14275	1.38e-102	0.11104	7.82e-94	0.0849	1.28e-82
GSC2_MA0891.1	GSC2	MA0891.1	5977	No	3.54478	No	0.879036	0.13657	9.74e-109	0.11439	4.06e-101	0.07861	1.1e-78
GSX1_MA0892.1	GSX1	MA0892.1	7900	No	1.26226	No	0.892278	0.11342	1.67e-99	0.08688	1.67e-88	0.11668	1.23e-100
GSX2_MA0893.2	GSX2	MA0893.2	6956	No	0.619357	No	0.881972	0.11403	3.12e-99	0.10322	1.64e-93	0.13743	1.12e-105
Hand1Tcf3_MA0092.1	Hand1::Tcf3	MA0092.1	8872	No	1.56956	No	0.861812	0.05373	4.29e-73	0.05551	1.82e-74	0.05659	6.96e-69
HAND2_MA1638.1	HAND2	MA1638.1	10472	No	1.64397	No	0.877865	-0.02221	6.57e-42	-0.0337	4.5e-58	-0.0233	1.68e-35
HES1_MA1099.2	HES1	MA1099.2	3725	No	12.3212	Yes	0.872483	-0.13144	6.56e-100	-0.08824	4.96e-83	-0.12308	4.11e-97
HES2_MA0616.2	HES2	MA0616.2	3245	No	11.0732	Yes	0.873035	-0.08911	3.6e-73	-0.05401	1.13e-53	-0.0954	6.35e-76
HES5_MA0821.2	HES5	MA0821.2	1813	No	10.0884	Yes	0.871484	-0.05098	3.76e-41	-0.01019	3.72e-06	-0.06736	1.93e-51
HES6_MA1493.1	HES6	MA1493.1	4092	No	7.83426	Yes	0.887097	-0.11281	4.58e-91	-0.13555	6.93e-99	-0.14411	1.68e-101
HES7_MA0822.1	HES7	MA0822.1	2293	No	14.3777	Yes	0.869167	-0.07301	6.2e-63	-0.02751	2.82e-28	-0.06949	5.65e-61
HESX1_MA0894.1	HESX1	MA0894.1	6654	No	0.398206	No	0.888638	0.09732	1.13e-90	0.07806	3.44e-81	0.12046	7.12e-100
HEY1_MA0823.1	HEY1	MA0823.1	2852	No	10.2157	Yes	0.865708	-0.05875	2.01e-53	-0.03619	6.92e-35	-0.07557	9.62e-64
HEY2_MA0649.1	HEY2	MA0649.1	4108	No	9.34566	Yes	0.902872	-0.19607	3.37e-116	-0.21217	1.34e-119	-0.24797	2.54e-126
Hic1_MA0739.1	Hic1	MA0739.1	5754	No	1.80635	No	0.879214	-0.02105	1.81e-32	-0.02665	2.16e-40	-0.03508	1.86e-50
HIC2_MA0738.1	HIC2	MA0738.1	5560	No	2.54281	No	0.886331	-0.08058	2.01e-76	-0.06897	6.27e-70	-0.08362	5.59e-78
HIF1A_MA1106.1	HIF1A	MA1106.1	2040	No	11.1752	Yes	0.879412	-0.08184	1.76e-57	-0.05635	5.6e-43	-0.05501	4.38e-42
HINFP_MA0131.2	HINFP	MA0131.2	4141	No	18.4738	Yes	0.880222	-0.13931	3e-93	-0.09316	2.61e-76	-0.1143	6.96e-85
HLF_MA0043.3	HLF	MA0043.3	6701	Yes	2.47935	No	0.876138	0.08989	3.99e-81	0.06885	6.6e-81	0.10214	1.42e-86
HMBOX1_MA0895.1	HMBOX1	MA0895.1	5361	Yes	1.30856	No	0.889759	0.09112	1.44e-86	0.06284	4.51e-71	0.0792	7.11e-85
Hmx1_MA0896.1	Hmx1	MA0896.1	6914	No	5.06233	No	0.881979	0.0827	1.52e-84	0.07296	1.93e-79	0.10234	2.54e-93
Hmx2_MA0897.1	Hmx2	MA0897.1	8924	No	4.28745	No	0.88346	0.07022	6.24e-82	0.05775	1.86e-75	0.08931	2.74e-92
Hmx3_MA0898.1	Hmx3	MA0898.1	9433	No	4.18038	No	0.88413	0.06694	3.75e-82	0.04224	3.11e-63	0.07107	2.68e-88
HNF1A_MA0046.2	HNF1A	MA0046.2	9477	No	1.85273	No	0.896697	0.05864	1.49e-76	0.04869	2.2e-69	0.06876	1.2e-85
Hnf1A_MA1991.1	Hnf1A	MA1991.1	14626	No	2.67188	No	0.877273	0.09119	1.5e-108	0.08016	1.12e-95	0.10108	3.09e-107
HNF1B_MA0153.2	HNF1B	MA0153.2	7422	No	0.169941	No	0.893155	0.07307	9.28e-83	0.07157	1.3e-79	0.08741	1.41e-88
HNF4A_MA0114.4	HNF4A	MA0114.4	10326	Yes	1.71126	No	0.870618	0.04275	3.36e-70	0.01495	2.06e-29	0.03731	4.6e-64
HNF4A_MA1494.1	HNF4A	MA1494.1	7373	Yes	2.7318	No	0.862742	0.07265	1.03e-78	0.06628	7.07e-80	0.07308	7.39e-84
HNF4G_MA0484.2	HNF4G	MA0484.2	10360	No	1.81063	No	0.870463	0.04482	2.31e-70	0.01411	2.65e-28	0.03164	3.38e-56
HOXA1_MA1495.1	HOXA1	MA1495.1	4422	No	0.375057	No	0.894844	0.12917	9.28e-94	0.13104	3.33e-94	0.15603	1.27e-101
HOXA10_MA0899.1	HOXA10	MA0899.1	11978	No	1.63396	No	0.887126	0.0687	3.35e-89	0.04785	2.03e-70	0.08804	2.45e-96
Hoxa11_MA0911.1	Hoxa11	MA0911.1	3950	No	6.96582	Yes	0.878228	0.07456	2.1e-70	0.06251	4.83e-61	0.09284	1.24e-77
Hoxa13_MA0650.3	Hoxa13	MA0650.3	13188	No	1.01851	No	0.882848	0.07556	3.7e-94	0.05184	7.02e-79	0.08252	2.26e-99
HOXA2_MA0900.2	HOXA2	MA0900.2	4991	No	0.00248377	No	0.891405	0.1212	2.45e-92	0.12714	5.17e-92	0.15333	6.25e-100
HOXA4_MA1496.1	HOXA4	MA1496.1	5425	No	1.38667	No	0.88424	0.08045	4.26e-81	0.0797	1.16e-87	0.11353	8.91e-103
HOXA5_MA0158.2	HOXA5	MA0158.2	3954	No	0.0518928	No	0.877339	0.10788	4.26e-82	0.10289	2.04e-82	0.13064	1.24e-92
HOXA6_MA1497.1	HOXA6	MA1497.1	5288	No	2.07864	No	0.880484	0.09053	2.5e-87	0.08235	7.49e-76	0.11902	9.74e-92
HOXA7_MA1498.2	HOXA7	MA1498.2	6376	No	0.628491	No	0.882371	0.09203	8.79e-85	0.07048	1.14e-73	0.11715	5.9e-95
HOXA9_MA0594.2	HOXA9	MA0594.2	1413	No	5.91107	No	0.866242	0.03587	6.61e-26	0.00237	0.00829	0.03077	3.17e-22
HOXB13_MA0901.2	HOXB13	MA0901.2	20041	No	0.868458	No	0.88758	0.06041	1.15e-89	0.03662	1.2e-68	0.07178	4e-100
HOXB2_MA0902.2	HOXB2	MA0902.2	4757	No	0.072908	No	0.886063	0.11672	1.62e-93	0.10357	9.24e-89	0.13025	1.45e-98
HOXB2ELK1_MA1957.1	HOXB2::ELK1	MA1957.1	5863	No	8.68104	Yes	0.869009	0.03651	3.28e-43	0.01803	6.07e-20	0.01655	9.32e-18
HOXB3_MA0903.1	HOXB3	MA0903.1	8284	No	1.17538	No	0.887735	0.12448	3.29e-105	0.09385	2.18e-94	0.13203	4.67e-109
HOXB4_MA1499.1	HOXB4	MA1499.1	5725	No	0.124824	No	0.888035	0.07888	6e-81	0.07524	1.04e-81	0.11135	3.64e-92
HOXB5_MA0904.2	HOXB5	MA0904.2	3649	No	0.00871786	No	0.890107	0.12242	3.94e-83	0.12595	1.11e-90	0.14849	9.45e-98
HOXB6_MA1500.1	HOXB6	MA1500.1	5251	No	0.554938	No	0.882499	0.08791	4.35e-82	0.06704	7.04e-70	0.10538	1.27e-88
HOXB7_MA1501.1	HOXB7	MA1501.1	4966	No	1.62291	No	0.875352	0.09573	3.37e-91	0.07143	4.35e-72	0.10522	1.88e-88
HOXB8_MA1502.1	HOXB8	MA1502.1	4077	No	0.0635764	No	0.877361	0.08441	8.21e-78	0.07425	6.51e-72	0.0945	6.7e-82
HOXB9_MA1503.1	HOXB9	MA1503.1	3174	No	6.0922	Yes	0.874921	0.07139	2.73e-63	0.06068	1.34e-57	0.08806	6.83e-72
HOXC10_MA0905.1	HOXC10	MA0905.1	5202	No	4.6087	No	0.883122	0.05928	3.81e-70	0.04412	2.41e-58	0.08468	7.7e-85
HOXC11_MA0651.2	HOXC11	MA0651.2	3329	No	8.40434	Yes	0.869631	0.0763	1.99e-70	0.05552	2.5e-58	0.06911	1.36e-66
HOXC12_MA0906.1	HOXC12	MA0906.1	4269	No	7.12137	Yes	0.875615	0.06848	9.55e-68	0.04576	2.39e-47	0.06526	5.35e-61
HOXC13_MA0907.1	HOXC13	MA0907.1	5451	No	6.49294	Yes	0.870849	0.07997	3.27e-82	0.06626	1.73e-74	0.09616	2.14e-84
HOXC4_MA1504.1	HOXC4	MA1504.1	7019	No	0.284323	No	0.882462	0.09415	3.17e-89	0.08008	8.48e-85	0.11581	7.48e-100
HOXC8_MA1505.1	HOXC8	MA1505.1	3602	No	0.0276018	No	0.882565	0.08896	1.41e-74	0.07847	1.99e-68	0.10359	3.66e-80
HOXC9_MA0485.2	HOXC9	MA0485.2	3244	No	6.45355	Yes	0.873921	0.07799	1.09e-68	0.05974	8.4e-57	0.09181	2.78e-75
HOXD10_MA1506.1	HOXD10	MA1506.1	3719	No	7.28727	Yes	0.869051	0.05562	1.82e-57	0.04561	3.79e-47	0.04734	1.72e-50
HOXD11_MA0908.1	HOXD11	MA0908.1	5469	No	5.54103	No	0.887182	0.07829	5.78e-76	0.05949	1.9e-64	0.09776	1.3e-86
HOXD12_MA0873.1	HOXD12	MA0873.1	2982	No	7.27262	Yes	0.866868	0.07074	3.67e-64	0.05381	4.54e-48	0.07113	3.56e-62
HOXD12ELK1_MA1958.1	HOXD12::ELK1	MA1958.1	6145	No	12.2167	Yes	0.872417	0.04168	1.34e-55	0.02049	1.38e-26	0.04083	8.57e-55
Hoxd13_MA0909.3	Hoxd13	MA0909.3	6748	No	0.894031	No	0.883966	0.07535	2.34e-83	0.05118	7.75e-71	0.06322	5.72e-74
HOXD3_MA0912.2	HOXD3	MA0912.2	6306	No	0	No	0.887092	0.1169	4.26e-97	0.10758	2.17e-99	0.1382	7.48e-110
HOXD4_MA1507.1	HOXD4	MA1507.1	6551	No	0.208703	No	0.890093	0.0929	1.5e-87	0.08377	1.47e-88	0.12036	3.13e-102
HOXD8_MA0910.2	HOXD8	MA0910.2	4288	No	0.0419507	No	0.879664	0.08657	1.98e-78	0.06724	2.78e-69	0.09744	7.83e-85
HOXD9_MA0913.2	HOXD9	MA0913.2	9509	No	0.323868	No	0.884741	0.07552	2.57e-90	0.055	3.04e-73	0.089	4.59e-92
HSF1_MA0486.2	HSF1	MA0486.2	7109	No	4.56591	No	0.867492	0.08687	3.57e-91	0.08585	7.64e-85	0.09736	1.38e-95
HSF2_MA0770.1	HSF2	MA0770.1	8763	No	3.24284	No	0.885313	0.04068	8.29e-60	0.02112	1.56e-34	0.02841	2e-47
HSF4_MA0771.1	HSF4	MA0771.1	6731	No	5.30742	No	0.864359	0.07418	1e-76	0.06687	1.43e-81	0.07559	1.71e-83
IKZF1_MA1508.1	IKZF1	MA1508.1	25055	Yes	1.34068	No	0.857793	0.09108	9.55e-116	0.07585	2.92e-107	0.07879	1.06e-113
Ikzf3_MA1992.1	Ikzf3	MA1992.1	22245	No	4.43292	No	0.84855	0.06593	4.06e-99	0.07279	7.57e-103	0.06652	1.71e-99
INSM1_MA0155.1	INSM1	MA0155.1	10643	No	3	No	0.853707	-0.01075	3.56e-23	0.00264	0.127	-0.00178	0.00149
Irf1_MA0050.3	Irf1	MA0050.3	30155	No	2.03256	No	0.860753	0.05729	1.77e-104	0.04206	1.16e-80	0.0617	5.98e-107
IRF2_MA0051.1	IRF2	MA0051.1	11578	No	8.44444	Yes	0.869235	0.07438	1.15e-91	0.06069	3.75e-88	0.06973	3.7e-94
IRF3_MA1418.1	IRF3	MA1418.1	16037	Yes	16.9531	Yes	0.860759	0.08718	7.17e-107	0.06867	7.8e-97	0.08152	2.64e-103
IRF4_MA1419.1	IRF4	MA1419.1	6323	No	15.1164	Yes	0.865728	0.07248	2.36e-78	0.06577	3.09e-78	0.07996	1.89e-82
IRF5_MA1420.1	IRF5	MA1420.1	5740	No	13.1422	Yes	0.872648	0.05447	7.47e-68	0.06441	1.7e-74	0.06588	2.03e-73
IRF6_MA1509.1	IRF6	MA1509.1	2332	No	7.36112	Yes	0.866209	0.06822	6.87e-55	0.05132	4.78e-44	0.02185	5.8e-18
IRF7_MA0772.1	IRF7	MA0772.1	15234	No	9.3443	Yes	0.85749	0.05607	8.48e-87	0.04006	1.11e-75	0.05318	6.38e-83
IRF8_MA0652.1	IRF8	MA0652.1	7008	No	13.7797	Yes	0.872146	0.06841	2.67e-77	0.05925	7.45e-70	0.0786	3.21e-83
IRF9_MA0653.1	IRF9	MA0653.1	9364	No	14.2415	Yes	0.862025	0.08209	1.13e-91	0.07385	4.17e-87	0.08665	5.22e-94
Isl1_MA1608.1	Isl1	MA1608.1	5153	No	1.43122	No	0.880264	0.08361	5.15e-82	0.0718	1.17e-73	0.08497	6.89e-81
ISL2_MA0914.1	ISL2	MA0914.1	5113	No	0.361735	No	0.880892	0.07779	7.48e-79	0.05574	7.4e-65	0.09077	2.07e-85
ISX_MA0654.1	ISX	MA0654.1	6934	No	0.00911744	No	0.890684	0.11685	6.97e-100	0.08547	4.05e-85	0.1266	2e-101
JDP2_MA0655.1	JDP2	MA0655.1	5669	No	0.0492301	No	0.857294	0.23397	5.09e-129	0.2554	1.19e-126	0.23335	6.62e-129
JDP2_MA0656.1	JDP2	MA0656.1	3504	No	8.37233	Yes	0.843893	-0.03589	8.86e-39	-0.00886	3.38e-08	-0.07156	1.86e-64
JUN_MA0488.1	JUN	MA0488.1	7070	Yes	2.1731	No	0.855021	0.02287	3.8e-33	0.02223	2.22e-33	0.00431	3.4e-05
Jun_MA0489.2	Jun	MA0489.2	8704	Yes	1.49918	No	0.842601	0.21446	2.08e-130	0.24008	4.16e-130	0.2231	4.24e-132
JUNB_MA0490.2	JUNB	MA0490.2	7947	Yes	1.4296	No	0.849251	0.2145	9.99e-129	0.24065	8.17e-133	0.23208	4.19e-132
JUNB_MA1140.2	JUNB	MA1140.2	3108	Yes	8.27991	Yes	0.842664	-0.05995	1.18e-54	-0.0219	3.86e-20	-0.08036	1.42e-66
JUND_MA0491.2	JUND	MA0491.2	7467	Yes	1.55949	No	0.845587	0.2154	2.22e-124	0.24894	4.06e-134	0.23273	1.02e-127
JUND_MA0492.1	JUND	MA0492.1	6585	Yes	3.34546	No	0.859985	0.02599	9.51e-40	0.03204	1.93e-44	0.01415	4.52e-20
JUNJUNB_MA1132.1	JUN::JUNB	MA1132.1	6243	Yes	2.76475	No	0.850553	0.20195	6.24e-123	0.24069	3.23e-123	0.21354	2.49e-125
JUNJUNB_MA1133.1	JUN::JUNB	MA1133.1	3968	Yes	7.30447	Yes	0.854335	-0.01543	2.23e-18	0.00964	2.86e-06	-0.0441	1.75e-47
KLF1_MA0493.2	KLF1	MA0493.2	40328	No	4.79571	No	0.834061	-0.02589	2.92e-75	0.01303	2.82e-48	0.01452	1.51e-47
KLF10_MA1511.2	KLF10	MA1511.2	37838	No	6.82003	Yes	0.843861	-0.07013	1.76e-114	-0.01626	5.24e-54	-0.01356	1.22e-44
KLF11_MA1512.1	KLF11	MA1512.1	23313	No	6.60468	Yes	0.848797	-0.0452	2.7e-80	0.0005	0.205	-0.0017	0.00754
KLF12_MA0742.2	KLF12	MA0742.2	32860	No	8.20681	Yes	0.8486	-0.09265	3.1e-122	-0.03376	3.78e-80	-0.02923	1.51e-74
KLF13_MA0657.1	KLF13	MA0657.1	8908	No	7.72616	Yes	0.864953	-0.0576	3.1e-75	-0.03401	1.02e-53	-0.02807	2.86e-46
KLF14_MA0740.2	KLF14	MA0740.2	36830	No	6.52578	Yes	0.84032	-0.0627	5.8e-107	-0.01456	1.47e-46	-0.00979	1.12e-34
KLF15_MA1513.1	KLF15	MA1513.1	28237	No	11.5253	Yes	0.863477	-0.1312	3.15e-135	-0.05763	9.55e-100	-0.0495	3.34e-93
KLF16_MA0741.1	KLF16	MA0741.1	30961	No	5.30995	No	0.841284	-0.04436	1.14e-92	0.00606	3.32e-18	0.00817	6.09e-26
KLF17_MA1514.1	KLF17	MA1514.1	13477	No	7.84638	Yes	0.853973	-0.0103	7.81e-22	0.0142	2.58e-27	0.00638	2.2e-13
KLF2_MA1515.1	KLF2	MA1515.1	24153	No	7.26626	Yes	0.84387	-0.0473	9.08e-90	-0.00584	6.78e-16	0.00014	0.983
KLF3_MA1516.1	KLF3	MA1516.1	13686	No	10.3485	Yes	0.861537	-0.05291	9.48e-81	-0.02549	3.93e-50	-0.0268	3.67e-52
KLF4_MA0039.4	KLF4	MA0039.4	38522	Yes	4.08903	No	0.834432	-0.00953	7.19e-34	0.01971	3.03e-58	0.02092	1.4e-68
KLF5_MA0599.1	KLF5	MA0599.1	42940	No	3.04577	No	0.836842	-0.02988	1.24e-82	0.01211	3.76e-49	0.01362	1.07e-51
KLF6_MA1517.1	KLF6	MA1517.1	13315	No	7.89835	Yes	0.850394	-0.00299	7.61e-05	0.01093	5.02e-22	0.00936	5.35e-18
KLF7_MA1959.1	KLF7	MA1959.1	32272	No	7.30236	Yes	0.843022	-0.06988	5.27e-115	-0.01628	1.03e-51	-0.01548	7.36e-50
KLF9_MA1107.2	KLF9	MA1107.2	23355	No	6.37218	Yes	0.839606	0.00367	5.62e-06	0.0281	5e-65	0.0258	2.88e-64
LBX1_MA0618.1	LBX1	MA0618.1	7024	No	0.249549	No	0.888383	0.10939	4.11e-97	0.09771	4.15e-90	0.12837	1.36e-101
LBX2_MA0699.1	LBX2	MA0699.1	6817	No	1.16011	No	0.88734	0.11403	5e-100	0.0874	8.54e-89	0.13089	6.99e-106
Lef1_MA0768.2	Lef1	MA0768.2	14970	Yes	2.20339	No	0.881162	0.10453	1.94e-112	0.09304	9.71e-103	0.11995	6.1e-117
Lhx1_MA1518.2	Lhx1	MA1518.2	6224	No	4.32106	No	0.88464	0.13032	7.62e-105	0.11211	2.51e-98	0.1508	3.63e-111
LHX2_MA0700.2	LHX2	MA0700.2	6665	No	0.73567	No	0.886872	0.07704	6.53e-79	0.05727	8.25e-67	0.09792	6.96e-89
Lhx3_MA0135.1	Lhx3	MA0135.1	12648	No	0.54	No	0.89445	0.08581	9.9e-97	0.04524	1.11e-69	0.07772	2.41e-92
Lhx4_MA0704.1	Lhx4	MA0704.1	5634	No	0.298996	No	0.894036	0.12641	2.21e-97	0.09707	2.56e-83	0.1322	2.04e-96
LHX5_MA1519.1	LHX5	MA1519.1	6224	No	0.00340477	No	0.891228	0.11254	9.81e-100	0.11104	1.23e-95	0.13344	2.21e-103
LHX6_MA0658.1	LHX6	MA0658.1	5188	No	0.491608	No	0.893022	0.1104	2.3e-91	0.09071	5.88e-83	0.12043	4.27e-95
Lhx8_MA0705.1	Lhx8	MA0705.1	4822	No	1.36604	No	0.887599	0.12247	5.35e-98	0.10513	1.08e-86	0.1217	6.91e-93
LHX9_MA0701.2	LHX9	MA0701.2	6390	No	0	No	0.888732	0.10296	1.55e-94	0.09247	4.41e-87	0.12384	2.29e-99
LIN54_MA0619.1	LIN54	MA0619.1	13854	No	1.22195	No	0.88386	0.10385	1.85e-116	0.06927	5.35e-93	0.10675	1.24e-117
LMX1A_MA0702.2	LMX1A	MA0702.2	6442	No	0.0224467	No	0.89258	0.12032	5.02e-95	0.09246	1.58e-86	0.12632	7.23e-100
LMX1B_MA0703.2	LMX1B	MA0703.2	9233	No	0.437365	No	0.890935	0.10127	6.01e-102	0.07153	3.85e-85	0.10839	6.87e-103
MAF_MA1520.1	MAF	MA1520.1	7508	No	4.46044	No	0.904768	-0.03493	1.76e-51	-0.06986	2.42e-79	-0.05453	3.86e-69
MAFA_MA1521.1	MAFA	MA1521.1	7683	No	5.94264	No	0.907198	-0.06813	2.8e-80	-0.10864	2.06e-100	-0.09993	8.45e-97
Mafb_MA0117.2	Mafb	MA0117.2	8204	No	3.94724	No	0.879327	0.08051	5.35e-86	0.05829	2.63e-72	0.06352	6.25e-76
MAFF_MA0495.3	MAFF	MA0495.3	11821	Yes	1.95077	No	0.888757	0.08717	2.1e-102	0.06708	6.2e-88	0.06731	1.95e-91
Mafg_MA0659.3	Mafg	MA0659.3	13249	Yes	3.06313	No	0.887992	0.03748	2.94e-66	0.00868	2.67e-14	0.00535	1.21e-09
MAFGNFE2L1_MA0089.2	MAFG::NFE2L1	MA0089.2	11392	Yes	2.1981	No	0.869382	0.14308	3.66e-120	0.15116	1.7e-122	0.12903	1.32e-113
MAFK_MA0496.3	MAFK	MA0496.3	13968	No	3.02802	No	0.876217	0.06621	4.3e-96	0.04987	1.78e-74	0.04688	1.05e-81
MAFNFE2_MA0501.1	MAF::NFE2	MA0501.1	11226	No	1.25956	No	0.869588	0.13372	5.57e-117	0.14289	7.71e-120	0.11668	6.86e-114
MAX_MA0058.3	MAX	MA0058.3	3877	No	8.61266	Yes	0.860201	-0.06802	1.59e-61	-0.05168	1.79e-50	-0.06366	8.04e-59
MAXMYC_MA0059.1	MAX::MYC	MA0059.1	5070	No	7.87302	Yes	0.878895	-0.01022	1.4e-07	-0.01943	7.09e-28	-0.02961	2.99e-36
MAZ_MA1522.1	MAZ	MA1522.1	24711	No	3.3803	No	0.840435	-0.03348	4.05e-72	-0.01788	1.84e-45	-0.00835	1.42e-22
Mecom_MA0029.1	Mecom	MA0029.1	10476	No	0.592593	No	0.885452	0.07275	7.81e-90	0.05283	1.33e-68	0.08677	2.26e-97
MEF2A_MA0052.4	MEF2A	MA0052.4	21697	Yes	1.1195	No	0.884546	0.05815	2.9e-93	0.03012	1.42e-71	0.06018	2.42e-97
MEF2B_MA0660.1	MEF2B	MA0660.1	8277	No	0.00834592	No	0.881479	0.08448	1.24e-86	0.06755	3.51e-78	0.09323	2.7e-94
MEF2C_MA0497.1	MEF2C	MA0497.1	20025	No	0.960379	No	0.878951	0.05927	6.02e-93	0.02995	4.33e-68	0.05766	3.31e-92
MEF2D_MA0773.1	MEF2D	MA0773.1	10827	No	0.000267509	No	0.887781	0.08221	2.34e-96	0.06097	2.23e-78	0.10403	2.02e-102
MEIS1_MA0498.2	MEIS1	MA0498.2	3813	No	1.38391	No	0.887228	0.04103	3.01e-43	0.02896	2.6e-30	0.04807	1.48e-49
MEIS1_MA1639.1	MEIS1	MA1639.1	7957	No	1.02144	No	0.894181	0.06454	1.68e-77	0.05882	5.03e-77	0.08201	5.76e-91
MEIS2_MA0774.1	MEIS2	MA0774.1	6959	No	0.30345	No	0.887915	0.02343	1.67e-35	0.02345	1.57e-35	0.0297	9.24e-44
MEIS2_MA1640.1	MEIS2	MA1640.1	10508	No	1.86267	No	0.894747	0.06374	7.24e-83	0.05384	2.37e-73	0.07212	4.31e-90
MEIS3_MA0775.1	MEIS3	MA0775.1	7833	No	1.36943	No	0.882548	0.02865	7.5e-45	0.02473	1.62e-39	0.03337	1.31e-50
MEOX1_MA0661.1	MEOX1	MA0661.1	6438	No	1.37131	No	0.88863	0.13997	9.81e-101	0.12013	1.69e-100	0.15054	3.07e-110
MEOX2_MA0706.1	MEOX2	MA0706.1	7613	No	1.26694	No	0.888874	0.11085	5.72e-101	0.094	9.35e-95	0.13491	2.62e-107
MGA_MA0801.1	MGA	MA0801.1	6157	No	2.22857	No	0.877375	0.07042	2.17e-74	0.06616	9.71e-72	0.06323	8.06e-70
MGAEVX1_MA1960.1	MGA::EVX1	MA1960.1	7110	No	0.769716	No	0.876512	0.08055	4.29e-89	0.07493	5.25e-85	0.08737	1.52e-92
MITF_MA0620.3	MITF	MA0620.3	3415	No	8.28603	Yes	0.845681	-0.00619	0.000206	-0.0065	0.000106	-0.0328	3.51e-36
mix-a_MA0621.1	mix-a	MA0621.1	6001	No	0.847237	No	0.897017	0.11962	8.41e-95	0.10553	2.55e-90	0.13364	4.83e-97
MIXL1_MA0662.1	MIXL1	MA0662.1	7087	No	1.26435	No	0.886271	0.10824	3.53e-97	0.07712	5.47e-80	0.12256	9.88e-100
MLX_MA0663.1	MLX	MA0663.1	2964	No	9.28592	Yes	0.854588	-0.07391	4.93e-67	-0.08527	4.93e-73	-0.0988	2.89e-79
Mlxip_MA0622.1	Mlxip	MA0622.1	3778	No	7.998	Yes	0.871625	-0.04714	5.3e-53	-0.03011	1.42e-35	-0.06182	3.17e-64
MLXIPL_MA0664.1	MLXIPL	MA0664.1	2944	No	7.47581	Yes	0.853601	-0.09103	4.94e-70	-0.08663	4.87e-68	-0.09818	4.28e-73
MNT_MA0825.1	MNT	MA0825.1	3693	No	8.42973	Yes	0.865963	-0.07077	4.28e-68	-0.04606	3.5e-51	-0.0661	2.44e-65
MNX1_MA0707.2	MNX1	MA0707.2	5072	No	1.90016	No	0.897674	0.085	3.62e-82	0.06219	4.3e-65	0.10229	4.11e-86
MSANTD3_MA1523.1	MSANTD3	MA1523.1	9467	No	1.21484	No	0.907151	-0.08909	2.62e-96	-0.09751	1.99e-104	-0.12137	1.99e-109
MSC_MA0665.1	MSC	MA0665.1	11090	No	0.144015	No	0.891253	-0.04406	1.24e-65	-0.05414	5e-74	-0.05633	1.16e-75
Msgn1_MA1524.2	Msgn1	MA1524.2	9697	No	3.25238	No	0.875735	0.05165	1.73e-70	0.03411	6.61e-54	0.05068	1.06e-69
MSX1_MA0666.2	MSX1	MA0666.2	6092	No	0.183219	No	0.880663	0.08656	1.27e-87	0.04768	1.65e-60	0.1026	1.85e-92
MSX2_MA0708.2	MSX2	MA0708.2	6393	No	0.267708	No	0.882684	0.08364	1.3e-84	0.04566	3.01e-60	0.09974	8.5e-93
Msx3_MA0709.1	Msx3	MA0709.1	6070	No	0.174866	No	0.886491	0.10167	1.86e-89	0.06793	1e-72	0.11392	3.07e-94
MTF1_MA0863.1	MTF1	MA0863.1	4660	No	9.646	Yes	0.872318	-0.0044	0.000198	-0.01406	2.76e-18	-0.03274	4.48e-42
MXI1_MA1108.2	MXI1	MA1108.2	6773	No	1.75235	No	0.894729	0.03269	3.34e-51	0.02521	1.58e-37	0.03016	4.75e-48
MYB_MA0100.3	MYB	MA0100.3	6479	Yes	1.82652	No	0.870968	0.04819	5.03e-64	0.04089	1.74e-57	0.05187	5.35e-67
MYBL1_MA0776.1	MYBL1	MA0776.1	1512	No	13.7008	Yes	0.87963	0.04049	3.59e-33	0.01486	1.84e-08	0.00385	0.329
MYBL2_MA0777.1	MYBL2	MA0777.1	1549	No	11.5905	Yes	0.863138	0.08802	7.13e-57	0.09911	1.67e-61	0.07551	4.92e-51
MYC_MA0147.3	MYC	MA0147.3	4860	No	9.97165	Yes	0.864403	-0.04198	1.17e-46	-0.05073	4.3e-54	-0.06243	1.67e-62
MYCN_MA0104.4	MYCN	MA0104.4	3333	No	9.63294	Yes	0.862286	-0.06293	2.53e-54	-0.07576	7.17e-62	-0.05867	1.59e-51
MYF5_MA1641.1	MYF5	MA1641.1	6972	No	1.94642	No	0.8679	-0.00943	1.51e-11	0.0011	0.176	-0.02503	3.74e-38
MYF6_MA0667.1	MYF6	MA0667.1	7528	No	0.195688	No	0.899176	-0.04626	5.74e-63	-0.07728	3.21e-84	-0.08036	7.26e-86
MYOD1_MA0499.2	MYOD1	MA0499.2	14682	No	3.72828	No	0.90301	-0.12002	2.65e-114	-0.15152	1.35e-132	-0.14546	7.72e-131
MYOG_MA0500.2	MYOG	MA0500.2	8631	No	2.71153	No	0.869424	-0.04036	1.98e-56	-0.00752	3.6e-06	-0.02457	1.37e-36
MZF1_MA0056.2	MZF1	MA0056.2	7469	No	2.37886	No	0.856473	0.05564	2.78e-71	0.0484	1.07e-65	0.02344	8.77e-39
Nanog_UN0383.1	Nanog	UN0383.1	12117	No	0.972833	No	0.884872	0.13976	5.39e-123	0.11798	7.74e-116	0.12929	1.06e-119
NEUROD1_MA1109.1	NEUROD1	MA1109.1	10688	Yes	2.55156	No	0.879491	-0.02615	2.06e-42	-0.04325	5.83e-65	-0.03623	4.12e-55
Neurod2_MA0668.2	Neurod2	MA0668.2	10955	No	3.36641	No	0.878594	-0.03263	2.43e-57	-0.04424	1.12e-72	-0.04125	4.18e-67
Neurod2_MA1993.1	Neurod2	MA1993.1	7861	No	1.32814	No	0.865412	-0.04556	1.2e-60	-0.03496	5.16e-50	-0.04354	8.46e-59
NEUROG1_MA0623.2	NEUROG1	MA0623.2	1840	No	0.466249	No	0.879348	0.02725	1.93e-21	0.02344	9.91e-18	0.00373	0.117
NEUROG2_MA0669.1	NEUROG2	MA0669.1	3826	No	0.102969	No	0.882645	0.00837	1.24e-10	0.00097	0.0331	0.0035	0.000188
NEUROG2_MA1642.1	NEUROG2	MA1642.1	10071	No	2.50921	No	0.879754	-0.02551	9.22e-44	-0.03822	2.24e-59	-0.02676	1.54e-45
Nfat5_MA0606.2	Nfat5	MA0606.2	17460	No	1.22693	No	0.857732	0.05101	1.83e-86	0.02909	5.27e-63	0.05471	9.35e-91
Nfatc1_MA0624.2	Nfatc1	MA0624.2	15102	No	1.58125	No	0.857767	0.05486	1.71e-83	0.04432	8.68e-76	0.05643	9.01e-91
Nfatc2_MA0152.2	Nfatc2	MA0152.2	17843	No	3.02772	No	0.864204	0.05964	8.72e-93	0.0488	3.44e-79	0.07049	2.45e-96
NFATC3_MA0625.2	NFATC3	MA0625.2	11861	Yes	3.30813	No	0.851699	0.04884	1.87e-71	0.05196	4.62e-81	0.06058	1.07e-86
NFATC4_MA1525.2	NFATC4	MA1525.2	10183	No	2.92266	No	0.853678	0.04764	9.78e-66	0.04892	4.77e-68	0.07067	4.97e-85
NFE2_MA0841.1	NFE2	MA0841.1	4943	Yes	0.492534	No	0.850293	0.19078	7.34e-110	0.23199	6.51e-123	0.21243	1.75e-114
Nfe2l2_MA0150.2	Nfe2l2	MA0150.2	10238	Yes	3.7184	No	0.862278	0.14333	1.44e-116	0.14844	2.9e-126	0.12099	1.83e-117
NFIA_MA0670.1	NFIA	MA0670.1	6084	No	1.07108	No	0.880178	0.02794	5.63e-42	0.00933	2.26e-13	0.0292	6.11e-41
NFIB_MA1643.1	NFIB	MA1643.1	7338	No	4.5912	No	0.853502	-0.03044	5.13e-46	-0.05226	1.45e-66	-0.03547	4.15e-52
NFIC_MA0161.2	NFIC	MA0161.2	8889	No	1.77091	No	0.880976	0.02476	7.4e-40	0.0148	2.89e-22	0.01877	2.52e-25
NFIC_MA1527.1	NFIC	MA1527.1	5507	No	5.56009	No	0.860723	-0.02096	1.23e-33	-0.04069	6.53e-56	-0.0338	3.39e-49
NFICTLX1_MA0119.1	NFIC::TLX1	MA0119.1	6231	No	3.96875	No	0.862301	-0.0256	5.65e-37	-0.04182	4.73e-55	-0.02078	3.57e-30
NFIL3_MA0025.2	NFIL3	MA0025.2	8119	Yes	1.69014	No	0.886932	0.08865	2.59e-90	0.07094	1.38e-82	0.10199	3.47e-96
NFIX_MA0671.1	NFIX	MA0671.1	5540	No	2.50145	No	0.885921	0.04085	4.87e-53	0.01388	4.18e-17	0.0254	3.44e-35
NFIX_MA1528.1	NFIX	MA1528.1	5825	No	6.02802	Yes	0.865064	-0.05808	5.33e-70	-0.06631	2.37e-75	-0.06728	6.08e-76
NFKB1_MA0105.4	NFKB1	MA0105.4	3743	No	2.95858	No	0.865883	-0.0039	0.137	-2e-05	0.48	0.00981	8.13e-09
NFKB2_MA0778.1	NFKB2	MA0778.1	3860	No	3.00485	No	0.859845	0.00674	0.00899	0.02772	5.96e-28	0.03878	5.49e-40
NFYA_MA0060.3	NFYA	MA0060.3	10935	Yes	1.82803	No	0.869867	0.00312	0.000907	0.02944	1.43e-54	0.01752	3.29e-34
NFYB_MA0502.2	NFYB	MA0502.2	9430	Yes	3.3483	No	0.868293	-0.04551	2.6e-64	-0.00436	0.0127	-0.00494	0.00264
NFYC_MA1644.1	NFYC	MA1644.1	11252	Yes	1.6658	No	0.869357	0.01077	2.55e-19	0.03805	2.3e-62	0.02621	9e-52
NHLH1_MA0048.2	NHLH1	MA0048.2	9746	No	8.30112	Yes	0.868151	-0.05978	1.02e-75	-0.03766	1.79e-61	-0.05422	1.13e-71
NHLH2_MA1529.1	NHLH2	MA1529.1	8590	No	13.2542	Yes	0.870081	-0.06504	1.92e-84	-0.04517	8.94e-70	-0.0674	6.7e-86
Nkx2-1_MA1994.1	Nkx2-1	MA1994.1	7656	No	2.11201	No	0.875522	0.04739	1.73e-62	0.02413	7.04e-40	0.03277	2.33e-53
NKX2-2_MA1645.1	NKX2-2	MA1645.1	10499	No	2.46709	No	0.897324	-0.02678	2.73e-47	-0.05746	1.17e-83	-0.07463	1.88e-94
NKX2-3_MA0672.1	NKX2-3	MA0672.1	6403	No	1.29983	No	0.867562	0.04	3.51e-53	0.01965	1.23e-28	0.04408	2.71e-63
NKX2-4_MA2003.1	NKX2-4	MA2003.1	7768	No	1.77174	No	0.878991	0.00199	0.0972	-0.01913	3.33e-32	-0.03008	2.21e-48
NKX2-5_MA0063.2	NKX2-5	MA0063.2	6343	No	1.29693	No	0.877818	0.06168	9.24e-68	0.04186	7.27e-56	0.06398	5.07e-73
NKX2-8_MA0673.1	NKX2-8	MA0673.1	6264	No	1.45563	No	0.865581	0.0332	9.85e-48	0.01691	5.09e-23	0.03404	1.06e-52
Nkx3-1_MA0124.2	Nkx3-1	MA0124.2	5469	No	0.459465	No	0.875114	0.06442	1.51e-69	0.063	1.23e-68	0.08615	1.46e-81
Nkx3-2_MA0122.3	Nkx3-2	MA0122.3	7586	No	0.790361	No	0.887556	0.08282	1.33e-86	0.06129	3.32e-74	0.09477	3.19e-92
NKX6-1_MA0674.1	NKX6-1	MA0674.1	8386	No	0.0283529	No	0.886477	0.09935	1.59e-98	0.08309	5.28e-91	0.11735	1.99e-106
NKX6-2_MA0675.1	NKX6-2	MA0675.1	8490	No	0.310792	No	0.883157	0.09862	1.25e-98	0.06672	3.12e-82	0.11203	5.58e-99
NKX6-3_MA1530.1	NKX6-3	MA1530.1	6314	No	0.370454	No	0.887868	0.10902	3.46e-99	0.08768	6.53e-90	0.13113	4.43e-107
Nobox_MA0125.1	Nobox	MA0125.1	6648	No	0.421053	No	0.88929	0.11675	9.81e-108	0.09889	1.2e-100	0.14978	2.14e-118
NOTO_MA0710.1	NOTO	MA0710.1	8534	No	0.500051	No	0.88704	0.12077	9.88e-106	0.09553	7.35e-96	0.13886	1.23e-111
Npas2_MA0626.1	Npas2	MA0626.1	3225	No	7.62685	Yes	0.875349	-0.02448	3.07e-22	-0.01827	4.12e-15	-0.04156	2.56e-39
Npas4_MA1995.1	Npas4	MA1995.1	2004	No	8.53364	Yes	0.863273	0.01324	1.66e-05	0.02194	2.59e-15	0.01071	9.97e-06
NR1D1_MA1531.1	NR1D1	MA1531.1	5568	No	1.46304	No	0.856322	0.00512	5.73e-06	0.02669	1.25e-37	0.02247	4e-32
NR1D2_MA1532.2	NR1D2	MA1532.2	6059	No	1.31139	No	0.864829	0.0306	1.1e-39	0.05479	1.82e-61	0.03706	4.11e-46
Nr1H2_MA1996.1	Nr1H2	MA1996.1	10345	No	2.24677	No	0.856452	0.11008	3.99e-106	0.11304	9.6e-110	0.10669	2.78e-107
NR1H2RXRA_MA0115.1	NR1H2::RXRA	MA0115.1	8212	No	0.4608	No	0.869703	0.07605	3.96e-84	0.08227	1.38e-96	0.08691	2.61e-92
Nr1h3Rxra_MA0494.1	Nr1h3::Rxra	MA0494.1	8365	No	4.53114	No	0.870891	0.06111	5.25e-70	0.05022	7.21e-70	0.07075	3.68e-76
Nr1H4_MA1110.2	Nr1H4	MA1110.2	9349	No	1.9543	No	0.85945	0.06972	2.41e-88	0.0651	1.92e-85	0.06948	3.37e-88
NR1H4RXRA_MA1146.1	NR1H4::RXRA	MA1146.1	4164	No	4.65066	No	0.871998	0.02231	6.78e-23	0.01874	4.26e-18	0.01661	3.48e-15
NR1I2_MA1533.1	NR1I2	MA1533.1	5126	No	7.44384	Yes	0.885486	0.01314	3.35e-12	0.0104	2.44e-08	0.02074	3.22e-26
NR1I3_MA1534.1	NR1I3	MA1534.1	7468	No	1.54794	No	0.876674	0.07985	7.25e-86	0.05389	1.96e-75	0.07777	9.78e-85
NR2C1_MA1535.1	NR2C1	MA1535.1	7648	No	2.9679	No	0.854603	0.08906	5.19e-89	0.09772	7.24e-93	0.08011	1.24e-84
NR2C2_MA0504.1	NR2C2	MA0504.1	15047	No	4.69289	No	0.881039	-0.02456	1.55e-48	-0.02326	6.81e-51	-0.02196	5.37e-52
NR2C2_MA1536.1	NR2C2	MA1536.1	7367	No	2.70797	No	0.85435	0.12175	3.61e-100	0.1225	1.97e-100	0.11853	1.31e-100
Nr2e1_MA0676.1	Nr2e1	MA0676.1	10397	No	0.347328	No	0.873136	0.08246	5.02e-92	0.0795	2.52e-92	0.09196	6.67e-95
Nr2e3_MA0164.1	Nr2e3	MA0164.1	8049	No	0	No	0.872282	0.072	1.42e-83	0.03751	1.93e-52	0.07083	1.58e-81
NR2F1_MA0017.2	NR2F1	MA0017.2	8609	Yes	4.31716	No	0.861889	0.07271	2.53e-79	0.08269	7.58e-85	0.0803	1.38e-83
NR2F1_MA1537.1	NR2F1	MA1537.1	8589	Yes	1.83813	No	0.868436	0.04694	2.46e-67	0.04373	2.04e-64	0.0605	3.47e-76
NR2F1_MA1538.1	NR2F1	MA1538.1	4129	Yes	3.34395	No	0.872124	0.04522	5.19e-50	-0.00546	0.0149	0.00859	1.23e-08
NR2F2_MA1111.1	NR2F2	MA1111.1	9772	No	1.23764	No	0.85878	0.11421	9.42e-106	0.11433	1.31e-107	0.11264	5.57e-107
Nr2f6_MA0677.1	Nr2f6	MA0677.1	9071	No	1.79202	No	0.865946	0.05859	4.18e-79	0.0706	5.63e-87	0.08557	4.13e-93
Nr2F6_MA0728.1	Nr2F6	MA0728.1	8257	No	0.330118	No	0.865811	0.05883	1.85e-72	0.05179	3.07e-67	0.05346	4.23e-66
NR2F6_MA1539.1	NR2F6	MA1539.1	3880	No	2.21375	No	0.86701	0.02428	2.09e-26	0.00728	6.01e-06	0.0135	3.83e-13
NR3C1_MA0113.3	NR3C1	MA0113.3	3785	No	2.87836	No	0.864993	0.02863	1.82e-29	0.00105	0.93	0.02877	1.5e-38
NR3C2_MA0727.1	NR3C2	MA0727.1	3973	No	3.08964	No	0.862321	0.02816	2.01e-32	0.0069	5.55e-05	0.02697	4.23e-28
NR4A1_MA1112.2	NR4A1	MA1112.2	12130	No	1.1874	No	0.860841	0.08285	3.07e-96	0.07791	2.84e-93	0.09013	1.09e-99
NR4A2_MA0160.2	NR4A2	MA0160.2	8526	No	1.83709	No	0.856674	0.0926	5.05e-91	0.10713	1.15e-105	0.11015	6.32e-98
NR4A2RXRA_MA1147.1	NR4A2::RXRA	MA1147.1	3586	No	5.34949	No	0.868098	0.01949	1.63e-16	-0.001	0.0207	-0.02135	2.64e-26
NR5A1_MA1540.2	NR5A1	MA1540.2	12892	Yes	3.12018	No	0.862861	0.07668	3.17e-99	0.07866	2.73e-100	0.074	8.13e-94
Nr5A2_MA0505.2	Nr5A2	MA0505.2	11466	No	2.09202	No	0.863073	0.08326	2.87e-97	0.08792	1.42e-99	0.08914	3.69e-100
NR6A1_MA1541.1	NR6A1	MA1541.1	9234	No	4.4472	No	0.871345	0.10042	3.26e-100	0.09316	5.67e-97	0.08896	1.17e-91
Nrf1_MA0506.2	Nrf1	MA0506.2	11653	Yes	20.1957	Yes	0.894705	-0.18737	1.78e-132	-0.13591	1.34e-120	-0.15238	1.87e-125
NRL_MA0842.2	NRL	MA0842.2	6729	No	4.84095	No	0.884827	0.08063	7.79e-84	0.05518	8.07e-66	0.06173	1.72e-70
OLIG1_MA0826.1	OLIG1	MA0826.1	2451	No	0.249977	No	0.882497	0.03752	8.28e-32	-0.0056	0.0106	0.02045	1.65e-15
OLIG2_MA0678.1	OLIG2	MA0678.1	2674	No	0.932361	No	0.888556	0.03012	8.47e-31	0.00383	0.097	-0.00835	0.000397
Olig2_MA1997.1	Olig2	MA1997.1	8595	No	1.63873	No	0.865969	-0.04639	5.53e-67	-0.02864	3.69e-47	-0.04585	1.72e-66
OLIG3_MA0827.1	OLIG3	MA0827.1	2725	No	1.18437	No	0.871927	0.03799	6.68e-30	0.00871	0.000915	0.01427	4.82e-09
ONECUT1_MA0679.2	ONECUT1	MA0679.2	13218	No	1.49134	No	0.894159	0.04203	1.72e-64	0.02821	2.3e-56	0.05762	1.94e-83
ONECUT2_MA0756.2	ONECUT2	MA0756.2	1914	No	7.65833	Yes	0.877743	0.06429	1.12e-46	0.02184	3.99e-12	0.05003	6.37e-37
ONECUT3_MA0757.1	ONECUT3	MA0757.1	11452	No	3.05762	No	0.890587	0.0378	4.46e-65	0.01421	8.32e-30	0.04079	8.87e-64
OSR1_MA1542.1	OSR1	MA1542.1	5927	No	5.35692	No	0.891682	0.01914	1.13e-32	0.00167	0.000427	0.0049	9.56e-09
OSR2_MA1646.1	OSR2	MA1646.1	20508	No	3.1448	No	0.905549	-0.04092	3.7e-77	-0.07146	6.05e-104	-0.06948	1.56e-99
OTX1_MA0711.1	OTX1	MA0711.1	4488	No	4.81181	No	0.877451	0.14067	6.54e-103	0.0927	1.19e-85	0.06994	2.95e-74
OTX2_MA0712.2	OTX2	MA0712.2	7401	Yes	1.96011	No	0.876503	0.11818	2.27e-99	0.09798	2.73e-91	0.06911	5.86e-79
OVOL1_MA1544.1	OVOL1	MA1544.1	1425	No	9.16156	Yes	0.875789	0.01547	2.02e-07	0.01566	1.37e-09	0.00955	0.00129
OVOL2_MA1545.1	OVOL2	MA1545.1	1051	No	9.17306	Yes	0.865842	-0.02896	1.04e-12	0.01747	2.15e-09	-0.00449	0.697
PATZ1_MA1961.1	PATZ1	MA1961.1	43596	No	9.44996	Yes	0.842371	-0.07396	2.93e-119	-0.01709	1.74e-61	-0.01604	2.21e-53
PAX1_MA0779.1	PAX1	MA0779.1	2825	No	14.3892	Yes	0.891681	-0.0296	1.98e-29	-0.03769	8.78e-37	-0.02728	1.96e-26
PAX2_MA0067.2	PAX2	MA0067.2	2403	No	16.8562	Yes	0.893883	-0.08152	1.91e-65	-0.06521	3.76e-56	-0.07357	3.78e-61
PAX3_MA0780.1	PAX3	MA0780.1	4503	No	3.28612	No	0.901843	0.11397	5.6e-90	0.09023	3.33e-78	0.12338	1.11e-89
PAX3_MA1546.1	PAX3	MA1546.1	2653	No	12.2738	Yes	0.870712	0.05286	1.43e-49	0.02999	1.79e-30	0.06826	3.62e-57
PAX4_MA0068.2	PAX4	MA0068.2	4838	No	2.42461	No	0.893758	0.1215	6.53e-88	0.10879	3.33e-83	0.14087	3.11e-94
PAX5_MA0014.3	PAX5	MA0014.3	3563	No	10.4267	Yes	0.874544	-0.0324	4.96e-38	-0.01157	6.63e-09	-0.0203	6.11e-22
PAX6_MA0069.1	PAX6	MA0069.1	5214	No	7.79665	Yes	0.891063	0.05507	2.42e-63	0.03896	6.86e-51	0.07151	1.17e-74
Pax7_MA0680.2	Pax7	MA0680.2	11169	Yes	1.42625	No	0.897036	0.07262	1.11e-91	0.06015	8.29e-80	0.08677	4.95e-97
PAX9_MA0781.1	PAX9	MA0781.1	2914	No	14.3437	Yes	0.886067	-0.02045	5.5e-18	-0.02544	8.56e-24	0.00352	0.00381
PBX1_MA0070.1	PBX1	MA0070.1	7955	Yes	0.691358	No	0.88347	0.07263	3.19e-87	0.07535	2.15e-87	0.07672	1.4e-84
PBX2_MA1113.2	PBX2	MA1113.2	10437	Yes	1.08574	No	0.892785	0.06136	1.44e-84	0.05501	1.08e-74	0.07755	8.71e-90
PBX3_MA1114.1	PBX3	MA1114.1	11460	No	4.51507	No	0.863089	0.04474	1.74e-69	0.05173	2.57e-75	0.05455	9.48e-78
PDX1_MA0132.2	PDX1	MA0132.2	6295	No	0.0684678	No	0.891819	0.1205	1.37e-98	0.09756	9.88e-93	0.12803	3.16e-104
PHOX2A_MA0713.1	PHOX2A	MA0713.1	9389	No	1.01716	No	0.892214	0.09311	1.88e-97	0.0515	1.08e-74	0.09654	4.3e-102
PHOX2B_MA0681.2	PHOX2B	MA0681.2	18335	No	0.598464	No	0.896591	0.06806	1.66e-98	0.03577	1.31e-68	0.0727	1.47e-100
PITX1_MA0682.2	PITX1	MA0682.2	6486	No	1.35651	No	0.876966	0.13032	2.93e-103	0.10489	3.11e-94	0.08025	2.13e-82
PITX2_MA1547.2	PITX2	MA1547.2	6386	No	0.764352	No	0.876292	0.11799	6.04e-100	0.08992	1.86e-89	0.06761	2.1e-76
PITX3_MA0714.1	PITX3	MA0714.1	6710	No	1.48413	No	0.877049	0.11797	3.28e-104	0.09314	3.51e-94	0.06768	1.22e-78
PKNOX1_MA0782.2	PKNOX1	MA0782.2	10156	No	3.23786	No	0.861855	0.04651	1.11e-77	0.05231	1.45e-75	0.05969	5.17e-88
PKNOX2_MA0783.1	PKNOX2	MA0783.1	7494	No	0.171182	No	0.892447	-0.06302	5.96e-75	-0.09489	3.96e-92	-0.09328	2.1e-91
PLAG1_MA0163.1	PLAG1	MA0163.1	11465	No	2.44444	No	0.860968	-0.0602	1.39e-77	-0.03772	7.75e-66	-0.04008	2.21e-68
Plagl1_MA1615.1	Plagl1	MA1615.1	11411	No	4.63862	No	0.859609	-0.0651	1.27e-92	-0.03875	8.31e-71	-0.05166	3.59e-77
PLAGL2_MA1548.1	PLAGL2	MA1548.1	5041	No	3.35424	No	0.855584	-0.08663	2.44e-85	-0.07664	6.22e-80	-0.08536	1.1e-84
POU1F1_MA0784.2	POU1F1	MA0784.2	16020	No	0.847534	No	0.885705	0.14299	1.22e-129	0.09714	4.64e-113	0.16444	1.93e-136
POU2F1_MA0785.1	POU2F1	MA0785.1	17309	No	0.65237	No	0.884049	0.14138	5.34e-128	0.09211	4.62e-113	0.16891	6.36e-141
POU2F1SOX2_MA1962.1	POU2F1::SOX2	MA1962.1	23265	Yes	0.696516	No	0.882914	0.12615	2.11e-131	0.09727	2.89e-120	0.15773	5.52e-141
POU2F2_MA0507.2	POU2F2	MA0507.2	15718	No	0.65386	No	0.886309	0.15013	1.18e-123	0.10235	3.7e-107	0.18166	3.79e-136
POU2F3_MA0627.2	POU2F3	MA0627.2	18040	No	0.708872	No	0.884257	0.14145	2.26e-124	0.09692	4.41e-108	0.16471	4.94e-145
POU3F1_MA0786.1	POU3F1	MA0786.1	18999	No	0.398309	No	0.887362	0.1468	5.64e-138	0.09951	2.99e-113	0.17163	7.71e-142
POU3F2_MA0787.1	POU3F2	MA0787.1	18119	No	0.32007	No	0.886418	0.14696	1.52e-126	0.09675	1.35e-108	0.17276	5.24e-140
POU3F3_MA0788.1	POU3F3	MA0788.1	19431	No	0.370918	No	0.890484	0.13445	7.79e-131	0.08209	1.03e-109	0.15282	3.77e-132
POU3F4_MA0789.1	POU3F4	MA0789.1	14367	No	0.0756708	No	0.883274	0.1599	1.98e-129	0.11109	1.02e-112	0.18446	4.81e-138
POU4F1_MA0790.1	POU4F1	MA0790.1	13063	No	0.946137	No	0.897726	0.07207	3.88e-92	0.06034	1.12e-88	0.10578	2.17e-110
POU4F2_MA0683.1	POU4F2	MA0683.1	13085	No	0.784961	No	0.898433	0.08747	1.89e-100	0.07772	3.25e-99	0.12257	1.87e-114
POU4F3_MA0791.1	POU4F3	MA0791.1	13208	No	1.94521	No	0.898319	0.06881	3.81e-90	0.05375	1.83e-82	0.09662	3.99e-106
POU5F1_MA1115.1	POU5F1	MA1115.1	17391	Yes	0.664113	No	0.882928	0.14008	1.1e-119	0.09598	2.14e-109	0.16501	7.07e-132
POU5F1B_MA0792.1	POU5F1B	MA0792.1	15983	No	0.27804	No	0.883626	0.16057	7.16e-128	0.11161	1.19e-116	0.1859	3.48e-132
Pou5f1Sox2_MA0142.1	Pou5f1::Sox2	MA0142.1	26485	Yes	0.509043	No	0.884199	0.13353	1.16e-130	0.10895	5.19e-126	0.17177	1.62e-148
POU6F1_MA0628.1	POU6F1	MA0628.1	4954	No	0.518784	No	0.898466	0.11192	2.65e-88	0.10359	3.48e-87	0.12611	2.96e-94
POU6F1_MA1549.1	POU6F1	MA1549.1	6605	No	1.09053	No	0.88645	0.11418	1.93e-97	0.08751	6.14e-86	0.11579	8.58e-98
POU6F2_MA0793.1	POU6F2	MA0793.1	8529	No	0.787132	No	0.88885	0.14	2.03e-112	0.11422	9.85e-107	0.13782	8.49e-115
PPARARXRA_MA1148.1	PPARA::RXRA	MA1148.1	9703	No	3.80166	No	0.866227	0.0712	5.04e-84	0.06423	2.44e-87	0.09078	2.85e-94
PPARD_MA1550.1	PPARD	MA1550.1	9478	No	2.26267	No	0.866639	0.06851	1.33e-87	0.06108	5.8e-85	0.07223	1.24e-84
PPARG_MA0066.1	PPARG	MA0066.1	7741	Yes	3.62245	No	0.893166	0.01421	6.04e-19	-0.00518	6.4e-10	-0.01432	2.07e-28
PpargRxra_MA0065.2	Pparg::Rxra	MA0065.2	15728	Yes	2.33265	No	0.863174	0.04645	4.16e-78	0.04976	6.29e-81	0.03779	1.58e-70
PRDM1_MA0508.3	PRDM1	MA0508.3	22881	No	1.57815	No	0.868974	0.06885	5.4e-105	0.05575	2.76e-98	0.07161	1.68e-100
Prdm14_MA1998.1	Prdm14	MA1998.1	6922	No	2.57957	No	0.874603	0.04171	4.25e-57	0.03395	3.11e-49	0.03363	7.03e-49
Prdm15_MA1616.1	Prdm15	MA1616.1	14066	No	3.95117	No	0.864354	0.02846	1.54e-57	0.02256	3.05e-48	0.02846	1.97e-56
Prdm4_MA1647.2	Prdm4	MA1647.2	12454	No	4.73636	No	0.873695	0.06722	2.09e-91	0.06544	5.09e-96	0.0685	5.83e-98
Prdm5_MA1999.1	Prdm5	MA1999.1	15162	No	5.005	No	0.870664	0.04227	1.69e-73	0.02447	9.15e-53	0.03311	8.44e-65
PRDM9_MA1723.1	PRDM9	MA1723.1	38949	No	7.08482	Yes	0.847878	0.01777	1.54e-55	0.03279	7.15e-83	0.03108	1.47e-83
PROP1_MA0715.1	PROP1	MA0715.1	10338	No	0.408942	No	0.893693	0.09507	5.88e-103	0.05163	2.2e-75	0.09769	1.05e-105
PROX1_MA0794.1	PROX1	MA0794.1	3542	No	8.18218	Yes	0.883117	0.00243	0.584	-0.0073	3.15e-06	-0.02474	8.43e-27
PRRX1_MA0716.1	PRRX1	MA0716.1	7014	No	0.404745	No	0.891788	0.1143	2.1e-95	0.08606	3.48e-85	0.12884	2.26e-102
PRRX2_MA0075.3	PRRX2	MA0075.3	6665	No	0.113408	No	0.891373	0.10614	6.42e-97	0.09109	4.62e-83	0.12414	4.73e-96
Ptf1a_MA1618.1	Ptf1a	MA1618.1	10016	No	2.02804	No	0.878195	0.00255	0.0181	-0.00582	5.98e-08	-0.01373	1.07e-26
Ptf1A_MA1619.1	Ptf1A	MA1619.1	7108	No	2.10929	No	0.866488	-0.01042	3.96e-15	0.00157	0.465	-0.02254	1.58e-35
Ptf1A_MA1620.1	Ptf1A	MA1620.1	14137	No	2.08503	No	0.913702	-0.10999	6.72e-113	-0.15273	5.01e-127	-0.14941	3.28e-129
RARA_MA0729.1	RARA	MA0729.1	8799	No	0.315767	No	0.878623	0.04989	2.77e-74	0.03193	6.27e-50	0.02402	2.02e-44
RARA_MA0730.1	RARA	MA0730.1	7461	No	2.23388	No	0.871867	0.05274	3.11e-68	0.05849	8.12e-79	0.06393	2.25e-76
RARARXRA_MA0159.1	RARA::RXRA	MA0159.1	8338	No	4.93006	No	0.873951	0.07617	1.46e-86	0.08499	1.98e-89	0.09755	4.41e-97
RARARXRG_MA1149.1	RARA::RXRG	MA1149.1	7278	No	6.00712	Yes	0.867134	0.05463	5.59e-69	0.06712	2.31e-79	0.07311	7.73e-81
Rarb_MA0857.1	Rarb	MA0857.1	9876	No	0.267585	No	0.871	0.03927	1.65e-65	0.02612	2e-45	0.03108	1.51e-50
Rarb_MA0858.1	Rarb	MA0858.1	7645	No	1.3976	No	0.870242	0.0764	8.41e-78	0.09154	6.33e-90	0.08338	2e-81
RARB_MA1552.1	RARB	MA1552.1	3479	No	4.23478	No	0.867491	0.0214	1.01e-23	0.02771	1.73e-31	0.00786	3.97e-06
Rarg_MA0859.1	Rarg	MA0859.1	8333	No	0.389226	No	0.868355	0.07233	9.65e-83	0.06327	7.05e-77	0.07063	2.09e-81
Rarg_MA0860.1	Rarg	MA0860.1	8573	No	2.75456	No	0.877639	0.06338	1e-74	0.04878	6.19e-64	0.05767	8.3e-71
RARG_MA1553.1	RARG	MA1553.1	3476	No	3.28423	No	0.862198	0.03273	4.07e-34	0.01825	1e-15	0.00815	1.61e-05
RAX_MA0718.1	RAX	MA0718.1	6677	No	0.387971	No	0.88408	0.11035	7.25e-97	0.07785	6.29e-82	0.1303	5.19e-104
RAX2_MA0717.1	RAX2	MA0717.1	6752	No	0.637719	No	0.888626	0.11848	8.29e-99	0.09451	4.33e-88	0.12659	1.19e-100
RBPJ_MA1116.1	RBPJ	MA1116.1	15454	Yes	1.76249	No	0.863854	0.02241	1.27e-45	-0.00204	0.258	-0.00907	2.41e-18
Rbpjl_MA1621.1	Rbpjl	MA1621.1	14318	No	3.48366	No	0.912418	-0.1147	4.7e-112	-0.15267	6.99e-130	-0.15313	1.48e-122
REL_MA0101.1	REL	MA0101.1	7354	No	2.7128	No	0.858716	0.06911	1.52e-80	0.05306	1.77e-69	0.08424	6.34e-89
RELA_MA0107.1	RELA	MA0107.1	8943	No	1.67901	No	0.864028	0.05704	2.29e-76	0.058	2.35e-78	0.07619	1.36e-89
RELB_MA1117.1	RELB	MA1117.1	6878	No	3.43143	No	0.863623	0.02095	7.64e-28	0.03233	1.14e-43	0.02164	1.12e-34
REST_MA0138.2	REST	MA0138.2	11804	Yes	5.99392	No	0.891477	0.00651	2.29e-15	0.01695	5.92e-39	0.01832	1.67e-41
RFX1_MA0509.3	RFX1	MA0509.3	5215	No	8.37266	Yes	0.862128	0.04607	1.78e-57	0.05723	3.07e-66	0.08653	2.04e-83
RFX2_MA0600.2	RFX2	MA0600.2	5299	No	7.39619	Yes	0.860351	0.04391	8.89e-53	0.06875	1.67e-71	0.09025	3.95e-83
RFX3_MA0798.3	RFX3	MA0798.3	5428	No	10.1302	Yes	0.859617	0.03381	2.03e-46	0.05383	5.15e-64	0.07864	2.81e-79
RFX4_MA0799.2	RFX4	MA0799.2	4533	No	11.5142	Yes	0.859034	0.04117	8.27e-49	0.03516	5.78e-43	0.06327	1.07e-65
RFX5_MA0510.2	RFX5	MA0510.2	6042	Yes	6.424	Yes	0.868421	0.0414	7.86e-56	0.04359	8.04e-59	0.06965	2.45e-76
Rfx6_MA1724.1	Rfx6	MA1724.1	10859	No	3.12009	No	0.867852	0.06021	8.3e-83	0.05778	6.88e-82	0.07089	1.86e-88
RFX7_MA1554.1	RFX7	MA1554.1	4681	No	5.68219	No	0.879299	-0.00689	0.00067	0.01363	1.99e-16	0.00599	3.84e-06
Rhox11_MA0629.1	Rhox11	MA0629.1	6134	No	7.64919	Yes	0.884089	0.05097	1.25e-63	0.04209	2.45e-53	0.05479	1.04e-66
RHOXF1_MA0719.1	RHOXF1	MA0719.1	5407	No	1.38252	No	0.875532	0.10057	2.63e-86	0.04921	7.75e-57	0.07201	2.51e-72
RORA_MA0071.1	RORA	MA0071.1	7836	No	0.9216	No	0.860005	0.10036	2.12e-96	0.0994	2.93e-92	0.09831	8.46e-92
RORA_MA0072.1	RORA	MA0072.1	6603	No	0.382716	No	0.869302	0.05491	2.81e-63	0.05986	5.8e-77	0.0703	6.35e-79
RORB_MA1150.1	RORB	MA1150.1	5868	No	1.54503	No	0.869632	0.07953	6.88e-78	0.05775	1.91e-64	0.07857	2.25e-77
RORC_MA1151.1	RORC	MA1151.1	5727	No	1.97916	No	0.866771	0.06773	1.49e-70	0.05361	1.34e-60	0.0841	7.19e-80
RREB1_MA0073.1	RREB1	MA0073.1	20774	No	2.97521	No	0.84702	0.03074	1.86e-66	0.04297	1.23e-82	0.03463	1.79e-69
Runx1_MA0002.2	Runx1	MA0002.2	13743	Yes	1.4915	No	0.87681	0.02869	2.88e-52	0.01456	6.95e-29	0.01973	4.25e-43
RUNX2_MA0511.2	RUNX2	MA0511.2	5067	No	5.8847	No	0.8731	0.07269	2.15e-72	0.06487	8.89e-68	0.06075	3.86e-65
RUNX3_MA0684.2	RUNX3	MA0684.2	8847	Yes	1.78222	No	0.874421	0.09776	6.16e-96	0.08219	7.43e-96	0.08493	6.25e-90
Rxra_MA0512.2	Rxra	MA0512.2	8731	No	1.03559	No	0.869087	0.0632	1.15e-78	0.0594	1.17e-78	0.07652	1.26e-84
RXRAVDR_MA0074.1	RXRA::VDR	MA0074.1	5197	No	5.04	No	0.877237	0.06087	1.3e-65	0.04888	8.03e-57	0.05624	2.05e-62
RXRB_MA0855.1	RXRB	MA0855.1	8933	Yes	0.876854	No	0.866898	0.0607	4.9e-82	0.06449	1.01e-80	0.07026	2.92e-86
RXRB_MA1555.1	RXRB	MA1555.1	3501	Yes	3.83429	No	0.862611	0.03311	2.43e-31	0.02303	1.45e-19	0.02027	4.07e-16
RXRG_MA0856.1	RXRG	MA0856.1	8721	No	1.06725	No	0.868708	0.06582	7.73e-79	0.07363	1.9e-85	0.0785	1.87e-84
RXRG_MA1556.1	RXRG	MA1556.1	4227	No	4.62702	No	0.861841	0.01112	1.1e-09	0.01299	1.47e-16	0.00474	0.00482
SATB1_MA1963.1	SATB1	MA1963.1	9792	No	0.959279	No	0.893484	0.07471	4.3e-91	0.06114	1.33e-83	0.08389	6.52e-97
SCRT1_MA0743.2	SCRT1	MA0743.2	9563	No	2.30932	No	0.898358	-0.00035	0.295	-0.01775	3.64e-34	-0.01614	1.78e-30
SCRT2_MA0744.2	SCRT2	MA0744.2	8919	No	2.77523	No	0.878013	0.04801	3.23e-68	0.03431	5.85e-54	0.04195	2.19e-71
SHOX_MA0630.1	SHOX	MA0630.1	6934	No	0.362762	No	0.890684	0.1168	7.27e-100	0.08549	3.96e-85	0.12655	2.07e-101
Shox2_MA0720.1	Shox2	MA0720.1	6749	No	0.149955	No	0.88665	0.11123	1.43e-102	0.07975	4.3e-78	0.11571	1.35e-93
SIX1_MA1118.1	SIX1	MA1118.1	11036	No	0.800258	No	0.889271	-0.03582	1.79e-64	-0.04031	1.1e-62	-0.0309	1.16e-58
SIX2_MA1119.1	SIX2	MA1119.1	11819	No	2.61157	No	0.868855	0.03768	2.95e-61	0.04364	7.82e-73	0.05676	2.5e-78
Six3_MA0631.1	Six3	MA0631.1	3937	No	3.30978	No	0.89205	0.07105	1.62e-63	0.04846	1.99e-53	0.08397	8.42e-76
Six4_MA2001.1	Six4	MA2001.1	11616	No	1.48569	No	0.884384	-0.02754	1.01e-51	-0.02538	4.58e-51	-0.03125	5.37e-57
SMAD2_MA1964.1	SMAD2	MA1964.1	10185	No	4.37868	No	0.864998	0.01066	2.55e-19	0.00709	2.35e-11	0.00618	2.08e-09
SMAD3_MA0795.1	SMAD3	MA0795.1	3305	No	4.234	No	0.869289	0.04732	3.27e-44	0.0658	6.37e-57	0.06304	3.18e-55
Smad4_MA1153.1	Smad4	MA1153.1	7387	No	2.00301	No	0.868147	0.02516	1.44e-37	0.01535	4.79e-27	0.01613	2.27e-28
SMAD5_MA1557.1	SMAD5	MA1557.1	2370	No	5.11974	No	0.867089	0.04382	1.82e-39	0.06865	1.16e-55	0.06274	2.9e-52
SNAI1_MA1558.1	SNAI1	MA1558.1	13177	No	2.2885	No	0.899977	-0.09938	2.22e-107	-0.12563	2.64e-119	-0.11977	1.28e-118
SNAI2_MA0745.2	SNAI2	MA0745.2	12921	No	3.24978	No	0.901865	-0.10159	1.24e-105	-0.137	5.93e-117	-0.12725	1.42e-114
SNAI3_MA1559.1	SNAI3	MA1559.1	15288	No	1.60351	No	0.909733	-0.11259	3.88e-115	-0.1409	5.44e-126	-0.13512	1.59e-122
SOHLH2_MA1560.1	SOHLH2	MA1560.1	2465	No	11.5659	Yes	0.873834	-0.08534	1.05e-62	-0.04502	2.09e-37	-0.08539	9.92e-63
Sox1_MA0870.1	Sox1	MA0870.1	6562	No	0.196334	No	0.89302	0.06385	7.32e-72	0.06033	1.37e-69	0.08025	1.71e-86
SOX10_MA0442.2	SOX10	MA0442.2	19809	No	1.25984	No	0.862032	0.10642	3.35e-120	0.08343	7.59e-112	0.09367	8.04e-117
Sox11_MA0869.2	Sox11	MA0869.2	22975	No	1.86496	No	0.858324	0.09166	2.75e-118	0.06238	5.24e-98	0.06591	5.96e-100
SOX12_MA1561.1	SOX12	MA1561.1	5606	No	6.76847	Yes	0.876918	0.09329	2.34e-84	0.06923	3.24e-72	0.07168	1.29e-73
SOX13_MA1120.1	SOX13	MA1120.1	11385	No	1.31688	No	0.880018	0.12606	2.07e-111	0.11202	2.34e-106	0.12474	5.85e-111
SOX14_MA1562.1	SOX14	MA1562.1	6306	No	5.52194	No	0.875833	0.11693	1.29e-94	0.08604	2.11e-84	0.10274	5.61e-92
SOX15_MA1152.1	SOX15	MA1152.1	23533	No	0.653779	No	0.873029	0.12248	3.15e-131	0.0954	7.21e-117	0.11459	1.01e-124
Sox17_MA0078.2	Sox17	MA0078.2	16654	No	2.11372	No	0.879849	0.11901	3.25e-120	0.10134	1.61e-114	0.1155	3.97e-120
SOX18_MA1563.2	SOX18	MA1563.2	10537	No	0	No	0.881181	0.12515	7.02e-109	0.10179	4.66e-100	0.13118	6.82e-111
SOX2_MA0143.4	SOX2	MA0143.4	11567	Yes	0.790289	No	0.886228	0.13233	6.09e-118	0.11189	1.04e-110	0.12795	1.72e-116
SOX21_MA0866.1	SOX21	MA0866.1	8265	No	0.046834	No	0.887235	0.06837	7.11e-80	0.06272	3.27e-81	0.09262	1.32e-97
Sox3_MA0514.2	Sox3	MA0514.2	11547	No	1.32575	No	0.880402	0.12905	3.3e-114	0.11737	3.55e-110	0.12323	3.02e-112
SOX4_MA0867.2	SOX4	MA0867.2	21608	No	0.993731	No	0.855424	0.10478	3.24e-125	0.06753	1.83e-101	0.07727	6.5e-107
Sox5_MA0087.2	Sox5	MA0087.2	13247	No	2.2435	No	0.876123	0.12022	2.28e-117	0.09627	6.16e-108	0.11165	3.17e-114
Sox6_MA0515.1	Sox6	MA0515.1	22565	No	0.447993	No	0.863594	0.09982	5.92e-120	0.06924	9.75e-98	0.0758	1.22e-101
SOX8_MA0868.2	SOX8	MA0868.2	14410	No	2.0359	No	0.877377	0.12059	1.78e-119	0.09909	4.44e-111	0.11379	5.42e-117
SOX9_MA0077.1	SOX9	MA0077.1	9688	Yes	0.544321	No	0.878406	0.13488	3.91e-117	0.11102	9.67e-109	0.1327	1.97e-116
SP1_MA0079.5	SP1	MA0079.5	35382	No	6.65947	Yes	0.847945	-0.07668	4.34e-119	-0.02313	2.27e-65	-0.01555	4.59e-52
SP2_MA0516.3	SP2	MA0516.3	34337	No	7.1026	Yes	0.852375	-0.09872	4.67e-125	-0.03724	2.62e-89	-0.023	3.35e-67
SP3_MA0746.2	SP3	MA0746.2	27532	No	9.05697	Yes	0.84814	-0.06942	2.81e-112	-0.01573	1.45e-48	-0.01112	5.2e-33
SP4_MA0685.2	SP4	MA0685.2	40622	No	5.79527	No	0.84341	-0.06356	1.28e-110	-0.01134	4.54e-39	-0.00351	1.62e-05
SP5_MA1965.1	SP5	MA1965.1	34814	No	3.29743	No	0.839777	-0.0122	9.51e-43	0.01724	1.99e-47	0.021	1.78e-65
SP8_MA0747.1	SP8	MA0747.1	23376	No	6.42366	Yes	0.840862	-0.03489	6.23e-75	0.00865	2.48e-21	0.0114	3.67e-31
SP9_MA1564.1	SP9	MA1564.1	26484	No	7.34429	Yes	0.848701	-0.07995	4.54e-116	-0.02063	6.75e-58	-0.01517	2.57e-44
SPDEF_MA0686.1	SPDEF	MA0686.1	4776	No	7.62813	Yes	0.873534	-0.02506	4.78e-33	-0.0101	2.46e-07	-0.02222	7.29e-25
Spi1_MA0080.6	Spi1	MA0080.6	31867	Yes	2.32764	No	0.857533	0.07689	2.72e-121	0.07143	1.4e-111	0.08037	1.34e-113
SPIB_MA0081.2	SPIB	MA0081.2	25613	No	2.2908	No	0.856596	0.08071	9.68e-111	0.07247	6.11e-107	0.08686	3.39e-111
SPIC_MA0687.1	SPIC	MA0687.1	14361	No	4.22934	No	0.859689	0.08036	3.6e-105	0.05436	1.02e-88	0.07596	4.77e-98
Spz1_MA0111.1	Spz1	MA0111.1	7332	No	2.22222	No	0.867158	0.07729	3.18e-81	0.0708	1.78e-77	0.08545	1.58e-85
SREBF1_MA0595.1	SREBF1	MA0595.1	5802	No	2.72771	No	0.870045	0.03152	3.68e-39	0.03632	1.22e-44	0.0162	1.74e-17
SREBF1_MA0829.2	SREBF1	MA0829.2	5112	No	4.1729	No	0.875	0.0091	2.13e-10	0.03383	1.62e-45	0.0076	4.04e-08
SREBF2_MA0596.1	SREBF2	MA0596.1	6005	Yes	1.70575	No	0.870774	0.03757	1.2e-47	0.02875	9.73e-38	0.01912	6.09e-25
SREBF2_MA0828.2	SREBF2	MA0828.2	2680	Yes	9.18501	Yes	0.857836	0.0016	0.885	-0.00984	1e-08	-0.02828	2.01e-29
SRF_MA0083.3	SRF	MA0083.3	3066	Yes	1.22217	No	0.868232	0.07274	2.48e-58	0.05293	1.64e-46	0.09883	2.21e-70
SRY_MA0084.1	SRY	MA0084.1	15693	No	0.295918	No	0.875422	0.10419	8.6e-110	0.07138	1.3e-93	0.10124	1.47e-108
STAT1_MA0137.3	STAT1	MA0137.3	15160	No	2.0035	No	0.872559	0.07792	7.83e-105	0.06148	5.78e-86	0.05924	4.07e-83
STAT1STAT2_MA0517.1	STAT1::STAT2	MA0517.1	27311	No	3.88339	No	0.85753	0.06635	1.77e-105	0.04495	5.6e-88	0.06727	7.31e-108
Stat2_MA1623.1	Stat2	MA1623.1	36907	No	1.62651	No	0.858292	0.06174	3e-111	0.03609	1.74e-88	0.05327	8.92e-104
STAT3_MA0144.2	STAT3	MA0144.2	17273	Yes	1.52543	No	0.87437	0.07295	1.2e-102	0.05276	8.83e-84	0.05516	8.23e-91
Stat4_MA0518.1	Stat4	MA0518.1	16456	No	3.72976	No	0.870017	0.0792	1.26e-104	0.05955	9.35e-90	0.06624	1.22e-97
Stat5a_MA1624.1	Stat5a	MA1624.1	14508	No	1.02755	No	0.876758	0.07178	9.09e-93	0.05191	4.14e-81	0.05829	6.5e-86
Stat5aStat5b_MA0519.1	Stat5a::Stat5b	MA0519.1	15666	No	0.948489	No	0.869207	0.08246	4.43e-100	0.0529	3.24e-84	0.05243	7.73e-84
Stat5b_MA1625.1	Stat5b	MA1625.1	17285	No	2.62735	No	0.879664	0.0528	4.34e-86	0.02436	1.06e-50	0.02547	3.32e-56
Stat6_MA0520.1	Stat6	MA0520.1	13659	No	2.39449	No	0.884472	0.09028	2.59e-101	0.06894	1.64e-92	0.0817	5.7e-98
TAL1TCF3_MA0091.1	TAL1::TCF3	MA0091.1	7578	No	1.40496	No	0.884666	-0.00844	1.15e-13	-0.01913	9.99e-27	-0.02861	2.56e-43
TBP_MA0108.2	TBP	MA0108.2	8383	No	4.94483	No	0.888823	0.07476	1.47e-84	0.05959	4.11e-75	0.09867	5.39e-96
TBR1_MA0802.1	TBR1	MA0802.1	7054	No	1.84146	No	0.882903	0.09262	2.19e-94	0.09006	3.32e-93	0.07673	1.77e-86
TBX1_MA0805.1	TBX1	MA0805.1	7043	No	0.92797	No	0.880023	0.06993	1.5e-84	0.06219	1.06e-79	0.06573	5.51e-82
TBX15_MA0803.1	TBX15	MA0803.1	6423	No	0.534665	No	0.880274	0.06488	2.45e-79	0.06458	3.8e-79	0.06818	2.2e-81
TBX18_MA1565.1	TBX18	MA1565.1	10585	No	2.76419	No	0.870666	0.07466	1.4e-94	0.06826	1.09e-85	0.05875	2.7e-79
TBX19_MA0804.1	TBX19	MA0804.1	3820	No	7.23003	Yes	0.891361	0.03782	4.04e-38	0.05084	1.59e-49	0.03917	2e-39
TBX2_MA0688.1	TBX2	MA0688.1	7114	No	2.53466	No	0.889232	0.09256	3.37e-86	0.09569	3.94e-87	0.09439	4.92e-87
TBX20_MA0689.1	TBX20	MA0689.1	7951	No	0.733493	No	0.883285	0.09629	4.93e-94	0.07658	1.67e-84	0.0998	1.56e-95
TBX21_MA0690.2	TBX21	MA0690.2	7461	No	1.71318	No	0.8846	0.08642	2.96e-89	0.07955	1.18e-91	0.08619	3.85e-89
TBX3_MA1566.2	TBX3	MA1566.2	6590	No	2.06756	No	0.883005	0.08092	1.16e-79	0.08534	6.2e-82	0.08048	1.97e-79
TBX4_MA0806.1	TBX4	MA0806.1	5574	No	2.14554	No	0.880696	0.04249	4.2e-55	0.04001	8.88e-53	0.05037	8.27e-62
TBX5_MA0807.1	TBX5	MA0807.1	7756	No	1.90884	No	0.879835	0.08283	3.69e-87	0.07483	1.63e-85	0.0658	2.5e-77
Tbx6_MA1567.2	Tbx6	MA1567.2	10237	No	1.92123	No	0.874963	0.09039	5.56e-96	0.08808	7.02e-95	0.07721	2.74e-89
TBXT_MA0009.2	TBXT	MA0009.2	3335	No	6.6342	Yes	0.893853	0.04507	1.42e-48	0.04185	8.27e-46	0.04054	1.22e-44
Tcf12_MA0521.2	Tcf12	MA0521.2	6963	No	2.4042	No	0.868591	-0.01071	2.37e-15	-0.00022	0.591	-0.02572	5.57e-40
TCF12_MA1648.1	TCF12	MA1648.1	15145	No	5.05238	No	0.884648	-0.04282	2.49e-74	-0.03755	1.63e-64	-0.05441	3.61e-90
Tcf21_MA0832.1	Tcf21	MA0832.1	6551	No	1.2806	No	0.875134	0.00861	3.14e-12	-0.01213	8.12e-12	-0.00267	0.555
TCF21_MA1568.1	TCF21	MA1568.1	3169	No	4.31999	No	0.895551	-0.00685	1.35e-06	-0.01623	1.05e-13	-0.03722	1.99e-44
TCF3_MA0522.3	TCF3	MA0522.3	13414	No	5.17015	No	0.886686	-0.03381	1.11e-59	-0.0397	6.12e-75	-0.0497	3.95e-75
TCF4_MA0830.2	TCF4	MA0830.2	13965	No	5.49463	No	0.888221	-0.05656	5.54e-83	-0.07838	2.05e-99	-0.07741	3.6e-101
TCF7_MA0769.2	TCF7	MA0769.2	12194	No	0.969565	No	0.879695	0.0988	3.1e-106	0.09055	1.47e-102	0.12679	7.6e-118
TCF7L1_MA1421.1	TCF7L1	MA1421.1	14976	No	0.624879	No	0.878606	0.08027	7.11e-106	0.07064	9.1e-95	0.09717	5.75e-114
TCF7L2_MA0523.1	TCF7L2	MA0523.1	16834	No	1.62665	No	0.88446	0.10503	2.83e-115	0.08798	7.83e-111	0.11768	3.71e-120
TCFL5_MA0632.2	TCFL5	MA0632.2	6081	No	15.2602	Yes	0.876665	-0.18242	1.33e-114	-0.10049	5.32e-89	-0.10469	9.44e-91
TEAD1_MA0090.3	TEAD1	MA0090.3	12306	Yes	1.99382	No	0.85113	0.13918	4.48e-119	0.13542	5.04e-121	0.14862	1.96e-127
TEAD2_MA1121.1	TEAD2	MA1121.1	11894	No	3.08247	No	0.860098	0.15808	1.78e-126	0.14848	5.28e-122	0.17368	1.05e-134
TEAD3_MA0808.1	TEAD3	MA0808.1	9117	No	2.07329	No	0.858725	0.17195	1.38e-121	0.17616	5.99e-124	0.18659	1.07e-126
TEAD4_MA0809.2	TEAD4	MA0809.2	13246	No	1.62498	No	0.856711	0.14416	1.46e-125	0.13201	9.63e-117	0.14971	2.17e-124
TEF_MA0843.1	TEF	MA0843.1	2825	No	6.20529	Yes	0.879646	0.08711	2.38e-70	0.08615	2.32e-68	0.08007	6.75e-67
TFAP2A_MA0003.4	TFAP2A	MA0003.4	12295	No	4.8374	No	0.87255	-0.03765	1.81e-59	-0.02324	6.94e-44	-0.04166	3.64e-67
TFAP2A_MA0810.1	TFAP2A	MA0810.1	8833	No	7.85097	Yes	0.864599	-0.05081	6.61e-74	-0.01778	3.65e-30	-0.02339	1.71e-41
TFAP2A_MA0872.1	TFAP2A	MA0872.1	5917	No	6.37596	Yes	0.864289	-0.06081	3.66e-66	-0.03431	7e-44	-0.04042	5.14e-50
TFAP2B_MA0811.1	TFAP2B	MA0811.1	7451	No	6.74986	Yes	0.868071	-0.02981	2.84e-47	-0.01107	1.8e-14	-0.0223	4.95e-36
TFAP2B_MA0812.1	TFAP2B	MA0812.1	9390	No	7.10497	Yes	0.882641	-0.07783	4.13e-90	-0.05571	8.34e-72	-0.09709	5.83e-99
TFAP2B_MA0813.1	TFAP2B	MA0813.1	7007	No	5.72185	No	0.870843	-0.05856	9.77e-70	-0.05085	9.59e-72	-0.05604	1.21e-75
TFAP2C_MA0524.2	TFAP2C	MA0524.2	7090	Yes	6.68841	Yes	0.867983	-0.03357	1.88e-43	-0.01757	1.83e-20	-0.01923	3.21e-23
TFAP2C_MA0814.2	TFAP2C	MA0814.2	13409	Yes	7.76636	Yes	0.873965	-0.07815	1.6e-96	-0.0574	1.47e-83	-0.07271	1.78e-93
TFAP2C_MA0815.1	TFAP2C	MA0815.1	5864	Yes	6.44918	Yes	0.870396	-0.07476	9.84e-82	-0.05001	1.93e-64	-0.0615	2.65e-73
TFAP2E_MA1569.1	TFAP2E	MA1569.1	6595	No	8.75837	Yes	0.85671	-0.05463	1.5e-63	-0.01371	1.3e-14	-0.05966	1.13e-67
TFAP4_MA0691.1	TFAP4	MA0691.1	6255	No	0.0485469	No	0.870663	0.00645	1.31e-08	0.00542	5.66e-07	-0.01485	1.26e-19
TFAP4_MA1570.1	TFAP4	MA1570.1	3180	No	1.10943	No	0.9	0.00858	3.46e-07	-0.00366	0.00941	-0.01763	2.17e-16
TFAP4ETV1_MA1966.1	TFAP4::ETV1	MA1966.1	11801	No	9.15699	Yes	0.872892	-0.0126	9.5e-23	-0.00181	0.327	-0.00347	0.007
TFAP4FLI1_MA1967.1	TFAP4::FLI1	MA1967.1	10859	No	7.11126	Yes	0.867852	-0.00756	2.22e-10	0.00395	0.00037	-0.00166	0.777
TFCP2_MA1968.1	TFCP2	MA1968.1	3525	No	5.83133	No	0.864965	0.08942	1.53e-76	0.07991	9.55e-71	0.06759	1.02e-63
Tfcp2l1_MA0145.2	Tfcp2l1	MA0145.2	10231	No	5.76416	No	0.866777	0.0035	0.00572	0.00135	0.44	-0.01266	2.93e-22
TFDP1_MA1122.1	TFDP1	MA1122.1	10196	No	12.2551	Yes	0.875441	-0.1029	2.12e-100	-0.06845	2.66e-83	-0.08017	6.75e-90
TFE3_MA0831.3	TFE3	MA0831.3	2980	No	7.3334	Yes	0.837919	-0.08486	4.86e-70	-0.04922	6.65e-49	-0.09633	3.5e-75
TFEB_MA0692.1	TFEB	MA0692.1	4307	No	5.60917	No	0.851637	-0.04178	2.12e-51	-0.01606	1.44e-20	-0.0437	2.85e-52
TFEC_MA0871.2	TFEC	MA0871.2	4568	No	9.85038	Yes	0.856173	-0.09604	2.41e-82	-0.07172	3.31e-70	-0.10846	1.86e-87
TGIF1_MA0796.1	TGIF1	MA0796.1	7038	No	0.108132	No	0.897982	-0.07568	1.62e-84	-0.10266	3.44e-97	-0.09325	3.57e-93
TGIF2_MA0797.1	TGIF2	MA0797.1	6758	No	0.993248	No	0.895679	-0.07278	3.89e-77	-0.10118	9.58e-91	-0.10067	1.56e-90
TGIF2LX_MA1571.1	TGIF2LX	MA1571.1	5023	No	3.71813	No	0.903444	-0.12743	3.22e-96	-0.16482	3.04e-107	-0.15737	2.93e-105
TGIF2LY_MA1572.1	TGIF2LY	MA1572.1	5049	No	4.19589	No	0.901367	-0.13093	5.97e-98	-0.16342	1.68e-107	-0.15749	6.58e-106
THAP1_MA0597.2	THAP1	MA0597.2	14486	No	4.94124	No	0.869667	-0.02167	2.89e-48	-0.01774	2.93e-40	-0.0283	2.27e-59
Thap11_MA1573.2	Thap11	MA1573.2	9244	No	2.63453	No	0.873972	0.03248	1.25e-51	0.02317	2.23e-39	0.02241	3.56e-37
THRA_MA1969.1	THRA	MA1969.1	10747	No	5.87127	No	0.870848	0.03809	1.92e-61	0.0401	2.48e-62	0.03581	5.22e-59
THRB_MA1574.1	THRB	MA1574.1	9457	No	3.41596	No	0.87956	0.00953	3.79e-14	-0.00054	0.351	0.0136	3.84e-26
THRB_MA1575.1	THRB	MA1575.1	3940	No	4.83553	No	0.882487	0.02281	7.03e-22	0.03146	5.49e-32	0.03301	1.18e-33
THRB_MA1576.1	THRB	MA1576.1	7821	No	5.54309	No	0.874568	0.01609	9.88e-26	0.02905	2.91e-45	-0.00536	0.000447
TLX2_MA1577.1	TLX2	MA1577.1	6518	No	0.27735	No	0.885241	0.11684	3.18e-92	0.08358	4.6e-83	0.11923	4.56e-98
TP53_MA0106.3	TP53	MA0106.3	3298	Yes	5.06489	No	0.853548	0.07625	6.37e-70	0.07548	1.63e-69	0.06627	2.62e-64
TP63_MA0525.2	TP63	MA0525.2	3168	Yes	5.5921	No	0.874053	0.06333	1.56e-55	0.05216	7.09e-52	0.06627	5.33e-61
TP73_MA0861.1	TP73	MA0861.1	3380	No	7.07663	Yes	0.865976	0.05524	1.05e-61	0.03483	3.11e-44	0.0657	1.24e-68
TRPS1_MA1970.1	TRPS1	MA1970.1	9758	No	1.25172	No	0.873027	0.09705	2.24e-102	0.06821	2.21e-84	0.0914	7.24e-100
TWIST1_MA1123.2	TWIST1	MA1123.2	10098	No	1.81242	No	0.880471	0.00994	2.21e-22	-0.01092	1.45e-15	-0.00389	0.00298
Twist2_MA0633.2	Twist2	MA0633.2	8857	No	1.67326	No	0.864627	-0.03691	9.59e-59	-0.01892	1.3e-34	-0.02734	2.35e-47
UNCX_MA0721.1	UNCX	MA0721.1	6148	No	0.604987	No	0.886955	0.11503	4.96e-99	0.08303	2.12e-81	0.12157	2.81e-97
USF1_MA0093.3	USF1	MA0093.3	6113	Yes	4.47365	No	0.857844	0.00181	0.506	-9e-05	0.394	-0.02122	1.29e-32
USF2_MA0526.4	USF2	MA0526.4	2910	Yes	9.19457	Yes	0.846048	-0.09296	2.82e-67	-0.06409	6.21e-52	-0.08731	1.2e-64
VAX1_MA0722.1	VAX1	MA0722.1	6706	No	0.220455	No	0.892335	0.10719	2.29e-92	0.10055	2.4e-90	0.13304	2e-102
VAX2_MA0723.2	VAX2	MA0723.2	4896	No	0.173857	No	0.888276	0.12052	3.88e-96	0.09952	3.1e-87	0.12548	5.94e-97
Vdr_MA0693.3	Vdr	MA0693.3	9286	No	2.2304	No	0.875942	0.08183	1.11e-94	0.0506	4.33e-73	0.07365	3.71e-90
VENTX_MA0724.1	VENTX	MA0724.1	4333	No	3.98593	No	0.889684	0.09018	2.12e-79	0.08509	3.26e-72	0.08583	1.06e-77
VEZF1_MA1578.1	VEZF1	MA1578.1	6341	No	2.22751	No	0.839931	0.02316	1.14e-29	0.05778	4.86e-62	0.06773	4.32e-72
VSX1_MA0725.1	VSX1	MA0725.1	6453	No	0.344518	No	0.890748	0.10688	6.6e-99	0.09087	3.27e-90	0.12532	7.13e-104
VSX2_MA0726.1	VSX2	MA0726.1	6664	No	0.232439	No	0.891357	0.10636	9.38e-104	0.09115	1.82e-90	0.124	1.55e-103
Wt1_MA1627.1	Wt1	MA1627.1	26879	No	5.58461	No	0.8446	-0.00902	6.03e-30	0.01955	2.51e-53	0.01803	3.03e-54
XBP1_MA0844.1	XBP1	MA0844.1	2280	No	10.1291	Yes	0.879386	-0.06069	1.51e-47	-0.05266	1.84e-42	-0.04567	1.36e-37
Yy1_MA0095.3	Yy1	MA0095.3	13958	No	1.97125	No	0.905287	-0.02765	4.04e-56	-0.06165	1.26e-84	-0.05743	1.43e-85
YY2_MA0748.2	YY2	MA0748.2	8240	No	10.5935	Yes	0.929005	-0.1634	2.12e-116	-0.1764	1.07e-119	-0.1963	2.68e-124
ZBED1_MA0749.1	ZBED1	MA0749.1	903	No	16.1065	Yes	0.879291	-0.0846	2.43e-43	-0.06157	6.12e-32	-0.06874	9.65e-36
ZBED2_MA1971.1	ZBED2	MA1971.1	2683	No	11.7747	Yes	0.859858	0.00015	0.36	0.01689	2.11e-12	0.01049	1.22e-05
ZBTB12_MA1649.1	ZBTB12	MA1649.1	11979	No	2.645	No	0.900826	-0.02932	2.64e-53	-0.06372	4.2e-87	-0.06315	1.02e-86
ZBTB14_MA1650.1	ZBTB14	MA1650.1	10219	No	17.8666	Yes	0.876015	-0.13631	2.61e-123	-0.08092	7.26e-101	-0.09464	1.34e-107
ZBTB18_MA0698.1	ZBTB18	MA0698.1	10868	No	0.762856	No	0.87615	0.02972	1.06e-49	0.01686	9.97e-30	0.01888	3.23e-30
ZBTB26_MA1579.1	ZBTB26	MA1579.1	15744	No	2.87562	No	0.884019	0.01745	2.68e-38	-0.01526	8.64e-37	0.00693	1.27e-12
ZBTB32_MA1580.1	ZBTB32	MA1580.1	5494	No	1.50176	No	0.885693	0.05928	5.41e-67	0.06079	5.05e-68	0.07373	5.36e-76
ZBTB33_MA0527.1	ZBTB33	MA0527.1	3242	No	17.6169	Yes	0.888032	-0.06102	1.01e-57	-0.09218	5.67e-75	-0.11173	3.69e-83
ZBTB6_MA1581.1	ZBTB6	MA1581.1	12458	No	3.90401	No	0.875261	0.00278	0.0109	0.01192	9.56e-22	-0.00439	1.57e-07
ZBTB7A_MA0750.2	ZBTB7A	MA0750.2	12405	No	9.92739	Yes	0.86715	-0.02138	1.53e-36	-5e-05	0.569	-0.00603	1.1e-06
ZBTB7B_MA0694.1	ZBTB7B	MA0694.1	4372	No	10.7789	Yes	0.884721	-0.04572	2.42e-58	-0.02876	8.78e-41	-0.02302	3.65e-33
ZBTB7C_MA0695.1	ZBTB7C	MA0695.1	4896	No	8.1755	Yes	0.888685	-0.06641	4.74e-65	-0.05983	9.46e-61	-0.05601	4.68e-58
ZEB1_MA0103.3	ZEB1	MA0103.3	15362	No	3.4693	No	0.890965	-0.05467	2.63e-86	-0.06925	1.79e-92	-0.07452	1.86e-95
ZFP14_MA1972.1	ZFP14	MA1972.1	22106	No	5.10836	No	0.859224	0.00424	4.23e-07	0.01039	8.26e-27	0.01309	1.04e-36
Zfp335_MA2002.1	Zfp335	MA2002.1	13069	No	2.62018	No	0.890657	-0.01641	9.18e-34	-0.025	1.18e-50	-0.03287	3.59e-61
ZFP42_MA1651.1	ZFP42	MA1651.1	13605	No	7.56163	Yes	0.906578	-0.07555	8.54e-98	-0.10379	7.15e-110	-0.11768	3.08e-115
ZFP57_MA1583.1	ZFP57	MA1583.1	2807	No	10.8379	Yes	0.877449	-0.10735	1.59e-82	-0.08934	7.42e-75	-0.07205	5.34e-66
Zfx_MA0146.2	Zfx	MA0146.2	16176	No	9.42999	Yes	0.879884	-0.10047	1.69e-115	-0.06412	1.93e-91	-0.06668	4.31e-93
ZIC1_MA0696.1	ZIC1	MA0696.1	9897	No	8.43813	Yes	0.871981	-0.03754	3.62e-62	-0.00955	4.61e-11	-0.04704	4.19e-71
Zic1Zic2_MA1628.1	Zic1::Zic2	MA1628.1	20669	No	3.43638	No	0.880014	0.00214	0.0198	0.0081	5.59e-19	-0.00864	9.03e-26
Zic2_MA1629.1	Zic2	MA1629.1	20668	No	3.26539	No	0.877395	0.0326	7.67e-76	0.02711	1.68e-68	0.01041	2.1e-34
Zic3_MA0697.2	Zic3	MA0697.2	24197	No	3.87418	No	0.887837	-0.02825	2.2e-64	-0.02967	1.98e-66	-0.0403	5.04e-85
ZIC4_MA0751.1	ZIC4	MA0751.1	9699	No	9.87602	Yes	0.879988	-0.02143	3.7e-40	0.00185	0.000807	-0.02598	1.38e-47
ZIC5_MA1584.1	ZIC5	MA1584.1	8784	No	12.1133	Yes	0.874431	-0.05525	1.29e-75	-0.03105	3.71e-47	-0.04595	3.86e-68
ZIM3_MA1709.1	ZIM3	MA1709.1	25413	No	1.2926	No	0.87109	0.07095	1.87e-106	0.04767	1.18e-92	0.07216	2.03e-105
ZKSCAN1_MA1585.1	ZKSCAN1	MA1585.1	5227	Yes	1.1074	No	0.87775	0.04939	5.58e-61	0.05752	2.48e-67	0.04569	9.05e-58
ZKSCAN3_MA1973.1	ZKSCAN3	MA1973.1	9136	No	5.06213	No	0.858253	0.00705	1e-07	0.01459	5.91e-26	0.01802	7.83e-31
ZKSCAN5_MA1652.1	ZKSCAN5	MA1652.1	22359	No	2.81737	No	0.859341	0.03935	9.44e-77	0.04808	2.96e-82	0.05688	3.61e-89
ZNF135_MA1587.1	ZNF135	MA1587.1	12205	No	8.70848	Yes	0.867104	-0.01333	9.28e-26	-0.00784	5.29e-12	0.00178	0.00089
ZNF136_MA1588.1	ZNF136	MA1588.1	8762	No	0.654823	No	0.882903	0.06996	9.09e-82	0.06272	8.64e-82	0.06931	7.3e-86
ZNF140_MA1589.1	ZNF140	MA1589.1	8643	No	5.24956	No	0.869258	0.05277	6.34e-69	0.04992	1.23e-66	0.05143	7.29e-68
ZNF143_MA0088.2	ZNF143	MA0088.2	7372	No	4.30209	No	0.874932	0.0208	1.78e-34	0.00553	2.9e-07	0.00662	6.02e-09
ZNF148_MA1653.1	ZNF148	MA1653.1	38232	No	5.08821	No	0.840291	-0.04513	6.74e-97	-0.00076	0.228	0.00065	0.109
ZNF16_MA1654.1	ZNF16	MA1654.1	12396	No	3.31823	No	0.867377	0.02327	2.69e-48	0.02386	2.22e-42	0.02097	1.24e-37
ZNF189_MA1725.1	ZNF189	MA1725.1	16675	No	3.58326	No	0.884258	0.0343	3.17e-62	0.0207	4.64e-47	0.02616	4.74e-56
ZNF211_MA1974.1	ZNF211	MA1974.1	5524	No	1.64187	No	0.905865	0.04871	1.97e-57	0.04937	1.49e-57	0.06041	7.98e-66
ZNF214_MA1975.1	ZNF214	MA1975.1	8248	No	2.42101	No	0.884578	0.05307	7.65e-71	0.05325	2.27e-73	0.07229	1.07e-83
ZNF24_MA1124.1	ZNF24	MA1124.1	11091	Yes	0.950667	No	0.876927	0.08622	1.18e-101	0.0634	8.59e-82	0.07273	8.25e-89
ZNF257_MA1710.1	ZNF257	MA1710.1	23648	No	4.18045	No	0.849416	-0.00373	3.58e-09	0.0143	3.44e-38	0.00898	3.69e-27
ZNF263_MA0528.2	ZNF263	MA0528.2	25840	No	4.35331	No	0.848104	-0.01842	6.93e-46	0.01	4.2e-32	0.01568	9.61e-44
ZNF274_MA1592.1	ZNF274	MA1592.1	7895	Yes	7.097	Yes	0.879671	0.06044	3.33e-78	0.03891	1.59e-56	0.04542	1.35e-66
ZNF281_MA1630.2	ZNF281	MA1630.2	39564	No	2.05387	No	0.834622	-0.02265	3.69e-65	0.01594	6.29e-59	0.01945	1.73e-58
ZNF282_MA1154.1	ZNF282	MA1154.1	7819	Yes	6.77718	Yes	0.869165	0.03397	1.57e-49	0.02844	4.09e-45	0.02694	7.29e-41
ZNF317_MA1593.1	ZNF317	MA1593.1	15440	No	1.36587	No	0.898899	-0.00299	0.000983	-0.02371	8.09e-49	-0.04148	2e-73
ZNF320_MA1976.1	ZNF320	MA1976.1	16376	No	9.84956	Yes	0.858696	-0.0344	6.24e-67	-0.01953	1.57e-42	-0.02272	1.86e-48
ZNF324_MA1977.1	ZNF324	MA1977.1	12443	No	3.95988	No	0.871896	0.05149	2.7e-78	0.03063	5.95e-61	0.05005	3.89e-77
ZNF331_MA1726.1	ZNF331	MA1726.1	16060	No	3.62346	No	0.86731	0.01483	2.09e-33	0.00979	2.63e-21	-0.00364	5.2e-06
ZNF341_MA1655.1	ZNF341	MA1655.1	10963	No	4.60875	No	0.874669	0.02326	1.45e-38	0.03002	1.85e-48	0.04675	1.05e-66
ZNF343_MA1711.1	ZNF343	MA1711.1	8037	No	16.5769	Yes	0.878811	-0.07364	8.98e-82	-0.05268	2.04e-72	-0.03924	1.48e-60
ZNF354A_MA1978.1	ZNF354A	MA1978.1	29088	No	2.91676	No	0.879641	0.04208	7.01e-85	0.01279	3.36e-36	0.06187	4.2e-102
ZNF354C_MA0130.1	ZNF354C	MA0130.1	12949	No	0	No	0.883543	0.00984	2.06e-23	-0.00189	0.000754	0.0067	7.07e-15
ZNF382_MA1594.1	ZNF382	MA1594.1	7986	No	3.99254	No	0.875657	0.03781	7.26e-55	0.03609	5.84e-53	0.06004	2.55e-78
ZNF384_MA1125.1	ZNF384	MA1125.1	22265	No	0.717857	No	0.869706	0.02924	2e-72	-0.00346	2.16e-07	0.03872	4.56e-74
ZNF410_MA0752.1	ZNF410	MA0752.1	5045	No	0.692004	No	0.886224	0.06143	1.26e-60	0.05885	3.75e-70	0.05828	2.23e-67
ZNF416_MA1979.1	ZNF416	MA1979.1	10340	No	1.35985	No	0.865474	0.02998	3.06e-52	0.02436	7.99e-47	0.00538	2.54e-09
ZNF417_MA1727.1	ZNF417	MA1727.1	5166	No	11.9043	Yes	0.883662	-0.07819	2.48e-77	-0.07063	3.14e-73	-0.08694	1.19e-81
ZNF418_MA1980.1	ZNF418	MA1980.1	15644	No	1.75445	No	0.875288	0.06568	6.27e-100	0.0378	3.17e-68	0.05356	4.98e-84
Znf423_MA0116.1	Znf423	MA0116.1	7286	No	0.499541	No	0.882103	-0.0418	2.42e-55	-0.05746	2.12e-68	-0.06076	9.85e-71
ZNF449_MA1656.1	ZNF449	MA1656.1	10255	No	4.24663	No	0.858898	0.02109	9.64e-36	0.0133	1.61e-21	0.01549	8.46e-26
ZNF454_MA1712.1	ZNF454	MA1712.1	17673	No	12.6203	Yes	0.879704	-0.11821	1.2e-122	-0.08817	1.87e-110	-0.09535	9.05e-114
ZNF460_MA1596.1	ZNF460	MA1596.1	26394	Yes	9.34466	Yes	0.87016	-0.08932	5.55e-117	-0.06473	2.35e-103	-0.06746	9.27e-108
ZNF528_MA1597.1	ZNF528	MA1597.1	11761	No	2.28706	No	0.867868	0.06654	5.56e-88	0.04307	8.35e-70	0.05414	2.61e-79
ZNF530_MA1981.1	ZNF530	MA1981.1	27823	No	6.01168	Yes	0.857708	-0.03032	8.65e-72	-0.00617	2.2e-17	-0.01667	6.82e-52
ZNF549_MA1728.1	ZNF549	MA1728.1	17001	No	3.71377	No	0.888183	-0.08926	1.41e-101	-0.09476	4.06e-104	-0.08643	3.28e-100
ZNF574_MA1982.1	ZNF574	MA1982.1	9700	No	8.67145	Yes	0.873196	-0.05127	1.27e-68	-0.03337	1.01e-51	-0.0458	4.38e-64
ZNF582_MA1983.1	ZNF582	MA1983.1	11154	No	3.88878	No	0.875829	0.07199	1.95e-87	0.06459	1.73e-82	0.07881	2.84e-91
ZNF610_MA1713.1	ZNF610	MA1713.1	18330	No	18.3757	Yes	0.872559	-0.13908	3.72e-132	-0.05974	2.37e-94	-0.06786	4.09e-101
ZNF652_MA1657.1	ZNF652	MA1657.1	9751	No	0.769652	No	0.877038	0.08923	3.08e-98	0.07714	2.3e-90	0.09726	7.11e-102
ZNF667_MA1984.1	ZNF667	MA1984.1	9843	No	2.08667	No	0.881235	0.0593	2.83e-80	0.05052	2.78e-68	0.05372	9.2e-71
ZNF669_MA1985.1	ZNF669	MA1985.1	3605	No	13.3988	Yes	0.880999	-0.09634	5.63e-76	-0.07003	1.64e-65	-0.08731	8.56e-72
ZNF675_MA1714.1	ZNF675	MA1714.1	12084	No	5.53476	No	0.86569	0.05326	9.35e-79	0.05957	2.11e-83	0.06115	7.67e-80
ZNF680_MA1729.1	ZNF680	MA1729.1	18035	No	0.773843	No	0.870141	0.05738	3.22e-92	0.0375	1.03e-69	0.04573	1.09e-82
ZNF682_MA1599.1	ZNF682	MA1599.1	11371	No	5.28678	No	0.868525	-0.06855	6.21e-89	-0.06667	9.13e-88	-0.06908	2.95e-89
ZNF684_MA1600.1	ZNF684	MA1600.1	10300	No	1.92139	No	0.854466	0.02885	1.23e-44	0.02787	4.18e-50	0.02855	8.07e-50
ZNF692_MA1986.1	ZNF692	MA1986.1	8787	No	3.58733	No	0.879936	-0.09717	4.26e-99	-0.10499	1.79e-95	-0.1184	1.93e-107
ZNF701_MA1987.1	ZNF701	MA1987.1	24053	No	5.15543	No	0.857772	0.00402	6.22e-05	0.01133	1.41e-38	0.02718	3.74e-64
ZNF707_MA1715.1	ZNF707	MA1715.1	12277	No	1.22108	No	0.867394	0.00258	0.00586	-0.0061	2.92e-13	0.00186	0.0467
ZNF708_MA1730.1	ZNF708	MA1730.1	11354	No	4.37219	No	0.872908	-0.01259	2.92e-23	-0.0052	1.97e-07	-0.01482	6.08e-29
ZNF740_MA0753.2	ZNF740	MA0753.2	15464	No	3.50246	No	0.826306	0.00812	1.5e-17	0.04189	2e-75	0.05221	8.21e-85
ZNF75D_MA1601.2	ZNF75D	MA1601.2	11111	No	0.596926	No	0.880749	0.01544	1.16e-29	0.01774	8.17e-36	0.01583	1.79e-30
ZNF76_MA1716.1	ZNF76	MA1716.1	9094	No	9.87352	Yes	0.865626	-0.00751	3.17e-14	-0.02332	1.98e-43	-0.02129	2.54e-40
ZNF768_MA1731.1	ZNF768	MA1731.1	19521	No	6.4624	Yes	0.87434	-0.00535	1.2e-10	-0.00962	9.78e-23	-0.00924	1.12e-21
ZNF784_MA1717.1	ZNF784	MA1717.1	3396	No	5.40765	No	0.884276	0.02855	1.63e-29	0.04089	5.24e-42	0.03033	1.74e-31
ZNF8_MA1718.1	ZNF8	MA1718.1	6362	No	1.34754	No	0.874882	0.04748	2.3e-60	0.03251	3.06e-41	0.07155	4.53e-72
ZNF816_MA1719.1	ZNF816	MA1719.1	10073	No	5.57278	No	0.863496	-0.01529	1.36e-26	-0.02239	4.82e-39	-0.01831	3.4e-32
ZNF85_MA1720.1	ZNF85	MA1720.1	8412	No	2.6903	No	0.871612	0.08348	1.79e-90	0.064	3.88e-79	0.08197	3.68e-93
ZNF93_MA1721.1	ZNF93	MA1721.1	22286	No	17.1201	Yes	0.894508	-0.14634	2.31e-136	-0.09568	5.26e-118	-0.11162	6.11e-127
ZSCAN29_MA1602.1	ZSCAN29	MA1602.1	3784	No	10.0714	Yes	0.885571	-0.05648	2.64e-59	-0.03852	5.01e-44	-0.06565	1.56e-65
ZSCAN31_MA1722.1	ZSCAN31	MA1722.1	5642	No	6.33974	Yes	0.870259	0.01455	2.19e-24	0.02636	5.11e-42	0.01382	3.92e-23
ZSCAN4_MA1155.1	ZSCAN4	MA1155.1	9739	No	3.55031	No	0.870829	0.03718	4.73e-65	0.02383	2.53e-44	0.03993	2.86e-68

## Sheet: Telophase_EG1
output_prefix	name	motif_id	Telo_IAA_Telo_NT_change	Telo_IAA_Telo_NT_pvalue	EG1_IAA_EG1_NT_change	EG1_IAA_EG1_NT_pvalue
Nanog_UN0383.1	Nanog	UN0383.1	0.03036	1.47e-60	0.06107	2.23e-88
Arnt_MA0004.1	Arnt	MA0004.1	-0.01488	1.33e-23	-0.06311	3.93e-76
AhrArnt_MA0006.1	Ahr::Arnt	MA0006.1	-0.04193	3.05e-73	-0.03543	2.61e-66
Ddit3Cebpa_MA0019.1	Ddit3::Cebpa	MA0019.1	0.02203	3.46e-24	0.02067	4.6e-27
Mecom_MA0029.1	Mecom	MA0029.1	0.01426	1.4e-27	0.03166	5.02e-55
FOXF2_MA0030.1	FOXF2	MA0030.1	0.01537	5.83e-29	0.01143	1.75e-23
FOXD1_MA0031.1	FOXD1	MA0031.1	0.01506	5.29e-25	0.02138	1.26e-41
Foxq1_MA0040.1	Foxq1	MA0040.1	0.01713	2.92e-38	-2e-05	0.222
IRF2_MA0051.1	IRF2	MA0051.1	0.03318	2.83e-59	0.01277	3.05e-26
MAXMYC_MA0059.1	MAX::MYC	MA0059.1	-0.00119	0.125	-0.00781	2.16e-09
PPARG_MA0066.1	PPARG	MA0066.1	0.00873	1.07e-09	0.01338	1.14e-18
PAX6_MA0069.1	PAX6	MA0069.1	0.01653	6.09e-16	-0.00384	0.00112
PBX1_MA0070.1	PBX1	MA0070.1	0.05419	1.97e-75	0.0258	2.86e-44
RORA_MA0071.1	RORA	MA0071.1	0.01782	5.96e-28	0.01087	5.64e-17
RORA_MA0072.1	RORA	MA0072.1	0.03553	1.61e-50	0.03368	2.18e-48
RREB1_MA0073.1	RREB1	MA0073.1	0.01188	2.36e-37	0.00814	2.62e-22
RXRAVDR_MA0074.1	RXRA::VDR	MA0074.1	0.00398	0.0036	-0.00242	0.0128
SOX9_MA0077.1	SOX9	MA0077.1	0.03625	4.9e-61	0.04757	1.98e-72
SRY_MA0084.1	SRY	MA0084.1	0.02646	2.37e-52	0.02091	2.29e-48
TAL1TCF3_MA0091.1	TAL1::TCF3	MA0091.1	0.03076	9.32e-50	0.03491	4.55e-51
Hand1Tcf3_MA0092.1	Hand1::Tcf3	MA0092.1	0.01161	1.08e-11	0.00544	1.17e-07
REL_MA0101.1	REL	MA0101.1	-0.00909	2e-13	0.00617	1.52e-06
RELA_MA0107.1	RELA	MA0107.1	-0.0052	0.000306	-0.00183	0.146
TBP_MA0108.2	TBP	MA0108.2	0.05726	1.83e-73	0.02152	4.21e-38
Spz1_MA0111.1	Spz1	MA0111.1	-0.00512	0.0117	0.0133	6.46e-16
NR1H2RXRA_MA0115.1	NR1H2::RXRA	MA0115.1	0.02916	2.48e-54	0.02592	6.16e-46
Znf423_MA0116.1	Znf423	MA0116.1	-0.03313	3.62e-46	0.01533	3.04e-23
NFICTLX1_MA0119.1	NFIC::TLX1	MA0119.1	0.00445	0.00109	0.00203	0.222
Nobox_MA0125.1	Nobox	MA0125.1	0.02582	1.63e-45	0.02815	8.48e-49
ZNF354C_MA0130.1	ZNF354C	MA0130.1	0.02847	7.12e-57	0.01098	2.26e-26
Lhx3_MA0135.1	Lhx3	MA0135.1	0.02251	1.02e-51	-0.0018	0.00457
CTCF_MA0139.1	CTCF	MA0139.1	0.0066	1.64e-17	0.03467	7.3e-72
Pou5f1Sox2_MA0142.1	Pou5f1::Sox2	MA0142.1	0.03171	1.11e-74	0.03822	1.72e-88
EWSR1-FLI1_MA0149.1	EWSR1-FLI1	MA0149.1	-0.00533	2.18e-16	0.01097	2.72e-35
REST_MA0138.2	REST	MA0138.2	0.00666	9.6e-16	0.01306	5.17e-31
Runx1_MA0002.2	Runx1	MA0002.2	0.00064	0.0876	0.04553	2.19e-75
PpargRxra_MA0065.2	Pparg::Rxra	MA0065.2	0.02322	3.91e-50	0.0129	3.09e-35
Arid3a_MA0151.1	Arid3a	MA0151.1	0.02578	2.69e-55	0.00297	0.000695
INSM1_MA0155.1	INSM1	MA0155.1	-0.031	1.35e-57	-0.00352	1.28e-06
RARARXRA_MA0159.1	RARA::RXRA	MA0159.1	0.01875	2.35e-34	0.02135	8.42e-36
PLAG1_MA0163.1	PLAG1	MA0163.1	-0.02579	2.39e-43	-0.04399	1.64e-64
Nr2e3_MA0164.1	Nr2e3	MA0164.1	0.03929	3.09e-57	0.03376	3.74e-48
ARNTHIF1A_MA0259.1	ARNT::HIF1A	MA0259.1	-0.0334	8.36e-28	-0.04767	8.71e-40
Tfcp2l1_MA0145.2	Tfcp2l1	MA0145.2	-0.01869	1.35e-33	-0.01372	2.24e-24
Zfx_MA0146.2	Zfx	MA0146.2	-0.07071	1.93e-95	-0.07244	2.33e-103
DUX4_MA0468.1	DUX4	MA0468.1	0.03433	7.75e-55	0.01852	3.88e-36
FOS_MA0476.1	FOS	MA0476.1	0.04381	7.7e-65	0.0631	1.81e-79
FOSL2_MA0478.1	FOSL2	MA0478.1	0.02335	6.93e-44	0.05637	7.46e-72
FOXH1_MA0479.1	FOXH1	MA0479.1	0.03579	1.29e-62	0.03152	8.96e-54
Gfi1B_MA0483.1	Gfi1B	MA0483.1	0.03691	5.57e-69	0.02316	1.02e-49
JUN_MA0488.1	JUN	MA0488.1	0.0246	3e-42	0.01945	9.65e-33
JUND_MA0492.1	JUND	MA0492.1	0.03156	1.81e-39	0.02134	7.7e-31
Nr1h3Rxra_MA0494.1	Nr1h3::Rxra	MA0494.1	0.01969	3.62e-32	0.03411	9.97e-56
MEF2C_MA0497.1	MEF2C	MA0497.1	0.03542	2.77e-71	-0.01605	1.01e-43
MAFNFE2_MA0501.1	MAF::NFE2	MA0501.1	0.0198	2.18e-39	0.07211	1.49e-93
NR2C2_MA0504.1	NR2C2	MA0504.1	-0.0076	1.54e-19	-0.01658	3.42e-39
Sox6_MA0515.1	Sox6	MA0515.1	0.03002	4.32e-62	0.02528	5.59e-55
STAT1STAT2_MA0517.1	STAT1::STAT2	MA0517.1	0.02674	2.43e-65	0.00297	0.000251
Stat4_MA0518.1	Stat4	MA0518.1	0.01647	1.12e-39	0.03671	7.21e-73
Stat5aStat5b_MA0519.1	Stat5a::Stat5b	MA0519.1	0.01031	1.74e-22	0.04025	1.03e-72
Stat6_MA0520.1	Stat6	MA0520.1	0.03316	2.23e-58	0.02453	2.14e-48
TCF7L2_MA0523.1	TCF7L2	MA0523.1	0.03971	1.99e-77	0.02988	7.66e-66
ZBTB33_MA0527.1	ZBTB33	MA0527.1	-0.04706	5.56e-51	-0.0897	1.6e-75
ELK4_MA0076.2	ELK4	MA0076.2	-0.03827	3.58e-62	-0.03101	1.82e-53
ESR2_MA0258.2	ESR2	MA0258.2	-0.00197	0.905	0.02389	2.56e-44
Nfe2l2_MA0150.2	Nfe2l2	MA0150.2	0.02907	3.42e-52	0.06421	2.94e-82
STAT1_MA0137.3	STAT1	MA0137.3	0.01949	1.4e-48	0.0343	6.73e-60
STAT3_MA0144.2	STAT3	MA0144.2	0.01063	1.24e-28	0.03615	3.36e-67
GATA1TAL1_MA0140.2	GATA1::TAL1	MA0140.2	0.05034	4.57e-64	0.01748	1.98e-22
Bach1Mafk_MA0591.1	Bach1::Mafk	MA0591.1	-0.01855	6.38e-32	0.05371	7.02e-79
FOXP2_MA0593.1	FOXP2	MA0593.1	0.01522	1.88e-39	0.00843	8.16e-21
SREBF1_MA0595.1	SREBF1	MA0595.1	0.02514	6.42e-31	0.01592	4.85e-17
SREBF2_MA0596.1	SREBF2	MA0596.1	0.04136	1.46e-56	0.03182	1.83e-41
KLF5_MA0599.1	KLF5	MA0599.1	-0.01993	1.02e-72	-0.0546	1.18e-108
Arid3b_MA0601.1	Arid3b	MA0601.1	0.04193	7.54e-74	-0.01072	1.79e-19
Arid5a_MA0602.1	Arid5a	MA0602.1	0.02929	2.01e-44	-0.01681	6.21e-19
Arntl_MA0603.1	Arntl	MA0603.1	-0.00232	0.175	-0.0589	2.27e-56
Atf1_MA0604.1	Atf1	MA0604.1	-0.0009	0.669	-0.08413	4.13e-54
Creb3l2_MA0608.1	Creb3l2	MA0608.1	0.0112	1.18e-09	-0.06915	1.62e-62
DMRT3_MA0610.1	DMRT3	MA0610.1	0.00663	0.000674	0.06549	8.78e-72
FOXG1_MA0613.1	FOXG1	MA0613.1	0.01365	5.56e-25	0.01659	4.39e-33
Foxj2_MA0614.1	Foxj2	MA0614.1	0.01906	1.56e-35	0.02217	9.13e-38
Gmeb1_MA0615.1	Gmeb1	MA0615.1	0.07252	4.77e-41	0.00413	0.115
LBX1_MA0618.1	LBX1	MA0618.1	0.03831	2.66e-52	0.03899	5.7e-53
LIN54_MA0619.1	LIN54	MA0619.1	0.04834	1.11e-75	0.01216	1.06e-31
mix-a_MA0621.1	mix-a	MA0621.1	0.03965	5.21e-51	0.03642	1.22e-41
Mlxip_MA0622.1	Mlxip	MA0622.1	-0.031	5.41e-33	-0.05307	7.26e-58
Npas2_MA0626.1	Npas2	MA0626.1	-0.03217	1.78e-30	-0.05935	6.95e-53
POU6F1_MA0628.1	POU6F1	MA0628.1	0.03383	5.03e-42	0.02886	4.19e-35
Rhox11_MA0629.1	Rhox11	MA0629.1	0.02889	3.32e-39	0.02785	1.82e-40
SHOX_MA0630.1	SHOX	MA0630.1	0.02716	2.73e-41	0.03333	7.6e-48
Six3_MA0631.1	Six3	MA0631.1	0.02918	1.11e-34	0.02062	3.9e-19
ALX3_MA0634.1	ALX3	MA0634.1	0.01898	1.26e-25	0.03075	1.7e-48
Ar_MA0007.3	Ar	MA0007.3	-0.00158	0.497	0.00016	0.758
BARHL2_MA0635.1	BARHL2	MA0635.1	0.04525	4.6e-44	0.03712	3.68e-35
BHLHE41_MA0636.1	BHLHE41	MA0636.1	-0.00066	0.162	-0.05791	3.16e-53
CREB3_MA0638.1	CREB3	MA0638.1	-0.00827	1.32e-05	-0.05709	1.18e-52
DBP_MA0639.1	DBP	MA0639.1	0.01046	1.49e-06	0.01566	4.86e-11
ELF4_MA0641.1	ELF4	MA0641.1	-0.01902	9.35e-34	-0.03669	1.49e-57
EN1_MA0027.2	EN1	MA0027.2	0.03458	9.78e-49	0.04047	8.63e-55
Esrrg_MA0643.1	Esrrg	MA0643.1	0.01723	3.05e-30	0.00229	0.00204
ETV6_MA0645.1	ETV6	MA0645.1	-0.0227	1.14e-45	-0.02626	3.15e-45
FLI1_MA0475.2	FLI1	MA0475.2	-0.03134	1.49e-49	-0.02457	4.96e-41
FOXI1_MA0042.2	FOXI1	MA0042.2	0.01017	3.42e-19	0.02245	3.57e-44
FOXL1_MA0033.2	FOXL1	MA0033.2	0.01222	5.8e-17	0.01827	3.88e-26
GCM1_MA0646.1	GCM1	MA0646.1	-0.02757	4.34e-28	-0.04279	4.5e-43
GRHL1_MA0647.1	GRHL1	MA0647.1	0.00179	0.19	0.05572	2.74e-62
GSC_MA0648.1	GSC	MA0648.1	0.03647	5.59e-49	0.02541	7.43e-38
HEY2_MA0649.1	HEY2	MA0649.1	-0.05404	3.02e-61	-0.0139	3e-16
HINFP_MA0131.2	HINFP	MA0131.2	-0.09385	1.29e-76	-0.08447	3.07e-72
HNF1A_MA0046.2	HNF1A	MA0046.2	0.0387	2.67e-60	0.00202	0.000136
HNF1B_MA0153.2	HNF1B	MA0153.2	0.03671	1.8e-51	0.00701	7.63e-11
HSF1_MA0486.2	HSF1	MA0486.2	0.02464	3.56e-41	-0.0142	2.96e-24
IRF8_MA0652.1	IRF8	MA0652.1	0.02627	2.53e-37	-0.00789	7.41e-12
IRF9_MA0653.1	IRF9	MA0653.1	0.03917	4.86e-60	0.00558	3.8e-06
ISX_MA0654.1	ISX	MA0654.1	0.02712	3.06e-41	0.03334	7.4e-48
JDP2_MA0655.1	JDP2	MA0655.1	0.05994	1.79e-65	0.05647	4.12e-63
JDP2_MA0656.1	JDP2	MA0656.1	0.01892	1.21e-20	-0.0054	0.00011
KLF13_MA0657.1	KLF13	MA0657.1	-0.00242	0.0466	-0.04195	3.85e-62
LHX6_MA0658.1	LHX6	MA0658.1	0.03779	1.16e-46	0.04268	1.73e-51
MEF2B_MA0660.1	MEF2B	MA0660.1	0.06077	2.18e-78	-0.01151	9.92e-16
MEOX1_MA0661.1	MEOX1	MA0661.1	0.03318	2.78e-46	0.04028	4.35e-54
MIXL1_MA0662.1	MIXL1	MA0662.1	0.02985	1.59e-41	0.03585	6.11e-52
MLX_MA0663.1	MLX	MA0663.1	0.00346	0.00348	-0.04853	1.41e-44
MLXIPL_MA0664.1	MLXIPL	MA0664.1	0.00657	0.0278	-0.03532	4.39e-35
MSC_MA0665.1	MSC	MA0665.1	0.00089	0.101	0.02242	2.35e-43
MYF6_MA0667.1	MYF6	MA0667.1	0.00326	0.00582	0.02474	1.44e-37
NEUROG2_MA0669.1	NEUROG2	MA0669.1	0.01914	8.78e-17	0.05868	2.62e-64
NFIA_MA0670.1	NFIA	MA0670.1	0.04182	8.04e-57	0.01093	4.13e-13
NFIX_MA0671.1	NFIX	MA0671.1	0.04015	2.37e-52	0.01423	1.72e-18
NHLH1_MA0048.2	NHLH1	MA0048.2	-0.0063	7.71e-08	-0.03755	2.36e-61
NKX2-3_MA0672.1	NKX2-3	MA0672.1	0.04084	5.22e-54	0.03036	1.5e-42
NKX2-8_MA0673.1	NKX2-8	MA0673.1	0.03459	2.62e-53	0.01574	1.69e-23
NKX6-1_MA0674.1	NKX6-1	MA0674.1	0.0332	3.63e-54	0.03464	7.92e-56
NKX6-2_MA0675.1	NKX6-2	MA0675.1	0.02925	7.57e-43	0.03113	2.88e-45
Nr2e1_MA0676.1	Nr2e1	MA0676.1	0.04367	1.14e-77	0.01268	1.24e-25
Nr2f6_MA0677.1	Nr2f6	MA0677.1	0.03069	1.29e-52	-0.00072	0.638
OLIG2_MA0678.1	OLIG2	MA0678.1	0.03159	5.32e-29	-0.01112	3.03e-10
PAX4_MA0068.2	PAX4	MA0068.2	0.01558	8.01e-14	0.04227	1.07e-52
POU4F2_MA0683.1	POU4F2	MA0683.1	0.02509	8.58e-46	0.01933	5.32e-44
Rxra_MA0512.2	Rxra	MA0512.2	0.02187	2.17e-39	0.01613	7.33e-27
SPDEF_MA0686.1	SPDEF	MA0686.1	-0.02934	4.32e-42	-0.05539	3.28e-59
SPIC_MA0687.1	SPIC	MA0687.1	0.02572	5.45e-52	-0.00104	0.629
SRF_MA0083.3	SRF	MA0083.3	0.02765	5.03e-26	0.00803	1.4e-06
TBXT_MA0009.2	TBXT	MA0009.2	0.0186	2.31e-20	0.06564	2.99e-63
TBX2_MA0688.1	TBX2	MA0688.1	0.03945	2.02e-50	0.01544	1.28e-25
TBX20_MA0689.1	TBX20	MA0689.1	0.01586	1.93e-25	0.02882	4.96e-45
TFAP4_MA0691.1	TFAP4	MA0691.1	0.01368	2.37e-21	-0.00611	7.02e-05
TFEB_MA0692.1	TFEB	MA0692.1	0.0138	4.63e-14	-0.02138	4.73e-28
ZBTB7B_MA0694.1	ZBTB7B	MA0694.1	0.01325	1.95e-13	-0.00029	0.638
ZBTB7C_MA0695.1	ZBTB7C	MA0695.1	0.00821	7.77e-12	0.01127	2.82e-12
ZIC1_MA0696.1	ZIC1	MA0696.1	-0.00566	9.06e-08	-0.02194	2.55e-35
ZBTB18_MA0698.1	ZBTB18	MA0698.1	0.02693	2.19e-48	0.0285	4.23e-48
LBX2_MA0699.1	LBX2	MA0699.1	0.016	4.18e-25	0.02684	3.21e-41
Lhx4_MA0704.1	Lhx4	MA0704.1	0.03172	1.19e-38	0.04534	5.81e-56
Lhx8_MA0705.1	Lhx8	MA0705.1	0.0234	1.08e-28	0.03617	2.01e-45
MEOX2_MA0706.1	MEOX2	MA0706.1	0.03933	1.62e-58	0.04057	9.2e-60
Msx3_MA0709.1	Msx3	MA0709.1	0.02569	7.76e-36	0.01783	9.26e-25
NOTO_MA0710.1	NOTO	MA0710.1	0.0321	6.79e-52	0.04913	2.36e-66
Nkx3-1_MA0124.2	Nkx3-1	MA0124.2	0.02481	1.37e-33	0.01736	7.37e-22
OTX1_MA0711.1	OTX1	MA0711.1	0.02669	7.29e-30	0.03727	4.64e-42
PDX1_MA0132.2	PDX1	MA0132.2	0.04307	4.03e-59	0.04234	8.56e-54
PHOX2A_MA0713.1	PHOX2A	MA0713.1	0.0336	9.59e-61	0.00126	0.00128
PITX3_MA0714.1	PITX3	MA0714.1	0.0426	9.84e-62	0.03358	8.95e-50
PROP1_MA0715.1	PROP1	MA0715.1	0.04456	2.33e-70	-0.00953	3.12e-15
PRRX1_MA0716.1	PRRX1	MA0716.1	0.03366	8.67e-47	0.03445	8.45e-56
RAX2_MA0717.1	RAX2	MA0717.1	0.02538	1.45e-34	0.03645	3.82e-49
RAX_MA0718.1	RAX	MA0718.1	0.04226	2.55e-56	0.02514	6.64e-33
RHOXF1_MA0719.1	RHOXF1	MA0719.1	0.04258	1.45e-52	0.03253	1.08e-42
Shox2_MA0720.1	Shox2	MA0720.1	0.02512	2.53e-34	0.03149	7.87e-41
UNCX_MA0721.1	UNCX	MA0721.1	0.02679	4.09e-38	0.03189	4.93e-47
VAX1_MA0722.1	VAX1	MA0722.1	0.03955	6.1e-51	0.05195	1.64e-66
VENTX_MA0724.1	VENTX	MA0724.1	0.02562	7e-31	-0.01365	2.91e-15
VSX1_MA0725.1	VSX1	MA0725.1	0.03198	1.31e-47	0.03885	4.08e-55
VSX2_MA0726.1	VSX2	MA0726.1	0.03593	2.92e-52	0.03793	4.91e-48
ESR1_MA0112.3	ESR1	MA0112.3	-0.02312	4.35e-28	-1e-05	0.693
ESRRB_MA0141.3	ESRRB	MA0141.3	0.01994	4.59e-34	0.0179	2.28e-33
NR2F1_MA0017.2	NR2F1	MA0017.2	0.03963	5.61e-61	0.00011	0.541
NR3C1_MA0113.3	NR3C1	MA0113.3	0.00317	0.19	0.01203	1.75e-13
NR3C2_MA0727.1	NR3C2	MA0727.1	-2e-05	0.862	0.0192	1.14e-25
Nr2F6_MA0728.1	Nr2F6	MA0728.1	0.03694	6.7e-58	0.00632	1.49e-07
RARA_MA0729.1	RARA	MA0729.1	0.01105	3.89e-19	0.00136	0.487
RARA_MA0730.1	RARA	MA0730.1	0.03391	8.49e-57	0.02208	9.47e-34
BCL6B_MA0731.1	BCL6B	MA0731.1	0.01421	3.72e-25	0.01787	1.09e-34
EGR2_MA0472.2	EGR2	MA0472.2	-0.03803	4.41e-51	-0.06991	1.86e-76
EGR3_MA0732.1	EGR3	MA0732.1	-0.04759	4.28e-67	-0.07596	1.06e-86
EGR4_MA0733.1	EGR4	MA0733.1	-0.02578	5.6e-47	-0.06462	4.64e-75
GLIS1_MA0735.1	GLIS1	MA0735.1	-0.03294	2.77e-34	-0.02491	4.63e-25
GLIS2_MA0736.1	GLIS2	MA0736.1	-0.00092	0.87	-0.03657	1.77e-42
GLIS3_MA0737.1	GLIS3	MA0737.1	0.01379	2.76e-13	-0.00555	0.000108
HIC2_MA0738.1	HIC2	MA0738.1	-0.01798	2.3e-21	-0.01777	4.9e-21
Hic1_MA0739.1	Hic1	MA0739.1	0.01418	3.88e-19	0.00669	2.54e-06
KLF16_MA0741.1	KLF16	MA0741.1	-0.02055	3.67e-58	-0.06199	1.83e-106
SP8_MA0747.1	SP8	MA0747.1	-0.00955	7.24e-24	-0.04482	1.07e-87
ZBED1_MA0749.1	ZBED1	MA0749.1	0.04041	5.18e-22	0.01172	9.98e-05
ZIC4_MA0751.1	ZIC4	MA0751.1	-0.00176	0.187	0.00985	1.2e-19
ZNF143_MA0088.2	ZNF143	MA0088.2	-0.00164	0.863	-0.01338	1.55e-15
ZNF410_MA0752.1	ZNF410	MA0752.1	0.00611	1.27e-06	0.01768	2.19e-23
CUX2_MA0755.1	CUX2	MA0755.1	0.00677	0.000476	0.01864	2.05e-12
ONECUT3_MA0757.1	ONECUT3	MA0757.1	0.02244	1.96e-48	-0.01675	3.02e-39
E2F7_MA0758.1	E2F7	MA0758.1	0.07197	1.22e-72	0.02827	5.17e-39
ERF_MA0760.1	ERF	MA0760.1	-0.02766	2.53e-41	-0.01799	1.55e-26
ETS1_MA0098.3	ETS1	MA0098.3	-0.02606	1.7e-44	-0.02201	1.27e-38
ETV2_MA0762.1	ETV2	MA0762.1	0.01386	1.14e-17	-0.01595	8.08e-26
ETV3_MA0763.1	ETV3	MA0763.1	-0.03344	1.97e-47	-0.02326	1.17e-34
GCM2_MA0767.1	GCM2	MA0767.1	-0.00977	9.38e-06	-0.04052	1.4e-38
HSF2_MA0770.1	HSF2	MA0770.1	-0.0028	0.000459	-0.00101	0.0781
HSF4_MA0771.1	HSF4	MA0771.1	0.01543	9.58e-17	-0.01707	2.98e-24
IRF7_MA0772.1	IRF7	MA0772.1	0.02952	5.01e-56	-0.00969	1.3e-29
MEF2D_MA0773.1	MEF2D	MA0773.1	0.04711	4.64e-66	-0.01179	5.44e-19
MEIS1_MA0498.2	MEIS1	MA0498.2	0.03366	1.06e-35	0.02797	4.08e-29
MEIS2_MA0774.1	MEIS2	MA0774.1	0.02373	6.3e-36	0.04011	4.55e-55
MEIS3_MA0775.1	MEIS3	MA0775.1	0.02702	1.07e-42	0.0435	4.86e-61
MYBL1_MA0776.1	MYBL1	MA0776.1	-0.04011	1.34e-30	-0.01177	7.6e-09
MYBL2_MA0777.1	MYBL2	MA0777.1	0.06	1.16e-42	0.00434	0.356
NFKB1_MA0105.4	NFKB1	MA0105.4	-0.0228	1.44e-21	-0.03687	3.41e-37
NFKB2_MA0778.1	NFKB2	MA0778.1	-0.02103	3.05e-26	-0.04682	6.68e-55
PAX1_MA0779.1	PAX1	MA0779.1	-0.01412	1.67e-11	0.00193	0.356
PAX3_MA0780.1	PAX3	MA0780.1	0.02697	1.35e-30	0.01752	6.34e-22
PAX9_MA0781.1	PAX9	MA0781.1	-0.00779	4.8e-05	-0.00706	0.0103
PKNOX2_MA0783.1	PKNOX2	MA0783.1	-0.00972	5.36e-14	0.04059	7.04e-57
POU2F1_MA0785.1	POU2F1	MA0785.1	0.03073	3.67e-64	0.03625	3.56e-73
POU3F1_MA0786.1	POU3F1	MA0786.1	0.03609	7.55e-78	0.03953	4.22e-79
POU3F2_MA0787.1	POU3F2	MA0787.1	0.04158	3.64e-77	0.03739	8.01e-80
POU3F3_MA0788.1	POU3F3	MA0788.1	0.0384	2.48e-75	0.02812	1.14e-58
POU3F4_MA0789.1	POU3F4	MA0789.1	0.04675	1.69e-76	0.04593	3.8e-76
POU4F1_MA0790.1	POU4F1	MA0790.1	0.0163	1.41e-39	0.00076	0.326
POU4F3_MA0791.1	POU4F3	MA0791.1	0.01426	1.26e-27	0.0054	9.71e-09
POU5F1B_MA0792.1	POU5F1B	MA0792.1	0.04415	2.49e-76	0.04536	5.84e-74
POU6F2_MA0793.1	POU6F2	MA0793.1	0.026	3.58e-45	0.02185	2.34e-37
PROX1_MA0794.1	PROX1	MA0794.1	0.02434	1.75e-18	-0.0024	0.0319
RFX2_MA0600.2	RFX2	MA0600.2	0.03325	1e-41	0.01084	1.93e-09
SMAD3_MA0795.1	SMAD3	MA0795.1	0.00774	0.000546	0.02677	3.37e-25
TGIF1_MA0796.1	TGIF1	MA0796.1	-0.00268	0.116	0.04081	1.2e-56
TGIF2_MA0797.1	TGIF2	MA0797.1	-0.01111	1.08e-14	0.03826	9.82e-49
RFX5_MA0510.2	RFX5	MA0510.2	0.01485	5.72e-23	0.00451	3.71e-06
RUNX2_MA0511.2	RUNX2	MA0511.2	0.02172	3.09e-32	0.02098	2.17e-27
EOMES_MA0800.1	EOMES	MA0800.1	0.03411	5.38e-53	0.00972	4.67e-11
MGA_MA0801.1	MGA	MA0801.1	0.02628	4.88e-38	0.0076	1.4e-05
TBR1_MA0802.1	TBR1	MA0802.1	0.02152	1.59e-30	0.01895	3.25e-31
TBX15_MA0803.1	TBX15	MA0803.1	0.01785	2.47e-24	0.00061	0.141
TBX19_MA0804.1	TBX19	MA0804.1	0.02219	1.25e-20	0.06473	1.01e-60
TBX1_MA0805.1	TBX1	MA0805.1	0.02038	1.03e-32	0.00026	0.23
TBX4_MA0806.1	TBX4	MA0806.1	0.02927	3.41e-41	0.00754	1.22e-08
TBX5_MA0807.1	TBX5	MA0807.1	0.01088	2.91e-14	0.01407	1.71e-24
TEAD3_MA0808.1	TEAD3	MA0808.1	0.06904	4.51e-87	0.07938	1.04e-90
TFAP2A_MA0810.1	TFAP2A	MA0810.1	-0.0321	1.06e-53	-0.03404	1.34e-52
TFAP2B_MA0811.1	TFAP2B	MA0811.1	-0.01688	8.89e-26	-0.02953	6.78e-47
TFAP2B_MA0812.1	TFAP2B	MA0812.1	-0.03045	3.51e-47	-0.02229	2.58e-41
TFAP2B_MA0813.1	TFAP2B	MA0813.1	-0.04404	4.69e-66	-0.03403	3.83e-56
TFAP2C_MA0524.2	TFAP2C	MA0524.2	-0.01525	1.45e-19	-0.03504	3.6e-45
TFAP2C_MA0815.1	TFAP2C	MA0815.1	-0.05586	3.6e-69	-0.04621	4.42e-61
Ascl2_MA0816.1	Ascl2	MA0816.1	0.00274	2.17e-06	-0.01268	3.83e-23
Atoh1_MA0461.2	Atoh1	MA0461.2	0.01395	1.7e-16	0.05401	1.58e-58
BHLHE40_MA0464.2	BHLHE40	MA0464.2	-0.0424	1.32e-36	-0.09342	2.89e-68
BHLHE23_MA0817.1	BHLHE23	MA0817.1	0.02631	5.82e-22	0.00344	0.0591
FIGLA_MA0820.1	FIGLA	MA0820.1	-0.00724	5.02e-07	0.03434	8.19e-58
HES7_MA0822.1	HES7	MA0822.1	-0.0222	1.96e-22	-0.07177	2.97e-62
HEY1_MA0823.1	HEY1	MA0823.1	-0.02452	2.7e-22	-0.08417	3.05e-68
MAX_MA0058.3	MAX	MA0058.3	0.00023	0.867	-0.05991	2.31e-56
MNT_MA0825.1	MNT	MA0825.1	-0.01557	2.5e-17	-0.05191	8.93e-56
OLIG1_MA0826.1	OLIG1	MA0826.1	0.03356	2.75e-28	0.02136	1.99e-16
OLIG3_MA0827.1	OLIG3	MA0827.1	0.04148	1.3e-39	0.01702	3.13e-14
Tcf21_MA0832.1	Tcf21	MA0832.1	0.009	6.06e-10	0.00182	0.00603
ATF7_MA0834.1	ATF7	MA0834.1	0.0174	2.45e-13	-0.01333	3.96e-14
CEBPG_MA0838.1	CEBPG	MA0838.1	0.03281	6.92e-27	-0.00654	0.029
CREB3L1_MA0839.1	CREB3L1	MA0839.1	-0.02031	4.31e-17	-0.04548	2.65e-41
Creb5_MA0840.1	Creb5	MA0840.1	0.01158	1.31e-09	-0.01616	3.29e-16
Mafb_MA0117.2	Mafb	MA0117.2	0.04254	1.6e-63	0.01949	3.81e-34
NFE2_MA0841.1	NFE2	MA0841.1	0.04366	5.21e-48	0.0525	2.39e-55
TEF_MA0843.1	TEF	MA0843.1	0.01282	1.18e-09	0.01105	1.28e-08
XBP1_MA0844.1	XBP1	MA0844.1	0.00811	0.0139	-0.0593	1.06e-46
FOXB1_MA0845.1	FOXB1	MA0845.1	0.03265	3.87e-65	0.01386	1.62e-26
FOXC1_MA0032.2	FOXC1	MA0032.2	0.01807	4.51e-44	0.0055	1.72e-11
FOXC2_MA0846.1	FOXC2	MA0846.1	0.02262	4.7e-55	0.00761	3.21e-18
FOXO4_MA0848.1	FOXO4	MA0848.1	0.01222	5.8e-17	0.01827	3.88e-26
FOXO6_MA0849.1	FOXO6	MA0849.1	0.01222	5.8e-17	0.01827	3.88e-26
FOXP3_MA0850.1	FOXP3	MA0850.1	0.01222	5.8e-17	0.01827	3.88e-26
Foxj3_MA0851.1	Foxj3	MA0851.1	0.02029	8.9e-49	-0.00341	1.99e-06
Alx4_MA0853.1	Alx4	MA0853.1	0.0319	4.31e-39	0.02569	2.42e-31
Alx1_MA0854.1	Alx1	MA0854.1	0.021	7.73e-33	0.02727	1.12e-41
RXRB_MA0855.1	RXRB	MA0855.1	0.02125	2.15e-37	0.01789	1.18e-33
RXRG_MA0856.1	RXRG	MA0856.1	0.02207	2.99e-37	0.00787	6.1e-10
Rarb_MA0857.1	Rarb	MA0857.1	0.02872	1.8e-47	0.00206	0.00324
Rarb_MA0858.1	Rarb	MA0858.1	0.04699	8.6e-62	0.03041	7.98e-42
Rarg_MA0859.1	Rarg	MA0859.1	0.02854	6.79e-45	0.00023	0.244
Rarg_MA0860.1	Rarg	MA0860.1	0.00529	0.000524	0.01959	2.94e-30
TP63_MA0525.2	TP63	MA0525.2	0.02628	5.13e-29	0.01232	1.21e-12
TP53_MA0106.3	TP53	MA0106.3	0.04583	1.4e-44	0.00486	0.000138
TP73_MA0861.1	TP73	MA0861.1	0.00422	0.00358	0.01573	3.01e-20
GMEB2_MA0862.1	GMEB2	MA0862.1	-0.03683	3.46e-14	-0.09486	3.15e-44
MTF1_MA0863.1	MTF1	MA0863.1	0.01686	4.55e-17	-0.0159	5.72e-21
E2F1_MA0024.3	E2F1	MA0024.3	-0.03569	1.47e-26	-0.08996	3.29e-60
SOX21_MA0866.1	SOX21	MA0866.1	0.01685	1.69e-26	0.04639	5.17e-61
Sox1_MA0870.1	Sox1	MA0870.1	0.02359	2.68e-35	0.03847	9.79e-57
TFAP2A_MA0872.1	TFAP2A	MA0872.1	-0.05092	5.04e-59	-0.05343	6.07e-61
ELK1_MA0028.2	ELK1	MA0028.2	-0.047	7.26e-61	-0.04812	7.34e-62
HOXD12_MA0873.1	HOXD12	MA0873.1	0.04857	7.94e-50	0.02134	5.89e-22
Arx_MA0874.1	Arx	MA0874.1	0.00396	0.0295	0.0213	1.15e-28
BARX1_MA0875.1	BARX1	MA0875.1	0.03589	5.18e-49	-0.00075	0.775
BSX_MA0876.1	BSX	MA0876.1	0.03474	2.04e-46	0.0102	7.08e-15
Dlx3_MA0880.1	Dlx3	MA0880.1	0.05056	6.25e-65	0.02646	4.26e-39
Dlx4_MA0881.1	Dlx4	MA0881.1	0.04506	4.68e-55	0.02547	7.07e-34
DLX6_MA0882.1	DLX6	MA0882.1	0.0427	5.81e-62	0.0275	1.67e-44
Dmbx1_MA0883.1	Dmbx1	MA0883.1	0.035	1.9e-46	0.02315	6.19e-33
EMX2_MA0886.1	EMX2	MA0886.1	0.03516	4.32e-48	0.04858	6.14e-60
EVX1_MA0887.1	EVX1	MA0887.1	0.04489	4.73e-57	0.04299	9.22e-52
EVX2_MA0888.1	EVX2	MA0888.1	0.04761	3.87e-55	0.03962	5.32e-48
GBX1_MA0889.1	GBX1	MA0889.1	0.02566	6.99e-34	0.02496	5.76e-33
GBX2_MA0890.1	GBX2	MA0890.1	0.02661	3.54e-44	0.02262	1.56e-38
GSC2_MA0891.1	GSC2	MA0891.1	0.03369	8.18e-50	0.02794	5.58e-39
GSX1_MA0892.1	GSX1	MA0892.1	0.03742	1.18e-55	0.03403	3.72e-51
HESX1_MA0894.1	HESX1	MA0894.1	0.03407	1.5e-46	0.02739	2.35e-44
HMBOX1_MA0895.1	HMBOX1	MA0895.1	0.01406	3.32e-21	0.0488	8.84e-61
Hmx1_MA0896.1	Hmx1	MA0896.1	0.04562	6.08e-58	0.02041	4.56e-33
Hmx2_MA0897.1	Hmx2	MA0897.1	0.04078	9.29e-61	0.0035	0.0871
Hmx3_MA0898.1	Hmx3	MA0898.1	0.04244	2.62e-58	0.01568	1.4e-27
HOXA10_MA0899.1	HOXA10	MA0899.1	0.02806	5.64e-52	-0.00219	0.00288
HOXB3_MA0903.1	HOXB3	MA0903.1	0.04355	7.05e-62	0.04159	7.26e-62
HOXC10_MA0905.1	HOXC10	MA0905.1	0.04497	4.31e-59	0.02188	5.78e-30
HOXC12_MA0906.1	HOXC12	MA0906.1	0.01529	7.63e-17	-0.00595	0.000184
HOXC13_MA0907.1	HOXC13	MA0907.1	0.02627	3.75e-32	0.01619	1.54e-17
HOXD11_MA0908.1	HOXD11	MA0908.1	0.03633	1.31e-44	-0.0056	4.7e-06
Hoxa11_MA0911.1	Hoxa11	MA0911.1	0.04792	1.69e-52	0.01176	5.15e-11
ISL2_MA0914.1	ISL2	MA0914.1	0.03131	7.59e-42	0.02002	2.69e-24
FOXK1_MA0852.2	FOXK1	MA0852.2	0.01837	5.73e-44	0.01102	8e-25
GATA2_MA0036.3	GATA2	MA0036.3	0.02544	7.8e-44	0.04189	5.18e-63
HIF1A_MA1106.1	HIF1A	MA1106.1	-0.02576	2.35e-18	-0.08103	4.41e-57
MYC_MA0147.3	MYC	MA0147.3	-0.02995	2.93e-34	-0.0467	8.26e-51
MYB_MA0100.3	MYB	MA0100.3	0.03899	1.23e-53	0.00654	0.00359
MYCN_MA0104.4	MYCN	MA0104.4	-0.00189	0.782	-0.03766	8.02e-35
NEUROD1_MA1109.1	NEUROD1	MA1109.1	0.02993	5.16e-52	0.0511	1.75e-71
NFIC_MA0161.2	NFIC	MA0161.2	0.01146	1.82e-15	0.01278	3.54e-18
NFYA_MA0060.3	NFYA	MA0060.3	0.02984	1.35e-50	0.0074	4.59e-12
NR2F2_MA1111.1	NR2F2	MA1111.1	0.02607	2.02e-47	0.02337	2.81e-43
PAX5_MA0014.3	PAX5	MA0014.3	-0.05005	1.97e-55	-0.02178	4.17e-24
PBX3_MA1114.1	PBX3	MA1114.1	-0.00278	0.0215	0.01729	4.67e-33
POU5F1_MA1115.1	POU5F1	MA1115.1	0.03956	2.29e-69	0.04026	1.02e-72
RBPJ_MA1116.1	RBPJ	MA1116.1	0.01271	1.71e-29	0.01711	6.91e-41
RELB_MA1117.1	RELB	MA1117.1	0.0207	1.91e-27	0.01446	2.17e-14
SIX1_MA1118.1	SIX1	MA1118.1	0.0228	5.76e-45	0.02648	1.76e-45
SIX2_MA1119.1	SIX2	MA1119.1	0.04012	5.03e-64	0.01946	6.94e-43
SOX10_MA0442.2	SOX10	MA0442.2	0.02788	1.62e-67	0.03137	1.75e-65
SOX13_MA1120.1	SOX13	MA1120.1	0.03139	2.89e-53	0.05802	2.02e-78
TEAD2_MA1121.1	TEAD2	MA1121.1	0.05219	1.24e-81	0.0682	2.95e-90
TFDP1_MA1122.1	TFDP1	MA1122.1	-0.068	5.85e-86	-0.09068	3.92e-98
ZBTB7A_MA0750.2	ZBTB7A	MA0750.2	-0.0341	2.48e-54	-0.02925	2.87e-48
ZEB1_MA0103.3	ZEB1	MA0103.3	-0.02871	2.8e-54	-0.00129	0.453
ZNF24_MA1124.1	ZNF24	MA1124.1	0.0239	1.16e-44	0.01264	3.8e-21
ZNF384_MA1125.1	ZNF384	MA1125.1	0.01383	9.01e-42	-0.02989	2.13e-69
ZNF282_MA1154.1	ZNF282	MA1154.1	0.00216	0.0818	-0.00642	4.51e-09
ZSCAN4_MA1155.1	ZSCAN4	MA1155.1	0.02579	8.93e-52	0.01797	1.91e-38
FOSJUN_MA0099.3	FOS::JUN	MA0099.3	0.03008	1.65e-44	0.05193	3.63e-65
FOSJUN_MA1126.1	FOS::JUN	MA1126.1	0.03309	8.37e-38	0.03174	4.71e-41
FOSBJUN_MA1127.1	FOSB::JUN	MA1127.1	0.01019	4.51e-07	0.01146	5.86e-11
FOSL1JUN_MA1128.1	FOSL1::JUN	MA1128.1	0.03953	1.25e-60	0.05501	1.06e-69
FOSL1JUN_MA1129.1	FOSL1::JUN	MA1129.1	0.01878	1.51e-16	-0.01749	1.48e-16
FOSL2JUN_MA1130.1	FOSL2::JUN	MA1130.1	0.04144	6.24e-55	0.05643	2.8e-74
FOSL2JUN_MA1131.1	FOSL2::JUN	MA1131.1	0.00953	1.61e-12	0.02016	5.23e-27
JUNJUNB_MA1132.1	JUN::JUNB	MA1132.1	0.0493	6.92e-58	0.05671	1.33e-63
JUNJUNB_MA1133.1	JUN::JUNB	MA1133.1	0.02031	2.77e-23	0.00733	0.000664
FOSJUNB_MA1134.1	FOS::JUNB	MA1134.1	0.03575	3.28e-57	0.05359	2.33e-65
FOSBJUNB_MA1135.1	FOSB::JUNB	MA1135.1	0.03834	7.9e-53	0.04922	4.79e-62
FOSBJUNB_MA1136.1	FOSB::JUNB	MA1136.1	0.0198	5.72e-18	0.00284	0.0043
FOSL1JUNB_MA1137.1	FOSL1::JUNB	MA1137.1	0.03525	2.87e-53	0.05556	1.59e-69
FOSL2JUNB_MA1138.1	FOSL2::JUNB	MA1138.1	0.03713	6.4e-55	0.05461	1.2e-68
FOSL2JUNB_MA1139.1	FOSL2::JUNB	MA1139.1	0.01895	1.58e-20	-0.01342	8.14e-15
FOSJUND_MA1141.1	FOS::JUND	MA1141.1	0.03701	1.47e-53	0.05453	7e-74
FOSL1JUND_MA1142.1	FOSL1::JUND	MA1142.1	0.04412	2.89e-65	0.05793	2.16e-76
FOSL1JUND_MA1143.1	FOSL1::JUND	MA1143.1	0.02438	5.02e-33	0.01274	4.33e-14
FOSL2JUND_MA1144.1	FOSL2::JUND	MA1144.1	0.0351	1.19e-43	0.05321	1.89e-65
FOSL2JUND_MA1145.1	FOSL2::JUND	MA1145.1	0.01699	2.95e-15	-0.00146	0.443
NR1H4RXRA_MA1146.1	NR1H4::RXRA	MA1146.1	0.0125	1.1e-09	-0.00146	0.162
NR4A2RXRA_MA1147.1	NR4A2::RXRA	MA1147.1	-0.00514	0.108	0.00074	0.0454
PPARARXRA_MA1148.1	PPARA::RXRA	MA1148.1	0.02492	4.13e-42	0.01466	1.2e-30
RARARXRG_MA1149.1	RARA::RXRG	MA1149.1	0.01185	1.37e-17	0.0095	1.43e-10
RORB_MA1150.1	RORB	MA1150.1	0.00487	0.00796	0.01836	6.3e-26
RORC_MA1151.1	RORC	MA1151.1	0.05045	4.85e-58	0.0061	0.00982
SOX15_MA1152.1	SOX15	MA1152.1	0.02546	3.41e-64	0.03379	2.57e-74
Smad4_MA1153.1	Smad4	MA1153.1	0.01241	1.7e-16	0.05031	8.01e-65
IRF3_MA1418.1	IRF3	MA1418.1	0.02559	3.11e-52	0.00279	0.000147
IRF4_MA1419.1	IRF4	MA1419.1	0.01939	9.78e-29	0.00042	0.545
IRF5_MA1420.1	IRF5	MA1420.1	0.00713	8.9e-13	0.00399	0.00026
TCF7L1_MA1421.1	TCF7L1	MA1421.1	0.03226	4.4e-61	0.04445	3.75e-81
ARGFX_MA1463.1	ARGFX	MA1463.1	0.04246	4.81e-58	0.0338	6.02e-43
ARNT2_MA1464.1	ARNT2	MA1464.1	-0.0184	2.55e-21	-0.06913	8.14e-65
ATF6_MA1466.1	ATF6	MA1466.1	-0.01903	4.33e-18	-0.06219	6.51e-56
ATOH7_MA1468.1	ATOH7	MA1468.1	0.02313	1.69e-29	0.04003	4.23e-48
BACH2_MA1101.2	BACH2	MA1101.2	0.04259	1.06e-56	0.07904	3.3e-77
BACH2_MA1470.1	BACH2	MA1470.1	0.02338	1.62e-25	-0.01125	1.72e-06
BARX2_MA1471.1	BARX2	MA1471.1	0.02916	4.06e-51	-0.00095	0.136
CDX4_MA1473.1	CDX4	MA1473.1	0.03995	1.85e-64	0.01255	2.48e-20
CREB3L4_MA1474.1	CREB3L4	MA1474.1	-0.00734	0.0254	-0.0352	7.18e-31
CREB3L4_MA1475.1	CREB3L4	MA1475.1	-0.01775	2.66e-13	-0.03866	2.28e-33
DMRTA2_MA1478.1	DMRTA2	MA1478.1	0.02557	3e-38	0.03488	1.46e-48
DMRTC2_MA1479.1	DMRTC2	MA1479.1	0.00654	0.000442	0.04767	4.37e-62
DPRX_MA1480.1	DPRX	MA1480.1	0.01749	3.09e-20	0.02998	1.45e-33
DRGX_MA1481.1	DRGX	MA1481.1	0.02933	2.57e-41	0.03953	2.15e-54
ETS2_MA1484.1	ETS2	MA1484.1	-0.0495	2.06e-65	-0.01591	4.52e-24
FERD3L_MA1485.1	FERD3L	MA1485.1	-0.05359	7.2e-72	0.01247	2.35e-17
FOXN3_MA1489.1	FOXN3	MA1489.1	0.01192	3.62e-23	0.00805	1.15e-13
HES6_MA1493.1	HES6	MA1493.1	-0.07888	9.28e-73	-0.01204	3.09e-12
HNF4A_MA1494.1	HNF4A	MA1494.1	0.01774	5.09e-32	0.00376	1.4e-06
HOXA1_MA1495.1	HOXA1	MA1495.1	0.03928	3.75e-45	0.04444	7.88e-50
HOXA4_MA1496.1	HOXA4	MA1496.1	0.06725	1.88e-80	0.05093	8.91e-69
HOXA6_MA1497.1	HOXA6	MA1497.1	0.02564	5.89e-29	0.0373	7.38e-43
HOXB4_MA1499.1	HOXB4	MA1499.1	0.06899	3.7e-78	0.03579	9.91e-54
HOXB6_MA1500.1	HOXB6	MA1500.1	0.05159	2.38e-59	0.01865	2.81e-24
HOXB7_MA1501.1	HOXB7	MA1501.1	0.0434	1e-51	0.04018	1.06e-48
HOXB8_MA1502.1	HOXB8	MA1502.1	0.05333	1.49e-58	0.00351	0.008
HOXB9_MA1503.1	HOXB9	MA1503.1	0.04725	4.73e-47	0.02107	8.05e-21
HOXC4_MA1504.1	HOXC4	MA1504.1	0.05012	3.56e-64	0.03224	3.23e-47
HOXC8_MA1505.1	HOXC8	MA1505.1	0.05615	1.3e-54	0.02471	7.03e-24
HOXD10_MA1506.1	HOXD10	MA1506.1	0.04113	1.86e-46	0.00612	8.93e-06
HOXD4_MA1507.1	HOXD4	MA1507.1	0.05683	1.15e-72	0.03979	2.98e-55
IKZF1_MA1508.1	IKZF1	MA1508.1	0.01774	4.81e-52	0.03113	1.11e-77
IRF6_MA1509.1	IRF6	MA1509.1	-0.03111	3.05e-25	-0.00793	0.00651
KLF11_MA1512.1	KLF11	MA1512.1	-0.00726	3.93e-15	-0.07147	5.95e-112
KLF15_MA1513.1	KLF15	MA1513.1	-0.06394	3.19e-104	-0.11488	1.46e-129
KLF17_MA1514.1	KLF17	MA1514.1	-0.01604	2.88e-31	-0.01075	7.87e-23
KLF2_MA1515.1	KLF2	MA1515.1	-0.01316	6.3e-39	-0.08324	9.09e-114
KLF3_MA1516.1	KLF3	MA1516.1	-0.03923	5.26e-68	-0.07792	2.11e-97
KLF6_MA1517.1	KLF6	MA1517.1	-0.00515	3.82e-09	-0.05429	3.24e-83
LHX5_MA1519.1	LHX5	MA1519.1	0.04022	2.25e-54	0.03781	2.73e-53
MAF_MA1520.1	MAF	MA1520.1	-0.01512	1.05e-25	0.07335	1.74e-81
MAFA_MA1521.1	MAFA	MA1521.1	-0.04307	1.26e-55	0.05752	9.42e-66
MAZ_MA1522.1	MAZ	MA1522.1	-0.03522	6.13e-73	-0.03335	2.56e-73
MSANTD3_MA1523.1	MSANTD3	MA1523.1	0.00427	0.000161	-0.00037	0.793
NFIC_MA1527.1	NFIC	MA1527.1	0.01299	2.14e-15	0.00018	0.0436
NFIX_MA1528.1	NFIX	MA1528.1	0.00416	0.0193	-0.01854	2.84e-29
NHLH2_MA1529.1	NHLH2	MA1529.1	-0.0205	9.11e-41	-0.06181	2.3e-82
NKX6-3_MA1530.1	NKX6-3	MA1530.1	0.03898	8.77e-49	0.01139	5.98e-16
NR1D1_MA1531.1	NR1D1	MA1531.1	0.01605	9.35e-23	0.0433	5.14e-55
NR1I2_MA1533.1	NR1I2	MA1533.1	-0.01865	1.09e-24	0.00922	1.5e-09
NR1I3_MA1534.1	NR1I3	MA1534.1	0.04342	3.27e-61	0.01463	1.62e-27
NR2C1_MA1535.1	NR2C1	MA1535.1	0.02296	5.36e-36	0.00765	4.06e-09
NR2C2_MA1536.1	NR2C2	MA1536.1	0.02674	6.64e-41	0.01999	4.58e-32
NR2F1_MA1537.1	NR2F1	MA1537.1	0.01	6.13e-15	-0.0027	0.00928
NR2F1_MA1538.1	NR2F1	MA1538.1	-0.01415	4.96e-12	0.0022	0.026
NR2F6_MA1539.1	NR2F6	MA1539.1	-0.01138	3.59e-08	0.01235	1.01e-11
NR6A1_MA1541.1	NR6A1	MA1541.1	0.01283	3.5e-20	0.01398	1.88e-19
OSR1_MA1542.1	OSR1	MA1542.1	0.01053	1.63e-18	0.02107	1.69e-35
OVOL1_MA1544.1	OVOL1	MA1544.1	0.01398	2.62e-08	0.02485	4.41e-17
OVOL2_MA1545.1	OVOL2	MA1545.1	-0.01513	0.000275	0.01457	1.42e-07
PAX3_MA1546.1	PAX3	MA1546.1	0.03409	5.35e-33	0.01559	6.91e-15
PLAGL2_MA1548.1	PLAGL2	MA1548.1	-0.04349	4.52e-55	-0.05369	2.92e-64
POU6F1_MA1549.1	POU6F1	MA1549.1	0.03945	2.69e-53	0.02797	1.01e-41
PPARD_MA1550.1	PPARD	MA1550.1	0.02171	5.3e-43	0.00569	1.05e-05
RARB_MA1552.1	RARB	MA1552.1	0.00416	0.011	0.00503	0.00229
RARG_MA1553.1	RARG	MA1553.1	0.01224	1.51e-12	0.02483	2.96e-26
RFX7_MA1554.1	RFX7	MA1554.1	0.04623	5.68e-53	0.00875	1.31e-09
RXRB_MA1555.1	RXRB	MA1555.1	-0.01655	1.56e-17	0.00303	0.869
RXRG_MA1556.1	RXRG	MA1556.1	-0.00896	4.93e-07	-0.03402	2.94e-42
SMAD5_MA1557.1	SMAD5	MA1557.1	-0.0237	1.82e-16	0.01941	2.45e-17
SNAI1_MA1558.1	SNAI1	MA1558.1	-0.02758	4.12e-54	0.00416	6.64e-05
SNAI3_MA1559.1	SNAI3	MA1559.1	-0.04096	3.51e-72	0.01771	7.4e-38
SOHLH2_MA1560.1	SOHLH2	MA1560.1	-0.0629	2.95e-50	-0.08722	4.22e-67
SOX12_MA1561.1	SOX12	MA1561.1	0.03503	3.38e-46	0.02069	2.97e-29
SOX14_MA1562.1	SOX14	MA1562.1	0.03548	1.4e-45	0.04474	2.47e-58
SP9_MA1564.1	SP9	MA1564.1	-0.01451	2.21e-41	-0.08503	1.61e-117
TBX18_MA1565.1	TBX18	MA1565.1	0.03222	1.31e-52	0.00399	1.46e-06
TCF21_MA1568.1	TCF21	MA1568.1	0.02645	3.12e-30	0.03586	1.24e-38
TFAP2E_MA1569.1	TFAP2E	MA1569.1	-0.03728	1.66e-59	-0.02799	6.7e-37
TFAP4_MA1570.1	TFAP4	MA1570.1	0.01863	6.22e-18	0.0255	7.44e-26
TGIF2LX_MA1571.1	TGIF2LX	MA1571.1	-0.01324	1.61e-23	0.04213	8.68e-52
TGIF2LY_MA1572.1	TGIF2LY	MA1572.1	-0.02173	1.8e-26	0.04479	1.62e-55
THRB_MA1574.1	THRB	MA1574.1	0.00565	2.26e-08	-0.00201	0.0107
THRB_MA1575.1	THRB	MA1575.1	0.01933	1.69e-17	0.03932	5.51e-40
THRB_MA1576.1	THRB	MA1576.1	-0.00528	5.06e-05	0.00497	2.71e-07
TLX2_MA1577.1	TLX2	MA1577.1	0.02034	4.67e-29	0.03355	7.53e-48
VEZF1_MA1578.1	VEZF1	MA1578.1	-0.01468	7.92e-22	-0.01393	6.13e-19
ZBTB26_MA1579.1	ZBTB26	MA1579.1	0.00755	3e-19	0.02604	2.57e-59
ZBTB32_MA1580.1	ZBTB32	MA1580.1	0.05209	9.66e-62	0.03364	6.2e-39
ZBTB6_MA1581.1	ZBTB6	MA1581.1	0.00633	5.72e-09	-0.00368	0.00417
ZFP57_MA1583.1	ZFP57	MA1583.1	-0.03056	1.34e-33	-0.06495	8.61e-62
ZIC5_MA1584.1	ZIC5	MA1584.1	-0.02063	8.29e-39	-0.02527	5.39e-40
ZKSCAN1_MA1585.1	ZKSCAN1	MA1585.1	0.02406	4.84e-33	0.01568	3e-17
ZNF135_MA1587.1	ZNF135	MA1587.1	-0.0156	5.49e-31	-0.01251	8.84e-24
ZNF136_MA1588.1	ZNF136	MA1588.1	0.02192	4.04e-35	0.01269	5.17e-26
ZNF140_MA1589.1	ZNF140	MA1589.1	0.0261	3.22e-41	0.02128	2.12e-37
ZNF274_MA1592.1	ZNF274	MA1592.1	0.03462	5.33e-55	0.00944	3.05e-14
ZNF317_MA1593.1	ZNF317	MA1593.1	0.01833	1.36e-44	0.03216	9.31e-60
ZNF382_MA1594.1	ZNF382	MA1594.1	0.04135	1.46e-58	0.04873	1.98e-65
ZNF460_MA1596.1	ZNF460	MA1596.1	-0.06051	1.09e-98	-0.05156	2.14e-96
ZNF528_MA1597.1	ZNF528	MA1597.1	0.03324	2.89e-59	0.02351	8.66e-46
ZNF682_MA1599.1	ZNF682	MA1599.1	-0.04726	7.42e-70	-0.02881	4.33e-49
ZNF684_MA1600.1	ZNF684	MA1600.1	0.02683	4.79e-49	-0.00107	0.182
ZSCAN29_MA1602.1	ZSCAN29	MA1602.1	-0.00086	0.713	0.02872	1.58e-35
Dmrt1_MA1603.1	Dmrt1	MA1603.1	0.01828	1.97e-26	0.03403	2.61e-54
Ebf2_MA1604.1	Ebf2	MA1604.1	0.00661	2.22e-08	-0.00966	3.75e-15
Foxf1_MA1606.1	Foxf1	MA1606.1	0.01311	6.93e-33	0.01079	1.05e-18
Foxl2_MA1607.1	Foxl2	MA1607.1	0.01682	5.85e-45	0.00796	1.73e-18
Isl1_MA1608.1	Isl1	MA1608.1	0.01049	5.84e-10	0.00604	7.95e-05
Plagl1_MA1615.1	Plagl1	MA1615.1	-0.02298	1.04e-45	-0.02078	6.62e-46
Prdm15_MA1616.1	Prdm15	MA1616.1	0.04507	2.69e-78	0.01965	3.61e-42
Ptf1a_MA1618.1	Ptf1a	MA1618.1	0.02429	1.69e-44	0.04043	1.27e-68
Ptf1A_MA1619.1	Ptf1A	MA1619.1	0.02505	3.69e-37	0.01012	4.35e-12
Ptf1A_MA1620.1	Ptf1A	MA1620.1	-0.04754	5.11e-78	0.03055	2.76e-60
Rbpjl_MA1621.1	Rbpjl	MA1621.1	-0.04415	1.7e-73	0.02845	6.6e-52
Stat2_MA1623.1	Stat2	MA1623.1	0.03737	2.55e-92	0.00372	3.57e-15
Stat5a_MA1624.1	Stat5a	MA1624.1	0.02317	3.82e-46	0.04029	2.16e-68
Stat5b_MA1625.1	Stat5b	MA1625.1	0.01479	1.2e-38	0.04108	3.54e-76
Wt1_MA1627.1	Wt1	MA1627.1	-0.03575	2.12e-78	-0.02477	5.89e-67
Zic1Zic2_MA1628.1	Zic1::Zic2	MA1628.1	-0.00315	5.89e-07	0.01141	4.42e-34
Zic2_MA1629.1	Zic2	MA1629.1	0.00992	3.43e-30	0.04129	8.04e-86
ASCL1_MA1100.2	ASCL1	MA1100.2	-0.00165	0.00531	-0.01871	9.3e-39
ATF3_MA0605.2	ATF3	MA0605.2	-0.0089	0.000449	-0.0195	7.74e-16
BATFJUN_MA0462.2	BATF::JUN	MA0462.2	0.04915	6.71e-70	0.06305	1.92e-80
BCL6_MA0463.2	BCL6	MA0463.2	0.03079	1.34e-50	0.00166	0.327
E2F2_MA0864.2	E2F2	MA0864.2	-0.0169	1.44e-12	-0.06851	3.24e-49
E2F3_MA0469.3	E2F3	MA0469.3	0.01369	3.11e-05	0.00138	0.289
E2F4_MA0470.2	E2F4	MA0470.2	-0.02698	7.19e-25	-0.04858	2.25e-44
EMX1_MA0612.2	EMX1	MA0612.2	0.03928	3.75e-45	0.04444	7.88e-50
GATA5_MA0766.2	GATA5	MA0766.2	0.0208	1.05e-24	0.03321	1.17e-39
GFI1_MA0038.2	GFI1	MA0038.2	0.04746	1.97e-68	0.02897	6.24e-54
GSX2_MA0893.2	GSX2	MA0893.2	0.02997	1.86e-43	0.04932	8.6e-63
HES1_MA1099.2	HES1	MA1099.2	-0.02993	6.36e-40	-0.08053	3.41e-79
HES2_MA0616.2	HES2	MA0616.2	-0.04176	2.26e-44	-0.10555	4.92e-80
HOXA2_MA0900.2	HOXA2	MA0900.2	0.04637	5.82e-51	0.048	2.76e-52
HOXA5_MA0158.2	HOXA5	MA0158.2	0.0643	1.37e-62	0.02984	9.43e-33
HOXA9_MA0594.2	HOXA9	MA0594.2	0.05854	2.91e-40	0.02373	5.97e-17
HOXB2_MA0902.2	HOXB2	MA0902.2	0.03615	2.51e-45	0.0338	9.21e-43
HOXB5_MA0904.2	HOXB5	MA0904.2	0.05498	9.69e-56	0.03445	1.71e-37
HOXC9_MA0485.2	HOXC9	MA0485.2	0.05101	3.58e-52	0.01667	2.62e-18
HOXD3_MA0912.2	HOXD3	MA0912.2	0.0395	2.95e-59	0.05722	1.23e-73
HOXD8_MA0910.2	HOXD8	MA0910.2	0.05303	1.49e-59	0.01502	4.17e-17
HOXD9_MA0913.2	HOXD9	MA0913.2	0.03201	1.9e-56	0.01171	6.58e-25
JUNB_MA1140.2	JUNB	MA1140.2	0.02384	2.75e-21	-0.01654	9.9e-14
LHX9_MA0701.2	LHX9	MA0701.2	0.03118	6.65e-44	0.03752	5.52e-57
LMX1A_MA0702.2	LMX1A	MA0702.2	0.03834	5.06e-50	0.04108	5.42e-58
LMX1B_MA0703.2	LMX1B	MA0703.2	0.03622	6.67e-58	0.01551	2.41e-27
NEUROG1_MA0623.2	NEUROG1	MA0623.2	0.03127	3.09e-25	0.056	7.92e-45
NRL_MA0842.2	NRL	MA0842.2	0.03314	1.68e-44	0.01977	3.56e-27
PITX1_MA0682.2	PITX1	MA0682.2	0.03903	4.32e-53	0.02881	2.06e-36
PRRX2_MA0075.3	PRRX2	MA0075.3	0.03594	4.86e-46	0.0381	6.8e-51
SOX4_MA0867.2	SOX4	MA0867.2	0.03243	2.77e-71	0.02666	1.55e-63
SOX8_MA0868.2	SOX8	MA0868.2	0.04314	6.6e-76	0.04636	1.56e-72
SP3_MA0746.2	SP3	MA0746.2	-0.0068	3.34e-20	-0.08254	7.48e-117
TCFL5_MA0632.2	TCFL5	MA0632.2	-0.08363	3.62e-81	-0.12013	1.2e-96
TFEC_MA0871.2	TFEC	MA0871.2	-0.02061	2.44e-25	-0.02478	2.52e-30
ZNF740_MA0753.2	ZNF740	MA0753.2	-0.01684	3.8e-34	-0.01926	8.12e-39
Nkx3-2_MA0122.3	Nkx3-2	MA0122.3	0.04155	8.28e-58	0.02469	1.29e-38
DMRTA1_MA1707.1	DMRTA1	MA1707.1	0.01889	6.17e-30	0.04039	5.55e-55
ETV7_MA1708.1	ETV7	MA1708.1	-0.01048	9.43e-19	-0.0127	9.49e-31
ZIM3_MA1709.1	ZIM3	MA1709.1	0.02806	1.2e-63	0.01065	3.23e-24
ZNF257_MA1710.1	ZNF257	MA1710.1	-0.00736	1.83e-25	0.0034	3.09e-06
ZNF343_MA1711.1	ZNF343	MA1711.1	-0.04388	5.21e-65	-0.04457	1.23e-65
ZNF454_MA1712.1	ZNF454	MA1712.1	-0.07564	4.95e-103	-0.04513	4.02e-81
ZNF610_MA1713.1	ZNF610	MA1713.1	-0.10677	1.35e-118	-0.09988	6.86e-115
ZNF675_MA1714.1	ZNF675	MA1714.1	0.03961	9.17e-68	0.03104	3.98e-58
ZNF707_MA1715.1	ZNF707	MA1715.1	-0.0044	8.34e-07	0.00452	2.7e-06
ZNF76_MA1716.1	ZNF76	MA1716.1	-0.01243	2.24e-24	-0.01754	4.59e-34
ZNF784_MA1717.1	ZNF784	MA1717.1	-0.00522	0.000842	0.01781	1.6e-16
ZNF8_MA1718.1	ZNF8	MA1718.1	0.06013	3.87e-67	0.03007	9.49e-43
ZNF816_MA1719.1	ZNF816	MA1719.1	0.00216	0.0455	-0.00402	0.000181
ZNF85_MA1720.1	ZNF85	MA1720.1	0.02989	1.01e-47	0.02856	2.73e-50
ZNF93_MA1721.1	ZNF93	MA1721.1	-0.08063	1.31e-110	-0.07058	2.68e-103
ZSCAN31_MA1722.1	ZSCAN31	MA1722.1	-0.01131	1.04e-11	0.01214	3.43e-20
PRDM9_MA1723.1	PRDM9	MA1723.1	-0.01173	2.57e-46	-0.00012	0.809
Rfx6_MA1724.1	Rfx6	MA1724.1	0.01951	3.13e-36	0.0185	2.73e-42
ASCL1_MA1631.1	ASCL1	MA1631.1	-0.03013	3.33e-64	0	0.438
ATF2_MA1632.1	ATF2	MA1632.1	0.02983	1.16e-42	0.01682	4.05e-24
BATF_MA1634.1	BATF	MA1634.1	0.04807	2.22e-65	0.06257	3.94e-80
BHLHE22_MA1635.1	BHLHE22	MA1635.1	0.00053	0.843	-0.0285	1.31e-50
CEBPG_MA1636.1	CEBPG	MA1636.1	0.04832	3.24e-66	0.03586	5.94e-51
EBF3_MA1637.1	EBF3	MA1637.1	-0.00485	5.87e-06	-0.01591	8.35e-30
HAND2_MA1638.1	HAND2	MA1638.1	0.01236	2.69e-20	0.04687	3.95e-72
MEIS1_MA1639.1	MEIS1	MA1639.1	0.0384	4.75e-62	0.02156	7.82e-38
MEIS2_MA1640.1	MEIS2	MA1640.1	0.03008	1.05e-49	-0.00518	3.22e-06
MYF5_MA1641.1	MYF5	MA1641.1	0.01729	1.33e-27	0.00664	2.13e-08
NEUROG2_MA1642.1	NEUROG2	MA1642.1	0.02266	2.49e-39	0.04917	1.55e-69
NFIB_MA1643.1	NFIB	MA1643.1	0.01056	4.69e-11	-0.00166	0.0116
NFYC_MA1644.1	NFYC	MA1644.1	0.03783	3.56e-64	0.00825	3.11e-13
NKX2-2_MA1645.1	NKX2-2	MA1645.1	0.03468	7.73e-59	0.02988	1.49e-50
OSR2_MA1646.1	OSR2	MA1646.1	-0.00997	5.21e-26	0.04314	3.36e-80
TCF12_MA1648.1	TCF12	MA1648.1	-0.02893	1.63e-55	-0.02007	1.56e-45
ZBTB12_MA1649.1	ZBTB12	MA1649.1	-0.04155	7.1e-69	0.01039	2.2e-23
ZBTB14_MA1650.1	ZBTB14	MA1650.1	-0.0669	1.06e-92	-0.10335	2.18e-111
ZFP42_MA1651.1	ZFP42	MA1651.1	-0.03963	6.76e-66	0.00482	4.08e-12
ZKSCAN5_MA1652.1	ZKSCAN5	MA1652.1	0.00481	1.12e-10	0.01078	2.23e-28
ZNF148_MA1653.1	ZNF148	MA1653.1	-0.03512	5.13e-86	-0.05555	9.53e-110
ZNF16_MA1654.1	ZNF16	MA1654.1	0.01628	1.07e-26	0.01541	1.14e-28
ZNF341_MA1655.1	ZNF341	MA1655.1	0.02391	2.03e-42	0.01827	1.47e-36
ZNF449_MA1656.1	ZNF449	MA1656.1	0.00172	0.0281	0.01188	1.17e-18
ZNF652_MA1657.1	ZNF652	MA1657.1	0.02696	4.65e-47	0.03429	6.37e-56
FOXA3_MA1683.1	FOXA3	MA1683.1	0.02134	3.33e-41	0.00984	1.34e-16
ZNF189_MA1725.1	ZNF189	MA1725.1	0.00952	1.26e-22	0.02265	5.51e-54
ZNF331_MA1726.1	ZNF331	MA1726.1	-0.00964	1.24e-19	0.00798	3.66e-14
ZNF417_MA1727.1	ZNF417	MA1727.1	-0.04785	1.67e-55	-0.06038	5.5e-67
ZNF549_MA1728.1	ZNF549	MA1728.1	-0.03244	1.77e-63	0.01355	3.91e-32
ZNF680_MA1729.1	ZNF680	MA1729.1	0.04871	3.39e-83	0.02816	7.29e-65
ZNF708_MA1730.1	ZNF708	MA1730.1	0.00377	0.00078	-0.00655	2.23e-11
ZNF768_MA1731.1	ZNF768	MA1731.1	-0.00899	1.27e-22	0.03048	2.22e-66
ATF4_MA0833.2	ATF4	MA0833.2	0.04073	1.27e-51	0.02956	1.04e-42
BATF3_MA0835.2	BATF3	MA0835.2	0.04994	1.45e-73	0.06507	1.08e-76
CDX2_MA0465.2	CDX2	MA0465.2	0.03834	1.22e-64	0.00233	0.000201
CEBPA_MA0102.4	CEBPA	MA0102.4	0.0668	4.14e-80	0.03489	8.79e-54
CEBPD_MA0836.2	CEBPD	MA0836.2	0.03751	6.44e-59	0.03009	2.56e-50
CREB1_MA0018.4	CREB1	MA0018.4	0.0343	7.45e-53	0.02998	1.43e-45
CTCFL_MA1102.2	CTCFL	MA1102.2	-0.03212	9.18e-67	-0.04106	1.98e-74
E2F6_MA0471.2	E2F6	MA0471.2	-0.03671	8.68e-78	-0.05213	5.19e-89
EBF1_MA0154.4	EBF1	MA0154.4	0.00627	8.95e-07	-0.00368	2.55e-05
EGR1_MA0162.4	EGR1	MA0162.4	-0.05257	4.19e-94	-0.0707	1.34e-100
EHF_MA0598.3	EHF	MA0598.3	0.02767	2.06e-59	0.01826	2.18e-43
ELF1_MA0473.3	ELF1	MA0473.3	0.02139	6.86e-57	0.02382	1.21e-53
ELF3_MA0640.2	ELF3	MA0640.2	0.02161	2.05e-57	0.03325	4.87e-75
ESRRA_MA0592.3	ESRRA	MA0592.3	0.02274	1.4e-40	0.01517	2.9e-31
ETV1_MA0761.2	ETV1	MA0761.2	0.01424	6.18e-42	0.03189	2.6e-72
FOSL1_MA0477.2	FOSL1	MA0477.2	0.03513	1.91e-51	0.05281	4.69e-69
FOXA1_MA0148.4	FOXA1	MA0148.4	0.01749	7.7e-38	0.02395	8.03e-51
FOXA2_MA0047.3	FOXA2	MA0047.3	0.02692	2.85e-50	0.01821	5.01e-39
FOXK2_MA1103.2	FOXK2	MA1103.2	0.0225	6.37e-50	0.00728	4.02e-13
FOXP1_MA0481.3	FOXP1	MA0481.3	0.01699	1.81e-37	0.00992	3.52e-23
GABPA_MA0062.3	GABPA	MA0062.3	0.01845	3.42e-48	0.02204	1.07e-51
GATA1_MA0035.4	GATA1	MA0035.4	0.02497	3.04e-39	0.03662	1.65e-53
GATA4_MA0482.2	GATA4	MA0482.2	0.02398	1.72e-41	0.03012	1.71e-50
GATA6_MA1104.2	GATA6	MA1104.2	0.01867	5.91e-27	0.03467	5.77e-50
GRHL2_MA1105.2	GRHL2	MA1105.2	0.00615	1.31e-11	0.04027	1.98e-67
HLF_MA0043.3	HLF	MA0043.3	0.04904	9.99e-59	0.03323	1.64e-40
HNF4A_MA0114.4	HNF4A	MA0114.4	0.03441	9.81e-57	0.01156	1.12e-21
HNF4G_MA0484.2	HNF4G	MA0484.2	0.03261	1.83e-54	0.00951	2.66e-18
HOXB13_MA0901.2	HOXB13	MA0901.2	0.02209	1.41e-53	-0.01071	1.05e-28
JUNB_MA0490.2	JUNB	MA0490.2	0.04232	5.77e-64	0.06223	8.53e-75
JUND_MA0491.2	JUND	MA0491.2	0.04652	1.66e-63	0.05026	1.78e-65
KLF4_MA0039.4	KLF4	MA0039.4	-0.02074	1.02e-64	-0.04233	2.5e-91
KLF9_MA1107.2	KLF9	MA1107.2	-0.00057	0.92	-0.02697	8.4e-64
LHX2_MA0700.2	LHX2	MA0700.2	0.01935	6.02e-28	0.00738	1.73e-09
MAFF_MA0495.3	MAFF	MA0495.3	0.03179	4.53e-57	0.03078	1.24e-54
MAFK_MA0496.3	MAFK	MA0496.3	-0.00266	0.0134	0.06774	6.47e-92
MEF2A_MA0052.4	MEF2A	MA0052.4	0.04528	8.71e-89	-0.02084	1.08e-51
MITF_MA0620.3	MITF	MA0620.3	0.02732	1.29e-29	0.00554	0.000144
MXI1_MA1108.2	MXI1	MA1108.2	0.02164	5.85e-33	0.02949	8.36e-42
MYOD1_MA0499.2	MYOD1	MA0499.2	-0.04035	2.49e-69	0.02472	1.37e-47
MYOG_MA0500.2	MYOG	MA0500.2	-0.00246	0.672	-0.01748	1.13e-24
MZF1_MA0056.2	MZF1	MA0056.2	0.01236	4.05e-14	0.00773	1.98e-11
MAFGNFE2L1_MA0089.2	MAFG::NFE2L1	MA0089.2	0.02329	2.71e-47	0.06906	5.91e-91
NFIL3_MA0025.2	NFIL3	MA0025.2	0.03582	4.94e-54	0.03939	6.73e-58
NFYB_MA0502.2	NFYB	MA0502.2	0.01763	2.12e-33	-0.02528	2.26e-40
NKX2-5_MA0063.2	NKX2-5	MA0063.2	0.03567	9.34e-49	0.0229	5.85e-35
NR4A1_MA1112.2	NR4A1	MA1112.2	0.04153	3.32e-67	0.01574	7.48e-31
ONECUT1_MA0679.2	ONECUT1	MA0679.2	0.03624	1.03e-66	-0.00372	0.000761
OTX2_MA0712.2	OTX2	MA0712.2	0.0418	3.43e-55	0.0232	1.77e-34
PBX2_MA1113.2	PBX2	MA1113.2	0.0279	2.51e-46	0.00714	1.03e-13
PHOX2B_MA0681.2	PHOX2B	MA0681.2	0.01993	1.2e-44	-0.00496	2.44e-10
PKNOX1_MA0782.2	PKNOX1	MA0782.2	0.01262	1.96e-15	0.02499	6.13e-42
POU2F3_MA0627.2	POU2F3	MA0627.2	0.03423	1.51e-67	0.04134	1.69e-74
PRDM1_MA0508.3	PRDM1	MA0508.3	0.02162	2.78e-52	0.03368	8.43e-76
RUNX3_MA0684.2	RUNX3	MA0684.2	0.02573	1.72e-48	0.03044	6.1e-52
SCRT1_MA0743.2	SCRT1	MA0743.2	0.00661	8.4e-08	0.0247	1.32e-42
SCRT2_MA0744.2	SCRT2	MA0744.2	0.01933	1.6e-32	0.02349	7.58e-43
SNAI2_MA0745.2	SNAI2	MA0745.2	-0.04703	3.49e-78	0.02219	1.18e-44
SOX2_MA0143.4	SOX2	MA0143.4	0.03151	7.71e-57	0.0595	1.43e-83
SPIB_MA0081.2	SPIB	MA0081.2	0.01298	3.22e-36	0.01835	7.05e-52
SREBF1_MA0829.2	SREBF1	MA0829.2	0.02592	4.85e-36	0.0395	2.26e-51
TCF3_MA0522.3	TCF3	MA0522.3	-0.01867	3.97e-34	-0.01813	1.97e-36
TCF4_MA0830.2	TCF4	MA0830.2	-0.0318	5.5e-64	0.00075	0.353
TCF7_MA0769.2	TCF7	MA0769.2	0.03848	6.14e-62	0.02744	4.5e-49
TEAD1_MA0090.3	TEAD1	MA0090.3	0.05884	4.28e-86	0.05076	1.12e-71
TEAD4_MA0809.2	TEAD4	MA0809.2	0.05151	5.03e-83	0.06147	3.32e-86
TFAP2A_MA0003.4	TFAP2A	MA0003.4	-0.01939	3.88e-39	0.00839	6.57e-14
TFAP2C_MA0814.2	TFAP2C	MA0814.2	-0.04478	3.33e-72	-0.0167	2.03e-29
TWIST1_MA1123.2	TWIST1	MA1123.2	0.0017	0.48	0.04599	8.65e-73
USF1_MA0093.3	USF1	MA0093.3	0.00261	0.858	0.0216	3.08e-30
YY2_MA0748.2	YY2	MA0748.2	-0.10034	4.02e-96	-0.02919	4.02e-50
ZNF263_MA0528.2	ZNF263	MA0528.2	-0.0184	3.27e-55	-0.00368	7.45e-05
CREM_MA0609.2	CREM	MA0609.2	-0.01316	2.26e-10	-0.00649	0.00205
Foxn1_MA1684.1	Foxn1	MA1684.1	-0.0826	2.35e-99	-0.06364	2.5e-93
BNC2_MA1928.1	BNC2	MA1928.1	0.03482	3.62e-55	0.05774	1.8e-72
CTCF_MA1929.1	CTCF	MA1929.1	0.00622	6.27e-19	0.03821	2.39e-68
CTCF_MA1930.1	CTCF	MA1930.1	0.01717	7.71e-40	0.028	7.8e-59
ELK1HOXA1_MA1931.1	ELK1::HOXA1	MA1931.1	-0.01766	1.56e-24	-0.01259	3.26e-20
ELK1HOXB13_MA1932.1	ELK1::HOXB13	MA1932.1	0.00505	0.00201	-0.00743	1.67e-06
ELK1SREBF2_MA1933.1	ELK1::SREBF2	MA1933.1	-0.026	2.1e-36	-0.01137	2.75e-12
ERFFIGLA_MA1934.1	ERF::FIGLA	MA1934.1	-0.03904	1.27e-60	-0.00664	8.42e-11
ERFFOXI1_MA1935.1	ERF::FOXI1	MA1935.1	0.02549	3.04e-54	0.02171	1.03e-54
ERFFOXO1_MA1936.1	ERF::FOXO1	MA1936.1	0.01898	6.71e-40	0.0343	1.77e-63
ERFHOXB13_MA1937.1	ERF::HOXB13	MA1937.1	0.02944	3.14e-48	0.01065	1.55e-13
ERFNHLH1_MA1938.1	ERF::NHLH1	MA1938.1	-0.01653	1.1e-31	-0.03588	1.47e-62
ERFSREBF2_MA1939.1	ERF::SREBF2	MA1939.1	0.01855	8.37e-25	0.00566	1.32e-05
ETV2DRGX_MA1940.1	ETV2::DRGX	MA1940.1	0.03208	7.75e-48	-0.00232	0.503
ETV2FIGLA_MA1941.1	ETV2::FIGLA	MA1941.1	-0.03766	2.34e-67	0.00152	0.000708
ETV2FOXI1_MA1942.1	ETV2::FOXI1	MA1942.1	0.01252	4.77e-27	0.02695	1.05e-56
ETV2HOXB13_MA1943.1	ETV2::HOXB13	MA1943.1	0.01884	3.08e-20	-0.00253	0.716
ETV5DRGX_MA1944.1	ETV5::DRGX	MA1944.1	0.02063	9.61e-30	0.02157	5.18e-31
ETV5FIGLA_MA1945.1	ETV5::FIGLA	MA1945.1	-0.03849	6.85e-66	0.00328	0.0109
ETV5FOXI1_MA1946.1	ETV5::FOXI1	MA1946.1	0.01428	8.89e-29	0.03472	4.99e-62
ETV5FOXO1_MA1947.1	ETV5::FOXO1	MA1947.1	0.01302	1.72e-23	0.03575	8.21e-65
ETV5HOXA2_MA1948.1	ETV5::HOXA2	MA1948.1	0.01991	1.99e-23	-0.00457	1.15e-05
FLI1DRGX_MA1949.1	FLI1::DRGX	MA1949.1	0.01234	2.48e-11	0.0011	0.805
FLI1FOXI1_MA1950.1	FLI1::FOXI1	MA1950.1	0.01989	1.67e-43	0.02563	1.76e-51
FOS_MA1951.1	FOS	MA1951.1	0.01198	4.11e-08	0.00534	0.539
FOXJ2ELF1_MA1952.1	FOXJ2::ELF1	MA1952.1	0.02229	2.08e-43	0.01426	1.89e-35
FOXO1ELF1_MA1953.1	FOXO1::ELF1	MA1953.1	0.02352	2.33e-51	0.03479	1.56e-71
FOXO1ELK1_MA1954.1	FOXO1::ELK1	MA1954.1	0.02125	1.24e-51	0.03997	6.78e-78
FOXO1ELK3_MA1955.1	FOXO1::ELK3	MA1955.1	0.02245	3.46e-46	0.01459	3.68e-28
FOXO1FLI1_MA1956.1	FOXO1::FLI1	MA1956.1	0.02019	2.22e-46	0.02654	9.14e-55
HOXB2ELK1_MA1957.1	HOXB2::ELK1	MA1957.1	-0.01642	5.37e-21	-0.00903	3.9e-10
HOXD12ELK1_MA1958.1	HOXD12::ELK1	MA1958.1	0.00847	1.37e-07	0.01497	5.28e-17
KLF7_MA1959.1	KLF7	MA1959.1	-0.02712	1.63e-71	-0.08098	5.39e-117
MGAEVX1_MA1960.1	MGA::EVX1	MA1960.1	0.02389	1.91e-40	0.05137	3.34e-70
PATZ1_MA1961.1	PATZ1	MA1961.1	-0.05156	1.49e-112	-0.07507	3.1e-125
POU2F1SOX2_MA1962.1	POU2F1::SOX2	MA1962.1	0.0327	6.78e-75	0.0373	2.41e-80
SATB1_MA1963.1	SATB1	MA1963.1	0.02505	2.77e-47	-0.00721	5.55e-11
SMAD2_MA1964.1	SMAD2	MA1964.1	0.00802	2.09e-13	0.03187	4.3e-56
SP5_MA1965.1	SP5	MA1965.1	-0.02381	7.01e-72	-0.02401	6.33e-65
TFAP4ETV1_MA1966.1	TFAP4::ETV1	MA1966.1	-0.04843	1.35e-72	-0.0153	6.08e-28
TFAP4FLI1_MA1967.1	TFAP4::FLI1	MA1967.1	-0.01656	6.47e-32	-0.01787	1.15e-34
TFCP2_MA1968.1	TFCP2	MA1968.1	0.01286	5.59e-10	0.03572	1.29e-40
THRA_MA1969.1	THRA	MA1969.1	0.03702	2.57e-60	0.02169	4.17e-38
TRPS1_MA1970.1	TRPS1	MA1970.1	0.02003	3.46e-37	0.0281	1.13e-44
ZBED2_MA1971.1	ZBED2	MA1971.1	-0.01925	1.75e-19	-0.0159	1.37e-15
ZFP14_MA1972.1	ZFP14	MA1972.1	-0.00756	3.88e-19	-0.00803	2.13e-18
ZKSCAN3_MA1973.1	ZKSCAN3	MA1973.1	-0.02194	2.06e-42	-0.01378	7.46e-24
ZNF211_MA1974.1	ZNF211	MA1974.1	0.06465	6.16e-75	-0.00269	0.00188
ZNF214_MA1975.1	ZNF214	MA1975.1	0.01971	4.62e-35	0.02524	3.21e-36
ZNF320_MA1976.1	ZNF320	MA1976.1	-0.02193	4.71e-47	-0.01888	3.12e-41
ZNF324_MA1977.1	ZNF324	MA1977.1	0.00901	2.41e-19	0.02481	1.02e-49
ZNF354A_MA1978.1	ZNF354A	MA1978.1	0.04153	4.93e-87	0.00445	3.44e-10
ZNF416_MA1979.1	ZNF416	MA1979.1	-0.00925	2.56e-16	0.01213	3.59e-21
ZNF418_MA1980.1	ZNF418	MA1980.1	0.02721	2.61e-55	0.01833	7.77e-42
ZNF530_MA1981.1	ZNF530	MA1981.1	-0.02636	5.94e-68	-0.01585	1.07e-50
ZNF574_MA1982.1	ZNF574	MA1982.1	-0.03203	3.12e-54	-0.00212	0.0121
ZNF582_MA1983.1	ZNF582	MA1983.1	0.02469	9.51e-42	0.01918	6.13e-35
ZNF667_MA1984.1	ZNF667	MA1984.1	0.0195	1.17e-32	0.0253	4.21e-43
ZNF669_MA1985.1	ZNF669	MA1985.1	-0.03351	2.71e-37	-0.02668	2.39e-34
ZNF692_MA1986.1	ZNF692	MA1986.1	-0.01535	1.32e-25	-0.03152	2.61e-51
ZNF701_MA1987.1	ZNF701	MA1987.1	-0.01141	8.2e-29	0.00789	1.22e-22
Atf3_MA1988.1	Atf3	MA1988.1	0.04358	1.57e-64	0.05892	1.06e-77
Bcl11B_MA1989.1	Bcl11B	MA1989.1	0.02162	2.2e-47	0.01663	2.75e-35
Gli1_MA1990.1	Gli1	MA1990.1	-0.00969	2.26e-13	0.00644	6.78e-06
Hnf1A_MA1991.1	Hnf1A	MA1991.1	0.03782	2.6e-64	0.04457	1.19e-76
Ikzf3_MA1992.1	Ikzf3	MA1992.1	0.01109	3.68e-27	0.02535	5.09e-60
Neurod2_MA1993.1	Neurod2	MA1993.1	0.01958	2.26e-31	-0.01357	1.72e-18
Nkx2-1_MA1994.1	Nkx2-1	MA1994.1	0.04157	4.1e-61	0.02403	9.98e-40
Npas4_MA1995.1	Npas4	MA1995.1	0.01042	1.61e-05	0.0096	6.03e-05
Nr1H2_MA1996.1	Nr1H2	MA1996.1	0.02705	8.14e-51	0.01109	1.58e-22
Olig2_MA1997.1	Olig2	MA1997.1	0.0103	1.03e-19	-0.01529	1.37e-24
Prdm14_MA1998.1	Prdm14	MA1998.1	0.00219	0.0154	0.03405	2.42e-49
Prdm5_MA1999.1	Prdm5	MA1999.1	0.01167	6.22e-27	0.0299	1.1e-60
Six4_MA2001.1	Six4	MA2001.1	0.01136	4.48e-22	0.01351	4.47e-24
Zfp335_MA2002.1	Zfp335	MA2002.1	0.01648	3.08e-35	0.02115	1.09e-41
NKX2-4_MA2003.1	NKX2-4	MA2003.1	0.01256	8.03e-20	0.0293	5.59e-46
Gata3_MA0037.4	Gata3	MA0037.4	0.02276	4.33e-45	0.03278	2.78e-57
FOXD3_MA0041.2	FOXD3	MA0041.2	0.0341	1.19e-69	-0.01184	8.59e-33
Irf1_MA0050.3	Irf1	MA0050.3	0.03607	2.55e-81	0.00221	0.000267
PAX2_MA0067.2	PAX2	MA0067.2	-0.01938	1.39e-16	-0.04183	4.97e-39
Sox17_MA0078.2	Sox17	MA0078.2	0.02847	1.55e-59	0.04681	2.79e-80
SP1_MA0079.5	SP1	MA0079.5	-0.0404	1.12e-91	-0.07646	5.77e-119
Spi1_MA0080.6	Spi1	MA0080.6	0.01439	1.53e-42	0.02667	3.29e-72
Sox5_MA0087.2	Sox5	MA0087.2	0.03389	8.95e-55	0.04022	1.47e-71
Yy1_MA0095.3	Yy1	MA0095.3	-0.01538	1.07e-29	0.01509	5.09e-36
Elf5_MA0136.3	Elf5	MA0136.3	0.01539	1.66e-44	0.02592	4.38e-62
Nfatc2_MA0152.2	Nfatc2	MA0152.2	0.03668	1.22e-64	0.02478	1.53e-60
FEV_MA0156.3	FEV	MA0156.3	-0.04196	1.95e-56	-0.03344	7.11e-47
Foxo3_MA0157.3	Foxo3	MA0157.3	0.01479	5.22e-36	0.01499	2.35e-31
NR4A2_MA0160.2	NR4A2	MA0160.2	0.03573	4.04e-61	0.02193	2.22e-43
CEBPB_MA0466.3	CEBPB	MA0466.3	0.04389	3.19e-23	-0.02072	1.19e-10
Crx_MA0467.2	Crx	MA0467.2	0.04321	3.07e-61	0.02107	1.36e-39
Erg_MA0474.3	Erg	MA0474.3	0.01591	1.51e-42	0.02687	1.34e-63
Foxo1_MA0480.2	Foxo1	MA0480.2	0.02405	2.31e-51	0.01998	1.27e-47
Jun_MA0489.2	Jun	MA0489.2	0.04229	1.88e-61	0.05443	1.46e-69
KLF1_MA0493.2	KLF1	MA0493.2	-0.02049	7.59e-65	-0.05615	4.18e-108
Nr5A2_MA0505.2	Nr5A2	MA0505.2	0.01617	5.73e-33	0.01611	7.56e-33
Nrf1_MA0506.2	Nrf1	MA0506.2	-0.08302	8.28e-100	-0.12115	1.87e-109
POU2F2_MA0507.2	POU2F2	MA0507.2	0.04224	6.91e-70	0.04074	7.49e-72
RFX1_MA0509.3	RFX1	MA0509.3	0.01995	5.71e-29	0.00512	1.41e-06
Sox3_MA0514.2	Sox3	MA0514.2	0.02864	2.59e-52	0.05909	2.56e-81
SP2_MA0516.3	SP2	MA0516.3	-0.04488	3.02e-100	-0.09342	2.27e-128
Tcf12_MA0521.2	Tcf12	MA0521.2	0.02146	1.59e-32	0.0095	1.27e-11
USF2_MA0526.4	USF2	MA0526.4	0.00954	7.89e-08	-0.02668	5.75e-21
Nfat5_MA0606.2	Nfat5	MA0606.2	0.04549	4.73e-78	0.02939	8.81e-56
BHLHA15_MA0607.2	BHLHA15	MA0607.2	0.03227	1.49e-35	0.03902	3.36e-42
Dux_MA0611.2	Dux	MA0611.2	0.05119	4.85e-66	0.0105	6.21e-20
Nfatc1_MA0624.2	Nfatc1	MA0624.2	0.04228	7.53e-82	0.02447	1.22e-50
NFATC3_MA0625.2	NFATC3	MA0625.2	0.05636	1.25e-83	0.02695	1.88e-58
Twist2_MA0633.2	Twist2	MA0633.2	0.00583	8.01e-06	-0.02636	5.06e-46
EN2_MA0642.2	EN2	MA0642.2	0.02707	7.17e-34	0.02796	5.73e-35
ESX1_MA0644.2	ESX1	MA0644.2	0.03336	1.85e-45	0.03576	5.3e-57
Hoxa13_MA0650.3	Hoxa13	MA0650.3	0.03162	4.45e-60	-0.00979	1.16e-20
HOXC11_MA0651.2	HOXC11	MA0651.2	0.03589	4.75e-43	-0.01191	2.12e-05
Mafg_MA0659.3	Mafg	MA0659.3	-0.00357	0.0009	0.06286	5.44e-87
MSX1_MA0666.2	MSX1	MA0666.2	0.03214	4.65e-45	0.02616	1.51e-37
Neurod2_MA0668.2	Neurod2	MA0668.2	0.02509	9.94e-50	0.04821	3.99e-76
Pax7_MA0680.2	Pax7	MA0680.2	0.02566	3.38e-50	0.00116	0.00945
SP4_MA0685.2	SP4	MA0685.2	-0.02635	3.87e-75	-0.06139	1.4e-109
TBX21_MA0690.2	TBX21	MA0690.2	0.0322	8.7e-55	0.01219	7.44e-17
Vdr_MA0693.3	Vdr	MA0693.3	0.03861	2.37e-61	0.0388	1.59e-58
Zic3_MA0697.2	Zic3	MA0697.2	-0.01417	5.98e-42	0.02547	3.97e-60
MNX1_MA0707.2	MNX1	MA0707.2	0.04888	2.77e-56	0.02654	3.44e-36
MSX2_MA0708.2	MSX2	MA0708.2	0.02908	9.95e-43	0.02525	1.24e-37
VAX2_MA0723.2	VAX2	MA0723.2	0.03443	3.85e-45	0.04579	3.17e-49
Gli2_MA0734.3	Gli2	MA0734.3	-0.01592	3.46e-30	-0.00478	9.71e-10
KLF14_MA0740.2	KLF14	MA0740.2	-0.02858	7.87e-75	-0.07867	1.12e-116
KLF12_MA0742.2	KLF12	MA0742.2	-0.03281	1.09e-68	-0.09104	1.11e-122
CUX1_MA0754.2	CUX1	MA0754.2	0.02045	3.16e-15	0.00488	0.0314
ONECUT2_MA0756.2	ONECUT2	MA0756.2	0.04273	3.57e-31	0.01892	1.86e-09
ELK3_MA0759.2	ELK3	MA0759.2	-0.0581	4.36e-68	-0.06402	5.32e-72
ETV4_MA0764.3	ETV4	MA0764.3	-0.0463	2.51e-61	-0.05166	8.97e-66
ETV5_MA0765.3	ETV5	MA0765.3	-0.04748	5.91e-61	-0.04086	4.69e-55
Lef1_MA0768.2	Lef1	MA0768.2	0.03599	1.36e-62	0.04801	1.36e-79
POU1F1_MA0784.2	POU1F1	MA0784.2	0.03639	4.02e-71	0.04455	1.25e-71
RFX3_MA0798.3	RFX3	MA0798.3	0.02544	7.2e-35	-0.00299	0.0642
RFX4_MA0799.2	RFX4	MA0799.2	0.04659	1.52e-53	0.00448	0.00122
BHLHE22_MA0818.2	BHLHE22	MA0818.2	0.02349	1.47e-16	0.03618	1.63e-28
CLOCK_MA0819.2	CLOCK	MA0819.2	-0.01947	1.5e-17	-0.0298	1.41e-29
HES5_MA0821.2	HES5	MA0821.2	-0.03774	4.44e-31	-0.06901	2.28e-52
SREBF2_MA0828.2	SREBF2	MA0828.2	0.03507	1.65e-32	0.02196	2.74e-18
TFE3_MA0831.3	TFE3	MA0831.3	0.01312	1.51e-08	-0.02221	1.34e-23
CEBPE_MA0837.2	CEBPE	MA0837.2	0.05585	2.52e-34	-0.01609	3.37e-09
FOXD2_MA0847.3	FOXD2	MA0847.3	0.00911	4.27e-20	0.00944	5.78e-28
E2F8_MA0865.2	E2F8	MA0865.2	-0.03173	2.17e-31	-0.03503	6.04e-35
Sox11_MA0869.2	Sox11	MA0869.2	0.0343	2.42e-70	0.03108	1.28e-73
BARHL1_MA0877.3	BARHL1	MA0877.3	0.03151	7.62e-33	0.00824	0.000277
CDX1_MA0878.3	CDX1	MA0878.3	0.03461	8.74e-46	0.01912	7.59e-25
DLX1_MA0879.2	DLX1	MA0879.2	0.03042	1.36e-35	0	0.872
DUXA_MA0884.2	DUXA	MA0884.2	0.05093	1.57e-54	0.01158	1.25e-07
Dlx2_MA0885.2	Dlx2	MA0885.2	0.0108	8.24e-15	0.01433	3.65e-24
Hoxd13_MA0909.3	Hoxd13	MA0909.3	0.04851	4.72e-64	-0.00504	3.93e-05
Nr1H4_MA1110.2	Nr1H4	MA1110.2	0.0325	1.04e-56	0.01231	8.96e-23
Atoh1_MA1467.2	Atoh1	MA1467.2	0.02668	3.6e-44	0.04726	3.55e-67
Bhlha15_MA1472.2	Bhlha15	MA1472.2	0.02367	5.17e-38	0.00882	5.05e-13
Dlx5_MA1476.2	Dlx5	MA1476.2	0.04565	1e-60	-0.00612	5.36e-10
ELF2_MA1483.2	ELF2	MA1483.2	-0.00422	0.000456	-0.0214	6.12e-35
FOXE1_MA1487.2	FOXE1	MA1487.2	0.01615	2.68e-44	0.00209	0.00287
GLI3_MA1491.2	GLI3	MA1491.2	-0.00242	0.124	-0.01543	9.17e-24
HOXA7_MA1498.2	HOXA7	MA1498.2	0.0422	1.8e-51	0.01408	6.4e-18
KLF10_MA1511.2	KLF10	MA1511.2	-0.03088	4.21e-81	-0.08135	8.22e-121
Lhx1_MA1518.2	Lhx1	MA1518.2	0.02496	1.35e-35	0.05367	8.72e-60
Msgn1_MA1524.2	Msgn1	MA1524.2	0.01929	1.39e-32	0.022	2.85e-37
NFATC4_MA1525.2	NFATC4	MA1525.2	0.0597	3.93e-78	0.03515	1.39e-54
NR1D2_MA1532.2	NR1D2	MA1532.2	0.0289	1.41e-37	0.04288	8.41e-53
PITX2_MA1547.2	PITX2	MA1547.2	0.04469	1.34e-59	0.03161	1.45e-38
SOX18_MA1563.2	SOX18	MA1563.2	0.02598	4.15e-44	0.05161	1.13e-72
TBX3_MA1566.2	TBX3	MA1566.2	0.02746	7.3e-36	0.00804	2.59e-09
Tbx6_MA1567.2	Tbx6	MA1567.2	0.03171	1.77e-52	0.01277	3.57e-20
Thap11_MA1573.2	Thap11	MA1573.2	-0.0135	6.06e-20	0.01446	8.51e-25
ZNF75D_MA1601.2	ZNF75D	MA1601.2	0.01383	1.6e-27	0.01734	5.15e-35
ZNF281_MA1630.2	ZNF281	MA1630.2	-0.03576	2.81e-87	-0.04264	1.18e-91
BACH1_MA1633.2	BACH1	MA1633.2	0.04874	5.66e-66	0.05209	7.03e-71
Prdm4_MA1647.2	Prdm4	MA1647.2	0.01315	1.4e-32	0.02982	6.12e-51
THAP1_MA0597.2	THAP1	MA0597.2	0.00108	0.00082	0.00279	0.0314
NR5A1_MA1540.2	NR5A1	MA1540.2	0.02112	1.79e-41	0.0107	1.07e-24

## Sheet: SYAT_wtSRCAP_cdSRCAP_rescued
output_prefix	name	motif_id	SYAT_IAA_SYAT_NT_change	SYAT_IAA_SYAT_NT_pvalue	SRCAPwt_IAA_SRCAPwt_NT_change	SRCAPwt_IAA_SRCAPwt_NT_pvalue	SRCAPmut_IAA_SRCAPmut_NT_change	SRCAPmut_IAA_SRCAPmut_NT_pvalue
Nanog_UN0383.1	Nanog	UN0383.1	0.10245	1.21e-49	0.05378	1.16e-25	0.0206	9.26e-08
Arnt_MA0004.1	Arnt	MA0004.1	-0.04986	5.6e-20	-0.04496	2.55e-17	0.03739	2.26e-17
AhrArnt_MA0006.1	Ahr::Arnt	MA0006.1	-0.05754	8.83e-27	-0.13081	5.44e-55	-0.02414	2.54e-09
Ddit3Cebpa_MA0019.1	Ddit3::Cebpa	MA0019.1	-0.07997	1.48e-25	-0.00061	0.843	-0.07693	2e-24
Mecom_MA0029.1	Mecom	MA0029.1	0.04861	3.81e-26	0.08077	7.47e-41	0.08313	8.49e-42
FOXF2_MA0030.1	FOXF2	MA0030.1	0.1086	4.46e-50	0.09908	1.19e-46	0.01606	7.23e-06
FOXD1_MA0031.1	FOXD1	MA0031.1	0.05178	2.45e-30	0.1541	1.05e-68	-0.01086	0.143
Foxq1_MA0040.1	Foxq1	MA0040.1	0.05375	1.25e-30	0.11399	2.94e-57	0.04372	1.11e-24
IRF2_MA0051.1	IRF2	MA0051.1	0.03316	2.44e-11	0.16888	4.1e-76	0.14618	5.86e-66
MAXMYC_MA0059.1	MAX::MYC	MA0059.1	-0.0408	3.52e-11	0.09927	4.27e-38	0.05594	2.64e-21
PPARG_MA0066.1	PPARG	MA0066.1	-0.04234	2e-23	0.06833	2.83e-39	-0.04749	2.71e-26
PAX6_MA0069.1	PAX6	MA0069.1	0.02082	5.72e-05	0.07139	4.89e-24	0.09205	1.67e-31
PBX1_MA0070.1	PBX1	MA0070.1	0.04542	4.08e-19	0.08006	9.61e-36	-0.00028	0.994
RORA_MA0071.1	RORA	MA0071.1	0.18339	1.2e-66	0.17329	2.26e-64	0.00352	0.14
RORA_MA0072.1	RORA	MA0072.1	0.06778	4.54e-30	0.10378	1.76e-44	-0.00274	0.844
RREB1_MA0073.1	RREB1	MA0073.1	-0.01455	4.63e-10	-0.00669	0.000709	-0.0282	3.57e-20
RXRAVDR_MA0074.1	RXRA::VDR	MA0074.1	0.11995	7.59e-42	-0.04096	1.44e-12	0.09753	1.55e-34
SOX9_MA0077.1	SOX9	MA0077.1	0.12141	5.35e-51	0.01468	0.0101	0.00502	0.0646
SRY_MA0084.1	SRY	MA0084.1	0.05608	1.66e-30	0.08378	2.67e-45	-0.00609	0.173
TAL1TCF3_MA0091.1	TAL1::TCF3	MA0091.1	-0.10303	2.77e-51	0.05953	2.29e-25	0.07667	5.74e-39
Hand1Tcf3_MA0092.1	Hand1::Tcf3	MA0092.1	0.07625	1.78e-38	0.0391	1.51e-20	0.03289	1.06e-16
REL_MA0101.1	REL	MA0101.1	0.05768	1.11e-24	0.0843	2.1e-36	0.03419	5.55e-13
RELA_MA0107.1	RELA	MA0107.1	0.09403	1.47e-49	0.06686	4.93e-37	0.00853	0.0116
TBP_MA0108.2	TBP	MA0108.2	0.08378	6.24e-41	0.07553	2.54e-37	0.04135	1.1e-19
Spz1_MA0111.1	Spz1	MA0111.1	0.07146	2.54e-32	0.00968	0.0257	0.08739	2.98e-39
NR1H2RXRA_MA0115.1	NR1H2::RXRA	MA0115.1	0.10591	2.06e-42	0.02051	1.56e-05	0.0321	1.67e-10
Znf423_MA0116.1	Znf423	MA0116.1	-0.08251	4.46e-43	-0.09273	3.81e-47	-0.06374	1.13e-34
NFICTLX1_MA0119.1	NFIC::TLX1	MA0119.1	-0.003	0.61	0.01813	8.33e-06	0.02562	2.58e-09
Nobox_MA0125.1	Nobox	MA0125.1	0.08086	4.12e-33	0.11007	1.42e-43	0.11988	1.13e-46
ZNF354C_MA0130.1	ZNF354C	MA0130.1	-0.04314	2.66e-27	0.06965	7.17e-45	0.03247	1.63e-15
Lhx3_MA0135.1	Lhx3	MA0135.1	0.03652	2.18e-13	0.10254	9.38e-49	0.03324	1.9e-11
CTCF_MA0139.1	CTCF	MA0139.1	-0.10173	1.91e-68	-0.04881	9.88e-44	-0.06476	3.71e-50
Pou5f1Sox2_MA0142.1	Pou5f1::Sox2	MA0142.1	0.12432	5.46e-77	0.08679	1.63e-54	0.1029	1.36e-61
EWSR1-FLI1_MA0149.1	EWSR1-FLI1	MA0149.1	0.06041	9.6e-56	0.04482	1.03e-43	0.02088	5.32e-18
REST_MA0138.2	REST	MA0138.2	0.00583	0.000854	-0.03066	3.14e-18	-0.02139	9.34e-12
Runx1_MA0002.2	Runx1	MA0002.2	-0.03353	1.3e-19	0.01913	5.06e-11	-0.063	1.22e-46
PpargRxra_MA0065.2	Pparg::Rxra	MA0065.2	0.01325	0.000204	-0.01079	6.65e-07	0.00753	0.0971
Arid3a_MA0151.1	Arid3a	MA0151.1	0.0164	3.51e-10	0.03434	1.68e-25	0.04272	3.48e-30
INSM1_MA0155.1	INSM1	MA0155.1	-0.00137	0.545	-0.04891	3.3e-23	0.01414	0.000833
RARARXRA_MA0159.1	RARA::RXRA	MA0159.1	0.12413	7.17e-57	0.00704	0.535	0.03308	1.24e-12
PLAG1_MA0163.1	PLAG1	MA0163.1	-0.08819	4.42e-46	-0.05897	5.19e-34	-0.02954	9.12e-16
Nr2e3_MA0164.1	Nr2e3	MA0164.1	0.03218	6.95e-08	-0.01269	0.0118	0.04568	4.11e-13
ARNTHIF1A_MA0259.1	ARNT::HIF1A	MA0259.1	0.02246	0.0156	-0.21347	1.23e-44	0.07177	8.56e-13
Tfcp2l1_MA0145.2	Tfcp2l1	MA0145.2	0.03941	5.16e-20	-0.02922	1.84e-14	0.00338	0.447
Zfx_MA0146.2	Zfx	MA0146.2	-0.10423	1.95e-60	-0.13079	1.88e-65	-0.0293	1.64e-16
DUX4_MA0468.1	DUX4	MA0468.1	0.00393	0.425	-0.00024	0.573	0.03518	4.76e-13
FOS_MA0476.1	FOS	MA0476.1	0.2609	2.39e-85	0.0946	5.97e-45	0.14865	2.72e-62
FOSL2_MA0478.1	FOSL2	MA0478.1	0.18813	2.25e-74	0.1035	4.51e-50	0.10426	2.34e-50
FOXH1_MA0479.1	FOXH1	MA0479.1	-0.03821	3.28e-17	0.12225	1.18e-53	0.04048	2.06e-17
Gfi1B_MA0483.1	Gfi1B	MA0483.1	0.02016	4.95e-09	0.12052	4.34e-68	0.12668	9.44e-64
JUN_MA0488.1	JUN	MA0488.1	0.01051	0.0496	0.07743	2.28e-36	0.05327	1.67e-24
JUND_MA0492.1	JUND	MA0492.1	0.00313	0.189	0.11582	2.22e-48	0.02971	2.08e-11
Nr1h3Rxra_MA0494.1	Nr1h3::Rxra	MA0494.1	0.05629	2.31e-26	0.0925	1.32e-43	0.05792	3e-27
MEF2C_MA0497.1	MEF2C	MA0497.1	0.05277	1.01e-39	0.03145	1.07e-23	0.05145	1.88e-32
MAFNFE2_MA0501.1	MAF::NFE2	MA0501.1	0.16107	3.64e-75	0.05645	7.37e-33	0.04577	9.67e-26
NR2C2_MA0504.1	NR2C2	MA0504.1	-0.1018	6.67e-62	-0.05843	8.98e-37	-0.07714	1.35e-53
Sox6_MA0515.1	Sox6	MA0515.1	0.08629	1.13e-55	0.08771	2.53e-56	0.0325	8.83e-22
STAT1STAT2_MA0517.1	STAT1::STAT2	MA0517.1	0.01704	3.17e-08	0.15997	5.73e-91	0.1003	2.43e-70
Stat4_MA0518.1	Stat4	MA0518.1	0.04279	6.25e-31	0.05073	1.4e-36	0.02144	1.98e-13
Stat5aStat5b_MA0519.1	Stat5a::Stat5b	MA0519.1	0.0542	4.62e-38	0.09807	6.95e-61	0.00568	0.0571
Stat6_MA0520.1	Stat6	MA0520.1	0.08452	6.61e-51	0.08648	7.4e-52	0.01496	0.000718
TCF7L2_MA0523.1	TCF7L2	MA0523.1	0.07557	1.58e-45	0.07463	4.81e-45	0.03571	2.57e-20
ZBTB33_MA0527.1	ZBTB33	MA0527.1	-0.13062	9.03e-28	-0.10045	1.47e-29	0.10174	1.36e-29
ELK4_MA0076.2	ELK4	MA0076.2	0.00027	0.526	-0.01569	9.84e-05	0.04155	1.12e-22
ESR2_MA0258.2	ESR2	MA0258.2	-0.00585	0.019	-0.00603	0.003	0.01512	1.14e-06
Nfe2l2_MA0150.2	Nfe2l2	MA0150.2	0.09761	6.58e-56	0.09457	1.18e-54	0.0497	3.52e-31
STAT1_MA0137.3	STAT1	MA0137.3	0.04815	9.08e-27	0.06491	3.35e-37	0.0256	1.1e-10
STAT3_MA0144.2	STAT3	MA0144.2	0.03288	4.34e-21	0.05051	6.95e-35	0.00313	0.846
GATA1TAL1_MA0140.2	GATA1::TAL1	MA0140.2	0.06577	4.49e-25	0.07446	6.6e-29	0.09046	1.92e-35
Bach1Mafk_MA0591.1	Bach1::Mafk	MA0591.1	-0.04418	4.64e-24	-0.09358	4.55e-60	-0.06131	6.71e-42
FOXP2_MA0593.1	FOXP2	MA0593.1	0.06729	3.87e-41	0.10597	3.78e-65	0.0183	1.13e-07
SREBF1_MA0595.1	SREBF1	MA0595.1	0.05845	1.86e-25	-0.04007	1.7e-12	-0.05837	2e-21
SREBF2_MA0596.1	SREBF2	MA0596.1	0.02325	2.83e-08	-0.08039	4.61e-32	-0.05322	1.4e-19
KLF5_MA0599.1	KLF5	MA0599.1	0.03425	1.2e-40	-0.07458	8.48e-71	0.03497	2.14e-41
Arid3b_MA0601.1	Arid3b	MA0601.1	0.00927	0.000636	0.00806	0.00192	0.0268	1.54e-11
Arid5a_MA0602.1	Arid5a	MA0602.1	-0.00965	0.269	0.03972	3.59e-14	0.06968	5.2e-27
Arntl_MA0603.1	Arntl	MA0603.1	0.02026	5.36e-07	-0.1145	7.26e-28	0.05586	1.73e-18
Atf1_MA0604.1	Atf1	MA0604.1	0.03147	0.453	-0.14662	2.51e-30	0.06382	0.000175
Creb3l2_MA0608.1	Creb3l2	MA0608.1	-0.03288	2.99e-06	-0.0266	0.000151	0.02306	9.51e-05
DMRT3_MA0610.1	DMRT3	MA0610.1	0.04779	8.12e-13	0.04005	1.3e-09	0.03725	1.68e-08
FOXG1_MA0613.1	FOXG1	MA0613.1	0.07831	4.19e-40	0.10903	3.21e-53	-0.01958	7.51e-11
Foxj2_MA0614.1	Foxj2	MA0614.1	0.06311	1.08e-29	0.10493	6.11e-48	-0.02468	2.52e-10
Gmeb1_MA0615.1	Gmeb1	MA0615.1	-0.00147	0.126	-0.07682	5.51e-06	0.20302	2.22e-34
LBX1_MA0618.1	LBX1	MA0618.1	0.09522	9.12e-37	0.12872	3.99e-48	-0.00776	0.0148
LIN54_MA0619.1	LIN54	MA0619.1	0.04103	3.42e-21	0.11869	6.98e-62	0.10768	9.44e-58
mix-a_MA0621.1	mix-a	MA0621.1	0.12053	6.96e-43	0.11131	7.69e-40	0.02445	0.000221
Mlxip_MA0622.1	Mlxip	MA0622.1	-0.03995	5.77e-08	-0.03402	5.1e-06	-0.01378	0.215
Npas2_MA0626.1	Npas2	MA0626.1	-0.06972	1.38e-24	0.01945	0.0117	0.04121	2.77e-09
POU6F1_MA0628.1	POU6F1	MA0628.1	0.11952	1.05e-33	0.12914	1.88e-36	0.01205	0.286
Rhox11_MA0629.1	Rhox11	MA0629.1	0.06227	1.67e-21	0.0118	0.0513	0.0401	9.35e-12
SHOX_MA0630.1	SHOX	MA0630.1	0.14857	1.81e-60	0.06171	1.26e-29	0.11025	4.26e-49
Six3_MA0631.1	Six3	MA0631.1	0.07085	4.36e-19	0.12684	2.8e-37	0.07943	3.79e-22
ALX3_MA0634.1	ALX3	MA0634.1	0.1091	3.11e-40	0.07854	1.51e-28	0.06668	2.16e-23
Ar_MA0007.3	Ar	MA0007.3	-0.04985	6.59e-15	-0.00948	0.139	-0.01371	0.0237
BARHL2_MA0635.1	BARHL2	MA0635.1	-0.09047	6.77e-26	-0.02419	0.00274	-0.00389	0.671
BHLHE41_MA0636.1	BHLHE41	MA0636.1	0.01185	0.9	-0.09186	2.02e-25	-0.0036	0.049
CREB3_MA0638.1	CREB3	MA0638.1	-0.03129	0.000123	0.02916	0.000187	-0.064	6.56e-13
DBP_MA0639.1	DBP	MA0639.1	0.02597	0.00491	0.11225	2.01e-26	0.11543	2.72e-27
ELF4_MA0641.1	ELF4	MA0641.1	-0.02985	3.55e-12	0.02078	9.67e-05	0.02308	1.21e-05
EN1_MA0027.2	EN1	MA0027.2	0.0953	2.42e-33	0.08031	1.27e-27	0.07261	1.71e-24
Esrrg_MA0643.1	Esrrg	MA0643.1	0.18693	1.88e-65	0.05906	2.65e-24	0.0463	3.88e-18
ETV6_MA0645.1	ETV6	MA0645.1	-0.09096	1.38e-51	-0.10271	2.85e-54	-0.07659	4.31e-39
FLI1_MA0475.2	FLI1	MA0475.2	0.01201	0.000139	0.03701	3.65e-17	-0.00505	0.761
FOXI1_MA0042.2	FOXI1	MA0042.2	0.01937	8.57e-05	0.12207	7.34e-56	-0.02294	2.06e-12
FOXL1_MA0033.2	FOXL1	MA0033.2	0.08778	1.16e-47	0.11256	1.13e-57	-0.01003	4.6e-05
GCM1_MA0646.1	GCM1	MA0646.1	-0.04356	6.95e-10	-0.13974	7.04e-41	0.02471	3.08e-05
GRHL1_MA0647.1	GRHL1	MA0647.1	-0.06695	2.74e-30	-0.03123	1.34e-09	-0.01479	0.00579
GSC_MA0648.1	GSC	MA0648.1	0.13635	5.91e-48	0.00662	0.00375	0.0638	1.25e-24
HEY2_MA0649.1	HEY2	MA0649.1	-0.30486	8.6e-87	-0.30447	2.01e-86	-0.28966	6.62e-93
HINFP_MA0131.2	HINFP	MA0131.2	-0.15495	5.55e-41	-0.1209	5.96e-32	0.03016	9.13e-08
HNF1A_MA0046.2	HNF1A	MA0046.2	0.05871	9.22e-22	0.12758	2.47e-54	-0.01256	0.00143
HNF1B_MA0153.2	HNF1B	MA0153.2	0.05721	2.93e-25	0.13084	3.98e-49	0.02795	1.55e-11
HSF1_MA0486.2	HSF1	MA0486.2	0.05801	7.74e-28	0.0434	2.09e-19	0.08159	1.07e-37
IRF8_MA0652.1	IRF8	MA0652.1	0.04755	1.5e-22	0.06653	6.95e-32	0.11877	7.18e-52
IRF9_MA0653.1	IRF9	MA0653.1	0.0349	3e-15	0.13637	8.19e-61	0.1401	2.34e-59
ISX_MA0654.1	ISX	MA0654.1	0.14095	1.28e-52	0.04694	2.3e-15	0.09433	6.2e-37
JDP2_MA0655.1	JDP2	MA0655.1	0.23275	8.85e-70	0.15468	8.64e-53	0.15127	6.93e-52
JDP2_MA0656.1	JDP2	MA0656.1	-0.01083	0.00106	-0.02894	5.16e-09	0.00706	0.702
KLF13_MA0657.1	KLF13	MA0657.1	-0.05407	1.23e-24	-0.02873	1.92e-10	0.07646	3.25e-37
LHX6_MA0658.1	LHX6	MA0658.1	0.14936	6.63e-47	0.10302	3.67e-33	0.003	0.777
MEF2B_MA0660.1	MEF2B	MA0660.1	0.09928	5.29e-38	0.10145	7.99e-39	0.1101	5.58e-42
MEOX1_MA0661.1	MEOX1	MA0661.1	0.14278	1.47e-56	0.12643	5.57e-52	0.05055	5.21e-23
MIXL1_MA0662.1	MIXL1	MA0662.1	0.11338	1.77e-47	0.09078	2.62e-39	0.0742	2.02e-32
MLX_MA0663.1	MLX	MA0663.1	-0.05337	5.36e-12	-0.03897	8e-08	0.06994	7.61e-16
MLXIPL_MA0664.1	MLXIPL	MA0664.1	-0.03135	2.92e-05	-0.02576	0.000498	0.0833	2.83e-20
MSC_MA0665.1	MSC	MA0665.1	-0.10547	2.62e-58	-0.0918	1.43e-51	-0.07019	1.57e-41
MYF6_MA0667.1	MYF6	MA0667.1	-0.13609	4.58e-59	-0.11692	1.29e-55	-0.05142	2.04e-28
NEUROG2_MA0669.1	NEUROG2	MA0669.1	-0.03238	2.89e-09	0.07493	2.9e-23	-0.04373	1.23e-13
NFIA_MA0670.1	NFIA	MA0670.1	-0.05341	2.51e-22	0.06469	9.11e-30	0.03034	4.3e-12
NFIX_MA0671.1	NFIX	MA0671.1	-0.08184	1.44e-32	0.07577	3.05e-29	0.0715	1.94e-27
NHLH1_MA0048.2	NHLH1	MA0048.2	-0.00651	0.137	-0.08706	1.25e-45	-0.02889	7.68e-13
NKX2-3_MA0672.1	NKX2-3	MA0672.1	-0.08023	1.15e-36	0.13497	3.72e-56	0.15084	3.27e-61
NKX2-8_MA0673.1	NKX2-8	MA0673.1	-0.09952	4.11e-43	0.06284	2.86e-30	0.08881	2.19e-43
NKX6-1_MA0674.1	NKX6-1	MA0674.1	0.06898	8.86e-31	0.10084	1.97e-43	-4e-05	0.47
NKX6-2_MA0675.1	NKX6-2	MA0675.1	0.08457	1.34e-33	0.10046	1.18e-39	0.03302	4.18e-10
Nr2e1_MA0676.1	Nr2e1	MA0676.1	0.06175	9.82e-41	0.075	2.58e-37	0.01375	1.17e-09
Nr2f6_MA0677.1	Nr2f6	MA0677.1	0.05467	2.26e-27	0.01635	3.3e-05	0.05078	3.59e-25
OLIG2_MA0678.1	OLIG2	MA0678.1	-0.01298	0.00906	0.0173	0.0281	0.12923	4.51e-37
PAX4_MA0068.2	PAX4	MA0068.2	0.12592	3.4e-40	0.07262	7.01e-26	-0.01563	0.000809
POU4F2_MA0683.1	POU4F2	MA0683.1	0.12892	1.89e-60	0.11222	8.65e-55	0.08982	5.88e-46
Rxra_MA0512.2	Rxra	MA0512.2	0.05164	5.39e-23	0.03708	5.62e-15	0.06082	8.69e-28
SPDEF_MA0686.1	SPDEF	MA0686.1	-0.06377	1.15e-20	0.10235	3.12e-36	0.02201	1.79e-05
SPIC_MA0687.1	SPIC	MA0687.1	0.03524	2.27e-23	0.0839	6.46e-51	0.07347	4.49e-46
SRF_MA0083.3	SRF	MA0083.3	0.02339	1.85e-05	0.11851	1.5e-36	-0.03936	1.11e-07
TBXT_MA0009.2	TBXT	MA0009.2	-0.00368	0.528	0.06658	1.24e-16	0.0153	0.0278
TBX2_MA0688.1	TBX2	MA0688.1	0.07197	1.12e-26	0.1174	2.85e-43	-0.00336	0.372
TBX20_MA0689.1	TBX20	MA0689.1	0.03769	6.91e-19	0.058	3.34e-30	0.04385	1.84e-22
TFAP4_MA0691.1	TFAP4	MA0691.1	-0.08345	7.74e-36	-0.02452	7.18e-06	-0.01306	0.0281
TFEB_MA0692.1	TFEB	MA0692.1	0.11357	7.18e-38	-0.04518	2.92e-12	0.04857	1.58e-14
ZBTB7B_MA0694.1	ZBTB7B	MA0694.1	0.00356	0.973	0.09896	5.77e-32	0.00985	0.24
ZBTB7C_MA0695.1	ZBTB7C	MA0695.1	-0.04138	1.29e-10	0.03395	4.03e-09	0.08013	7.27e-27
ZIC1_MA0696.1	ZIC1	MA0696.1	0.00835	0.0101	0.01796	1.75e-07	0.02772	8.84e-14
ZBTB18_MA0698.1	ZBTB18	MA0698.1	0.02341	2.39e-11	0.02838	2.23e-11	-0.03008	4.33e-19
LBX2_MA0699.1	LBX2	MA0699.1	0.11654	2.83e-49	0.03583	1.62e-13	0.0984	7.26e-43
Lhx4_MA0704.1	Lhx4	MA0704.1	0.14008	1.26e-49	0.09211	3.37e-34	-0.00029	0.669
Lhx8_MA0705.1	Lhx8	MA0705.1	0.16275	5.31e-49	0.02944	0.00217	0.04808	1.71e-09
MEOX2_MA0706.1	MEOX2	MA0706.1	0.09129	9.17e-36	0.11963	1.02e-45	0.07061	3.12e-27
Msx3_MA0709.1	Msx3	MA0709.1	0.0385	2.53e-11	0.09096	3.23e-33	0.11316	6.88e-41
NOTO_MA0710.1	NOTO	MA0710.1	0.14061	4.07e-53	0.13701	3.91e-52	0.04069	5.67e-16
Nkx3-1_MA0124.2	Nkx3-1	MA0124.2	-0.01186	0.0182	0.06675	4.72e-24	0.00548	0.277
OTX1_MA0711.1	OTX1	MA0711.1	0.09404	4.4e-38	0.05585	1.18e-22	-0.01467	0.0273
PDX1_MA0132.2	PDX1	MA0132.2	0.1102	6.33e-40	0.13652	6.33e-48	0.02746	7.41e-07
PHOX2A_MA0713.1	PHOX2A	MA0713.1	0.05002	1.85e-22	0.076	4.52e-34	0.03616	1.21e-15
PITX3_MA0714.1	PITX3	MA0714.1	0.07504	3.72e-29	0.05621	1.18e-20	0.02508	2.67e-06
PROP1_MA0715.1	PROP1	MA0715.1	0.03026	2.32e-10	0.0926	4.53e-41	0.06656	1.46e-29
PRRX1_MA0716.1	PRRX1	MA0716.1	0.13822	5.11e-53	0.09359	1.45e-38	0.03163	7.49e-11
RAX2_MA0717.1	RAX2	MA0717.1	0.14095	1.28e-52	0.04694	2.3e-15	0.09433	6.2e-37
RAX_MA0718.1	RAX	MA0718.1	0.1442	8.29e-56	0.10254	4.17e-43	0.13348	7.64e-53
RHOXF1_MA0719.1	RHOXF1	MA0719.1	0.10252	3.04e-36	0.0647	8.19e-23	-0.00522	0.959
Shox2_MA0720.1	Shox2	MA0720.1	0.14294	3.01e-55	0.05488	1.57e-22	0.08135	1.81e-34
UNCX_MA0721.1	UNCX	MA0721.1	0.14294	3.01e-55	0.05488	1.57e-22	0.08135	1.81e-34
VAX1_MA0722.1	VAX1	MA0722.1	0.14592	7.89e-50	0.09004	7.59e-32	0.01217	0.12
VENTX_MA0724.1	VENTX	MA0724.1	0.16261	3.25e-45	0.06134	3.01e-16	0.13624	7.33e-39
VSX1_MA0725.1	VSX1	MA0725.1	0.14592	7.89e-50	0.09004	7.59e-32	0.01217	0.12
VSX2_MA0726.1	VSX2	MA0726.1	0.14592	7.89e-50	0.09004	7.59e-32	0.01217	0.12
ESR1_MA0112.3	ESR1	MA0112.3	-0.07036	9.21e-24	0.0401	1.43e-10	0.03438	2.05e-08
ESRRB_MA0141.3	ESRRB	MA0141.3	0.17024	1.25e-66	0.07831	9.88e-38	0.01929	6.45e-08
NR2F1_MA0017.2	NR2F1	MA0017.2	0.11824	3.36e-52	0.08738	4.79e-41	0.06612	1.03e-31
NR3C1_MA0113.3	NR3C1	MA0113.3	-0.06946	5.73e-23	0.0201	7.18e-05	0.06276	1.34e-21
NR3C2_MA0727.1	NR3C2	MA0727.1	-0.03638	1.74e-08	0.00694	0.0751	0.08003	1.31e-27
Nr2F6_MA0728.1	Nr2F6	MA0728.1	0.09733	3.99e-47	0.04737	1.88e-23	0.03824	5.84e-18
RARA_MA0729.1	RARA	MA0729.1	0.07668	1.13e-37	0.02501	5.4e-11	0.07525	1.61e-36
RARA_MA0730.1	RARA	MA0730.1	0.02553	2.39e-11	0.03801	1.39e-16	0.02754	2.01e-12
BCL6B_MA0731.1	BCL6B	MA0731.1	0.05717	5.38e-31	0.05661	1.13e-30	0.02745	4.63e-12
EGR2_MA0472.2	EGR2	MA0472.2	-0.10984	9.45e-50	-0.13021	4.65e-56	-0.01623	2.3e-07
EGR3_MA0732.1	EGR3	MA0732.1	-0.02165	2.53e-14	-0.07652	1.55e-47	0.01262	0.0175
EGR4_MA0733.1	EGR4	MA0733.1	0.02342	1.84e-05	-0.01096	4.32e-05	0.00263	0.421
GLIS1_MA0735.1	GLIS1	MA0735.1	-0.01806	0.00945	-0.10702	1.41e-31	0.07055	8.88e-21
GLIS2_MA0736.1	GLIS2	MA0736.1	-0.0007	0.19	-0.13166	1.42e-47	-0.01741	1.22e-05
GLIS3_MA0737.1	GLIS3	MA0737.1	-0.01099	0.113	-0.04266	5.07e-11	0.02584	1.49e-06
HIC2_MA0738.1	HIC2	MA0738.1	-0.14779	9.02e-57	-0.09878	5.05e-45	-0.18185	1.37e-69
Hic1_MA0739.1	Hic1	MA0739.1	-0.15363	2.36e-54	-0.04762	3.04e-15	-0.11216	3.23e-46
KLF16_MA0741.1	KLF16	MA0741.1	0.01287	1.87e-07	-0.08441	5.91e-60	0.01831	4.44e-15
SP8_MA0747.1	SP8	MA0747.1	0.00015	0.449	-0.04998	3.25e-45	0.04371	1.51e-30
ZBED1_MA0749.1	ZBED1	MA0749.1	-0.04118	0.000258	-0.19874	1.16e-26	0.23715	3.08e-28
ZIC4_MA0751.1	ZIC4	MA0751.1	0.02391	1.31e-09	0.01482	0.000101	-0.00589	0.0514
ZNF143_MA0088.2	ZNF143	MA0088.2	0.00177	0.294	0.03174	8.76e-15	0.01837	2.65e-07
ZNF410_MA0752.1	ZNF410	MA0752.1	0.05339	2.93e-17	0.16001	8.59e-53	-0.04682	4.88e-15
CUX2_MA0755.1	CUX2	MA0755.1	0.08374	3.09e-16	0.08535	1.19e-16	0.04318	2.54e-06
ONECUT3_MA0757.1	ONECUT3	MA0757.1	0.0305	1.84e-11	0.11993	3e-52	-0.03144	4.29e-13
E2F7_MA0758.1	E2F7	MA0758.1	-0.05712	7.51e-33	0.24709	6.69e-84	0.22912	1.77e-85
ERF_MA0760.1	ERF	MA0760.1	0.01963	6.64e-08	0.04328	2.46e-19	0.00697	0.00383
ETS1_MA0098.3	ETS1	MA0098.3	0.04625	1.18e-16	0.08438	4.64e-34	0.00682	0.28
ETV2_MA0762.1	ETV2	MA0762.1	0.03512	3.75e-13	0.10095	8.36e-46	0.04708	4.77e-20
ETV3_MA0763.1	ETV3	MA0763.1	0.02979	7.31e-10	-0.02057	0.000146	-0.06709	5.25e-25
GCM2_MA0767.1	GCM2	MA0767.1	-0.02386	0.000696	-0.07669	6.91e-19	0.04895	6.36e-10
HSF2_MA0770.1	HSF2	MA0770.1	-0.02767	1.29e-12	-0.0313	3.5e-17	-0.03543	1.58e-18
HSF4_MA0771.1	HSF4	MA0771.1	0.08879	3.14e-35	0.04482	4.84e-14	0.07263	4.95e-28
IRF7_MA0772.1	IRF7	MA0772.1	0.00547	0.0234	0.2328	3.5e-92	0.18601	4.91e-84
MEF2D_MA0773.1	MEF2D	MA0773.1	0.10076	2.55e-47	0.08408	8.23e-41	0.11015	1.21e-50
MEIS1_MA0498.2	MEIS1	MA0498.2	0.09552	5.52e-35	-0.03836	3.98e-14	-0.0303	1.56e-10
MEIS2_MA0774.1	MEIS2	MA0774.1	0.03836	1.83e-15	0.01305	0.00147	-0.02597	1.11e-08
MEIS3_MA0775.1	MEIS3	MA0775.1	0.03144	2.67e-15	-0.00653	0.375	-0.02804	1.28e-09
MYBL1_MA0776.1	MYBL1	MA0776.1	-0.08362	9.45e-11	0.01394	0.0263	0.17272	1.79e-32
MYBL2_MA0777.1	MYBL2	MA0777.1	0.03699	9.42e-05	0.02661	0.00474	-0.03671	3.74e-05
NFKB1_MA0105.4	NFKB1	MA0105.4	-0.06653	2.41e-23	0.04529	2.14e-16	0.01723	8.37e-05
NFKB2_MA0778.1	NFKB2	MA0778.1	0.08056	1.29e-26	0.16478	6.78e-51	0.10327	3e-34
PAX1_MA0779.1	PAX1	MA0779.1	0.04095	1.01e-11	0.02195	0.0122	-0.11261	1.08e-38
PAX3_MA0780.1	PAX3	MA0780.1	-0.01741	1.62e-05	0.06912	1.25e-16	0.10063	9.57e-28
PAX9_MA0781.1	PAX9	MA0781.1	0.03872	2.85e-09	0.05393	1.02e-14	-0.14274	3.38e-43
PKNOX2_MA0783.1	PKNOX2	MA0783.1	-0.10664	1.29e-49	-0.09537	1.66e-45	-0.07679	2.96e-33
POU2F1_MA0785.1	POU2F1	MA0785.1	0.08438	8.21e-50	0.10931	9.1e-59	0.10539	2.53e-58
POU3F1_MA0786.1	POU3F1	MA0786.1	0.0983	8.98e-60	0.08539	7.39e-53	0.11623	1.35e-66
POU3F2_MA0787.1	POU3F2	MA0787.1	0.11564	1.33e-63	0.08034	1.31e-50	0.1176	2.72e-64
POU3F3_MA0788.1	POU3F3	MA0788.1	0.03707	2.54e-26	0.06435	6.84e-42	0.11532	7.06e-64
POU3F4_MA0789.1	POU3F4	MA0789.1	0.13366	1.66e-62	0.09214	2.87e-54	0.0915	3.8e-48
POU4F1_MA0790.1	POU4F1	MA0790.1	0.03632	1.19e-15	0.08579	2.82e-42	0.01213	0.00831
POU4F3_MA0791.1	POU4F3	MA0791.1	0.04412	9.99e-23	0.07189	3.14e-37	0.05776	3.08e-30
POU5F1B_MA0792.1	POU5F1B	MA0792.1	0.12549	1.98e-65	0.08788	1.08e-53	0.11308	3.88e-61
POU6F2_MA0793.1	POU6F2	MA0793.1	0.12272	1.04e-54	0.14028	4.39e-60	0.02323	5.4e-08
PROX1_MA0794.1	PROX1	MA0794.1	0.03185	9.64e-08	0.07086	9.64e-23	0.06046	1.02e-18
RFX2_MA0600.2	RFX2	MA0600.2	0.13028	5.83e-47	0.084	7.15e-31	0.22373	5.52e-69
SMAD3_MA0795.1	SMAD3	MA0795.1	0.13835	6.56e-34	0.09264	1.4e-20	0.13286	1.96e-32
TGIF1_MA0796.1	TGIF1	MA0796.1	-0.10806	1.3e-48	-0.11537	4.55e-51	-0.08098	8.4e-43
TGIF2_MA0797.1	TGIF2	MA0797.1	-0.15424	3.91e-62	-0.11002	5.17e-49	-0.09934	1.39e-51
RFX5_MA0510.2	RFX5	MA0510.2	0.11996	3.03e-52	0.07068	9.09e-34	0.15228	1.95e-61
RUNX2_MA0511.2	RUNX2	MA0511.2	0.13021	1.02e-50	0.07873	2.78e-34	0.01822	1.66e-08
EOMES_MA0800.1	EOMES	MA0800.1	0.11291	1.74e-44	0.11377	9.24e-45	-0.00797	0.322
MGA_MA0801.1	MGA	MA0801.1	0.1327	1.18e-52	0.05315	1.37e-23	0.07584	1.82e-33
TBR1_MA0802.1	TBR1	MA0802.1	0.11004	1.48e-42	0.03507	1.31e-10	-0.03649	1.46e-13
TBX15_MA0803.1	TBX15	MA0803.1	0.10373	1.39e-45	0.08472	1.42e-37	0.00822	0.915
TBX19_MA0804.1	TBX19	MA0804.1	-0.00721	0.00512	0.05054	1.8e-07	0.03458	0.00147
TBX1_MA0805.1	TBX1	MA0805.1	0.07475	2.85e-33	0.07197	6.05e-32	-0.00353	0.0411
TBX4_MA0806.1	TBX4	MA0806.1	0.07561	8.3e-32	0.01757	1.23e-05	-0.04173	2.83e-13
TBX5_MA0807.1	TBX5	MA0807.1	0.05674	5.73e-26	0.06469	5.38e-30	0.03038	1.54e-11
TEAD3_MA0808.1	TEAD3	MA0808.1	0.10487	5.66e-47	0.05114	2.35e-21	0.05457	2.59e-23
TFAP2A_MA0810.1	TFAP2A	MA0810.1	0.01996	4.95e-15	-0.01534	0.0657	0.07396	2.36e-46
TFAP2B_MA0811.1	TFAP2B	MA0811.1	0.00823	0.134	0.0119	0.0177	0.07434	1.41e-32
TFAP2B_MA0812.1	TFAP2B	MA0812.1	-0.08437	1.22e-50	-0.05857	3.47e-28	-0.04972	2.56e-27
TFAP2B_MA0813.1	TFAP2B	MA0813.1	-0.07438	4.83e-33	-0.08038	1.15e-35	-0.0243	7.02e-08
TFAP2C_MA0524.2	TFAP2C	MA0524.2	0.00604	0.205	0.02283	8.71e-08	0.06751	1.49e-32
TFAP2C_MA0815.1	TFAP2C	MA0815.1	0.0121	0.248	-0.10345	4.41e-43	-0.0149	7.72e-06
Ascl2_MA0816.1	Ascl2	MA0816.1	0.01566	3.95e-08	-0.05941	2.42e-32	-0.04329	2.53e-24
Atoh1_MA0461.2	Atoh1	MA0461.2	-0.05086	1.92e-11	0.0466	5.7e-12	0.0466	5.7e-12
BHLHE40_MA0464.2	BHLHE40	MA0464.2	0.00026	0.388	-0.11228	3.76e-27	0.04939	7.23e-12
BHLHE23_MA0817.1	BHLHE23	MA0817.1	0.09126	1.55e-20	-0.0109	0.000392	0.14623	1.06e-36
FIGLA_MA0820.1	FIGLA	MA0820.1	-0.13871	3.7e-67	-0.05435	1.02e-31	-0.09191	5.33e-52
HES7_MA0822.1	HES7	MA0822.1	0.04803	7.12e-06	-0.08754	1.28e-24	-0.14002	5.2e-38
HEY1_MA0823.1	HEY1	MA0823.1	-0.01889	0.0165	-0.03378	8.98e-06	0.02621	3.2e-05
MAX_MA0058.3	MAX	MA0058.3	-0.04563	1.96e-15	-0.05211	4.22e-18	0.07147	1.89e-22
MNT_MA0825.1	MNT	MA0825.1	-0.05183	9e-18	-0.02093	6.41e-06	0.07326	1.68e-22
OLIG1_MA0826.1	OLIG1	MA0826.1	0.02706	2.42e-05	-0.03249	9.74e-06	0.09129	1.06e-25
OLIG3_MA0827.1	OLIG3	MA0827.1	-0.0137	0.465	0.04335	1.67e-12	0.17853	4.16e-50
Tcf21_MA0832.1	Tcf21	MA0832.1	-0.06799	4.54e-30	-0.11127	6.86e-47	0.05333	8.93e-26
ATF7_MA0834.1	ATF7	MA0834.1	-0.06034	2.14e-13	0.15262	4.57e-49	0.18897	1.34e-47
CEBPG_MA0838.1	CEBPG	MA0838.1	-0.01377	0.984	0.02363	4.38e-05	0.07047	7.87e-16
CREB3L1_MA0839.1	CREB3L1	MA0839.1	-0.07733	8.26e-23	0.02353	0.00066	-0.01204	0.0264
Creb5_MA0840.1	Creb5	MA0840.1	-0.07359	6.77e-21	0.10795	1.06e-32	0.14908	6.05e-47
Mafb_MA0117.2	Mafb	MA0117.2	0.08511	2.05e-42	0.01023	0.00965	0.12634	1.09e-57
NFE2_MA0841.1	NFE2	MA0841.1	0.20999	6.98e-70	0.17375	3.08e-62	0.15559	7.25e-58
TEF_MA0843.1	TEF	MA0843.1	0.05264	1.11e-12	-0.02886	0.00615	0.16797	1.55e-42
XBP1_MA0844.1	XBP1	MA0844.1	0.03487	0.0171	-0.07026	1.02e-17	0.04206	0.00131
FOXB1_MA0845.1	FOXB1	MA0845.1	0.04466	1.74e-26	0.09369	1.34e-48	0.01893	4.56e-09
FOXC1_MA0032.2	FOXC1	MA0032.2	0.02811	2.24e-12	0.1072	2.59e-56	0.01579	0.000132
FOXC2_MA0846.1	FOXC2	MA0846.1	0.05214	4.79e-37	0.11874	6.23e-69	-0.01717	7.09e-10
FOXO4_MA0848.1	FOXO4	MA0848.1	0.08778	1.16e-47	0.11256	1.13e-57	-0.01003	4.6e-05
FOXO6_MA0849.1	FOXO6	MA0849.1	0.08778	1.16e-47	0.11256	1.13e-57	-0.01003	4.6e-05
FOXP3_MA0850.1	FOXP3	MA0850.1	0.08778	1.16e-47	0.11256	1.13e-57	-0.01003	4.6e-05
Foxj3_MA0851.1	Foxj3	MA0851.1	0.06794	1.46e-51	0.10342	4.5e-68	-0.01537	4.07e-08
Alx4_MA0853.1	Alx4	MA0853.1	0.18314	9.68e-63	0.10622	5.15e-42	0.0861	8.14e-35
Alx1_MA0854.1	Alx1	MA0854.1	0.16811	2.65e-49	0.07539	1.27e-20	0.05469	1.28e-12
RXRB_MA0855.1	RXRB	MA0855.1	0.02709	1.12e-14	0.02376	1.22e-12	0.05549	2.62e-31
RXRG_MA0856.1	RXRG	MA0856.1	0.02758	7.92e-10	0.01522	0.000799	0.05888	9.11e-28
Rarb_MA0857.1	Rarb	MA0857.1	0.07986	1.89e-36	0.05126	1.17e-24	0.05027	1.72e-20
Rarb_MA0858.1	Rarb	MA0858.1	0.07378	9.28e-38	0.02055	6.36e-07	0.02859	1.59e-11
Rarg_MA0859.1	Rarg	MA0859.1	0.09019	2.44e-40	0.05862	6.18e-26	0.09006	2.76e-40
Rarg_MA0860.1	Rarg	MA0860.1	0.01517	0.000465	0.12252	8.2e-53	0.00418	0.417
TP63_MA0525.2	TP63	MA0525.2	0.0526	4.2e-17	0.09458	1.41e-32	0.09138	1.68e-31
TP53_MA0106.3	TP53	MA0106.3	0.15343	2.4e-44	0.0984	1.33e-28	0.00022	0.513
TP73_MA0861.1	TP73	MA0861.1	0.12162	5.38e-40	0.15055	1.94e-47	-0.03069	0.000181
GMEB2_MA0862.1	GMEB2	MA0862.1	-0.13288	6.03e-14	-0.12574	4.93e-13	0.01028	0.776
MTF1_MA0863.1	MTF1	MA0863.1	-0.05874	1.62e-19	-0.11569	2e-38	0.08445	7.45e-24
E2F1_MA0024.3	E2F1	MA0024.3	-0.0248	0.000259	-0.17974	2.83e-38	-0.11254	2.87e-24
SOX21_MA0866.1	SOX21	MA0866.1	0.05526	3e-22	0.07173	1.03e-32	0.03568	1.71e-13
Sox1_MA0870.1	Sox1	MA0870.1	0.05545	4.97e-24	0.12549	2.28e-52	0.0678	4.07e-30
TFAP2A_MA0872.1	TFAP2A	MA0872.1	0.02063	1.42e-06	-0.09018	3.43e-34	-0.02292	5.44e-05
ELK1_MA0028.2	ELK1	MA0028.2	-0.0376	4.66e-12	-0.02596	2.82e-07	0.04682	6.03e-15
HOXD12_MA0873.1	HOXD12	MA0873.1	0.12299	3.23e-33	0.13191	1.82e-35	0.07184	1.02e-18
Arx_MA0874.1	Arx	MA0874.1	0.14023	1.85e-48	0.08868	3.75e-32	-0.02902	1.35e-07
BARX1_MA0875.1	BARX1	MA0875.1	0.04822	9.13e-18	0.05973	9.64e-23	0.18975	6.67e-62
BSX_MA0876.1	BSX	MA0876.1	0.0811	8.57e-31	0.05701	1.63e-20	0.08251	2.36e-31
Dlx3_MA0880.1	Dlx3	MA0880.1	0.08016	2.24e-27	0.115	6.23e-39	0.04847	3.59e-15
Dlx4_MA0881.1	Dlx4	MA0881.1	0.01519	0.0238	0.07449	1.6e-21	0.0566	5.03e-15
DLX6_MA0882.1	DLX6	MA0882.1	0.08925	7.42e-31	0.12061	7.88e-42	0.04296	2.98e-11
Dmbx1_MA0883.1	Dmbx1	MA0883.1	0.09826	3.9e-41	0.04667	3.89e-21	0.00507	0.000918
EMX2_MA0886.1	EMX2	MA0886.1	0.15621	8.56e-53	0.13625	3.32e-47	0.06251	1.48e-19
EVX1_MA0887.1	EVX1	MA0887.1	0.13061	7.33e-37	0.08258	5.93e-22	0.11311	8.39e-32
EVX2_MA0888.1	EVX2	MA0888.1	0.14691	1.22e-50	0.07066	9.6e-26	0.10992	6.04e-40
GBX1_MA0889.1	GBX1	MA0889.1	0.1237	3.2e-38	0.06122	2.64e-17	0.114	2.3e-35
GBX2_MA0890.1	GBX2	MA0890.1	0.10775	1.35e-42	0.11895	2.23e-46	0.1162	1.79e-45
GSC2_MA0891.1	GSC2	MA0891.1	0.09155	2.94e-37	0.01249	0.0168	-0.04785	1.7e-19
GSX1_MA0892.1	GSX1	MA0892.1	0.09669	1.92e-38	0.07844	2.58e-31	0.01488	0.00237
HESX1_MA0894.1	HESX1	MA0894.1	0.11252	1.34e-40	0.07563	6.62e-28	0.14108	9.71e-49
HMBOX1_MA0895.1	HMBOX1	MA0895.1	0.07964	2.76e-29	0.1331	1.29e-47	0.00084	0.778
Hmx1_MA0896.1	Hmx1	MA0896.1	0.12923	4.5e-45	0.13503	8.88e-47	0.09042	5.45e-32
Hmx2_MA0897.1	Hmx2	MA0897.1	0.07891	2.4e-36	0.17893	1.75e-67	0.10965	3.5e-48
Hmx3_MA0898.1	Hmx3	MA0898.1	0.04426	1.97e-21	0.2	8.11e-72	0.10976	8.48e-49
HOXA10_MA0899.1	HOXA10	MA0899.1	0.02221	3.48e-08	0.13681	4.68e-60	0.04622	3.7e-22
HOXB3_MA0903.1	HOXB3	MA0903.1	0.08704	2.02e-39	0.14818	1.49e-59	0.08339	6.35e-38
HOXC10_MA0905.1	HOXC10	MA0905.1	0.05517	6.87e-17	0.10064	5.7e-33	0.06304	7.41e-20
HOXC12_MA0906.1	HOXC12	MA0906.1	0.08997	3.94e-29	0.11457	6.41e-37	0.05316	8.37e-16
HOXC13_MA0907.1	HOXC13	MA0907.1	0.05317	1.23e-20	0.10689	2.75e-42	0.0802	1.97e-32
HOXD11_MA0908.1	HOXD11	MA0908.1	0.02725	7.97e-07	0.09322	1.52e-34	0.05881	1.58e-20
Hoxa11_MA0911.1	Hoxa11	MA0911.1	0.04794	4.68e-12	0.13836	1.08e-42	0.11376	1.44e-35
ISL2_MA0914.1	ISL2	MA0914.1	-0.01672	0.00156	0.11947	1.76e-42	0.0878	7.89e-32
FOXK1_MA0852.2	FOXK1	MA0852.2	0.10957	9.21e-59	0.09603	1.75e-53	-0.01267	1.27e-05
GATA2_MA0036.3	GATA2	MA0036.3	0.0752	6.4e-34	-0.03598	2.72e-15	0.04277	3.43e-16
HIF1A_MA1106.1	HIF1A	MA1106.1	-0.00772	0.26	-0.11045	6.1e-29	0.00485	0.505
MYC_MA0147.3	MYC	MA0147.3	-0.08703	1.53e-33	-0.03773	1.19e-13	-0.00918	0.00354
MYB_MA0100.3	MYB	MA0100.3	0.01598	0.000141	0.07099	9.48e-32	0.09404	2.12e-41
MYCN_MA0104.4	MYCN	MA0104.4	-0.07858	9.94e-19	0.00306	0.112	-0.02974	0.000869
NEUROD1_MA1109.1	NEUROD1	MA1109.1	-0.12048	1.56e-57	0.00074	0.42	-0.0325	2.08e-12
NFIC_MA0161.2	NFIC	MA0161.2	-0.03245	1.06e-18	0.05036	1.36e-23	0.01398	0.000223
NFYA_MA0060.3	NFYA	MA0060.3	0.03977	5.48e-19	-0.07644	1.63e-39	-0.03481	5.61e-16
NR2F2_MA1111.1	NR2F2	MA1111.1	0.17361	1.39e-73	0.15176	7.34e-68	0.05416	1.52e-27
PAX5_MA0014.3	PAX5	MA0014.3	0.06119	1.96e-21	-0.00662	0.519	-0.04474	6.53e-08
PBX3_MA1114.1	PBX3	MA1114.1	0.04556	8.01e-26	-0.02844	3.91e-15	0.07057	2.42e-40
POU5F1_MA1115.1	POU5F1	MA1115.1	0.09349	1.56e-52	0.07432	5.94e-48	0.07135	2.3e-42
RBPJ_MA1116.1	RBPJ	MA1116.1	0.00125	0.603	-0.01238	6.18e-07	-0.01716	2.86e-10
RELB_MA1117.1	RELB	MA1117.1	-0.03643	2.95e-10	0.00938	0.000902	-0.0262	9.1e-06
SIX1_MA1118.1	SIX1	MA1118.1	-0.08015	1.3e-47	0.23741	3.81e-90	0.05758	3.11e-36
SIX2_MA1119.1	SIX2	MA1119.1	-0.02487	1.93e-05	0.15813	9.51e-75	0.08273	4.35e-49
SOX10_MA0442.2	SOX10	MA0442.2	0.08917	5.41e-55	0.09777	9.75e-59	0.05704	1.02e-37
SOX13_MA1120.1	SOX13	MA1120.1	0.10299	3.99e-50	0.03997	9.72e-18	0.05087	1.37e-24
TEAD2_MA1121.1	TEAD2	MA1121.1	0.0747	1.11e-47	0.0538	5.46e-35	0.04432	3.85e-28
TFDP1_MA1122.1	TFDP1	MA1122.1	-0.00721	5.67e-05	-0.173	3.93e-71	-0.04727	1.89e-24
ZBTB7A_MA0750.2	ZBTB7A	MA0750.2	-0.00206	0.872	0.00283	0.194	0.05	3.24e-28
ZEB1_MA0103.3	ZEB1	MA0103.3	-0.16282	2.54e-88	-0.15623	3.6e-79	-0.11773	1.69e-73
ZNF24_MA1124.1	ZNF24	MA1124.1	0.0007	0.793	0.05765	2.88e-27	-0.05717	6.51e-31
ZNF384_MA1125.1	ZNF384	MA1125.1	-0.00452	0.749	0.07826	8.2e-50	0.04602	6.8e-32
ZNF282_MA1154.1	ZNF282	MA1154.1	0.02997	8.4e-15	0.03199	5.05e-16	0.02113	1.38e-09
ZSCAN4_MA1155.1	ZSCAN4	MA1155.1	-0.04744	1.35e-32	0.00075	0.069	0.00884	0.404
FOSJUN_MA0099.3	FOS::JUN	MA0099.3	0.27622	5.16e-81	0.1282	6.87e-50	0.16495	8.43e-60
FOSJUN_MA1126.1	FOS::JUN	MA1126.1	-0.02303	1.85e-05	0.0673	1.16e-21	0.2206	1.97e-68
FOSBJUN_MA1127.1	FOSB::JUN	MA1127.1	0.01566	0.000393	0.10627	5.97e-40	0.11071	2.31e-38
FOSL1JUN_MA1128.1	FOSL1::JUN	MA1128.1	0.2527	6.34e-84	0.12066	2.12e-53	0.1427	3.88e-60
FOSL1JUN_MA1129.1	FOSL1::JUN	MA1129.1	-0.03793	0.0002	0.09738	2.18e-25	0.16262	7.32e-47
FOSL2JUN_MA1130.1	FOSL2::JUN	MA1130.1	0.26722	2.82e-93	0.08421	3.06e-47	0.17025	1.24e-74
FOSL2JUN_MA1131.1	FOSL2::JUN	MA1131.1	0.00483	0.516	0.07012	3.09e-23	0.1212	4.26e-42
JUNJUNB_MA1132.1	JUN::JUNB	MA1132.1	0.2837	2.55e-83	0.07751	7.33e-33	0.14174	6.46e-55
JUNJUNB_MA1133.1	JUN::JUNB	MA1133.1	-0.03729	2.04e-10	0.09773	2.45e-33	0.16154	4.93e-54
FOSJUNB_MA1134.1	FOS::JUNB	MA1134.1	0.24037	1.05e-82	0.12237	5.18e-55	0.1668	1.67e-67
FOSBJUNB_MA1135.1	FOSB::JUNB	MA1135.1	0.24105	6.62e-76	0.12146	1.88e-48	0.18079	4.25e-64
FOSBJUNB_MA1136.1	FOSB::JUNB	MA1136.1	-0.04757	1.2e-07	0.1113	2.72e-30	0.16413	8.63e-48
FOSL1JUNB_MA1137.1	FOSL1::JUNB	MA1137.1	0.26989	4.17e-86	0.13516	3.01e-58	0.15308	4.19e-63
FOSL2JUNB_MA1138.1	FOSL2::JUNB	MA1138.1	0.23801	1.13e-80	0.10134	1.14e-45	0.17032	1.34e-66
FOSL2JUNB_MA1139.1	FOSL2::JUNB	MA1139.1	-0.0335	1.8e-06	-0.03152	5.61e-06	0.03738	5.04e-06
FOSJUND_MA1141.1	FOS::JUND	MA1141.1	0.24256	6.24e-85	0.10643	2.98e-51	0.1575	6.06e-67
FOSL1JUND_MA1142.1	FOSL1::JUND	MA1142.1	0.25857	7.98e-79	0.12092	2.78e-48	0.15814	1.01e-58
FOSL1JUND_MA1143.1	FOSL1::JUND	MA1143.1	0.03799	1.8e-11	0.16463	1.27e-56	0.15308	2.76e-50
FOSL2JUND_MA1144.1	FOSL2::JUND	MA1144.1	0.24437	3.82e-80	0.12793	8.4e-53	0.17067	7.96e-65
FOSL2JUND_MA1145.1	FOSL2::JUND	MA1145.1	0.01349	0.00222	0.13825	1.63e-52	0.1285	6.05e-41
NR1H4RXRA_MA1146.1	NR1H4::RXRA	MA1146.1	0.00932	0.0029	-0.02475	0.003	-0.01411	0.258
NR4A2RXRA_MA1147.1	NR4A2::RXRA	MA1147.1	0.00052	0.507	-0.0116	0.184	0.08949	5.36e-28
PPARARXRA_MA1148.1	PPARA::RXRA	MA1148.1	0.05904	2.3e-30	0.05331	2.61e-27	0.06509	1.91e-33
RARARXRG_MA1149.1	RARA::RXRG	MA1149.1	0.11344	2.05e-55	0.0198	6.02e-09	0.04217	1.2e-22
RORB_MA1150.1	RORB	MA1150.1	0.04259	1.54e-11	0.11869	2.73e-42	0.0092	0.516
RORC_MA1151.1	RORC	MA1151.1	0.06228	9.94e-25	0.1705	2.19e-59	-0.00607	0.498
SOX15_MA1152.1	SOX15	MA1152.1	0.09714	8.28e-68	0.09395	1.93e-66	0.0317	4.16e-20
Smad4_MA1153.1	Smad4	MA1153.1	-0.0601	6.4e-31	0.02552	2.5e-08	-0.0423	3.62e-20
IRF3_MA1418.1	IRF3	MA1418.1	0.10749	3.93e-71	0.15009	1.31e-67	0.0937	7.23e-48
IRF4_MA1419.1	IRF4	MA1419.1	0.05029	2.9e-24	0.04357	1.02e-20	0.08948	4.79e-42
IRF5_MA1420.1	IRF5	MA1420.1	0.07144	3.26e-34	0.06576	2.08e-24	0.11063	1.47e-49
TCF7L1_MA1421.1	TCF7L1	MA1421.1	0.05017	2.71e-29	0.12163	1e-64	0.0461	2.2e-26
ARGFX_MA1463.1	ARGFX	MA1463.1	0.10783	1.27e-44	0.07953	1.14e-34	0.0754	4.66e-33
ARNT2_MA1464.1	ARNT2	MA1464.1	0.02751	0.000249	-0.0794	1.02e-19	0.00572	0.483
ATF6_MA1466.1	ATF6	MA1466.1	-0.04019	1.24e-05	0.04501	1.34e-10	-0.13796	3.34e-33
ATOH7_MA1468.1	ATOH7	MA1468.1	0.06101	1.47e-25	0.16043	1.05e-58	-0.01741	0.0028
BACH2_MA1101.2	BACH2	MA1101.2	0.23585	3.86e-74	0.13862	6.1e-52	0.14458	1.18e-53
BACH2_MA1470.1	BACH2	MA1470.1	0.07319	2.06e-19	-0.05049	6.72e-14	0.13762	2.41e-39
BARX2_MA1471.1	BARX2	MA1471.1	0.05438	5.72e-28	0.14428	2.03e-62	0.06304	4.7e-33
CDX4_MA1473.1	CDX4	MA1473.1	0.02883	5.58e-11	0.1829	6.18e-70	0.07126	9.89e-34
CREB3L4_MA1474.1	CREB3L4	MA1474.1	-0.02421	0.00155	0.06817	1.39e-20	0.04965	4.98e-14
CREB3L4_MA1475.1	CREB3L4	MA1475.1	-0.03222	1.04e-05	-0.07826	2.12e-19	0.04156	4.37e-08
DMRTA2_MA1478.1	DMRTA2	MA1478.1	0.05442	1.44e-14	0.11294	1.65e-35	-0.02282	9.65e-06
DMRTC2_MA1479.1	DMRTC2	MA1479.1	0.03956	5.15e-10	0.0661	1.03e-22	0.04074	1.47e-10
DPRX_MA1480.1	DPRX	MA1480.1	0.05627	1.31e-15	0.10408	1.62e-33	-0.07332	7.75e-26
DRGX_MA1481.1	DRGX	MA1481.1	0.14602	7.41e-50	0.09032	5.94e-32	0.01217	0.12
ETS2_MA1484.1	ETS2	MA1484.1	0.01139	0.00891	0.02852	1.82e-09	0.04578	5.07e-18
FERD3L_MA1485.1	FERD3L	MA1485.1	-0.19546	4.95e-74	-0.15483	2.04e-79	-0.13127	1.3e-59
FOXN3_MA1489.1	FOXN3	MA1489.1	0.03509	4.76e-25	0.10197	1.26e-61	0.01234	3.24e-07
HES6_MA1493.1	HES6	MA1493.1	-0.16469	1.76e-57	-0.24427	9.23e-67	-0.17516	3e-53
HNF4A_MA1494.1	HNF4A	MA1494.1	0.09578	1.66e-48	0.07358	6.29e-39	0.03524	1.2e-17
HOXA1_MA1495.1	HOXA1	MA1495.1	0.1585	1.67e-42	0.09796	1.46e-27	0.05815	8.59e-16
HOXA4_MA1496.1	HOXA4	MA1496.1	0.11184	1.39e-39	0.06222	1.31e-21	0.08769	1.92e-31
HOXA6_MA1497.1	HOXA6	MA1497.1	0.04757	4.72e-14	0.11603	9.63e-39	0.09845	3.84e-33
HOXB4_MA1499.1	HOXB4	MA1499.1	0.09467	5.66e-40	0.09993	7.67e-42	0.05343	7.48e-23
HOXB6_MA1500.1	HOXB6	MA1500.1	0.03766	2.13e-12	0.0998	4.74e-36	0.13796	2.66e-47
HOXB7_MA1501.1	HOXB7	MA1501.1	0.09903	4.28e-30	0.10805	6.87e-33	0.09186	8.7e-28
HOXB8_MA1502.1	HOXB8	MA1502.1	0.04113	3.71e-09	0.02557	0.000236	0.15822	1.07e-46
HOXB9_MA1503.1	HOXB9	MA1503.1	0.08343	2.38e-27	0.12915	5.07e-40	0.07491	1.07e-24
HOXC4_MA1504.1	HOXC4	MA1504.1	0.09467	5.66e-40	0.09993	7.67e-42	0.05343	7.48e-23
HOXC8_MA1505.1	HOXC8	MA1505.1	0.13328	9.04e-38	-0.01502	9.29e-05	0.05118	3.23e-10
HOXD10_MA1506.1	HOXD10	MA1506.1	0.05465	1.5e-14	0.11019	9.09e-35	0.02371	0.000778
HOXD4_MA1507.1	HOXD4	MA1507.1	0.09467	5.66e-40	0.09938	1.19e-41	0.05343	7.48e-23
IKZF1_MA1508.1	IKZF1	MA1508.1	0.10061	6.38e-71	0.12122	9.79e-77	0.06352	3.77e-52
IRF6_MA1509.1	IRF6	MA1509.1	0.00481	0.538	-0.07388	2.83e-18	0.05115	6.06e-07
KLF11_MA1512.1	KLF11	MA1512.1	0.02056	8.9e-14	-0.07551	1.59e-51	0.03301	1.52e-24
KLF15_MA1513.1	KLF15	MA1513.1	-0.04614	5.11e-40	-0.2015	1.56e-95	-0.03948	1.85e-27
KLF17_MA1514.1	KLF17	MA1514.1	0.05717	2.13e-34	-0.02097	9.25e-14	0.01049	2.85e-08
KLF2_MA1515.1	KLF2	MA1515.1	0.01596	5.77e-08	-0.10049	5.64e-64	0.0489	4.71e-35
KLF3_MA1516.1	KLF3	MA1516.1	-0.02672	1.34e-12	-0.07541	4.09e-43	0.06373	5.2e-39
KLF6_MA1517.1	KLF6	MA1517.1	0.05381	4.99e-38	-0.10483	7.59e-61	0.04437	8.24e-32
LHX5_MA1519.1	LHX5	MA1519.1	0.15167	2.63e-51	0.12886	2.99e-45	0.04178	7.26e-14
MAF_MA1520.1	MAF	MA1520.1	-0.14983	1.28e-67	-0.13389	1.56e-65	-0.14446	1.04e-58
MAFA_MA1521.1	MAFA	MA1521.1	-0.19061	2.64e-76	-0.17885	2.14e-74	-0.17851	2.63e-77
MAZ_MA1522.1	MAZ	MA1522.1	-0.05769	3.65e-45	-0.07595	3.43e-55	0.00262	0.0162
MSANTD3_MA1523.1	MSANTD3	MA1523.1	-0.13013	1.58e-62	-0.05947	8.75e-35	-0.20067	6.32e-81
NFIC_MA1527.1	NFIC	MA1527.1	-0.03969	6.3e-18	-0.00723	0.0062	0.06325	2.27e-25
NFIX_MA1528.1	NFIX	MA1528.1	-0.08876	1.7e-34	-0.03847	6.42e-12	0.06371	1.83e-26
NHLH2_MA1529.1	NHLH2	MA1529.1	-0.02073	1.65e-08	-0.11904	9.98e-55	0.02443	3.31e-08
NKX6-3_MA1530.1	NKX6-3	MA1530.1	0.02353	2.42e-08	0.07726	5.17e-35	0.07575	2.34e-34
NR1D1_MA1531.1	NR1D1	MA1531.1	0.02374	5.12e-06	0.06078	9.63e-23	0.04126	1.21e-13
NR1I2_MA1533.1	NR1I2	MA1533.1	-0.1203	1.13e-45	-0.06423	6.2e-27	-0.06976	1.46e-26
NR1I3_MA1534.1	NR1I3	MA1534.1	0.09312	1.89e-43	0.03406	1.49e-15	0.07022	6.01e-34
NR2C1_MA1535.1	NR2C1	MA1535.1	0.16009	2.21e-65	0.10229	3.08e-48	-0.01243	0.0403
NR2C2_MA1536.1	NR2C2	MA1536.1	0.21159	1.26e-75	0.13435	5.99e-57	0.05527	3.64e-25
NR2F1_MA1537.1	NR2F1	MA1537.1	0.02608	4.41e-09	0.01822	1.52e-05	0.04725	5.74e-20
NR2F1_MA1538.1	NR2F1	MA1538.1	0.04454	6.02e-13	0.02687	1.77e-06	-0.01885	0.00188
NR2F6_MA1539.1	NR2F6	MA1539.1	0.03999	2.3e-11	0.0802	1.74e-26	0.04958	5.23e-15
NR6A1_MA1541.1	NR6A1	MA1541.1	0.09572	3.07e-43	0.07799	2.39e-36	0.1336	2e-55
OSR1_MA1542.1	OSR1	MA1542.1	0.02525	6.87e-08	0.03526	8.8e-13	-0.02472	3.27e-08
OVOL1_MA1544.1	OVOL1	MA1544.1	0.13388	2.04e-17	0.05055	0.00424	-0.0313	3.32e-05
OVOL2_MA1545.1	OVOL2	MA1545.1	0.17805	4.85e-23	-0.05375	3.61e-05	-0.08141	5.47e-09
PAX3_MA1546.1	PAX3	MA1546.1	-0.05022	6.14e-08	-0.02251	0.0413	0.13337	3e-35
PLAGL2_MA1548.1	PLAGL2	MA1548.1	-0.07014	6.15e-24	-0.03199	1.87e-07	0.02646	7.87e-09
POU6F1_MA1549.1	POU6F1	MA1549.1	0.02852	1.14e-17	0.0959	8.46e-49	0.08337	3.89e-44
PPARD_MA1550.1	PPARD	MA1550.1	0.02064	5.64e-10	0.03155	3.46e-17	0.05985	1.13e-34
RARB_MA1552.1	RARB	MA1552.1	-0.00567	0.84	0.02612	1.12e-06	0.08068	4.01e-26
RARG_MA1553.1	RARG	MA1553.1	-0.06409	1.45e-24	0.12103	1.36e-39	0.12111	1.28e-39
RFX7_MA1554.1	RFX7	MA1554.1	0.10799	4.58e-32	0.02092	8.6e-05	0.06856	2.66e-18
RXRB_MA1555.1	RXRB	MA1555.1	0.01876	9.33e-05	-0.05493	4.84e-15	0.07606	4.35e-26
RXRG_MA1556.1	RXRG	MA1556.1	-0.0107	0.0878	0.01704	0.000568	0.01914	0.00014
SMAD5_MA1557.1	SMAD5	MA1557.1	0.18072	6.37e-46	0.14733	3.1e-38	0.13776	8.2e-36
SNAI1_MA1558.1	SNAI1	MA1558.1	-0.1586	1.26e-78	-0.14186	5.89e-80	-0.12544	7.19e-66
SNAI3_MA1559.1	SNAI3	MA1559.1	-0.18204	1.12e-84	-0.15186	4.78e-83	-0.19826	4.25e-93
SOHLH2_MA1560.1	SOHLH2	MA1560.1	-0.1101	6.59e-25	-0.01897	0.0565	0.0671	3.14e-15
SOX12_MA1561.1	SOX12	MA1561.1	0.01839	6.79e-06	0.11521	2.73e-44	0.08329	2.35e-33
SOX14_MA1562.1	SOX14	MA1562.1	0.11494	2.15e-42	0.09316	1.76e-34	0.05958	5.84e-20
SP9_MA1564.1	SP9	MA1564.1	-0.01011	2.3e-06	-0.08412	2.1e-55	0.03143	2.29e-18
TBX18_MA1565.1	TBX18	MA1565.1	0.12076	4.81e-59	0.07787	6.87e-42	-0.01222	5.14e-05
TCF21_MA1568.1	TCF21	MA1568.1	-0.09243	2.05e-26	0.0319	1.03e-08	0.10311	2.47e-33
TFAP2E_MA1569.1	TFAP2E	MA1569.1	-0.00539	0.23	0.02391	2.29e-07	0.0164	0.000229
TFAP4_MA1570.1	TFAP4	MA1570.1	0.08287	2.3e-21	0.05865	3.07e-13	0.13438	8.84e-37
TGIF2LX_MA1571.1	TGIF2LX	MA1571.1	-0.1994	6.21e-71	-0.20345	8.97e-72	-0.11064	1.85e-46
TGIF2LY_MA1572.1	TGIF2LY	MA1572.1	-0.18017	1.52e-66	-0.16013	9.66e-62	-0.13732	9.8e-52
THRB_MA1574.1	THRB	MA1574.1	-0.12664	1.21e-57	-0.09089	4.53e-52	-0.11978	1.57e-64
THRB_MA1575.1	THRB	MA1575.1	0.03164	1.29e-06	0.00978	0.333	-0.04472	1.67e-15
THRB_MA1576.1	THRB	MA1576.1	0.04555	3.63e-22	0.0251	1.08e-10	-0.04881	4.91e-21
TLX2_MA1577.1	TLX2	MA1577.1	0.14422	9.42e-60	0.04114	5.52e-19	0.06757	1.94e-32
VEZF1_MA1578.1	VEZF1	MA1578.1	0.06964	1.63e-28	-0.08073	4.66e-39	0.01674	0.0113
ZBTB26_MA1579.1	ZBTB26	MA1579.1	-0.08257	2.35e-55	-0.02396	7.86e-15	-0.07038	7.99e-45
ZBTB32_MA1580.1	ZBTB32	MA1580.1	0.05498	1.64e-16	0.15371	2.22e-51	0.0668	1.1e-21
ZBTB6_MA1581.1	ZBTB6	MA1581.1	0.04213	5.29e-26	0.01397	9.88e-05	-0.04485	9.26e-30
ZFP57_MA1583.1	ZFP57	MA1583.1	-0.01995	0.000131	-0.05058	2e-13	0.00149	0.416
ZIC5_MA1584.1	ZIC5	MA1584.1	0.01554	0.00549	-0.01293	3.16e-05	0.02726	7.84e-08
ZKSCAN1_MA1585.1	ZKSCAN1	MA1585.1	0.04079	2.29e-15	0.10552	3.38e-41	0.00637	0.0258
ZNF135_MA1587.1	ZNF135	MA1587.1	0.03735	1.14e-20	-0.03398	1.34e-13	0.00792	0.000932
ZNF136_MA1588.1	ZNF136	MA1588.1	0.06886	1.24e-30	0.06363	2.16e-32	0.08306	2.73e-41
ZNF140_MA1589.1	ZNF140	MA1589.1	0.06235	2.31e-29	0.02044	2.53e-06	-0.0239	1.1e-09
ZNF274_MA1592.1	ZNF274	MA1592.1	0.00221	0.495	0.12573	3.86e-55	0.00577	0.102
ZNF317_MA1593.1	ZNF317	MA1593.1	-0.05162	3.94e-36	-0.00945	0.00145	-0.0442	1.41e-28
ZNF382_MA1594.1	ZNF382	MA1594.1	0.04283	5.33e-17	0.11918	1.35e-52	0.00594	0.894
ZNF460_MA1596.1	ZNF460	MA1596.1	-0.06309	2.88e-45	-0.14535	1.03e-78	0.00286	0.00825
ZNF528_MA1597.1	ZNF528	MA1597.1	0.01932	2.11e-10	-0.0263	5.18e-14	0.07616	3.22e-47
ZNF682_MA1599.1	ZNF682	MA1599.1	-0.09457	2.1e-56	-0.07516	1.96e-47	-0.07575	9.86e-48
ZNF684_MA1600.1	ZNF684	MA1600.1	0.02428	1.49e-14	-0.02567	2.24e-08	0.09541	3.57e-52
ZSCAN29_MA1602.1	ZSCAN29	MA1602.1	-0.14536	8.21e-50	0.00586	0.824	-0.16544	1.07e-54
Dmrt1_MA1603.1	Dmrt1	MA1603.1	-0.02662	1.55e-10	0.12287	1.82e-51	-0.03313	5.46e-14
Ebf2_MA1604.1	Ebf2	MA1604.1	-0.06546	3.46e-38	0.01286	1.78e-05	-0.07779	2.99e-43
Foxf1_MA1606.1	Foxf1	MA1606.1	0.102	1.81e-55	0.14182	1.65e-69	-0.02135	1.17e-15
Foxl2_MA1607.1	Foxl2	MA1607.1	0.06842	1.57e-43	0.09916	2.64e-58	-0.01428	6.36e-06
Isl1_MA1608.1	Isl1	MA1608.1	0.03155	1.3e-11	0.0182	1.35e-06	0.11798	6.55e-43
Plagl1_MA1615.1	Plagl1	MA1615.1	-0.01435	7.51e-05	-0.05146	3.14e-30	-0.03601	1.17e-19
Prdm15_MA1616.1	Prdm15	MA1616.1	0.01281	1.89e-07	0.14045	1.31e-70	0.07444	6.66e-47
Ptf1a_MA1618.1	Ptf1a	MA1618.1	-0.00198	0.61	0.08852	8.47e-52	-0.02181	9.42e-11
Ptf1A_MA1619.1	Ptf1A	MA1619.1	-0.04669	1.04e-18	-0.07763	9.47e-32	0.0154	1.55e-06
Ptf1A_MA1620.1	Ptf1A	MA1620.1	-0.21541	1.51e-100	-0.18854	1.48e-88	-0.20585	2.34e-93
Rbpjl_MA1621.1	Rbpjl	MA1621.1	-0.21407	5.4e-98	-0.18999	6.39e-89	-0.20775	1.96e-94
Stat2_MA1623.1	Stat2	MA1623.1	0.00561	0.00356	0.1725	6.34e-105	0.10465	1.29e-77
Stat5a_MA1624.1	Stat5a	MA1624.1	0.0189	3.81e-11	0.05867	1.6e-40	0.03245	3.85e-22
Stat5b_MA1625.1	Stat5b	MA1625.1	-0.04511	1.24e-33	-0.01686	8.17e-10	-0.03911	2.95e-29
Wt1_MA1627.1	Wt1	MA1627.1	0.0281	9.17e-27	-0.02162	9.93e-16	0.02892	1.44e-27
Zic1Zic2_MA1628.1	Zic1::Zic2	MA1628.1	0.0383	2.16e-34	0.03245	3.93e-29	0.01666	3.84e-13
Zic2_MA1629.1	Zic2	MA1629.1	0.04454	3.81e-36	0.05203	2.84e-41	0.02042	3.05e-14
ASCL1_MA1100.2	ASCL1	MA1100.2	-0.00025	0.703	-0.09345	2.36e-48	-0.05458	4.03e-29
ATF3_MA0605.2	ATF3	MA0605.2	-0.0222	0.00514	-0.03839	5.76e-06	0.07129	5.47e-13
BATFJUN_MA0462.2	BATF::JUN	MA0462.2	0.25227	6.49e-86	0.09835	6.69e-47	0.14373	3.34e-62
BCL6_MA0463.2	BCL6	MA0463.2	0.10072	9.74e-44	0.04979	2.86e-21	0.02518	1.56e-08
E2F2_MA0864.2	E2F2	MA0864.2	-0.12335	5.08e-29	-0.16426	1.88e-38	0.01681	0.0519
E2F3_MA0469.3	E2F3	MA0469.3	-0.17401	2.92e-40	0.27614	2.83e-62	0.14346	4.06e-33
E2F4_MA0470.2	E2F4	MA0470.2	-0.10058	4.52e-20	-0.09315	6.8e-18	-0.10015	6.03e-20
EMX1_MA0612.2	EMX1	MA0612.2	0.15822	2.15e-48	0.14253	2.6e-44	0.03624	2.35e-07
GATA5_MA0766.2	GATA5	MA0766.2	0.19023	1.29e-62	-0.02682	1.51e-05	0.07263	1.15e-28
GFI1_MA0038.2	GFI1	MA0038.2	0.00513	0.0574	0.17499	2.84e-74	0.16433	2.14e-69
GSX2_MA0893.2	GSX2	MA0893.2	0.10747	5.33e-53	0.12776	1.61e-59	-0.02285	9.73e-06
HES1_MA1099.2	HES1	MA1099.2	-0.01064	0.000731	-0.09629	2.83e-30	-0.05568	1.81e-17
HES2_MA0616.2	HES2	MA0616.2	-0.02697	0.000411	-0.12167	7.3e-33	0.00555	0.216
HOXA2_MA0900.2	HOXA2	MA0900.2	0.17637	1.22e-56	0.14173	4.28e-48	0.03546	9.12e-10
HOXA5_MA0158.2	HOXA5	MA0158.2	0.13778	2.89e-43	0.03091	3.19e-08	0.07198	4.47e-23
HOXA9_MA0594.2	HOXA9	MA0594.2	-0.04545	0.0715	0.0477	4.22e-09	0.18533	3.47e-34
HOXB2_MA0902.2	HOXB2	MA0902.2	0.08776	9.26e-30	0.05524	2.11e-17	0.13293	6.59e-44
HOXB5_MA0904.2	HOXB5	MA0904.2	0.16828	3.65e-51	0.10767	3.92e-35	0.12958	1.64e-41
HOXC9_MA0485.2	HOXC9	MA0485.2	0.07981	4.21e-24	0.13367	8.62e-41	0.06936	2.25e-20
HOXD3_MA0912.2	HOXD3	MA0912.2	0.13976	3.69e-55	0.13243	4.91e-53	0.00336	0.517
HOXD8_MA0910.2	HOXD8	MA0910.2	0.04113	3.71e-09	0.02557	0.000236	0.15822	1.07e-46
HOXD9_MA0913.2	HOXD9	MA0913.2	0.04292	9.1e-19	0.11908	2.03e-53	0.06636	1.17e-31
JUNB_MA1140.2	JUNB	MA1140.2	-0.01035	0.65	0.13665	4.17e-39	0.12979	3e-34
LHX9_MA0701.2	LHX9	MA0701.2	0.10597	1.07e-40	0.04199	5.09e-14	0.07556	3.73e-29
LMX1A_MA0702.2	LMX1A	MA0702.2	0.14834	1.61e-59	0.10126	6.39e-45	0.02983	7.93e-12
LMX1B_MA0703.2	LMX1B	MA0703.2	0.07062	4.44e-32	0.06048	2.53e-27	0.00545	0.098
NEUROG1_MA0623.2	NEUROG1	MA0623.2	0.02194	0.01	0.05347	1.59e-10	0.00883	0.457
NRL_MA0842.2	NRL	MA0842.2	0.03636	5.82e-17	0.01944	9.28e-07	0.1037	5.78e-51
PITX1_MA0682.2	PITX1	MA0682.2	0.08572	1.74e-33	0.05671	7.95e-21	0.02745	3.05e-07
PRRX2_MA0075.3	PRRX2	MA0075.3	0.14489	3.53e-54	0.06056	2.93e-25	0.06454	5.41e-27
SOX4_MA0867.2	SOX4	MA0867.2	0.09944	8.48e-63	0.07044	3.86e-49	0.09807	1.68e-63
SOX8_MA0868.2	SOX8	MA0868.2	0.09754	2.35e-51	0.05901	6.53e-33	0.03122	8.04e-14
SP3_MA0746.2	SP3	MA0746.2	0.00152	0.185	-0.08452	2.76e-59	0.05707	6.42e-39
TCFL5_MA0632.2	TCFL5	MA0632.2	-0.07014	1.6e-22	-0.22689	2.93e-64	-0.06093	6.38e-19
TFEC_MA0871.2	TFEC	MA0871.2	-0.0423	2.62e-13	-0.13027	7.13e-46	0.05535	1.11e-18
ZNF740_MA0753.2	ZNF740	MA0753.2	0.03632	4.29e-19	-0.05148	1.69e-32	0.02493	1e-18
Nkx3-2_MA0122.3	Nkx3-2	MA0122.3	0.03739	2.5e-16	0.15044	1.12e-56	-0.00314	0.0153
DMRTA1_MA1707.1	DMRTA1	MA1707.1	0.04598	1.26e-16	0.11013	1.64e-42	-0.03327	4.54e-10
ETV7_MA1708.1	ETV7	MA1708.1	-0.0266	1.08e-10	-0.04759	2.77e-27	-0.04611	5.66e-26
ZIM3_MA1709.1	ZIM3	MA1709.1	0.04394	6.97e-35	0.10913	2.03e-72	0.02675	8.19e-21
ZNF257_MA1710.1	ZNF257	MA1710.1	0.01464	4.76e-09	-0.00319	0.0759	-0.01846	3.92e-14
ZNF343_MA1711.1	ZNF343	MA1711.1	-0.0822	1.42e-37	-0.03324	3.06e-13	0.06541	1.82e-29
ZNF454_MA1712.1	ZNF454	MA1712.1	-0.1278	3.27e-72	-0.11566	1.38e-72	-0.07162	9.69e-54
ZNF610_MA1713.1	ZNF610	MA1713.1	-0.08383	2.7e-51	-0.17518	8.81e-81	0.0079	0.0401
ZNF675_MA1714.1	ZNF675	MA1714.1	0.00368	0.0486	0.09568	2.11e-47	0.03126	1.48e-15
ZNF707_MA1715.1	ZNF707	MA1715.1	0.01554	3.03e-07	0.01078	0.000207	0.09224	6.06e-50
ZNF76_MA1716.1	ZNF76	MA1716.1	-0.02222	1.15e-10	-0.01757	3.83e-08	0.01892	0.000253
ZNF784_MA1717.1	ZNF784	MA1717.1	0.14602	1.53e-42	-0.01771	0.00185	0.02678	8.46e-05
ZNF8_MA1718.1	ZNF8	MA1718.1	-0.05772	1.67e-26	0.19944	4.15e-75	0.15873	2.44e-65
ZNF816_MA1719.1	ZNF816	MA1719.1	-0.00508	0.125	0.00745	0.0347	0.00712	0.0436
ZNF85_MA1720.1	ZNF85	MA1720.1	-0.01004	0.225	0.03828	1.82e-16	0.04956	4.54e-22
ZNF93_MA1721.1	ZNF93	MA1721.1	-0.17283	6.39e-89	-0.19471	1.61e-95	-0.11847	5.91e-70
ZSCAN31_MA1722.1	ZSCAN31	MA1722.1	0.02033	7.01e-06	0.05524	9.22e-24	0.00929	0.044
PRDM9_MA1723.1	PRDM9	MA1723.1	0.06617	1.55e-62	0.02335	1.65e-24	0.01694	3.41e-16
Rfx6_MA1724.1	Rfx6	MA1724.1	0.03913	1.31e-22	0.04545	6.45e-27	0.05147	8.27e-31
ASCL1_MA1631.1	ASCL1	MA1631.1	-0.09598	3.77e-68	-0.0556	1.48e-42	-0.10854	3.29e-69
ATF2_MA1632.1	ATF2	MA1632.1	0.07608	4.46e-28	0.08447	3.4e-31	-0.00045	0.484
BATF_MA1634.1	BATF	MA1634.1	0.24217	3.59e-84	0.09809	8.49e-47	0.14172	1.28e-61
BHLHE22_MA1635.1	BHLHE22	MA1635.1	0.04222	6.7e-25	-0.09169	2.63e-53	-0.03779	1.47e-23
CEBPG_MA1636.1	CEBPG	MA1636.1	-0.02648	6.21e-09	0.1106	2.12e-47	0.06461	1.51e-24
EBF3_MA1637.1	EBF3	MA1637.1	-0.08169	4.68e-48	0.00331	0.00916	-0.09893	5.02e-52
HAND2_MA1638.1	HAND2	MA1638.1	-0.09727	3.32e-54	0.04019	4.09e-23	-0.01962	1.48e-10
MEIS1_MA1639.1	MEIS1	MA1639.1	0.04423	9.2e-14	0.0788	5.5e-35	0.00515	0.0558
MEIS2_MA1640.1	MEIS2	MA1640.1	0.0524	3.67e-29	0.11933	1.82e-52	0.04791	7.79e-20
MYF5_MA1641.1	MYF5	MA1641.1	-0.03108	1.25e-12	-0.08279	4.15e-40	0.00338	0.613
NEUROG2_MA1642.1	NEUROG2	MA1642.1	-0.09892	7.51e-54	0.02579	5.34e-14	-0.0524	3.71e-31
NFIB_MA1643.1	NFIB	MA1643.1	-0.02077	0.000343	-0.04769	5.4e-17	0.06493	1.12e-30
NFYC_MA1644.1	NFYC	MA1644.1	0.05211	5.19e-31	-0.05876	5.93e-43	-0.04363	9.31e-34
NKX2-2_MA1645.1	NKX2-2	MA1645.1	-0.05084	1.64e-31	0.01594	4.07e-07	-0.08925	8.74e-52
OSR2_MA1646.1	OSR2	MA1646.1	-0.15408	7.66e-92	-0.14038	5.79e-85	-0.17259	2.99e-94
TCF12_MA1648.1	TCF12	MA1648.1	-0.03668	8.7e-29	-0.02873	1.72e-22	-0.05389	1.15e-40
ZBTB12_MA1649.1	ZBTB12	MA1649.1	-0.12698	2.05e-64	-0.07312	1.92e-46	-0.09866	7.91e-55
ZBTB14_MA1650.1	ZBTB14	MA1650.1	-0.13599	9.37e-54	-0.19064	4.09e-67	-0.00771	0.0214
ZFP42_MA1651.1	ZFP42	MA1651.1	-0.22884	3.83e-97	-0.12285	1.44e-67	-0.16261	4.96e-78
ZKSCAN5_MA1652.1	ZKSCAN5	MA1652.1	0.09711	2.79e-58	0.00259	0.966	0.04227	4.14e-27
ZNF148_MA1653.1	ZNF148	MA1653.1	0.01681	2.99e-11	-0.06654	8.2e-57	0.052	8.74e-45
ZNF16_MA1654.1	ZNF16	MA1654.1	0.02005	3.47e-07	0.06066	6.27e-31	0.02799	1.05e-11
ZNF341_MA1655.1	ZNF341	MA1655.1	0.04344	3.21e-24	0.05318	1.62e-30	0.07458	1.77e-42
ZNF449_MA1656.1	ZNF449	MA1656.1	0.03206	3.08e-15	-0.05528	1.1e-30	0.02376	6.17e-10
ZNF652_MA1657.1	ZNF652	MA1657.1	0.00636	0.0218	0.05844	9.47e-30	0.04413	6.95e-19
FOXA3_MA1683.1	FOXA3	MA1683.1	0.08041	5.85e-42	0.15086	4.89e-67	-0.02508	1.5e-12
ZNF189_MA1725.1	ZNF189	MA1725.1	-0.00811	0.0106	-0.00272	0.105	-0.02681	1.29e-17
ZNF331_MA1726.1	ZNF331	MA1726.1	0.00992	0.00415	-0.01746	9.33e-10	0.0109	0.00143
ZNF417_MA1727.1	ZNF417	MA1727.1	-0.08255	1.7e-31	-0.13306	4.26e-48	-0.0683	7.94e-26
ZNF549_MA1728.1	ZNF549	MA1728.1	-0.12395	5.41e-76	-0.12465	1.16e-71	-0.11777	1.5e-68
ZNF680_MA1729.1	ZNF680	MA1729.1	0.05788	2.02e-44	0.2119	5.55e-104	0.08978	3.42e-55
ZNF708_MA1730.1	ZNF708	MA1730.1	-0.06149	2.75e-37	-0.05242	9.61e-31	-0.06777	1.61e-39
ZNF768_MA1731.1	ZNF768	MA1731.1	-0.02104	4.96e-16	-0.05095	5.78e-39	-0.05466	3.38e-48
ATF4_MA0833.2	ATF4	MA0833.2	-0.00926	0.413	0.11776	1.14e-45	0.00073	0.435
BATF3_MA0835.2	BATF3	MA0835.2	0.24175	4.58e-92	0.11513	2.01e-62	0.13462	1.79e-68
CDX2_MA0465.2	CDX2	MA0465.2	0.03209	1.23e-15	0.13317	1.44e-59	0.06994	2.34e-35
CEBPA_MA0102.4	CEBPA	MA0102.4	0.00394	0.149	0.01707	3.01e-05	-0.0319	3.01e-09
CEBPD_MA0836.2	CEBPD	MA0836.2	-0.07669	1.96e-35	0.00846	0.253	-0.05757	8.85e-27
CREB1_MA0018.4	CREB1	MA0018.4	0.01464	5.8e-05	0.08782	1.64e-41	0.04209	2.04e-19
CTCFL_MA1102.2	CTCFL	MA1102.2	0.00439	0.599	-0.09582	6.88e-63	-0.0605	3.97e-46
E2F6_MA0471.2	E2F6	MA0471.2	0.04624	1.44e-31	-0.02843	5.69e-24	0.02997	2.41e-18
EBF1_MA0154.4	EBF1	MA0154.4	-0.07866	2.3e-45	0.00987	3.45e-05	-0.07745	5.84e-46
EGR1_MA0162.4	EGR1	MA0162.4	-0.02049	4.3e-15	-0.11289	1.51e-63	0.00256	0.144
EHF_MA0598.3	EHF	MA0598.3	0.12598	4.79e-76	0.09191	3.18e-53	0.03799	3.97e-31
ELF1_MA0473.3	ELF1	MA0473.3	0.10928	3.65e-67	0.06962	8.84e-50	0.02358	2e-16
ELF3_MA0640.2	ELF3	MA0640.2	0.06792	5.46e-46	0.05532	1.65e-44	0.00374	0.555
ESRRA_MA0592.3	ESRRA	MA0592.3	0.17484	2.04e-74	0.09268	2.42e-49	0.07552	6.93e-42
ETV1_MA0761.2	ETV1	MA0761.2	0.1283	1.2e-69	0.09797	1.03e-58	0.03495	5.91e-23
FOSL1_MA0477.2	FOSL1	MA0477.2	0.25582	4.1e-87	0.09139	5.19e-46	0.13777	9.27e-62
FOXA1_MA0148.4	FOXA1	MA0148.4	0.03661	3.25e-20	0.13376	2.39e-62	0.02818	5.7e-15
FOXA2_MA0047.3	FOXA2	MA0047.3	0.05309	1.24e-30	0.13718	5.99e-66	-0.02431	2.65e-11
FOXK2_MA1103.2	FOXK2	MA1103.2	0.09634	3.5e-53	0.14886	1.34e-70	-0.01003	0.00381
FOXP1_MA0481.3	FOXP1	MA0481.3	0.06969	8.68e-44	0.15407	7.2e-75	-0.01405	3.77e-05
GABPA_MA0062.3	GABPA	MA0062.3	0.13911	4.52e-79	0.07031	8.69e-55	0.03505	7.72e-26
GATA1_MA0035.4	GATA1	MA0035.4	0.06251	7.91e-21	0.0278	0.000185	0.08181	6.21e-30
GATA4_MA0482.2	GATA4	MA0482.2	0.08345	4.24e-42	0.02031	1.12e-07	0.0365	3.97e-20
GATA6_MA1104.2	GATA6	MA1104.2	0.05723	3.81e-25	0.03312	3.53e-11	0.12461	9.31e-54
GRHL2_MA1105.2	GRHL2	MA1105.2	-0.04907	2.67e-30	0.04704	3.85e-33	-0.02808	6.17e-16
HLF_MA0043.3	HLF	MA0043.3	0.02185	4.93e-10	0.09098	1.12e-38	0.08796	1.26e-37
HNF4A_MA0114.4	HNF4A	MA0114.4	-0.02415	2.5e-08	0.01443	3.66e-05	0.0196	1.18e-05
HNF4G_MA0484.2	HNF4G	MA0484.2	-0.01817	1.18e-05	0.00501	0.0732	0.01694	2.49e-06
HOXB13_MA0901.2	HOXB13	MA0901.2	-0.01054	0.00822	0.12523	3.49e-71	0.09872	1.33e-61
JUNB_MA0490.2	JUNB	MA0490.2	0.23334	1.96e-79	0.11203	2.05e-50	0.13834	1.9e-58
JUND_MA0491.2	JUND	MA0491.2	0.25326	4.99e-84	0.12223	8.62e-54	0.15426	3.04e-63
KLF4_MA0039.4	KLF4	MA0039.4	0.04862	3.1e-51	-0.06372	3.76e-57	0.04873	2.25e-46
KLF9_MA1107.2	KLF9	MA1107.2	0.0314	1.45e-25	-0.03912	2.79e-33	0.03067	9.38e-25
LHX2_MA0700.2	LHX2	MA0700.2	0.05003	5.21e-18	0.06118	2.03e-23	0.16396	3.54e-59
MAFF_MA0495.3	MAFF	MA0495.3	0.12156	2.05e-64	0.07076	1.67e-41	0.1	5.41e-56
MAFK_MA0496.3	MAFK	MA0496.3	-0.01809	2.52e-15	-0.04466	3.24e-28	-0.06348	2.51e-46
MEF2A_MA0052.4	MEF2A	MA0052.4	0.04932	2.75e-29	0.04009	4.3e-27	0.05433	2.23e-32
MITF_MA0620.3	MITF	MA0620.3	0.10484	1.01e-28	-0.05684	9.13e-14	0.06188	4.38e-15
MXI1_MA1108.2	MXI1	MA1108.2	0.04857	2.9e-23	0.06343	1.68e-30	0.0471	1.33e-22
MYOD1_MA0499.2	MYOD1	MA0499.2	-0.18906	1.5e-84	-0.19652	5.06e-91	-0.17863	4.88e-87
MYOG_MA0500.2	MYOG	MA0500.2	0.02349	4.6e-06	-0.0924	1.36e-42	-0.0158	1.72e-06
MZF1_MA0056.2	MZF1	MA0056.2	0.06478	2.12e-29	0.08561	1.7e-39	0.03807	3.48e-14
MAFGNFE2L1_MA0089.2	MAFG::NFE2L1	MA0089.2	0.15557	8.03e-73	0.06431	1.67e-37	0.06646	1.05e-38
NFIL3_MA0025.2	NFIL3	MA0025.2	0.08538	3.39e-36	0.0467	2.21e-18	0.04918	1.24e-19
NFYB_MA0502.2	NFYB	MA0502.2	-0.00729	0.00414	-0.06185	1.27e-30	-0.03982	3.23e-19
NKX2-5_MA0063.2	NKX2-5	MA0063.2	-0.00899	0.00244	0.1392	1.69e-50	0.01681	0.0133
NR4A1_MA1112.2	NR4A1	MA1112.2	0.05039	5.06e-28	0.12092	3.59e-61	0.06363	5.06e-36
ONECUT1_MA0679.2	ONECUT1	MA0679.2	0.01824	2.05e-06	0.16239	2.68e-70	0.04198	6.55e-21
OTX2_MA0712.2	OTX2	MA0712.2	0.08762	3.82e-44	0.04462	1.43e-21	0.04042	5.9e-19
PBX2_MA1113.2	PBX2	MA1113.2	0.0469	3.03e-18	0.0824	2.19e-40	0.05696	3.25e-28
PHOX2B_MA0681.2	PHOX2B	MA0681.2	0.01576	3.42e-06	0.04277	1.6e-23	0.05611	1.27e-31
PKNOX1_MA0782.2	PKNOX1	MA0782.2	0.03785	4.71e-19	0.01565	1.5e-05	0.08784	9.65e-46
POU2F3_MA0627.2	POU2F3	MA0627.2	0.098	3.33e-57	0.1045	1.24e-59	0.08163	1.81e-50
PRDM1_MA0508.3	PRDM1	MA0508.3	0.05905	4.57e-41	0.09398	1.02e-59	0.00487	0.504
RUNX3_MA0684.2	RUNX3	MA0684.2	0.07749	3.68e-38	0.12068	1.04e-55	0.00949	0.187
SCRT1_MA0743.2	SCRT1	MA0743.2	-0.07163	3.77e-46	0.02534	9.8e-11	-0.10256	2.82e-53
SCRT2_MA0744.2	SCRT2	MA0744.2	0.0776	6.35e-38	0.07433	2.32e-36	-0.0141	4.92e-06
SNAI2_MA0745.2	SNAI2	MA0745.2	-0.15038	8.01e-76	-0.17116	1.03e-77	-0.14078	1.67e-72
SOX2_MA0143.4	SOX2	MA0143.4	0.06793	4.32e-31	0.03723	3.16e-14	0.02515	7.55e-14
SPIB_MA0081.2	SPIB	MA0081.2	0.13719	2.53e-72	0.11227	4.36e-71	0.07936	3.14e-50
SREBF1_MA0829.2	SREBF1	MA0829.2	0.02893	1.42e-10	-0.10277	3.04e-32	-0.01377	0.389
TCF3_MA0522.3	TCF3	MA0522.3	-0.04826	3.57e-29	-0.00587	0.0443	-0.03043	6.07e-17
TCF4_MA0830.2	TCF4	MA0830.2	-0.10305	1.09e-57	-0.08648	2.94e-55	-0.08653	2.79e-55
TCF7_MA0769.2	TCF7	MA0769.2	0.11111	1.14e-52	0.04775	1.62e-22	0.06818	9.15e-39
TEAD1_MA0090.3	TEAD1	MA0090.3	0.08734	2.91e-49	0.15888	2.19e-73	0.13539	3.04e-64
TEAD4_MA0809.2	TEAD4	MA0809.2	0.06864	2.95e-44	0.14235	1.22e-74	0.09235	7.78e-57
TFAP2A_MA0003.4	TFAP2A	MA0003.4	-0.01886	7.23e-06	-0.01573	0.000307	-0.02453	6.29e-13
TFAP2C_MA0814.2	TFAP2C	MA0814.2	-0.09982	2.11e-62	-0.10009	1.01e-55	-0.0794	1.94e-46
TWIST1_MA1123.2	TWIST1	MA1123.2	-0.08671	1.27e-44	0.01497	8.81e-06	-0.02166	3.48e-08
USF1_MA0093.3	USF1	MA0093.3	0.02317	8.41e-06	0.0085	0.159	-0.0177	2.31e-05
YY2_MA0748.2	YY2	MA0748.2	-0.24526	2.91e-94	-0.1587	1.63e-72	-0.12375	4.02e-61
ZNF263_MA0528.2	ZNF263	MA0528.2	0.00201	0.169	-0.04922	9.09e-44	0.03513	5.92e-28
CREM_MA0609.2	CREM	MA0609.2	-0.03734	0.000156	0.03871	8.09e-11	-0.02428	0.0475
Foxn1_MA1684.1	Foxn1	MA1684.1	-0.0894	9.77e-48	-0.14878	4.27e-68	0.03208	8.42e-17
BNC2_MA1928.1	BNC2	MA1928.1	0.2731	2.35e-88	0.07902	6.4e-37	0.17803	5.49e-70
CTCF_MA1929.1	CTCF	MA1929.1	-0.04494	2.38e-37	-0.06894	2.53e-53	-0.06026	1.14e-49
CTCF_MA1930.1	CTCF	MA1930.1	-0.10796	4.67e-67	-0.05027	2.76e-38	-0.05744	6.41e-43
ELK1HOXA1_MA1931.1	ELK1::HOXA1	MA1931.1	-0.01687	1.24e-07	-0.06316	6.08e-36	-0.05818	2.92e-33
ELK1HOXB13_MA1932.1	ELK1::HOXB13	MA1932.1	0.00261	0.271	-0.046	3.39e-15	0.03955	1.43e-14
ELK1SREBF2_MA1933.1	ELK1::SREBF2	MA1933.1	-0.07147	1.23e-24	0.01214	0.0119	-0.07283	3.51e-25
ERFFIGLA_MA1934.1	ERF::FIGLA	MA1934.1	-0.00055	0.648	0.03635	3.9e-17	-0.0405	2.04e-19
ERFFOXI1_MA1935.1	ERF::FOXI1	MA1935.1	0.11548	2.26e-64	0.08686	1.64e-52	0.04998	2.28e-33
ERFFOXO1_MA1936.1	ERF::FOXO1	MA1936.1	0.04393	1.32e-26	0.13151	4.16e-68	0.04898	4.26e-30
ERFHOXB13_MA1937.1	ERF::HOXB13	MA1937.1	0.10058	6.15e-35	0.09999	8.04e-40	0.06204	5.75e-20
ERFNHLH1_MA1938.1	ERF::NHLH1	MA1938.1	-0.01114	7.06e-05	-0.06394	6.4e-39	-0.0471	5.2e-29
ERFSREBF2_MA1939.1	ERF::SREBF2	MA1939.1	0.01216	0.00173	-0.06101	1.43e-19	-0.01589	0.0204
ETV2DRGX_MA1940.1	ETV2::DRGX	MA1940.1	0.02776	1.8e-08	0.05109	3.27e-18	0.06133	2.9e-22
ETV2FIGLA_MA1941.1	ETV2::FIGLA	MA1941.1	-0.00206	0.957	0.09093	6.02e-52	0.02218	4.52e-12
ETV2FOXI1_MA1942.1	ETV2::FOXI1	MA1942.1	0.11062	7.27e-63	0.09993	1.59e-57	0.09277	9.93e-56
ETV2HOXB13_MA1943.1	ETV2::HOXB13	MA1943.1	0.00512	0.302	0.04343	2.02e-12	-0.03246	7.05e-08
ETV5DRGX_MA1944.1	ETV5::DRGX	MA1944.1	0.06174	4.17e-28	0.00454	0.0495	0.04609	1.76e-19
ETV5FIGLA_MA1945.1	ETV5::FIGLA	MA1945.1	0.04602	1.61e-27	0.07047	3.04e-42	0.02158	1.34e-09
ETV5FOXI1_MA1946.1	ETV5::FOXI1	MA1946.1	0.08076	3.14e-53	0.0974	2.24e-60	0.03486	8.38e-26
ETV5FOXO1_MA1947.1	ETV5::FOXO1	MA1947.1	0.01004	0.014	0.10333	6.21e-53	0.01264	0.00135
ETV5HOXA2_MA1948.1	ETV5::HOXA2	MA1948.1	0.10479	3.17e-35	-0.03219	5.04e-09	0.00329	0.484
FLI1DRGX_MA1949.1	FLI1::DRGX	MA1949.1	-0.00557	0.881	-0.0229	0.000985	0.02963	5.62e-11
FLI1FOXI1_MA1950.1	FLI1::FOXI1	MA1950.1	0.08841	1.99e-53	0.09767	1.73e-57	0.07652	1.18e-47
FOS_MA1951.1	FOS	MA1951.1	-0.01617	0.116	0.12494	9.83e-38	0.16982	6.52e-52
FOXJ2ELF1_MA1952.1	FOXJ2::ELF1	MA1952.1	0.0847	3.1e-57	0.14431	2.45e-83	0.04862	6.06e-37
FOXO1ELF1_MA1953.1	FOXO1::ELF1	MA1953.1	0.05797	1.09e-38	0.16379	8.02e-76	0.07407	1.26e-47
FOXO1ELK1_MA1954.1	FOXO1::ELK1	MA1954.1	0.0723	4.29e-55	0.11717	3.63e-72	0.03202	8.24e-22
FOXO1ELK3_MA1955.1	FOXO1::ELK3	MA1955.1	0.02837	9.39e-16	0.12234	2.54e-68	0.05272	1.6e-33
FOXO1FLI1_MA1956.1	FOXO1::FLI1	MA1956.1	0.02389	2.1e-17	0.10209	2.19e-56	0.04894	2.41e-37
HOXB2ELK1_MA1957.1	HOXB2::ELK1	MA1957.1	0.03696	5.23e-14	-0.03436	7.29e-08	-0.08269	6.5e-33
HOXD12ELK1_MA1958.1	HOXD12::ELK1	MA1958.1	0.03334	8.14e-11	0.08656	1.34e-33	0.13575	2.51e-50
KLF7_MA1959.1	KLF7	MA1959.1	0.01465	1.43e-09	-0.1084	6.04e-70	0.0418	3.92e-34
MGAEVX1_MA1960.1	MGA::EVX1	MA1960.1	0.1377	8.75e-54	0.13543	3.89e-53	0.11699	1.6e-47
PATZ1_MA1961.1	PATZ1	MA1961.1	0.01776	9.92e-17	-0.10054	1.86e-75	0.03152	4.69e-32
POU2F1SOX2_MA1962.1	POU2F1::SOX2	MA1962.1	0.11309	9.71e-65	0.12675	1.7e-69	0.11313	5.83e-68
SATB1_MA1963.1	SATB1	MA1963.1	0.05178	2.07e-23	0.07599	1.37e-34	0.068	1e-24
SMAD2_MA1964.1	SMAD2	MA1964.1	-0.03272	1.68e-20	-0.03707	1.21e-14	-0.00299	0.487
SP5_MA1965.1	SP5	MA1965.1	0.0017	0.61	-0.06542	2.82e-55	0.00546	0.0492
TFAP4ETV1_MA1966.1	TFAP4::ETV1	MA1966.1	0.01776	0.000286	0.05196	2.87e-28	-0.00954	7.4e-07
TFAP4FLI1_MA1967.1	TFAP4::FLI1	MA1967.1	0.00054	0.851	-0.01116	0.00402	-0.00794	0.0158
TFCP2_MA1968.1	TFCP2	MA1968.1	0.02043	5.31e-05	0.07088	2.5e-19	0.04578	1.76e-13
THRA_MA1969.1	THRA	MA1969.1	0.01794	1.4e-07	0.00324	0.198	0.0226	2.34e-10
TRPS1_MA1970.1	TRPS1	MA1970.1	0.05781	5.78e-28	0.01539	0.00102	0.10207	1.74e-44
ZBED2_MA1971.1	ZBED2	MA1971.1	0.07577	1.02e-12	-0.06425	3.71e-12	-0.19665	1.08e-41
ZFP14_MA1972.1	ZFP14	MA1972.1	0.00073	0.61	0.06028	4.61e-50	0.032	4.16e-27
ZKSCAN3_MA1973.1	ZKSCAN3	MA1973.1	0.05175	3.53e-21	-0.09374	4.74e-50	-0.0114	1.19e-07
ZNF211_MA1974.1	ZNF211	MA1974.1	-0.0701	4.78e-25	0.01275	0.00539	-0.06542	4.43e-23
ZNF214_MA1975.1	ZNF214	MA1975.1	0.06953	3.35e-32	0.05033	1.72e-22	0.06255	1.17e-29
ZNF320_MA1976.1	ZNF320	MA1976.1	-0.02428	5.71e-14	-0.08766	2.49e-55	-0.01147	0.000166
ZNF324_MA1977.1	ZNF324	MA1977.1	0.00042	0.461	0.04238	2.35e-27	0.06703	3.38e-41
ZNF354A_MA1978.1	ZNF354A	MA1978.1	-0.04658	5.3e-36	0.17306	7.04e-96	0.10399	4.16e-67
ZNF416_MA1979.1	ZNF416	MA1979.1	0.01039	0.0101	0.02982	1.21e-13	-0.02342	7.12e-12
ZNF418_MA1980.1	ZNF418	MA1980.1	0.00796	0.00977	0.03694	8.79e-26	-0.00172	0.212
ZNF530_MA1981.1	ZNF530	MA1981.1	0.013	4.19e-10	-0.02941	3.55e-28	0.00039	0.376
ZNF574_MA1982.1	ZNF574	MA1982.1	-0.03928	1.38e-23	-0.05134	5.29e-21	-0.00686	0.000767
ZNF582_MA1983.1	ZNF582	MA1983.1	0.09947	8.12e-45	0.07681	1.19e-35	0.05021	9.71e-23
ZNF667_MA1984.1	ZNF667	MA1984.1	0.00972	0.0402	0.10009	6.75e-53	-0.0119	4.33e-06
ZNF669_MA1985.1	ZNF669	MA1985.1	-0.10683	1.23e-27	0.00067	0.244	0.05	7.96e-14
ZNF692_MA1986.1	ZNF692	MA1986.1	-0.14063	5.86e-60	-0.02464	1.57e-14	-0.06369	2.5e-38
ZNF701_MA1987.1	ZNF701	MA1987.1	-0.01559	2.27e-14	0.01126	0.000111	-0.00883	1.4e-07
Atf3_MA1988.1	Atf3	MA1988.1	0.2493	2.59e-83	0.10183	2.24e-47	0.14486	4.81e-61
Bcl11B_MA1989.1	Bcl11B	MA1989.1	0.06622	2.24e-39	0.0829	1.09e-47	0.0106	0.00104
Gli1_MA1990.1	Gli1	MA1990.1	-0.09922	5.8e-50	-0.05562	1.9e-35	-0.20629	2.81e-89
Hnf1A_MA1991.1	Hnf1A	MA1991.1	0.10381	9.19e-58	0.03589	5.42e-21	0.02895	7.43e-16
Ikzf3_MA1992.1	Ikzf3	MA1992.1	0.0897	3.96e-55	0.08001	1.69e-50	0.02552	1.78e-13
Neurod2_MA1993.1	Neurod2	MA1993.1	-0.06018	5.37e-32	-0.1107	1.54e-57	0.00652	0.00136
Nkx2-1_MA1994.1	Nkx2-1	MA1994.1	-0.02098	0.000444	0.17892	3.8e-70	0.15192	7.34e-59
Npas4_MA1995.1	Npas4	MA1995.1	0.16251	5.42e-35	-0.03584	3.27e-05	0.09041	5.9e-18
Nr1H2_MA1996.1	Nr1H2	MA1996.1	0.17534	5.43e-78	0.13648	7.74e-68	0.03591	1.83e-22
Olig2_MA1997.1	Olig2	MA1997.1	-0.02642	1.86e-17	-0.09722	4.01e-51	-0.02256	1.07e-14
Prdm14_MA1998.1	Prdm14	MA1998.1	0.02345	1.55e-07	0.08017	4.84e-33	-0.03969	1.24e-12
Prdm5_MA1999.1	Prdm5	MA1999.1	0.05769	2.74e-34	0.04629	7.57e-27	0.03128	6.07e-16
Six4_MA2001.1	Six4	MA2001.1	-0.10552	4.78e-61	0.15547	7.13e-75	-0.00667	0.0306
Zfp335_MA2002.1	Zfp335	MA2002.1	-0.06244	1.24e-45	-0.0223	7.59e-13	-0.06141	2.62e-44
NKX2-4_MA2003.1	NKX2-4	MA2003.1	-0.06412	5.85e-37	0.08819	3.21e-43	0.06709	3.04e-33
Gata3_MA0037.4	Gata3	MA0037.4	0.0804	5.8e-37	0.0494	8.85e-21	0.06934	1.28e-38
FOXD3_MA0041.2	FOXD3	MA0041.2	0.05022	3.22e-40	0.09971	2.55e-66	0.04923	1.59e-39
Irf1_MA0050.3	Irf1	MA0050.3	0.00531	0.068	0.22843	4.52e-108	0.14491	1.26e-95
PAX2_MA0067.2	PAX2	MA0067.2	-0.0073	0.982	0.0388	6.72e-11	-0.13037	6.96e-36
Sox17_MA0078.2	Sox17	MA0078.2	0.11683	2.11e-65	0.07742	3.1e-49	0.02353	6.65e-17
SP1_MA0079.5	SP1	MA0079.5	-0.04878	1.45e-43	-0.12613	1.98e-84	-0.00762	6.85e-09
Spi1_MA0080.6	Spi1	MA0080.6	0.09908	8.67e-74	0.09587	3e-70	0.0593	9.53e-53
Sox5_MA0087.2	Sox5	MA0087.2	0.11972	2.19e-59	0.0361	8.54e-18	0.02509	2.24e-10
Yy1_MA0095.3	Yy1	MA0095.3	-0.14936	1.35e-75	-0.07096	1.34e-54	-0.10287	1.58e-60
Elf5_MA0136.3	Elf5	MA0136.3	0.13749	5.66e-80	0.0676	7.97e-51	0.01069	4.62e-05
Nfatc2_MA0152.2	Nfatc2	MA0152.2	0.0341	6.1e-25	0.19117	1.22e-90	0.13803	1.47e-74
FEV_MA0156.3	FEV	MA0156.3	-0.03158	2.87e-05	-0.01885	0.0307	-0.02266	0.00534
Foxo3_MA0157.3	Foxo3	MA0157.3	0.08894	1.68e-51	0.1262	4.46e-65	0.00395	0.028
NR4A2_MA0160.2	NR4A2	MA0160.2	0.12305	8.02e-62	0.1239	4.11e-62	0.08928	1.63e-48
CEBPB_MA0466.3	CEBPB	MA0466.3	-0.18089	7.89e-28	-0.14193	7.16e-21	0.17604	2.57e-28
Crx_MA0467.2	Crx	MA0467.2	0.09168	2.78e-40	0.06205	3.1e-27	0.03129	2.94e-11
Erg_MA0474.3	Erg	MA0474.3	0.1295	2.82e-73	0.06188	9.13e-49	0.02742	3.28e-19
Foxo1_MA0480.2	Foxo1	MA0480.2	0.09631	4.61e-54	0.13939	4.71e-63	0.00927	0.139
Jun_MA0489.2	Jun	MA0489.2	0.2511	9.52e-89	0.10166	9.76e-52	0.14117	8.36e-65
KLF1_MA0493.2	KLF1	MA0493.2	0.04067	4.68e-41	-0.08977	1.94e-68	0.04783	1.02e-46
Nr5A2_MA0505.2	Nr5A2	MA0505.2	0.10443	2.55e-50	0.07904	2.79e-40	0.01701	3.52e-07
Nrf1_MA0506.2	Nrf1	MA0506.2	-0.16003	8.02e-70	-0.19044	8.12e-72	-0.08425	9.79e-44
POU2F2_MA0507.2	POU2F2	MA0507.2	0.134	9.03e-65	0.09939	2.72e-51	0.09838	2.06e-52
RFX1_MA0509.3	RFX1	MA0509.3	0.14507	1.29e-51	0.10269	3.71e-39	0.1835	1.1e-60
Sox3_MA0514.2	Sox3	MA0514.2	0.09665	2.01e-51	0.05004	2.2e-28	0.03745	1.6e-21
SP2_MA0516.3	SP2	MA0516.3	0.01663	2.68e-10	-0.11957	5.66e-78	0.00556	0.0791
Tcf12_MA0521.2	Tcf12	MA0521.2	-0.03688	2.8e-18	-0.06325	7.16e-29	-0.00702	0.00602
USF2_MA0526.4	USF2	MA0526.4	0.01858	0.433	-0.04094	8.36e-13	-0.02036	1.63e-06
Nfat5_MA0606.2	Nfat5	MA0606.2	-0.05905	4.95e-49	0.20371	3.29e-96	0.20242	2.92e-96
BHLHA15_MA0607.2	BHLHA15	MA0607.2	-0.08944	2.96e-27	0.03184	1.38e-05	0.01386	0.0976
Dux_MA0611.2	Dux	MA0611.2	0.02202	0.000196	-0.01804	2.53e-07	-0.01726	5.59e-07
Nfatc1_MA0624.2	Nfatc1	MA0624.2	0.01435	0.000176	0.21664	8.64e-96	0.19986	2.11e-84
NFATC3_MA0625.2	NFATC3	MA0625.2	-0.01563	7.74e-09	0.24438	2.49e-93	0.19818	5.69e-88
Twist2_MA0633.2	Twist2	MA0633.2	-0.01039	0.00664	-0.08689	5.4e-45	-0.01856	1.82e-06
EN2_MA0642.2	EN2	MA0642.2	0.06248	1.33e-23	0.04759	2.91e-17	0.06029	1.09e-22
ESX1_MA0644.2	ESX1	MA0644.2	0.14669	1.2e-51	0.05129	1.39e-16	0.05451	4.56e-18
Hoxa13_MA0650.3	Hoxa13	MA0650.3	-0.01996	1.53e-11	0.1458	3.64e-66	0.10815	1.05e-53
HOXC11_MA0651.2	HOXC11	MA0651.2	0.04714	6.21e-08	0.01027	0.455	0.00922	0.547
Mafg_MA0659.3	Mafg	MA0659.3	-0.05808	1.61e-38	-0.06112	9.02e-41	-0.0272	7.72e-16
MSX1_MA0666.2	MSX1	MA0666.2	0.0385	2.53e-11	0.09096	3.23e-33	0.11316	6.88e-41
Neurod2_MA0668.2	Neurod2	MA0668.2	-0.13768	8.02e-66	0.00477	0.47	-0.04603	2.25e-26
Pax7_MA0680.2	Pax7	MA0680.2	-0.01641	7.07e-07	0.01462	0.00414	0.12661	1.77e-60
SP4_MA0685.2	SP4	MA0685.2	0.02514	2.73e-20	-0.09109	6e-65	0.0393	2.33e-33
TBX21_MA0690.2	TBX21	MA0690.2	0.10582	1.61e-46	0.02387	1.89e-08	-0.00127	0.933
Vdr_MA0693.3	Vdr	MA0693.3	0.01002	0.000892	0.06637	7.2e-36	0.04408	1.44e-23
Zic3_MA0697.2	Zic3	MA0697.2	-0.05905	2.15e-53	-0.02961	5.83e-28	-0.03792	1.74e-38
MNX1_MA0707.2	MNX1	MA0707.2	0.02884	2.74e-07	0.13565	3.62e-43	0.00925	0.0369
MSX2_MA0708.2	MSX2	MA0708.2	0.0385	2.53e-11	0.09096	3.23e-33	0.11316	6.88e-41
VAX2_MA0723.2	VAX2	MA0723.2	0.13699	9.95e-45	0.08346	4.57e-28	-0.00451	0.613
Gli2_MA0734.3	Gli2	MA0734.3	-0.10096	4.35e-53	-0.0672	5.04e-32	-0.16633	1.91e-67
KLF14_MA0740.2	KLF14	MA0740.2	0.00214	0.683	-0.09914	1.3e-69	0.00656	0.0147
KLF12_MA0742.2	KLF12	MA0742.2	-0.00612	0.0157	-0.1494	4.99e-83	0.02746	1.86e-21
CUX1_MA0754.2	CUX1	MA0754.2	0.00301	0.187	0.0464	1.83e-08	0.02973	4.27e-05
ONECUT2_MA0756.2	ONECUT2	MA0756.2	0.00618	0.731	-0.01395	0.0113	0.11142	1.25e-19
ELK3_MA0759.2	ELK3	MA0759.2	-0.06269	2.24e-23	-0.10984	4.87e-41	-0.0036	0.277
ETV4_MA0764.3	ETV4	MA0764.3	-0.03244	1.46e-12	-0.0266	8.99e-10	0.0118	0.0558
ETV5_MA0765.3	ETV5	MA0765.3	-0.01584	0.0336	-0.00999	0.33	0.00955	0.004
Lef1_MA0768.2	Lef1	MA0768.2	0.10918	6.89e-60	0.03006	2.28e-16	0.03706	1.4e-21
POU1F1_MA0784.2	POU1F1	MA0784.2	0.10357	1.32e-59	0.0913	1.06e-52	0.06575	1.25e-42
RFX3_MA0798.3	RFX3	MA0798.3	0.10954	9.13e-41	0.11251	9.85e-42	0.1787	1.71e-59
RFX4_MA0799.2	RFX4	MA0799.2	0.00211	0.106	0.03317	1.41e-12	0.05757	1.53e-23
BHLHE22_MA0818.2	BHLHE22	MA0818.2	0.00056	0.0927	0.02496	1.83e-05	0.14607	9.08e-34
CLOCK_MA0819.2	CLOCK	MA0819.2	0.03376	4.05e-09	-0.00918	0.0336	0.05368	1.16e-17
HES5_MA0821.2	HES5	MA0821.2	-0.04254	0.000141	-0.04939	6.87e-06	0.0268	0.000106
SREBF2_MA0828.2	SREBF2	MA0828.2	0.11409	3.46e-28	-0.01315	0.245	0.04689	1.36e-09
TFE3_MA0831.3	TFE3	MA0831.3	0.07514	1.65e-19	-0.08969	2.84e-21	-0.01914	0.0386
CEBPE_MA0837.2	CEBPE	MA0837.2	-0.15959	6.1e-27	-0.11683	3.4e-18	0.10663	5.49e-19
FOXD2_MA0847.3	FOXD2	MA0847.3	0.04143	2.41e-22	0.12144	5.75e-62	0.02775	1.44e-12
E2F8_MA0865.2	E2F8	MA0865.2	-0.04611	3.89e-15	-0.13901	1.24e-45	-0.04143	2.45e-13
Sox11_MA0869.2	Sox11	MA0869.2	0.06131	2.74e-42	0.07172	3.78e-48	0.06773	5.55e-46
BARHL1_MA0877.3	BARHL1	MA0877.3	-0.00847	0.0319	0.00391	0.581	0.04579	3.53e-05
CDX1_MA0878.3	CDX1	MA0878.3	0.02699	2.19e-11	0.14972	2.43e-60	0.02461	3.61e-10
DLX1_MA0879.2	DLX1	MA0879.2	-0.01317	0.000963	0.07962	1.63e-27	0.0923	2.18e-32
DUXA_MA0884.2	DUXA	MA0884.2	-0.02633	1.64e-07	0.11401	3.55e-36	0.01234	0.174
Dlx2_MA0885.2	Dlx2	MA0885.2	0.03611	7.3e-16	0.0324	5.8e-14	0.11996	1.22e-50
Hoxd13_MA0909.3	Hoxd13	MA0909.3	0.05641	3.02e-19	0.18411	2.6e-61	0.13716	2.1e-49
Nr1H4_MA1110.2	Nr1H4	MA1110.2	0.08871	3.13e-45	0.06301	4.96e-33	-0.02064	1.67e-08
Atoh1_MA1467.2	Atoh1	MA1467.2	-0.08421	1.98e-45	0.03233	5.89e-17	-0.05461	1.3e-29
Bhlha15_MA1472.2	Bhlha15	MA1472.2	-0.04572	3.52e-23	-0.09528	1.86e-47	-0.00328	0.126
Dlx5_MA1476.2	Dlx5	MA1476.2	0.03794	8.04e-12	0.08166	3.77e-32	0.14282	4.42e-53
ELF2_MA1483.2	ELF2	MA1483.2	-0.0019	0.191	0.09063	8.71e-42	-0.00393	0.0667
FOXE1_MA1487.2	FOXE1	MA1487.2	0.05522	1.22e-35	0.15695	2.58e-79	-0.00746	1.11e-06
GLI3_MA1491.2	GLI3	MA1491.2	-0.12585	6.64e-57	-0.08918	4.21e-42	-0.22086	5.25e-78
HOXA7_MA1498.2	HOXA7	MA1498.2	0.09006	2.2e-34	0.08379	5.68e-32	0.12113	5.14e-45
KLF10_MA1511.2	KLF10	MA1511.2	0.00349	0.991	-0.10251	2.02e-73	0.01619	1.45e-08
Lhx1_MA1518.2	Lhx1	MA1518.2	0.12159	3e-45	0.168	2.56e-57	0.05654	7.55e-22
Msgn1_MA1524.2	Msgn1	MA1524.2	0.00558	0.0121	0.10254	3.13e-57	0.03156	3.09e-19
NFATC4_MA1525.2	NFATC4	MA1525.2	0.01088	0.0604	0.27905	6.85e-95	0.21076	5.37e-88
NR1D2_MA1532.2	NR1D2	MA1532.2	0.0222	2.96e-08	0.13638	1.26e-56	0.07456	1.1e-34
PITX2_MA1547.2	PITX2	MA1547.2	0.10187	9.5e-44	0.06429	4.12e-28	0.02149	1.19e-06
SOX18_MA1563.2	SOX18	MA1563.2	0.11962	9.46e-55	0.07734	6.6e-39	0.00309	0.0912
TBX3_MA1566.2	TBX3	MA1566.2	0.09396	4.38e-41	0.08714	2.37e-38	-0.00421	0.166
Tbx6_MA1567.2	Tbx6	MA1567.2	0.15072	3.97e-72	0.07648	2.71e-46	0.05939	1.03e-37
Thap11_MA1573.2	Thap11	MA1573.2	0.06852	6.71e-37	0.05286	7.18e-29	0.00458	0.0215
ZNF75D_MA1601.2	ZNF75D	MA1601.2	0.02127	1.27e-10	0.00544	0.0408	-0.06041	3.79e-35
ZNF281_MA1630.2	ZNF281	MA1630.2	0.03693	4.31e-37	-0.03888	2.95e-48	0.01835	2.86e-16
BACH1_MA1633.2	BACH1	MA1633.2	0.24694	5.12e-89	0.11287	1.07e-56	0.14814	1.1e-67
Prdm4_MA1647.2	Prdm4	MA1647.2	0.02178	1.17e-09	0.13189	5.82e-68	0.01474	8.76e-05
THAP1_MA0597.2	THAP1	MA0597.2	0.00893	0.00416	-0.07475	1.43e-49	-0.01011	0.000201
NR5A1_MA1540.2	NR5A1	MA1540.2	0.11332	2.15e-61	0.07846	2.01e-46	0.02067	5.04e-11

## Sheet: SRCAPoe_zscores
output_prefix	name	motif_id	cdSRCAP_IAA_zscore	wtSRCAP_IAA_zscore	cdSRCAP_NT_zscore	wtSRCAP_NT_zscore	kmean_cluster
AhrArnt_MA0006.1	Ahr::Arnt	MA0006.1	-0.906542	-0.801251	0.65654	1.05125	Cluster 1
Alx1_MA0854.1	Alx1	MA0854.1	0.486988	0.864107	0.0672282	-1.41832	Cluster 2
ALX3_MA0634.1	ALX3	MA0634.1	0.822301	-0.0593636	0.62582	-1.38876	Cluster 5
Alx4_MA0853.1	Alx4	MA0853.1	0.581907	0.732561	0.13675	-1.45122	Cluster 5
Ar_MA0007.3	Ar	MA0007.3	0.542508	0.620856	0.324827	-1.48819	Cluster 5
ARGFX_MA1463.1	ARGFX	MA1463.1	0.844359	-0.0752128	0.611822	-1.38097	Cluster 5
Arid3a_MA0151.1	Arid3a	MA0151.1	0.4535	0.940628	-0.0123166	-1.38181	Cluster 2
Arid3b_MA0601.1	Arid3b	MA0601.1	0.719902	0.246354	0.505362	-1.47162	Cluster 5
Arid5a_MA0602.1	Arid5a	MA0602.1	0.473593	0.754175	0.23853	-1.4663	Cluster 5
Arnt_MA0004.1	Arnt	MA0004.1	-1.01846	0.108818	-0.421869	1.33151	Cluster 4
ARNT2_MA1464.1	ARNT2	MA1464.1	-1.1297	-0.114093	-0.0626575	1.30645	Cluster 4
ARNTHIF1A_MA0259.1	ARNT::HIF1A	MA0259.1	0.551172	-1.29694	0.979546	-0.233781	Cluster 6
Arntl_MA0603.1	Arntl	MA0603.1	-1.2715	-0.0178387	0.11942	1.16992	Cluster 4
Arx_MA0874.1	Arx	MA0874.1	0.669052	-0.116602	0.81606	-1.36851	Cluster 5
ASCL1_MA1100.2	ASCL1	MA1100.2	-1.42399	0.204798	0.915445	0.303749	Cluster 1
ASCL1_MA1631.1	ASCL1	MA1631.1	-1.47127	0.627461	0.214954	0.628853	Cluster 4
Ascl2_MA0816.1	Ascl2	MA0816.1	-1.27993	0.383657	1.08568	-0.18941	Cluster 1
Atf1_MA0604.1	Atf1	MA0604.1	-0.466859	-0.318341	-0.696535	1.48174	Cluster 4
ATF2_MA1632.1	ATF2	MA1632.1	-0.495901	1.16033	-1.1026	0.43817	Cluster 3
ATF3_MA0605.2	ATF3	MA0605.2	-0.781079	-0.0740066	-0.57716	1.43224	Cluster 4
Atf3_MA1988.1	Atf3	MA1988.1	0.506698	1.15201	-0.687081	-0.971625	Cluster 2
ATF4_MA0833.2	ATF4	MA0833.2	0.389258	1.2296	-0.694974	-0.923887	Cluster 2
ATF6_MA1466.1	ATF6	MA1466.1	-1.30733	0.266322	-0.061791	1.10279	Cluster 4
ATF7_MA0834.1	ATF7	MA0834.1	-0.511453	0.238264	-1.01326	1.28645	Cluster 4
Atoh1_MA0461.2	Atoh1	MA0461.2	0.151412	1.23071	-0.187436	-1.19469	Cluster 2
Atoh1_MA1467.2	Atoh1	MA1467.2	-0.21296	0.352092	1.11808	-1.25721	Cluster 5
ATOH7_MA1468.1	ATOH7	MA1468.1	0.182211	1.28287	-0.380544	-1.08454	Cluster 2
BACH1_MA1633.2	BACH1	MA1633.2	0.501647	1.163	-0.760694	-0.903952	Cluster 2
Bach1Mafk_MA0591.1	Bach1::Mafk	MA0591.1	-0.521531	1.49061	-0.349396	-0.619684	Cluster 3
BACH2_MA1101.2	BACH2	MA1101.2	0.594985	1.08731	-0.685125	-0.997171	Cluster 2
BACH2_MA1470.1	BACH2	MA1470.1	-0.697537	1.33203	0.20133	-0.835824	Cluster 3
BARHL1_MA0877.3	BARHL1	MA0877.3	0.768576	0.921637	-0.588722	-1.10149	Cluster 2
BARHL2_MA0635.1	BARHL2	MA0635.1	0.534432	1.09222	-0.498322	-1.12833	Cluster 2
BARX1_MA0875.1	BARX1	MA0875.1	0.930079	-0.128731	0.547298	-1.34865	Cluster 5
BARX2_MA1471.1	BARX2	MA1471.1	0.74529	0.286463	0.440739	-1.47249	Cluster 5
BATF_MA1634.1	BATF	MA1634.1	0.511703	1.14832	-0.68564	-0.974382	Cluster 2
BATF3_MA0835.2	BATF3	MA0835.2	0.505179	1.14796	-0.652585	-1.00056	Cluster 2
BATFJUN_MA0462.2	BATF::JUN	MA0462.2	0.495239	1.16174	-0.701358	-0.955617	Cluster 2
Bcl11B_MA1989.1	Bcl11B	MA1989.1	0.490062	1.00695	-0.189331	-1.30768	Cluster 2
BCL6_MA0463.2	BCL6	MA0463.2	0.354314	1.12394	-0.229911	-1.24834	Cluster 2
BCL6B_MA0731.1	BCL6B	MA0731.1	0.574491	1.01937	-0.372297	-1.22157	Cluster 2
BHLHA15_MA0607.2	BHLHA15	MA0607.2	0.361669	0.95408	0.0814935	-1.39724	Cluster 2
Bhlha15_MA1472.2	Bhlha15	MA1472.2	-0.323983	1.41773	-0.16811	-0.925639	Cluster 3
BHLHE22_MA0818.2	BHLHE22	MA0818.2	0.0878146	1.32274	-0.353276	-1.05728	Cluster 2
BHLHE22_MA1635.1	BHLHE22	MA1635.1	-1.43649	0.192428	0.872637	0.37143	Cluster 1
BHLHE23_MA0817.1	BHLHE23	MA0817.1	0.164792	1.32404	-0.50835	-0.980481	Cluster 2
BHLHE40_MA0464.2	BHLHE40	MA0464.2	-0.983844	-0.269336	-0.13966	1.39284	Cluster 4
BHLHE41_MA0636.1	BHLHE41	MA0636.1	-1.05456	-0.542228	0.399004	1.19778	Cluster 4
BNC2_MA1928.1	BNC2	MA1928.1	0.513746	1.15081	-0.717531	-0.947024	Cluster 2
BSX_MA0876.1	BSX	MA0876.1	0.841174	-0.126694	0.648029	-1.36251	Cluster 5
CDX1_MA0878.3	CDX1	MA0878.3	0.731686	0.376753	0.370003	-1.47844	Cluster 5
CDX2_MA0465.2	CDX2	MA0465.2	0.832218	0.337149	0.284233	-1.4536	Cluster 5
CDX4_MA1473.1	CDX4	MA1473.1	0.668393	0.707662	0.055511	-1.43157	Cluster 5
CEBPA_MA0102.4	CEBPA	MA0102.4	0.509161	1.03084	-0.273842	-1.26615	Cluster 2
CEBPB_MA0466.3	CEBPB	MA0466.3	0.459591	1.12098	-0.414065	-1.1665	Cluster 2
CEBPD_MA0836.2	CEBPD	MA0836.2	0.482923	0.943292	-0.0573857	-1.36883	Cluster 2
CEBPE_MA0837.2	CEBPE	MA0837.2	0.725746	0.981715	-0.692766	-1.01469	Cluster 2
CEBPG_MA0838.1	CEBPG	MA0838.1	0.509211	1.1598	-0.797231	-0.871778	Cluster 2
CEBPG_MA1636.1	CEBPG	MA1636.1	0.351315	1.23655	-0.585525	-1.00234	Cluster 2
CLOCK_MA0819.2	CLOCK	MA0819.2	-0.0808639	1.29145	-1.14974	-0.0608455	Cluster 3
CREB1_MA0018.4	CREB1	MA0018.4	-0.530413	1.3731	-0.910316	0.0676254	Cluster 3
CREB3_MA0638.1	CREB3	MA0638.1	-0.858216	0.00471484	-0.547726	1.40123	Cluster 4
CREB3L1_MA0839.1	CREB3L1	MA0839.1	-0.406035	1.0841	-1.1846	0.506538	Cluster 3
Creb3l2_MA0608.1	Creb3l2	MA0608.1	-0.852146	-0.18603	-0.402956	1.44113	Cluster 4
CREB3L4_MA1474.1	CREB3L4	MA1474.1	-1.07781	-0.441927	0.265795	1.25394	Cluster 4
CREB3L4_MA1475.1	CREB3L4	MA1475.1	-0.772389	-0.334675	-0.362604	1.46967	Cluster 4
Creb5_MA0840.1	Creb5	MA0840.1	-0.620567	0.489248	-1.02221	1.15353	Cluster 4
CREM_MA0609.2	CREM	MA0609.2	-0.871567	-0.0597137	-0.483876	1.41516	Cluster 4
Crx_MA0467.2	Crx	MA0467.2	0.498915	1.15684	-0.682919	-0.97284	Cluster 2
CTCF_MA0139.1	CTCF	MA0139.1	-0.092107	-0.428105	1.41616	-0.89595	Cluster 1
CTCF_MA1929.1	CTCF	MA1929.1	-0.363018	-0.603529	1.49245	-0.5259	Cluster 1
CTCF_MA1930.1	CTCF	MA1930.1	0.233694	-0.828985	1.31769	-0.7224	Cluster 1
CTCFL_MA1102.2	CTCFL	MA1102.2	-0.0824841	-1.34998	0.447184	0.98528	Cluster 6
CUX1_MA0754.2	CUX1	MA0754.2	0.954344	0.273675	0.179814	-1.40783	Cluster 5
CUX2_MA0755.1	CUX2	MA0755.1	1.04733	0.306614	-0.00895607	-1.34499	Cluster 5
DBP_MA0639.1	DBP	MA0639.1	0.197836	1.29438	-0.452768	-1.03945	Cluster 2
Ddit3Cebpa_MA0019.1	Ddit3::Cebpa	MA0019.1	-0.613413	1.08748	0.578053	-1.05212	Cluster 2
DLX1_MA0879.2	DLX1	MA0879.2	0.901449	-0.188786	0.617785	-1.33045	Cluster 5
Dlx2_MA0885.2	Dlx2	MA0885.2	0.558882	-0.293774	1.00019	-1.2653	Cluster 5
Dlx3_MA0880.1	Dlx3	MA0880.1	0.839022	0.109919	0.483056	-1.432	Cluster 5
Dlx4_MA0881.1	Dlx4	MA0881.1	0.707349	0.417721	0.357323	-1.48239	Cluster 5
Dlx5_MA1476.2	Dlx5	MA1476.2	0.926735	0.0904837	0.39017	-1.40739	Cluster 5
DLX6_MA0882.1	DLX6	MA0882.1	0.86688	0.130078	0.43282	-1.42978	Cluster 5
Dmbx1_MA0883.1	Dmbx1	MA0883.1	0.389181	1.23476	-0.863543	-0.760396	Cluster 2
Dmrt1_MA1603.1	Dmrt1	MA1603.1	0.491968	0.738804	0.237473	-1.46824	Cluster 5
DMRT3_MA0610.1	DMRT3	MA0610.1	0.389061	1.05632	-0.136061	-1.30932	Cluster 2
DMRTA1_MA1707.1	DMRTA1	MA1707.1	0.587826	0.944444	-0.22366	-1.30861	Cluster 2
DMRTA2_MA1478.1	DMRTA2	MA1478.1	0.570936	0.960295	-0.227317	-1.30391	Cluster 2
DMRTC2_MA1479.1	DMRTC2	MA1479.1	0.525224	1.00188	-0.237077	-1.29003	Cluster 2
DPRX_MA1480.1	DPRX	MA1480.1	-0.0399617	1.35967	-0.286447	-1.03327	Cluster 2
DRGX_MA1481.1	DRGX	MA1481.1	0.830502	0.038455	0.548182	-1.41714	Cluster 5
Dux_MA0611.2	Dux	MA0611.2	0.508987	0.962591	-0.130983	-1.34059	Cluster 2
DUX4_MA0468.1	DUX4	MA0468.1	0.42138	1.13125	-0.365592	-1.18704	Cluster 2
DUXA_MA0884.2	DUXA	MA0884.2	0.223087	1.13148	-0.0638767	-1.2907	Cluster 2
E2F1_MA0024.3	E2F1	MA0024.3	-0.965368	-0.666411	0.433391	1.19839	Cluster 4
E2F2_MA0864.2	E2F2	MA0864.2	0.0241863	1.38668	-0.906988	-0.503882	Cluster 3
E2F3_MA0469.3	E2F3	MA0469.3	-0.395539	1.41514	-0.910502	-0.109103	Cluster 3
E2F4_MA0470.2	E2F4	MA0470.2	0.611645	0.972693	-1.25298	-0.331357	Cluster 3
E2F6_MA0471.2	E2F6	MA0471.2	1.25322	-0.705992	-0.898632	0.351408	Cluster 6
E2F7_MA0758.1	E2F7	MA0758.1	-0.327499	1.42027	-0.919545	-0.173229	Cluster 3
E2F8_MA0865.2	E2F8	MA0865.2	-0.0992498	-1.24934	0.164406	1.18418	Cluster 6
EBF1_MA0154.4	EBF1	MA0154.4	-0.582319	1.46456	-0.692908	-0.189334	Cluster 3
Ebf2_MA1604.1	Ebf2	MA1604.1	-0.701413	1.47926	-0.481863	-0.295987	Cluster 3
EBF3_MA1637.1	EBF3	MA1637.1	-0.773901	1.46597	-0.425195	-0.266874	Cluster 3
EGR1_MA0162.4	EGR1	MA0162.4	0.311009	-1.2118	-0.266925	1.16772	Cluster 6
EGR2_MA0472.2	EGR2	MA0472.2	-0.496186	-1.02753	0.243627	1.28009	Cluster 4
EGR3_MA0732.1	EGR3	MA0732.1	0.279692	-1.27151	-0.14173	1.13355	Cluster 6
EGR4_MA0733.1	EGR4	MA0733.1	1.25981	-1.17838	-0.143115	0.0616805	Cluster 6
EHF_MA0598.3	EHF	MA0598.3	0.719227	0.903908	-0.394206	-1.22893	Cluster 2
ELF1_MA0473.3	ELF1	MA0473.3	0.599005	1.03484	-0.473729	-1.16012	Cluster 2
ELF2_MA1483.2	ELF2	MA1483.2	0.749124	0.969973	-0.96034	-0.758757	Cluster 2
ELF3_MA0640.2	ELF3	MA0640.2	0.570865	0.979884	-0.269643	-1.28111	Cluster 2
ELF4_MA0641.1	ELF4	MA0641.1	0.517965	0.974106	-1.32469	-0.167377	Cluster 3
Elf5_MA0136.3	Elf5	MA0136.3	0.640001	0.908869	-0.242995	-1.30587	Cluster 2
ELK1_MA0028.2	ELK1	MA0028.2	0.48092	-0.787594	-0.871697	1.17837	Cluster 6
ELK1HOXA1_MA1931.1	ELK1::HOXA1	MA1931.1	1.0175	-0.591191	0.659867	-1.08617	Cluster 5
ELK1HOXB13_MA1932.1	ELK1::HOXB13	MA1932.1	1.15404	0.256851	-0.154586	-1.25631	Cluster 5
ELK1SREBF2_MA1933.1	ELK1::SREBF2	MA1933.1	-0.0130358	-1.26447	1.17955	0.0979547	Cluster 1
ELK3_MA0759.2	ELK3	MA0759.2	0.313432	-0.833218	-0.758051	1.27784	Cluster 6
ELK4_MA0076.2	ELK4	MA0076.2	0.10098	-0.804073	-0.672196	1.37529	Cluster 6
EMX1_MA0612.2	EMX1	MA0612.2	0.77384	0.367568	0.327811	-1.46922	Cluster 5
EMX2_MA0886.1	EMX2	MA0886.1	0.71094	0.439102	0.330643	-1.48069	Cluster 5
EN1_MA0027.2	EN1	MA0027.2	0.837811	-0.037266	0.593772	-1.39432	Cluster 5
EN2_MA0642.2	EN2	MA0642.2	0.791144	-0.199895	0.743448	-1.3347	Cluster 5
EOMES_MA0800.1	EOMES	MA0800.1	0.32223	1.24789	-0.554528	-1.01559	Cluster 2
ERF_MA0760.1	ERF	MA0760.1	0.752517	0.80466	-1.31424	-0.242939	Cluster 3
ERFFIGLA_MA1934.1	ERF::FIGLA	MA1934.1	-0.356025	1.30978	0.115953	-1.06971	Cluster 2
ERFFOXI1_MA1935.1	ERF::FOXI1	MA1935.1	0.596761	0.993761	-0.352861	-1.23766	Cluster 2
ERFFOXO1_MA1936.1	ERF::FOXO1	MA1936.1	0.472166	1.12171	-0.444371	-1.1495	Cluster 2
ERFHOXB13_MA1937.1	ERF::HOXB13	MA1937.1	0.773741	0.932314	-0.657068	-1.04899	Cluster 2
ERFNHLH1_MA1938.1	ERF::NHLH1	MA1938.1	-0.748157	-0.955532	0.656984	1.04671	Cluster 1
ERFSREBF2_MA1939.1	ERF::SREBF2	MA1939.1	0.788291	0.0268678	0.603765	-1.41892	Cluster 5
Erg_MA0474.3	Erg	MA0474.3	0.667058	0.968757	-0.444679	-1.19114	Cluster 2
ESR1_MA0112.3	ESR1	MA0112.3	-0.556375	1.4962	-0.541338	-0.398485	Cluster 3
ESR2_MA0258.2	ESR2	MA0258.2	-0.204277	1.46426	-0.528895	-0.731086	Cluster 3
ESRRA_MA0592.3	ESRRA	MA0592.3	0.686084	0.732046	-0.00626752	-1.41186	Cluster 5
ESRRB_MA0141.3	ESRRB	MA0141.3	0.639106	0.721049	0.0770964	-1.43725	Cluster 5
Esrrg_MA0643.1	Esrrg	MA0643.1	0.745755	0.696596	-0.0435281	-1.39882	Cluster 5
ESX1_MA0644.2	ESX1	MA0644.2	0.829739	-0.214199	0.711104	-1.32664	Cluster 5
ETS1_MA0098.3	ETS1	MA0098.3	0.677863	0.949008	-0.415608	-1.21126	Cluster 2
ETS2_MA1484.1	ETS2	MA1484.1	1.4048	-0.296917	-0.956858	-0.151023	Cluster 6
ETV1_MA0761.2	ETV1	MA0761.2	0.586655	1.03074	-0.430908	-1.18648	Cluster 2
ETV2_MA0762.1	ETV2	MA0762.1	0.832429	0.875262	-0.650281	-1.05741	Cluster 2
ETV2DRGX_MA1940.1	ETV2::DRGX	MA1940.1	0.742241	0.828282	-0.270599	-1.29992	Cluster 2
ETV2FIGLA_MA1941.1	ETV2::FIGLA	MA1941.1	-0.482716	1.45898	-0.203705	-0.772563	Cluster 3
ETV2FOXI1_MA1942.1	ETV2::FOXI1	MA1942.1	0.520429	1.08789	-0.448988	-1.15933	Cluster 2
ETV2HOXB13_MA1943.1	ETV2::HOXB13	MA1943.1	0.637615	1.0277	-0.558213	-1.1071	Cluster 2
ETV3_MA0763.1	ETV3	MA0763.1	0.606437	0.79802	-1.41256	0.00810547	Cluster 3
ETV4_MA0764.3	ETV4	MA0764.3	0.352897	-0.810027	-0.799744	1.25687	Cluster 6
ETV5_MA0765.3	ETV5	MA0765.3	0.531963	-0.858867	-0.817855	1.14476	Cluster 6
ETV5DRGX_MA1944.1	ETV5::DRGX	MA1944.1	0.64579	0.928963	-0.297447	-1.27731	Cluster 2
ETV5FIGLA_MA1945.1	ETV5::FIGLA	MA1945.1	-0.386267	1.36056	0.0252202	-0.999516	Cluster 2
ETV5FOXI1_MA1946.1	ETV5::FOXI1	MA1946.1	0.343048	1.11256	-0.1869	-1.2687	Cluster 2
ETV5FOXO1_MA1947.1	ETV5::FOXO1	MA1947.1	0.484028	0.938592	-0.0506902	-1.37193	Cluster 2
ETV5HOXA2_MA1948.1	ETV5::HOXA2	MA1948.1	0.926374	0.41411	0.0618418	-1.40233	Cluster 5
ETV6_MA0645.1	ETV6	MA0645.1	0.507675	0.66753	-1.48374	0.308533	Cluster 3
ETV7_MA1708.1	ETV7	MA1708.1	0.191368	1.33574	-0.682499	-0.844611	Cluster 2
EVX1_MA0887.1	EVX1	MA0887.1	0.769139	0.39952	0.300523	-1.46918	Cluster 5
EVX2_MA0888.1	EVX2	MA0888.1	0.816398	0.431262	0.20357	-1.45123	Cluster 5
EWSR1-FLI1_MA0149.1	EWSR1-FLI1	MA0149.1	0.755119	0.845769	-0.335123	-1.26577	Cluster 2
FERD3L_MA1485.1	FERD3L	MA1485.1	-1.04471	-0.66084	0.94615	0.759396	Cluster 1
FEV_MA0156.3	FEV	MA0156.3	0.687312	-0.66852	-1.02932	1.01053	Cluster 6
FIGLA_MA0820.1	FIGLA	MA0820.1	-1.18795	1.20783	0.244744	-0.264615	Cluster 3
FLI1_MA0475.2	FLI1	MA0475.2	0.673583	-0.0673583	-1.38893	0.782704	Cluster 6
FLI1DRGX_MA1949.1	FLI1::DRGX	MA1949.1	0.711343	0.911806	-0.396065	-1.22708	Cluster 2
FLI1FOXI1_MA1950.1	FLI1::FOXI1	MA1950.1	0.528862	1.02088	-0.286383	-1.26336	Cluster 2
FOS_MA0476.1	FOS	MA0476.1	0.597465	1.08754	-0.699923	-0.985085	Cluster 2
FOS_MA1951.1	FOS	MA1951.1	-0.736231	0.450592	-0.909353	1.19499	Cluster 4
FOSBJUN_MA1127.1	FOSB::JUN	MA1127.1	-0.621864	0.546519	-1.03745	1.11279	Cluster 4
FOSBJUNB_MA1135.1	FOSB::JUNB	MA1135.1	0.495922	1.16691	-0.761172	-0.901662	Cluster 2
FOSBJUNB_MA1136.1	FOSB::JUNB	MA1136.1	-0.671872	0.267142	-0.892012	1.29674	Cluster 4
FOSJUN_MA0099.3	FOS::JUN	MA0099.3	0.497853	1.16784	-0.810293	-0.855402	Cluster 2
FOSJUN_MA1126.1	FOS::JUN	MA1126.1	-0.615292	0.816303	-1.08409	0.883076	Cluster 4
FOSJUNB_MA1134.1	FOS::JUNB	MA1134.1	0.454804	1.19544	-0.790338	-0.859907	Cluster 2
FOSJUND_MA1141.1	FOS::JUND	MA1141.1	0.505671	1.16206	-0.793593	-0.87414	Cluster 2
FOSL1_MA0477.2	FOSL1	MA0477.2	0.536668	1.13926	-0.76828	-0.907647	Cluster 2
FOSL1JUN_MA1128.1	FOSL1::JUN	MA1128.1	0.44738	1.19966	-0.777264	-0.86978	Cluster 2
FOSL1JUN_MA1129.1	FOSL1::JUN	MA1129.1	-0.664158	0.266336	-0.898547	1.29637	Cluster 4
FOSL1JUNB_MA1137.1	FOSL1::JUNB	MA1137.1	0.494003	1.16853	-0.766153	-0.896383	Cluster 2
FOSL1JUND_MA1142.1	FOSL1::JUND	MA1142.1	0.513256	1.15734	-0.806185	-0.864408	Cluster 2
FOSL1JUND_MA1143.1	FOSL1::JUND	MA1143.1	-0.394294	0.91126	-1.22815	0.711185	Cluster 3
FOSL2_MA0478.1	FOSL2	MA0478.1	0.562192	1.10701	-0.653816	-1.01538	Cluster 2
FOSL2JUN_MA1130.1	FOSL2::JUN	MA1130.1	0.503399	1.16283	-0.777117	-0.889108	Cluster 2
FOSL2JUN_MA1131.1	FOSL2::JUN	MA1131.1	-0.73691	0.508808	-0.928077	1.15618	Cluster 4
FOSL2JUNB_MA1138.1	FOSL2::JUNB	MA1138.1	0.511866	1.15664	-0.770171	-0.898337	Cluster 2
FOSL2JUNB_MA1139.1	FOSL2::JUNB	MA1139.1	-0.59724	0.250066	-0.949023	1.2962	Cluster 4
FOSL2JUND_MA1144.1	FOSL2::JUND	MA1144.1	0.490301	1.17248	-0.796097	-0.86668	Cluster 2
FOSL2JUND_MA1145.1	FOSL2::JUND	MA1145.1	-0.728229	0.336853	-0.871932	1.26331	Cluster 4
FOXA1_MA0148.4	FOXA1	MA0148.4	0.303459	1.07923	-0.0639368	-1.31875	Cluster 2
FOXA2_MA0047.3	FOXA2	MA0047.3	0.279721	0.992803	0.114219	-1.38674	Cluster 2
FOXA3_MA1683.1	FOXA3	MA1683.1	0.39053	0.971352	0.0178442	-1.37973	Cluster 2
FOXB1_MA0845.1	FOXB1	MA0845.1	0.334062	1.03807	-0.0267249	-1.3454	Cluster 2
FOXC1_MA0032.2	FOXC1	MA0032.2	0.378212	1.0627	-0.133301	-1.30761	Cluster 2
FOXC2_MA0846.1	FOXC2	MA0846.1	0.340124	1.06214	-0.0794459	-1.32282	Cluster 2
FOXD1_MA0031.1	FOXD1	MA0031.1	0.369447	1.04743	-0.0909331	-1.32594	Cluster 2
FOXD2_MA0847.3	FOXD2	MA0847.3	0.322585	1.10135	-0.13353	-1.2904	Cluster 2
FOXD3_MA0041.2	FOXD3	MA0041.2	0.364679	1.06267	-0.114066	-1.31329	Cluster 2
FOXE1_MA1487.2	FOXE1	MA1487.2	0.400998	1.01372	-0.0706191	-1.3441	Cluster 2
Foxf1_MA1606.1	Foxf1	MA1606.1	0.340687	1.06666	-0.0889117	-1.31843	Cluster 2
FOXF2_MA0030.1	FOXF2	MA0030.1	0.476509	0.957836	-0.0742035	-1.36014	Cluster 2
FOXG1_MA0613.1	FOXG1	MA0613.1	0.460701	1.00738	-0.144411	-1.32367	Cluster 2
FOXH1_MA0479.1	FOXH1	MA0479.1	0.113319	1.32865	-0.419146	-1.02282	Cluster 2
FOXI1_MA0042.2	FOXI1	MA0042.2	0.444021	0.917223	0.0387713	-1.40002	Cluster 2
Foxj2_MA0614.1	Foxj2	MA0614.1	0.32973	1.04925	-0.0415771	-1.3374	Cluster 2
FOXJ2ELF1_MA1952.1	FOXJ2::ELF1	MA1952.1	0.516779	1.03451	-0.296322	-1.25496	Cluster 2
Foxj3_MA0851.1	Foxj3	MA0851.1	0.233705	1.07794	0.0236025	-1.33524	Cluster 2
FOXK1_MA0852.2	FOXK1	MA0852.2	0.323427	1.03226	-0.00297328	-1.35271	Cluster 2
FOXK2_MA1103.2	FOXK2	MA1103.2	0.361569	1.03319	-0.0535116	-1.34124	Cluster 2
FOXL1_MA0033.2	FOXL1	MA0033.2	0.378723	1.03905	-0.0876271	-1.33014	Cluster 2
Foxl2_MA1607.1	Foxl2	MA1607.1	0.366091	1.02732	-0.0487121	-1.3447	Cluster 2
Foxn1_MA1684.1	Foxn1	MA1684.1	-0.723735	-0.590239	-0.138173	1.45215	Cluster 4
FOXN3_MA1489.1	FOXN3	MA1489.1	0.649892	0.778781	-0.0249201	-1.40375	Cluster 2
Foxo1_MA0480.2	Foxo1	MA0480.2	0.426739	0.998687	-0.0784429	-1.34698	Cluster 2
FOXO1ELF1_MA1953.1	FOXO1::ELF1	MA1953.1	0.359762	1.10188	-0.188504	-1.27314	Cluster 2
FOXO1ELK1_MA1954.1	FOXO1::ELK1	MA1954.1	0.435191	1.05752	-0.208681	-1.28403	Cluster 2
FOXO1ELK3_MA1955.1	FOXO1::ELK3	MA1955.1	0.430811	1.01155	-0.108407	-1.33395	Cluster 2
FOXO1FLI1_MA1956.1	FOXO1::FLI1	MA1956.1	0.480497	1.07948	-0.340058	-1.21992	Cluster 2
Foxo3_MA0157.3	Foxo3	MA0157.3	0.422771	0.993648	-0.0636913	-1.35273	Cluster 2
FOXO4_MA0848.1	FOXO4	MA0848.1	0.378723	1.03905	-0.0876271	-1.33014	Cluster 2
FOXO6_MA0849.1	FOXO6	MA0849.1	0.378723	1.03905	-0.0876271	-1.33014	Cluster 2
FOXP1_MA0481.3	FOXP1	MA0481.3	0.356823	1.01895	-0.0215336	-1.35424	Cluster 2
FOXP2_MA0593.1	FOXP2	MA0593.1	0.305409	1.11343	-0.134764	-1.28407	Cluster 2
FOXP3_MA0850.1	FOXP3	MA0850.1	0.378723	1.03905	-0.0876271	-1.33014	Cluster 2
Foxq1_MA0040.1	Foxq1	MA0040.1	0.48603	1.11111	-0.442342	-1.15479	Cluster 2
GABPA_MA0062.3	GABPA	MA0062.3	0.5843	1.05939	-0.517355	-1.12633	Cluster 2
GATA1_MA0035.4	GATA1	MA0035.4	0.526184	1.13148	-0.643142	-1.01452	Cluster 2
GATA1TAL1_MA0140.2	GATA1::TAL1	MA0140.2	0.305617	1.26966	-0.62358	-0.951693	Cluster 2
GATA2_MA0036.3	GATA2	MA0036.3	0.600382	0.693182	0.166356	-1.45992	Cluster 5
Gata3_MA0037.4	Gata3	MA0037.4	0.657465	0.850386	-0.159042	-1.34881	Cluster 2
GATA4_MA0482.2	GATA4	MA0482.2	0.515765	1.04811	-0.327727	-1.23615	Cluster 2
GATA5_MA0766.2	GATA5	MA0766.2	0.841872	0.206958	0.397105	-1.44593	Cluster 5
GATA6_MA1104.2	GATA6	MA1104.2	0.602909	0.862957	-0.0936277	-1.37224	Cluster 2
GBX1_MA0889.1	GBX1	MA0889.1	0.819748	-0.104088	0.657328	-1.37299	Cluster 5
GBX2_MA0890.1	GBX2	MA0890.1	0.79285	-0.0536526	0.65395	-1.39315	Cluster 5
GCM1_MA0646.1	GCM1	MA0646.1	-1.15645	1.02957	-0.481791	0.608672	Cluster 4
GCM2_MA0767.1	GCM2	MA0767.1	-1.3734	0.613465	0.85361	-0.0936722	Cluster 1
GFI1_MA0038.2	GFI1	MA0038.2	0.589016	1.08769	-0.659001	-1.0177	Cluster 2
Gfi1B_MA0483.1	Gfi1B	MA0483.1	0.5882	1.01743	-0.396714	-1.20892	Cluster 2
Gli1_MA1990.1	Gli1	MA1990.1	-1.28904	0.13583	1.14887	0.0043416	Cluster 1
Gli2_MA0734.3	Gli2	MA0734.3	-1.20549	-0.0438529	1.24291	0.00643993	Cluster 1
GLI3_MA1491.2	GLI3	MA1491.2	-0.782806	-0.704993	1.36977	0.118029	Cluster 1
GLIS1_MA0735.1	GLIS1	MA0735.1	-0.624331	0.803313	-1.07663	0.897647	Cluster 4
GLIS2_MA0736.1	GLIS2	MA0736.1	-1.21672	0.298331	-0.251049	1.16943	Cluster 4
GLIS3_MA0737.1	GLIS3	MA0737.1	0.143527	1.26902	-1.13718	-0.275365	Cluster 3
Gmeb1_MA0615.1	Gmeb1	MA0615.1	0.354409	0.785266	-1.46659	0.326912	Cluster 3
GMEB2_MA0862.1	GMEB2	MA0862.1	-0.0608687	0.710756	-1.39264	0.742751	Cluster 3
GRHL1_MA0647.1	GRHL1	MA0647.1	-0.0580451	1.42731	-0.579856	-0.789413	Cluster 3
GRHL2_MA1105.2	GRHL2	MA1105.2	0.122867	1.24262	-0.178496	-1.18699	Cluster 2
GSC_MA0648.1	GSC	MA0648.1	0.585097	1.09837	-0.710904	-0.972559	Cluster 2
GSC2_MA0891.1	GSC2	MA0891.1	0.551224	1.13135	-0.822895	-0.859678	Cluster 2
GSX1_MA0892.1	GSX1	MA0892.1	0.784135	-0.266117	0.785056	-1.30307	Cluster 5
GSX2_MA0893.2	GSX2	MA0893.2	0.739384	0.585111	0.123186	-1.44768	Cluster 5
Hand1Tcf3_MA0092.1	Hand1::Tcf3	MA0092.1	0.384059	0.79538	0.283301	-1.46274	Cluster 5
HAND2_MA1638.1	HAND2	MA1638.1	0.0605951	1.00679	0.306864	-1.37424	Cluster 2
HES1_MA1099.2	HES1	MA1099.2	-0.489324	-0.657265	-0.340826	1.48741	Cluster 4
HES2_MA0616.2	HES2	MA0616.2	-0.666806	-0.265929	-0.54597	1.4787	Cluster 4
HES5_MA0821.2	HES5	MA0821.2	-0.976567	0.354537	-0.618275	1.2403	Cluster 4
HES6_MA1493.1	HES6	MA1493.1	-1.27131	-0.324511	0.848607	0.747214	Cluster 1
HES7_MA0822.1	HES7	MA0822.1	-0.919185	0.865183	-0.811181	0.865183	Cluster 4
HESX1_MA0894.1	HESX1	MA0894.1	0.802314	-0.102945	0.675288	-1.37466	Cluster 5
HEY1_MA0823.1	HEY1	MA0823.1	-0.707725	0.087665	-0.762165	1.38222	Cluster 4
HEY2_MA0649.1	HEY2	MA0649.1	-1.15027	-0.343019	0.275335	1.21795	Cluster 4
Hic1_MA0739.1	Hic1	MA0739.1	0.704814	0.473196	0.301351	-1.47936	Cluster 5
HIC2_MA0738.1	HIC2	MA0738.1	-1.25646	-0.347226	0.887932	0.715758	Cluster 1
HIF1A_MA1106.1	HIF1A	MA1106.1	-0.982138	-0.146334	-0.265604	1.39408	Cluster 4
HINFP_MA0131.2	HINFP	MA0131.2	-0.403484	-0.963474	-0.0146014	1.38156	Cluster 4
HLF_MA0043.3	HLF	MA0043.3	0.501286	1.04646	-0.296454	-1.2513	Cluster 2
HMBOX1_MA0895.1	HMBOX1	MA0895.1	0.965471	0.451357	-0.0525012	-1.36433	Cluster 5
Hmx1_MA0896.1	Hmx1	MA0896.1	0.815327	0.62619	-0.0483967	-1.39312	Cluster 5
Hmx2_MA0897.1	Hmx2	MA0897.1	0.795293	0.4332	0.229924	-1.45842	Cluster 5
Hmx3_MA0898.1	Hmx3	MA0898.1	0.748391	0.565511	0.135808	-1.44971	Cluster 5
HNF1A_MA0046.2	HNF1A	MA0046.2	0.673312	0.614272	0.17486	-1.46244	Cluster 5
Hnf1A_MA1991.1	Hnf1A	MA1991.1	0.359594	1.13221	-0.258014	-1.23379	Cluster 2
HNF1B_MA0153.2	HNF1B	MA0153.2	0.753014	0.47044	0.243619	-1.46707	Cluster 5
HNF4A_MA0114.4	HNF4A	MA0114.4	0.304969	1.16506	-0.250681	-1.21934	Cluster 2
HNF4A_MA1494.1	HNF4A	MA1494.1	0.475688	1.15649	-0.587764	-1.04441	Cluster 2
HNF4G_MA0484.2	HNF4G	MA0484.2	0.329964	1.12196	-0.188234	-1.26369	Cluster 2
HOXA1_MA1495.1	HOXA1	MA1495.1	0.77397	0.367415	0.327805	-1.46919	Cluster 5
HOXA10_MA0899.1	HOXA10	MA0899.1	0.689157	0.361918	0.434071	-1.48515	Cluster 5
Hoxa11_MA0911.1	Hoxa11	MA0911.1	0.44239	1.13484	-0.419425	-1.1578	Cluster 2
Hoxa13_MA0650.3	Hoxa13	MA0650.3	0.896834	0.154344	0.374238	-1.42542	Cluster 5
HOXA2_MA0900.2	HOXA2	MA0900.2	0.800066	0.38071	0.280771	-1.46155	Cluster 5
HOXA4_MA1496.1	HOXA4	MA1496.1	0.945734	0.0803893	0.373691	-1.39981	Cluster 5
HOXA5_MA0158.2	HOXA5	MA0158.2	0.957954	0.0786886	0.358838	-1.39548	Cluster 5
HOXA6_MA1497.1	HOXA6	MA1497.1	0.700913	0.779665	-0.105943	-1.37463	Cluster 2
HOXA7_MA1498.2	HOXA7	MA1498.2	0.865883	0.428195	0.137046	-1.43112	Cluster 5
HOXA9_MA0594.2	HOXA9	MA0594.2	0.377072	1.24267	-0.840009	-0.77973	Cluster 2
HOXB13_MA0901.2	HOXB13	MA0901.2	0.704047	0.676859	0.0487112	-1.42962	Cluster 5
HOXB2_MA0902.2	HOXB2	MA0902.2	0.858278	-0.206441	0.676153	-1.32799	Cluster 5
HOXB2ELK1_MA1957.1	HOXB2::ELK1	MA1957.1	0.877348	0.528488	-0.00909842	-1.39674	Cluster 5
HOXB3_MA0903.1	HOXB3	MA0903.1	0.728669	0.226365	0.512875	-1.46791	Cluster 5
HOXB4_MA1499.1	HOXB4	MA1499.1	0.927851	0.130627	0.354458	-1.41294	Cluster 5
HOXB5_MA0904.2	HOXB5	MA0904.2	0.862044	0.332757	0.24888	-1.44368	Cluster 5
HOXB6_MA1500.1	HOXB6	MA1500.1	0.963776	0.0469428	0.377295	-1.38801	Cluster 5
HOXB7_MA1501.1	HOXB7	MA1501.1	0.787044	0.724726	-0.158972	-1.3528	Cluster 2
HOXB8_MA1502.1	HOXB8	MA1502.1	0.889626	0.3448	0.19758	-1.43201	Cluster 5
HOXB9_MA1503.1	HOXB9	MA1503.1	0.567597	1.09755	-0.624168	-1.04098	Cluster 2
HOXC10_MA0905.1	HOXC10	MA0905.1	0.743197	0.371514	0.361433	-1.47614	Cluster 5
HOXC11_MA0651.2	HOXC11	MA0651.2	0.189859	1.33595	-0.675915	-0.849896	Cluster 2
HOXC12_MA0906.1	HOXC12	MA0906.1	0.895157	0.128476	0.398754	-1.42239	Cluster 5
HOXC13_MA0907.1	HOXC13	MA0907.1	0.679736	0.877413	-0.251437	-1.30571	Cluster 2
HOXC4_MA1504.1	HOXC4	MA1504.1	0.862124	-0.0543334	0.577819	-1.38561	Cluster 5
HOXC8_MA1505.1	HOXC8	MA1505.1	0.857453	-0.189684	0.667573	-1.33534	Cluster 5
HOXC9_MA0485.2	HOXC9	MA0485.2	0.51471	1.12766	-0.581618	-1.06075	Cluster 2
HOXD10_MA1506.1	HOXD10	MA1506.1	0.0443261	1.33598	-0.329186	-1.05111	Cluster 2
HOXD11_MA0908.1	HOXD11	MA0908.1	0.698293	0.394131	0.391965	-1.48439	Cluster 5
HOXD12_MA0873.1	HOXD12	MA0873.1	0.507442	1.10085	-0.459659	-1.14863	Cluster 2
HOXD12ELK1_MA1958.1	HOXD12::ELK1	MA1958.1	0.719941	0.923808	-0.44951	-1.19424	Cluster 2
Hoxd13_MA0909.3	Hoxd13	MA0909.3	0.946174	0.207996	0.258212	-1.41238	Cluster 5
HOXD3_MA0912.2	HOXD3	MA0912.2	0.735404	0.587685	0.125387	-1.44848	Cluster 5
HOXD4_MA1507.1	HOXD4	MA1507.1	0.856549	0.152699	0.426428	-1.43568	Cluster 5
HOXD8_MA0910.2	HOXD8	MA0910.2	0.922512	0.403016	0.0815599	-1.40709	Cluster 5
HOXD9_MA0913.2	HOXD9	MA0913.2	0.766026	0.277258	0.424961	-1.46824	Cluster 5
HSF1_MA0486.2	HSF1	MA0486.2	0.387486	1.14639	-0.343114	-1.19076	Cluster 2
HSF2_MA0770.1	HSF2	MA0770.1	0.206355	1.13781	-0.0558708	-1.28829	Cluster 2
HSF4_MA0771.1	HSF4	MA0771.1	0.391824	1.15264	-0.368995	-1.17547	Cluster 2
IKZF1_MA1508.1	IKZF1	MA1508.1	0.607729	0.98183	-0.345711	-1.24385	Cluster 2
Ikzf3_MA1992.1	Ikzf3	MA1992.1	0.551558	1.06051	-0.437443	-1.17463	Cluster 2
INSM1_MA0155.1	INSM1	MA0155.1	0.319214	0.287147	0.843949	-1.45031	Cluster 5
Irf1_MA0050.3	Irf1	MA0050.3	0.288247	1.26959	-0.56487	-0.992965	Cluster 2
IRF2_MA0051.1	IRF2	MA0051.1	0.575739	0.9917	-0.305902	-1.26154	Cluster 2
IRF3_MA1418.1	IRF3	MA1418.1	0.379399	1.19374	-0.475397	-1.09774	Cluster 2
IRF4_MA1419.1	IRF4	MA1419.1	0.465818	1.16877	-0.615992	-1.0186	Cluster 2
IRF5_MA1420.1	IRF5	MA1420.1	0.503399	1.11376	-0.493505	-1.12365	Cluster 2
IRF6_MA1509.1	IRF6	MA1509.1	-0.426663	1.3007	-1.04701	0.172971	Cluster 3
IRF7_MA0772.1	IRF7	MA0772.1	0.20349	1.27406	-0.389657	-1.0879	Cluster 2
IRF8_MA0652.1	IRF8	MA0652.1	0.498651	1.10558	-0.454071	-1.15016	Cluster 2
IRF9_MA0653.1	IRF9	MA0653.1	0.263861	1.26023	-0.461405	-1.06269	Cluster 2
Isl1_MA1608.1	Isl1	MA1608.1	1.05387	0.439172	-0.20713	-1.28591	Cluster 5
ISL2_MA0914.1	ISL2	MA0914.1	0.421389	1.02426	-0.119337	-1.32631	Cluster 2
ISX_MA0654.1	ISX	MA0654.1	0.832392	-0.154419	0.674289	-1.35226	Cluster 5
JDP2_MA0655.1	JDP2	MA0655.1	0.610858	1.08799	-0.856504	-0.842341	Cluster 2
JDP2_MA0656.1	JDP2	MA0656.1	-0.684772	0.30618	-0.898287	1.27688	Cluster 4
JUN_MA0488.1	JUN	MA0488.1	-0.379446	1.12873	-1.18126	0.431982	Cluster 3
Jun_MA0489.2	Jun	MA0489.2	0.546787	1.12864	-0.728978	-0.946454	Cluster 2
JUNB_MA0490.2	JUNB	MA0490.2	0.520728	1.14516	-0.710795	-0.955097	Cluster 2
JUNB_MA1140.2	JUNB	MA1140.2	-0.777514	0.396349	-0.850027	1.23119	Cluster 4
JUND_MA0491.2	JUND	MA0491.2	0.541247	1.13617	-0.770452	-0.906962	Cluster 2
JUND_MA0492.1	JUND	MA0492.1	-0.516006	1.07029	-1.12408	0.56979	Cluster 3
JUNJUNB_MA1132.1	JUN::JUNB	MA1132.1	0.448403	1.19744	-0.895944	-0.749901	Cluster 2
JUNJUNB_MA1133.1	JUN::JUNB	MA1133.1	-0.719613	0.635423	-0.976446	1.06064	Cluster 4
KLF1_MA0493.2	KLF1	MA0493.2	1.38091	-0.700851	-0.770533	0.090478	Cluster 6
KLF10_MA1511.2	KLF10	MA1511.2	0.9321	-1.07579	-0.622248	0.765941	Cluster 6
KLF11_MA1512.1	KLF11	MA1512.1	1.2939	-0.848025	-0.726558	0.280679	Cluster 6
KLF12_MA0742.2	KLF12	MA0742.2	0.807251	-1.18183	-0.476592	0.851169	Cluster 6
KLF13_MA0657.1	KLF13	MA0657.1	1.48199	-0.397429	-0.712007	-0.372555	Cluster 6
KLF14_MA0740.2	KLF14	MA0740.2	1.16059	-0.924909	-0.738243	0.50256	Cluster 6
KLF15_MA1513.1	KLF15	MA1513.1	0.359656	-1.27464	-0.185677	1.10066	Cluster 6
KLF16_MA0741.1	KLF16	MA0741.1	1.34518	-0.80772	-0.712374	0.17491	Cluster 6
KLF17_MA1514.1	KLF17	MA1514.1	1.01483	0.339764	0.00725277	-1.36185	Cluster 5
KLF2_MA1515.1	KLF2	MA1515.1	1.26803	-0.712081	-0.882335	0.326387	Cluster 6
KLF3_MA1516.1	KLF3	MA1516.1	1.22069	-0.994037	-0.611386	0.384735	Cluster 6
KLF4_MA0039.4	KLF4	MA0039.4	1.4949	-0.609629	-0.472463	-0.412806	Cluster 6
KLF5_MA0599.1	KLF5	MA0599.1	1.40893	-0.660176	-0.760886	0.0121352	Cluster 6
KLF6_MA1517.1	KLF6	MA1517.1	1.46235	-0.438795	-0.78119	-0.242363	Cluster 6
KLF7_MA1959.1	KLF7	MA1959.1	1.00611	-0.987499	-0.720789	0.702176	Cluster 6
KLF9_MA1107.2	KLF9	MA1107.2	1.3445	0.124622	-0.955519	-0.513599	Cluster 2
LBX1_MA0618.1	LBX1	MA0618.1	0.674862	0.557186	0.242793	-1.47484	Cluster 5
LBX2_MA0699.1	LBX2	MA0699.1	0.717659	0.0807333	0.63997	-1.43836	Cluster 5
Lef1_MA0768.2	Lef1	MA0768.2	0.373655	1.15846	-0.350933	-1.18118	Cluster 2
Lhx1_MA1518.2	Lhx1	MA1518.2	0.790871	0.242421	0.427257	-1.46055	Cluster 5
LHX2_MA0700.2	LHX2	MA0700.2	0.835001	0.115731	0.483131	-1.43386	Cluster 5
Lhx3_MA0135.1	Lhx3	MA0135.1	0.755078	0.433124	0.282355	-1.47056	Cluster 5
Lhx4_MA0704.1	Lhx4	MA0704.1	0.791664	0.0625381	0.57403	-1.42823	Cluster 5
LHX5_MA1519.1	LHX5	MA1519.1	0.681194	0.487374	0.314511	-1.48308	Cluster 5
LHX6_MA0658.1	LHX6	MA0658.1	0.649931	0.500268	0.337545	-1.48774	Cluster 5
Lhx8_MA0705.1	Lhx8	MA0705.1	0.807898	-0.141332	0.692672	-1.35924	Cluster 5
LHX9_MA0701.2	LHX9	MA0701.2	0.748098	0.0273214	0.646448	-1.42187	Cluster 5
LIN54_MA0619.1	LIN54	MA0619.1	0.810832	0.709913	-0.176318	-1.34443	Cluster 2
LMX1A_MA0702.2	LMX1A	MA0702.2	0.787695	0.126907	0.528899	-1.4435	Cluster 5
LMX1B_MA0703.2	LMX1B	MA0703.2	0.810433	-0.0176672	0.610754	-1.40352	Cluster 5
MAF_MA1520.1	MAF	MA1520.1	-0.594371	0.912767	0.779655	-1.09805	Cluster 2
MAFA_MA1521.1	MAFA	MA1521.1	-1.22215	0.143286	1.21169	-0.132823	Cluster 1
Mafb_MA0117.2	Mafb	MA0117.2	0.565831	0.968745	-0.236296	-1.29828	Cluster 2
MAFF_MA0495.3	MAFF	MA0495.3	0.429529	0.978346	-0.0454204	-1.36245	Cluster 2
Mafg_MA0659.3	Mafg	MA0659.3	-0.0200619	1.23822	-0.00722227	-1.21093	Cluster 2
MAFGNFE2L1_MA0089.2	MAFG::NFE2L1	MA0089.2	0.568182	1.04592	-0.432517	-1.18159	Cluster 2
MAFK_MA0496.3	MAFK	MA0496.3	0.0283982	1.33654	-0.307413	-1.05752	Cluster 2
MAFNFE2_MA0501.1	MAF::NFE2	MA0501.1	0.587266	1.05654	-0.515462	-1.12834	Cluster 2
MAX_MA0058.3	MAX	MA0058.3	-0.881666	-0.062686	-0.469322	1.41367	Cluster 4
MAXMYC_MA0059.1	MAX::MYC	MA0059.1	-0.184136	1.2279	-1.19776	0.154001	Cluster 3
MAZ_MA1522.1	MAZ	MA1522.1	1.42994	-0.822177	-0.0863825	-0.52138	Cluster 6
Mecom_MA0029.1	Mecom	MA0029.1	0.47179	1.08491	-0.337496	-1.21921	Cluster 2
MEF2A_MA0052.4	MEF2A	MA0052.4	0.315712	1.23208	-0.470184	-1.07761	Cluster 2
MEF2B_MA0660.1	MEF2B	MA0660.1	0.71836	0.492549	0.262936	-1.47384	Cluster 5
MEF2C_MA0497.1	MEF2C	MA0497.1	0.3318	1.21954	-0.459999	-1.09134	Cluster 2
MEF2D_MA0773.1	MEF2D	MA0773.1	0.595713	0.702768	0.159528	-1.45801	Cluster 5
MEIS1_MA0498.2	MEIS1	MA0498.2	-0.253785	1.47024	-0.477677	-0.738783	Cluster 3
MEIS1_MA1639.1	MEIS1	MA1639.1	0.647118	0.773818	-0.0130028	-1.40793	Cluster 2
MEIS2_MA0774.1	MEIS2	MA0774.1	-0.207677	1.46788	-0.566276	-0.693926	Cluster 3
MEIS2_MA1640.1	MEIS2	MA1640.1	0.364159	1.08545	-0.159776	-1.28983	Cluster 2
MEIS3_MA0775.1	MEIS3	MA0775.1	-0.69558	1.48249	-0.459655	-0.327259	Cluster 3
MEOX1_MA0661.1	MEOX1	MA0661.1	0.704521	0.528916	0.238621	-1.47206	Cluster 5
MEOX2_MA0706.1	MEOX2	MA0706.1	0.842234	0.0826317	0.500927	-1.42579	Cluster 5
MGA_MA0801.1	MGA	MA0801.1	0.340966	1.21701	-0.471586	-1.08639	Cluster 2
MGAEVX1_MA1960.1	MGA::EVX1	MA1960.1	0.472251	1.06915	-0.29851	-1.24289	Cluster 2
MITF_MA0620.3	MITF	MA0620.3	-0.944566	-0.559579	1.32802	0.176121	Cluster 1
mix-a_MA0621.1	mix-a	MA0621.1	0.76838	0.107953	0.565317	-1.44165	Cluster 5
MIXL1_MA0662.1	MIXL1	MA0662.1	0.74326	0.16564	0.547318	-1.45622	Cluster 5
MLX_MA0663.1	MLX	MA0663.1	-1.44211	0.11726	0.542096	0.782754	Cluster 1
Mlxip_MA0622.1	Mlxip	MA0622.1	-1.06567	0.403463	-0.529802	1.19201	Cluster 4
MLXIPL_MA0664.1	MLXIPL	MA0664.1	-1.45388	0.192254	0.467364	0.79426	Cluster 1
MNT_MA0825.1	MNT	MA0825.1	-1.18459	0.573591	-0.429714	1.04071	Cluster 4
MNX1_MA0707.2	MNX1	MA0707.2	0.779704	0.179551	0.494984	-1.45424	Cluster 5
MSANTD3_MA1523.1	MSANTD3	MA1523.1	-1.28856	-0.12024	1.11231	0.296494	Cluster 1
MSC_MA0665.1	MSC	MA0665.1	-1.23076	-0.1301	1.20117	0.159691	Cluster 1
Msgn1_MA1524.2	Msgn1	MA1524.2	0.770878	0.66676	-0.0377258	-1.39991	Cluster 5
MSX1_MA0666.2	MSX1	MA0666.2	0.839326	0.131988	0.464708	-1.43602	Cluster 5
MSX2_MA0708.2	MSX2	MA0708.2	0.838244	0.153153	0.44835	-1.43975	Cluster 5
Msx3_MA0709.1	Msx3	MA0709.1	0.838446	0.0301916	0.545179	-1.41382	Cluster 5
MTF1_MA0863.1	MTF1	MA0863.1	-1.12093	0.54163	-0.511087	1.09039	Cluster 4
MXI1_MA1108.2	MXI1	MA1108.2	0.0747071	1.06	0.21592	-1.35063	Cluster 2
MYB_MA0100.3	MYB	MA0100.3	0.241703	1.13871	-0.101917	-1.27849	Cluster 2
MYBL1_MA0776.1	MYBL1	MA0776.1	0.883621	0.838368	-0.731132	-0.990857	Cluster 2
MYBL2_MA0777.1	MYBL2	MA0777.1	0.367098	1.20251	-0.478732	-1.09088	Cluster 2
MYC_MA0147.3	MYC	MA0147.3	-0.822578	-0.0476546	-0.550389	1.42062	Cluster 4
MYCN_MA0104.4	MYCN	MA0104.4	-0.842132	-0.420957	-0.1796	1.44269	Cluster 4
MYF5_MA1641.1	MYF5	MA1641.1	-0.526548	1.45166	-0.156365	-0.768749	Cluster 3
MYF6_MA0667.1	MYF6	MA0667.1	-0.737064	0.178472	1.34439	-0.785803	Cluster 1
MYOD1_MA0499.2	MYOD1	MA0499.2	-1.43889	0.0825168	0.640067	0.716308	Cluster 1
MYOG_MA0500.2	MYOG	MA0500.2	-0.936228	0.766314	0.957254	-0.787341	Cluster 1
MZF1_MA0056.2	MZF1	MA0056.2	0.347543	0.971865	0.0697732	-1.38918	Cluster 2
NEUROD1_MA1109.1	NEUROD1	MA1109.1	-0.542761	1.37396	0.0703004	-0.9015	Cluster 3
Neurod2_MA0668.2	Neurod2	MA0668.2	-0.434304	1.01797	0.603933	-1.1876	Cluster 2
Neurod2_MA1993.1	Neurod2	MA1993.1	-1.26577	-0.00414329	0.0911524	1.17877	Cluster 4
NEUROG1_MA0623.2	NEUROG1	MA0623.2	0.154795	1.12512	0.0275242	-1.30744	Cluster 2
NEUROG2_MA0669.1	NEUROG2	MA0669.1	0.242776	1.20517	-0.254747	-1.1932	Cluster 2
NEUROG2_MA1642.1	NEUROG2	MA1642.1	-0.0666098	0.584452	0.863554	-1.3814	Cluster 5
Nfat5_MA0606.2	Nfat5	MA0606.2	0.220552	1.30104	-0.536041	-0.985552	Cluster 2
Nfatc1_MA0624.2	Nfatc1	MA0624.2	0.43349	1.17091	-0.524697	-1.0797	Cluster 2
Nfatc2_MA0152.2	Nfatc2	MA0152.2	0.46152	1.10789	-0.379699	-1.18971	Cluster 2
NFATC3_MA0625.2	NFATC3	MA0625.2	0.369805	1.21789	-0.549292	-1.0384	Cluster 2
NFATC4_MA1525.2	NFATC4	MA1525.2	0.2609	1.29142	-0.603921	-0.948395	Cluster 2
NFE2_MA0841.1	NFE2	MA0841.1	0.666437	1.04019	-0.759517	-0.947105	Cluster 2
Nfe2l2_MA0150.2	Nfe2l2	MA0150.2	0.534875	1.10148	-0.533721	-1.10263	Cluster 2
NFIA_MA0670.1	NFIA	MA0670.1	0.302535	0.921258	0.197708	-1.4215	Cluster 2
NFIB_MA1643.1	NFIB	MA1643.1	1.38703	0.0606805	-0.834606	-0.613105	Cluster 5
NFIC_MA0161.2	NFIC	MA0161.2	0.596959	0.690693	0.173964	-1.46162	Cluster 5
NFIC_MA1527.1	NFIC	MA1527.1	0.797146	0.161008	0.490356	-1.44851	Cluster 5
NFICTLX1_MA0119.1	NFIC::TLX1	MA0119.1	1.03655	0.481409	-0.238536	-1.27942	Cluster 5
NFIL3_MA0025.2	NFIL3	MA0025.2	0.454012	0.973399	-0.0704263	-1.35698	Cluster 2
NFIX_MA0671.1	NFIX	MA0671.1	0.339528	0.745105	0.390777	-1.47541	Cluster 5
NFIX_MA1528.1	NFIX	MA1528.1	1.43619	-0.0924968	-0.55775	-0.785946	Cluster 5
NFKB1_MA0105.4	NFKB1	MA0105.4	-0.173866	0.811297	0.708029	-1.34546	Cluster 5
NFKB2_MA0778.1	NFKB2	MA0778.1	-0.456286	1.40388	-0.0425502	-0.905046	Cluster 3
NFYA_MA0060.3	NFYA	MA0060.3	0.61642	-1.49049	0.527777	0.346292	Cluster 6
NFYB_MA0502.2	NFYB	MA0502.2	0.350013	-1.41161	0.129959	0.93164	Cluster 6
NFYC_MA1644.1	NFYC	MA1644.1	0.683775	-1.47667	0.533503	0.259389	Cluster 6
NHLH1_MA0048.2	NHLH1	MA0048.2	-1.28479	-0.297497	0.724126	0.858163	Cluster 1
NHLH2_MA1529.1	NHLH2	MA1529.1	-1.12291	-0.261339	0.0951736	1.28908	Cluster 4
Nkx2-1_MA1994.1	Nkx2-1	MA1994.1	0.197911	1.31063	-0.524884	-0.983656	Cluster 2
NKX2-2_MA1645.1	NKX2-2	MA1645.1	-0.7982	0.391224	1.23475	-0.827775	Cluster 1
NKX2-3_MA0672.1	NKX2-3	MA0672.1	0.0488254	1.31707	-0.276677	-1.08922	Cluster 2
NKX2-4_MA2003.1	NKX2-4	MA2003.1	-0.315686	1.31894	0.0717304	-1.07498	Cluster 2
NKX2-5_MA0063.2	NKX2-5	MA0063.2	0.207204	1.1258	-0.0335755	-1.29943	Cluster 2
NKX2-8_MA0673.1	NKX2-8	MA0673.1	-0.03975	1.40606	-0.473362	-0.892945	Cluster 2
Nkx3-1_MA0124.2	Nkx3-1	MA0124.2	0.226393	0.998299	0.162964	-1.38766	Cluster 2
Nkx3-2_MA0122.3	Nkx3-2	MA0122.3	0.198624	0.793214	0.463114	-1.45495	Cluster 5
NKX6-1_MA0674.1	NKX6-1	MA0674.1	0.77585	0.103197	0.560737	-1.43978	Cluster 5
NKX6-2_MA0675.1	NKX6-2	MA0675.1	0.790721	0.0309561	0.598177	-1.41985	Cluster 5
NKX6-3_MA1530.1	NKX6-3	MA1530.1	0.825893	0.713171	-0.210547	-1.32852	Cluster 2
Nobox_MA0125.1	Nobox	MA0125.1	0.797577	0.190189	0.465246	-1.45301	Cluster 5
NOTO_MA0710.1	NOTO	MA0710.1	0.735297	0.334512	0.407219	-1.47703	Cluster 5
Npas2_MA0626.1	Npas2	MA0626.1	-0.537127	0.619165	-1.11916	1.03712	Cluster 4
Npas4_MA1995.1	Npas4	MA1995.1	0.344986	0.463969	-1.4858	0.676845	Cluster 3
NR1D1_MA1531.1	NR1D1	MA1531.1	0.516804	1.10539	-0.498635	-1.12356	Cluster 2
NR1D2_MA1532.2	NR1D2	MA1532.2	0.190882	1.23105	-0.243447	-1.17848	Cluster 2
Nr1H2_MA1996.1	Nr1H2	MA1996.1	0.526846	0.985103	-0.204156	-1.30779	Cluster 2
NR1H2RXRA_MA0115.1	NR1H2::RXRA	MA0115.1	0.292301	1.26647	-0.560629	-0.998146	Cluster 2
Nr1h3Rxra_MA0494.1	Nr1h3::Rxra	MA0494.1	0.476092	1.0074	-0.168105	-1.31538	Cluster 2
Nr1H4_MA1110.2	Nr1H4	MA1110.2	0.248873	1.17646	-0.193908	-1.23142	Cluster 2
NR1H4RXRA_MA1146.1	NR1H4::RXRA	MA1146.1	0.075391	1.3078	-0.28702	-1.09617	Cluster 2
NR1I2_MA1533.1	NR1I2	MA1533.1	-0.376257	1.37318	-0.0106632	-0.986257	Cluster 2
NR1I3_MA1534.1	NR1I3	MA1534.1	0.735988	0.818008	-0.237678	-1.31632	Cluster 2
NR2C1_MA1535.1	NR2C1	MA1535.1	0.441038	1.03272	-0.165484	-1.30828	Cluster 2
NR2C2_MA0504.1	NR2C2	MA0504.1	0.222277	-0.358215	1.25394	-1.118	Cluster 5
NR2C2_MA1536.1	NR2C2	MA1536.1	0.619824	0.908131	-0.205502	-1.32245	Cluster 2
Nr2e1_MA0676.1	Nr2e1	MA0676.1	0.563842	1.00647	-0.318154	-1.25215	Cluster 2
Nr2e3_MA0164.1	Nr2e3	MA0164.1	0.570204	0.893572	-0.0974283	-1.36635	Cluster 2
NR2F1_MA0017.2	NR2F1	MA0017.2	0.59466	0.962077	-0.273854	-1.28288	Cluster 2
NR2F1_MA1537.1	NR2F1	MA1537.1	0.692023	0.959295	-0.481108	-1.17021	Cluster 2
NR2F1_MA1538.1	NR2F1	MA1538.1	-0.958831	1.40717	-0.226602	-0.221737	Cluster 3
NR2F2_MA1111.1	NR2F2	MA1111.1	0.715859	0.742932	-0.0692587	-1.38953	Cluster 2
Nr2f6_MA0677.1	Nr2f6	MA0677.1	0.732967	0.928471	-0.498673	-1.16277	Cluster 2
Nr2F6_MA0728.1	Nr2F6	MA0728.1	0.850617	0.761291	-0.359993	-1.25192	Cluster 2
NR2F6_MA1539.1	NR2F6	MA1539.1	-0.949235	1.40935	-0.288499	-0.171617	Cluster 3
NR3C1_MA0113.3	NR3C1	MA0113.3	0.353503	0.801695	0.307015	-1.46221	Cluster 5
NR3C2_MA0727.1	NR3C2	MA0727.1	0.21164	0.818791	0.42124	-1.45167	Cluster 5
NR4A1_MA1112.2	NR4A1	MA1112.2	0.716469	0.822852	-0.210719	-1.3286	Cluster 2
NR4A2_MA0160.2	NR4A2	MA0160.2	0.643033	0.865519	-0.162871	-1.34568	Cluster 2
NR4A2RXRA_MA1147.1	NR4A2::RXRA	MA1147.1	-0.00602583	1.41607	-0.722239	-0.687806	Cluster 3
NR5A1_MA1540.2	NR5A1	MA1540.2	0.661442	0.889543	-0.242373	-1.30861	Cluster 2
Nr5A2_MA0505.2	Nr5A2	MA0505.2	0.579045	0.845744	-0.0288706	-1.39592	Cluster 2
NR6A1_MA1541.1	NR6A1	MA1541.1	0.658376	0.629559	0.174814	-1.46275	Cluster 5
Nrf1_MA0506.2	Nrf1	MA0506.2	-0.575865	-1.06848	0.526559	1.11779	Cluster 1
NRL_MA0842.2	NRL	MA0842.2	0.396471	1.13768	-0.335969	-1.19818	Cluster 2
OLIG1_MA0826.1	OLIG1	MA0826.1	-0.0459584	1.34181	-0.224947	-1.0709	Cluster 2
OLIG2_MA0678.1	OLIG2	MA0678.1	0.273932	1.21073	-0.319844	-1.16482	Cluster 2
Olig2_MA1997.1	Olig2	MA1997.1	-1.40081	-0.00327751	0.863295	0.540789	Cluster 1
OLIG3_MA0827.1	OLIG3	MA0827.1	-0.146722	1.31735	-0.0571689	-1.11346	Cluster 2
ONECUT1_MA0679.2	ONECUT1	MA0679.2	0.566238	0.81211	0.0422399	-1.42059	Cluster 2
ONECUT2_MA0756.2	ONECUT2	MA0756.2	0.90528	0.766288	-1.14899	-0.522574	Cluster 2
ONECUT3_MA0757.1	ONECUT3	MA0757.1	0.585016	0.815325	0.0113501	-1.41169	Cluster 2
OSR1_MA1542.1	OSR1	MA1542.1	0.123558	0.841484	0.469053	-1.43409	Cluster 5
OSR2_MA1646.1	OSR2	MA1646.1	-0.716393	0.0245697	1.40583	-0.71401	Cluster 1
OTX1_MA0711.1	OTX1	MA0711.1	0.355363	1.24466	-0.65088	-0.949148	Cluster 2
OTX2_MA0712.2	OTX2	MA0712.2	0.484905	1.1656	-0.67665	-0.973854	Cluster 2
OVOL1_MA1544.1	OVOL1	MA1544.1	1.15101	0.269819	-0.165889	-1.25494	Cluster 5
OVOL2_MA1545.1	OVOL2	MA1545.1	0.552856	-0.832246	-0.850933	1.13032	Cluster 6
PATZ1_MA1961.1	PATZ1	MA1961.1	0.806107	-1.28492	-0.301219	0.780029	Cluster 6
PAX1_MA0779.1	PAX1	MA0779.1	0.0510266	-0.821787	1.39162	-0.620857	Cluster 1
PAX2_MA0067.2	PAX2	MA0067.2	0.153608	-1.44864	0.787673	0.507361	Cluster 6
PAX3_MA0780.1	PAX3	MA0780.1	0.690982	0.625109	0.137484	-1.45358	Cluster 5
PAX3_MA1546.1	PAX3	MA1546.1	1.09625	0.451467	-0.328499	-1.21922	Cluster 5
PAX4_MA0068.2	PAX4	MA0068.2	0.698888	0.521384	0.254497	-1.47477	Cluster 5
PAX5_MA0014.3	PAX5	MA0014.3	-0.929237	0.96709	-0.793698	0.755844	Cluster 4
PAX6_MA0069.1	PAX6	MA0069.1	0.2301	1.06378	0.0524717	-1.34635	Cluster 2
Pax7_MA0680.2	Pax7	MA0680.2	0.753155	0.32653	0.393773	-1.47346	Cluster 5
PAX9_MA0781.1	PAX9	MA0781.1	0.402568	-1.23339	1.11239	-0.281561	Cluster 1
PBX1_MA0070.1	PBX1	MA0070.1	0.792834	0.68212	-0.0977972	-1.37716	Cluster 5
PBX2_MA1113.2	PBX2	MA1113.2	0.527836	0.823267	0.0764066	-1.42751	Cluster 2
PBX3_MA1114.1	PBX3	MA1114.1	0.742486	0.954625	-0.627975	-1.06914	Cluster 2
PDX1_MA0132.2	PDX1	MA0132.2	0.812197	0.123426	0.503632	-1.43926	Cluster 5
PHOX2A_MA0713.1	PHOX2A	MA0713.1	0.462792	0.755814	0.248621	-1.46723	Cluster 5
PHOX2B_MA0681.2	PHOX2B	MA0681.2	0.712785	0.574987	0.172248	-1.46002	Cluster 5
PITX1_MA0682.2	PITX1	MA0682.2	0.513542	1.14778	-0.691238	-0.970084	Cluster 2
PITX2_MA1547.2	PITX2	MA1547.2	0.501314	1.15553	-0.685497	-0.97135	Cluster 2
PITX3_MA0714.1	PITX3	MA0714.1	0.49424	1.15129	-0.627363	-1.01817	Cluster 2
PKNOX1_MA0782.2	PKNOX1	MA0782.2	0.17726	1.34177	-0.674409	-0.844625	Cluster 2
PKNOX2_MA0783.1	PKNOX2	MA0783.1	-1.11742	1.30488	0.0309613	-0.218418	Cluster 3
PLAG1_MA0163.1	PLAG1	MA0163.1	-0.498753	-0.404692	-0.592156	1.4956	Cluster 4
Plagl1_MA1615.1	Plagl1	MA1615.1	-0.845989	0.371608	-0.771197	1.24558	Cluster 4
PLAGL2_MA1548.1	PLAGL2	MA1548.1	-0.93666	-0.428525	-0.0270447	1.39223	Cluster 4
POU1F1_MA0784.2	POU1F1	MA0784.2	0.727262	0.555071	0.177612	-1.45995	Cluster 5
POU2F1_MA0785.1	POU2F1	MA0785.1	0.760876	0.674698	-0.0338946	-1.40168	Cluster 5
POU2F1SOX2_MA1962.1	POU2F1::SOX2	MA1962.1	0.886834	0.349654	0.196255	-1.43274	Cluster 5
POU2F2_MA0507.2	POU2F2	MA0507.2	0.816672	0.577042	0.0203764	-1.41409	Cluster 5
POU2F3_MA0627.2	POU2F3	MA0627.2	0.783482	0.63508	-0.0104706	-1.40809	Cluster 5
POU3F1_MA0786.1	POU3F1	MA0786.1	0.796853	0.536737	0.103824	-1.43741	Cluster 5
POU3F2_MA0787.1	POU3F2	MA0787.1	0.773182	0.578598	0.0836351	-1.43542	Cluster 5
POU3F3_MA0788.1	POU3F3	MA0788.1	0.758152	0.607757	0.0663729	-1.43228	Cluster 5
POU3F4_MA0789.1	POU3F4	MA0789.1	0.879651	0.540881	-0.0303015	-1.39023	Cluster 5
POU4F1_MA0790.1	POU4F1	MA0790.1	0.600488	0.576969	0.309414	-1.48687	Cluster 5
POU4F2_MA0683.1	POU4F2	MA0683.1	0.780204	0.425286	0.258594	-1.46408	Cluster 5
POU4F3_MA0791.1	POU4F3	MA0791.1	0.789762	0.533817	0.117756	-1.44134	Cluster 5
POU5F1_MA1115.1	POU5F1	MA1115.1	0.833119	0.581925	-0.0125048	-1.40254	Cluster 5
POU5F1B_MA0792.1	POU5F1B	MA0792.1	0.802813	0.598071	0.0124979	-1.41338	Cluster 5
Pou5f1Sox2_MA0142.1	Pou5f1::Sox2	MA0142.1	0.890033	0.481201	0.0341554	-1.40539	Cluster 5
POU6F1_MA0628.1	POU6F1	MA0628.1	0.80962	-0.0185308	0.61224	-1.40333	Cluster 5
POU6F1_MA1549.1	POU6F1	MA1549.1	0.675551	0.906055	-0.305027	-1.27658	Cluster 2
POU6F2_MA0793.1	POU6F2	MA0793.1	0.812118	0.604404	-0.0111631	-1.40536	Cluster 5
PPARARXRA_MA1148.1	PPARA::RXRA	MA1148.1	0.647489	0.930144	-0.303468	-1.27417	Cluster 2
PPARD_MA1550.1	PPARD	MA1550.1	0.753256	0.869231	-0.386501	-1.23599	Cluster 2
PPARG_MA0066.1	PPARG	MA0066.1	-0.372429	1.14957	0.39814	-1.17528	Cluster 2
PpargRxra_MA0065.2	Pparg::Rxra	MA0065.2	0.562982	1.03017	-0.376628	-1.21653	Cluster 2
PRDM1_MA0508.3	PRDM1	MA0508.3	0.640162	0.88929	-0.203592	-1.32586	Cluster 2
Prdm14_MA1998.1	Prdm14	MA1998.1	0.242703	1.20872	-0.263761	-1.18766	Cluster 2
Prdm15_MA1616.1	Prdm15	MA1616.1	0.0171925	1.40826	-0.72941	-0.696041	Cluster 3
Prdm4_MA1647.2	Prdm4	MA1647.2	0.744861	0.450958	0.275826	-1.47165	Cluster 5
Prdm5_MA1999.1	Prdm5	MA1999.1	0.550292	0.777174	0.114758	-1.44222	Cluster 5
PRDM9_MA1723.1	PRDM9	MA1723.1	1.00028	0.620692	-0.422927	-1.19805	Cluster 2
PROP1_MA0715.1	PROP1	MA0715.1	0.599069	0.629606	0.248764	-1.47744	Cluster 5
PROX1_MA0794.1	PROX1	MA0794.1	-0.158041	0.577815	0.919946	-1.33972	Cluster 5
PRRX1_MA0716.1	PRRX1	MA0716.1	0.83096	-0.163174	0.680974	-1.34876	Cluster 5
PRRX2_MA0075.3	PRRX2	MA0075.3	0.780343	-0.192961	0.750656	-1.33804	Cluster 5
Ptf1a_MA1618.1	Ptf1a	MA1618.1	0.30834	0.944045	0.157857	-1.41024	Cluster 2
Ptf1A_MA1619.1	Ptf1A	MA1619.1	-0.292322	1.35491	-0.0242239	-1.03836	Cluster 2
Ptf1A_MA1620.1	Ptf1A	MA1620.1	-1.41589	0.00762303	0.746394	0.661878	Cluster 1
RARA_MA0729.1	RARA	MA0729.1	0.692764	0.76829	-0.0738416	-1.38721	Cluster 2
RARA_MA0730.1	RARA	MA0730.1	0.260714	1.26931	-0.490806	-1.03922	Cluster 2
RARARXRA_MA0159.1	RARA::RXRA	MA0159.1	0.635043	0.980595	-0.401612	-1.21403	Cluster 2
RARARXRG_MA1149.1	RARA::RXRG	MA1149.1	0.204497	1.25141	-0.320327	-1.13558	Cluster 2
Rarb_MA0857.1	Rarb	MA0857.1	0.446289	1.06801	-0.25038	-1.26392	Cluster 2
Rarb_MA0858.1	Rarb	MA0858.1	0.353518	1.21696	-0.501654	-1.06882	Cluster 2
RARB_MA1552.1	RARB	MA1552.1	0.130605	1.35242	-0.906153	-0.576875	Cluster 3
Rarg_MA0859.1	Rarg	MA0859.1	0.800279	0.750927	-0.231295	-1.31991	Cluster 2
Rarg_MA0860.1	Rarg	MA0860.1	0.221291	1.31247	-0.605246	-0.928512	Cluster 2
RARG_MA1553.1	RARG	MA1553.1	0.0460829	1.39808	-0.706889	-0.737271	Cluster 3
RAX_MA0718.1	RAX	MA0718.1	0.821105	-0.167628	0.694088	-1.34756	Cluster 5
RAX2_MA0717.1	RAX2	MA0717.1	0.788109	0.0635552	0.577208	-1.42887	Cluster 5
RBPJ_MA1116.1	RBPJ	MA1116.1	0.617883	1.06207	-0.641086	-1.03886	Cluster 2
Rbpjl_MA1621.1	Rbpjl	MA1621.1	-1.46031	0.163852	0.659153	0.637306	Cluster 1
REL_MA0101.1	REL	MA0101.1	0.43643	1.17321	-0.542498	-1.06714	Cluster 2
RELA_MA0107.1	RELA	MA0107.1	0.594792	0.758059	0.0839908	-1.43684	Cluster 5
RELB_MA1117.1	RELB	MA1117.1	0.210432	1.13452	-0.0543514	-1.2906	Cluster 2
REST_MA0138.2	REST	MA0138.2	-0.904377	1.41777	-0.39853	-0.114867	Cluster 3
RFX1_MA0509.3	RFX1	MA0509.3	1.17682	-0.0485137	0.134493	-1.2628	Cluster 5
RFX2_MA0600.2	RFX2	MA0600.2	1.11729	0.0435565	0.153061	-1.3139	Cluster 5
RFX3_MA0798.3	RFX3	MA0798.3	1.15319	-0.111201	0.225634	-1.26762	Cluster 5
RFX4_MA0799.2	RFX4	MA0799.2	1.15717	-0.244219	0.313125	-1.22608	Cluster 5
RFX5_MA0510.2	RFX5	MA0510.2	1.09956	-0.045939	0.258626	-1.31224	Cluster 5
Rfx6_MA1724.1	Rfx6	MA1724.1	1.02658	0.101722	0.241851	-1.37015	Cluster 5
RFX7_MA1554.1	RFX7	MA1554.1	1.17569	0.166536	-0.0840729	-1.25815	Cluster 5
Rhox11_MA0629.1	Rhox11	MA0629.1	0.41502	0.863334	0.156222	-1.43458	Cluster 2
RHOXF1_MA0719.1	RHOXF1	MA0719.1	0.186775	1.18775	-0.135118	-1.2394	Cluster 2
RORA_MA0071.1	RORA	MA0071.1	0.494682	0.994021	-0.17029	-1.31841	Cluster 2
RORA_MA0072.1	RORA	MA0072.1	0.350039	1.14426	-0.271932	-1.22237	Cluster 2
RORB_MA1150.1	RORB	MA1150.1	0.454032	1.11572	-0.386785	-1.18297	Cluster 2
RORC_MA1151.1	RORC	MA1151.1	0.283254	1.07351	-0.0276396	-1.32913	Cluster 2
RREB1_MA0073.1	RREB1	MA0073.1	0.3208	1.02237	0.0175393	-1.36071	Cluster 2
Runx1_MA0002.2	Runx1	MA0002.2	0.371218	0.967559	0.0481996	-1.38698	Cluster 2
RUNX2_MA0511.2	RUNX2	MA0511.2	0.236779	0.960529	0.20898	-1.40629	Cluster 2
RUNX3_MA0684.2	RUNX3	MA0684.2	0.46485	0.953631	-0.0502802	-1.3682	Cluster 2
Rxra_MA0512.2	Rxra	MA0512.2	0.730164	0.914865	-0.450477	-1.19455	Cluster 2
RXRAVDR_MA0074.1	RXRA::VDR	MA0074.1	0.529966	1.03535	-0.323266	-1.24205	Cluster 2
RXRB_MA0855.1	RXRB	MA0855.1	0.680491	0.926329	-0.363005	-1.24381	Cluster 2
RXRB_MA1555.1	RXRB	MA1555.1	-0.0227236	1.4151	-0.578659	-0.813716	Cluster 3
RXRG_MA0856.1	RXRG	MA0856.1	0.705367	0.932145	-0.436107	-1.20141	Cluster 2
RXRG_MA1556.1	RXRG	MA1556.1	-0.198512	1.37055	-1.03062	-0.141417	Cluster 3
SATB1_MA1963.1	SATB1	MA1963.1	0.423616	1.01957	-0.113464	-1.32972	Cluster 2
SCRT1_MA0743.2	SCRT1	MA0743.2	-0.525097	1.25741	0.295297	-1.02761	Cluster 2
SCRT2_MA0744.2	SCRT2	MA0744.2	0.0565243	1.16659	0.0547327	-1.27784	Cluster 2
SHOX_MA0630.1	SHOX	MA0630.1	0.832309	-0.154869	0.674644	-1.35208	Cluster 5
Shox2_MA0720.1	Shox2	MA0720.1	0.828112	-0.235679	0.724371	-1.3168	Cluster 5
SIX1_MA1118.1	SIX1	MA1118.1	-0.424486	1.4936	-0.441095	-0.628018	Cluster 3
SIX2_MA1119.1	SIX2	MA1119.1	0.357196	1.22311	-0.537438	-1.04287	Cluster 2
Six3_MA0631.1	Six3	MA0631.1	0.571085	0.927625	-0.161857	-1.33685	Cluster 2
Six4_MA2001.1	Six4	MA2001.1	-0.628909	1.49318	-0.405644	-0.458627	Cluster 3
SMAD2_MA1964.1	SMAD2	MA1964.1	0.337135	0.659846	0.489932	-1.48691	Cluster 5
SMAD3_MA0795.1	SMAD3	MA0795.1	1.06422	0.633733	-0.738733	-0.959217	Cluster 2
Smad4_MA1153.1	Smad4	MA1153.1	0.335	0.601363	0.553521	-1.48988	Cluster 5
SMAD5_MA1557.1	SMAD5	MA1557.1	1.27572	0.189554	-0.369954	-1.09532	Cluster 5
SNAI1_MA1558.1	SNAI1	MA1558.1	-1.44523	0.140445	0.510328	0.794454	Cluster 1
SNAI2_MA0745.2	SNAI2	MA0745.2	-1.46233	0.331207	0.328716	0.802403	Cluster 4
SNAI3_MA1559.1	SNAI3	MA1559.1	-1.4423	0.10681	0.576679	0.758813	Cluster 1
SOHLH2_MA1560.1	SOHLH2	MA1560.1	-1.19788	0.55115	-0.40196	1.04869	Cluster 4
Sox1_MA0870.1	Sox1	MA0870.1	0.481525	0.642944	0.365812	-1.49028	Cluster 5
SOX10_MA0442.2	SOX10	MA0442.2	0.713119	0.649416	0.0742021	-1.43674	Cluster 5
Sox11_MA0869.2	Sox11	MA0869.2	0.731911	0.691896	-0.0147768	-1.40903	Cluster 5
SOX12_MA1561.1	SOX12	MA1561.1	0.441176	0.873398	0.110335	-1.42491	Cluster 2
SOX13_MA1120.1	SOX13	MA1120.1	0.637938	0.541621	0.305765	-1.48532	Cluster 5
SOX14_MA1562.1	SOX14	MA1562.1	0.490226	0.748435	0.226951	-1.46561	Cluster 5
SOX15_MA1152.1	SOX15	MA1152.1	0.658169	0.67613	0.11371	-1.44801	Cluster 5
Sox17_MA0078.2	Sox17	MA0078.2	0.626866	0.728147	0.0836804	-1.43869	Cluster 5
SOX18_MA1563.2	SOX18	MA1563.2	0.682889	0.492605	0.30671	-1.4822	Cluster 5
SOX2_MA0143.4	SOX2	MA0143.4	0.657412	0.559983	0.261131	-1.47853	Cluster 5
SOX21_MA0866.1	SOX21	MA0866.1	0.604479	0.611175	0.264573	-1.48023	Cluster 5
Sox3_MA0514.2	Sox3	MA0514.2	0.66822	0.551842	0.257344	-1.47741	Cluster 5
SOX4_MA0867.2	SOX4	MA0867.2	0.659021	0.823818	-0.113881	-1.36896	Cluster 2
Sox5_MA0087.2	Sox5	MA0087.2	0.638334	0.676189	0.140019	-1.45454	Cluster 5
Sox6_MA0515.1	Sox6	MA0515.1	0.632556	0.830926	-0.0842284	-1.37925	Cluster 2
SOX8_MA0868.2	SOX8	MA0868.2	0.664284	0.74564	0.00525161	-1.41518	Cluster 5
SOX9_MA0077.1	SOX9	MA0077.1	0.643963	0.526345	0.315807	-1.48612	Cluster 5
SP1_MA0079.5	SP1	MA0079.5	0.933764	-1.21737	-0.408593	0.692201	Cluster 6
SP2_MA0516.3	SP2	MA0516.3	0.789562	-1.1601	-0.508316	0.878852	Cluster 6
SP3_MA0746.2	SP3	MA0746.2	1.29749	-0.787871	-0.786746	0.277124	Cluster 6
SP4_MA0685.2	SP4	MA0685.2	1.32051	-0.98344	-0.509344	0.172278	Cluster 6
SP5_MA1965.1	SP5	MA1965.1	1.4519	-0.385779	-0.237381	-0.828741	Cluster 5
SP8_MA0747.1	SP8	MA0747.1	1.49279	-0.589767	-0.541041	-0.361981	Cluster 6
SP9_MA1564.1	SP9	MA1564.1	1.09513	-0.997343	-0.68183	0.584043	Cluster 6
SPDEF_MA0686.1	SPDEF	MA0686.1	0.158279	1.14313	-0.00984846	-1.29156	Cluster 2
Spi1_MA0080.6	Spi1	MA0080.6	0.596655	0.980618	-0.320397	-1.25688	Cluster 2
SPIB_MA0081.2	SPIB	MA0081.2	0.544565	1.03392	-0.348425	-1.23006	Cluster 2
SPIC_MA0687.1	SPIC	MA0687.1	0.614701	1.00286	-0.416257	-1.20131	Cluster 2
Spz1_MA0111.1	Spz1	MA0111.1	0.492605	1.05298	-0.296273	-1.24932	Cluster 2
SREBF1_MA0595.1	SREBF1	MA0595.1	-0.34199	1.46304	-0.321599	-0.799453	Cluster 3
SREBF1_MA0829.2	SREBF1	MA0829.2	-1.25622	0.391656	1.10116	-0.236596	Cluster 1
SREBF2_MA0596.1	SREBF2	MA0596.1	0.960392	0.749765	-1.01814	-0.692012	Cluster 2
SREBF2_MA0828.2	SREBF2	MA0828.2	-1.1343	-0.487043	1.09508	0.526263	Cluster 1
SRF_MA0083.3	SRF	MA0083.3	0.0870159	1.26687	-0.191689	-1.1622	Cluster 2
SRY_MA0084.1	SRY	MA0084.1	0.602128	0.756677	0.0761459	-1.43495	Cluster 5
STAT1_MA0137.3	STAT1	MA0137.3	0.580122	0.950247	-0.222287	-1.30808	Cluster 2
STAT1STAT2_MA0517.1	STAT1::STAT2	MA0517.1	0.360256	1.19101	-0.423142	-1.12812	Cluster 2
Stat2_MA1623.1	Stat2	MA1623.1	0.382403	1.20648	-0.533759	-1.05512	Cluster 2
STAT3_MA0144.2	STAT3	MA0144.2	0.677931	0.848257	-0.190275	-1.33591	Cluster 2
Stat4_MA0518.1	Stat4	MA0518.1	0.528842	0.977593	-0.191985	-1.31445	Cluster 2
Stat5a_MA1624.1	Stat5a	MA1624.1	0.6672	0.7434	0.0043845	-1.41498	Cluster 5
Stat5aStat5b_MA0519.1	Stat5a::Stat5b	MA0519.1	0.545959	0.858342	-0.00245535	-1.40185	Cluster 2
Stat5b_MA1625.1	Stat5b	MA1625.1	0.684524	0.565778	0.220335	-1.47064	Cluster 5
Stat6_MA0520.1	Stat6	MA0520.1	0.678336	0.497533	0.306769	-1.48264	Cluster 5
TAL1TCF3_MA0091.1	TAL1::TCF3	MA0091.1	0.627356	0.986522	-0.400186	-1.21369	Cluster 2
TBP_MA0108.2	TBP	MA0108.2	0.591358	0.905148	-0.151915	-1.34459	Cluster 2
TBR1_MA0802.1	TBR1	MA0802.1	0.208922	1.29279	-0.470264	-1.03145	Cluster 2
TBX1_MA0805.1	TBX1	MA0805.1	0.393752	1.20652	-0.566846	-1.03342	Cluster 2
TBX15_MA0803.1	TBX15	MA0803.1	0.236344	1.31456	-0.693545	-0.85736	Cluster 2
TBX18_MA1565.1	TBX18	MA1565.1	0.144182	1.35629	-0.666571	-0.833897	Cluster 2
TBX19_MA0804.1	TBX19	MA0804.1	0.454901	1.15705	-0.527477	-1.08447	Cluster 2
TBX2_MA0688.1	TBX2	MA0688.1	0.333376	1.23822	-0.540119	-1.03148	Cluster 2
TBX20_MA0689.1	TBX20	MA0689.1	0.345636	1.16383	-0.314958	-1.19451	Cluster 2
TBX21_MA0690.2	TBX21	MA0690.2	0.10527	1.37125	-0.642018	-0.834505	Cluster 2
TBX3_MA1566.2	TBX3	MA1566.2	0.261423	1.30176	-0.694049	-0.869129	Cluster 2
TBX4_MA0806.1	TBX4	MA0806.1	0.0612437	1.392	-0.690289	-0.762951	Cluster 3
TBX5_MA0807.1	TBX5	MA0807.1	0.384261	1.22499	-0.635959	-0.973292	Cluster 2
Tbx6_MA1567.2	Tbx6	MA1567.2	0.329306	1.24679	-0.570044	-1.00605	Cluster 2
TBXT_MA0009.2	TBXT	MA0009.2	0.106802	1.33945	-0.450503	-0.995748	Cluster 2
Tcf12_MA0521.2	Tcf12	MA0521.2	-0.593678	1.41014	-0.00464483	-0.811813	Cluster 3
TCF12_MA1648.1	TCF12	MA1648.1	-1.36108	0.676516	-0.134946	0.819505	Cluster 4
Tcf21_MA0832.1	Tcf21	MA0832.1	0.124953	0.844411	0.464403	-1.43377	Cluster 5
TCF21_MA1568.1	TCF21	MA1568.1	-0.0491969	0.973975	0.437984	-1.36276	Cluster 2
TCF3_MA0522.3	TCF3	MA0522.3	-1.33781	0.884169	-0.176669	0.630311	Cluster 4
TCF4_MA0830.2	TCF4	MA0830.2	-1.46564	0.467129	0.23928	0.759232	Cluster 4
TCF7_MA0769.2	TCF7	MA0769.2	0.35088	1.1093	-0.191455	-1.26873	Cluster 2
TCF7L1_MA1421.1	TCF7L1	MA1421.1	0.545174	1.07233	-0.458945	-1.15856	Cluster 2
TCF7L2_MA0523.1	TCF7L2	MA0523.1	0.368964	1.08116	-0.157824	-1.2923	Cluster 2
TCFL5_MA0632.2	TCFL5	MA0632.2	-0.29229	-1.25495	0.506499	1.04074	Cluster 6
TEAD1_MA0090.3	TEAD1	MA0090.3	0.314617	1.24909	-0.538748	-1.02496	Cluster 2
TEAD2_MA1121.1	TEAD2	MA1121.1	0.324866	1.22387	-0.460269	-1.08847	Cluster 2
TEAD3_MA0808.1	TEAD3	MA0808.1	0.279344	1.24232	-0.428506	-1.09316	Cluster 2
TEAD4_MA0809.2	TEAD4	MA0809.2	0.344512	1.2345	-0.554261	-1.02475	Cluster 2
TEF_MA0843.1	TEF	MA0843.1	0.12803	1.20519	-0.0998632	-1.23335	Cluster 2
TFAP2A_MA0003.4	TFAP2A	MA0003.4	-0.921727	0.903555	-0.807567	0.825738	Cluster 4
TFAP2A_MA0810.1	TFAP2A	MA0810.1	-0.276411	0.303374	-1.20327	1.17631	Cluster 4
TFAP2A_MA0872.1	TFAP2A	MA0872.1	-0.756959	-0.150956	-0.544058	1.45197	Cluster 4
TFAP2B_MA0811.1	TFAP2B	MA0811.1	-0.397485	0.57695	-1.20621	1.02674	Cluster 4
TFAP2B_MA0812.1	TFAP2B	MA0812.1	-1.02481	0.0236153	-0.350294	1.35148	Cluster 4
TFAP2B_MA0813.1	TFAP2B	MA0813.1	-0.362963	-0.95931	-0.0715903	1.39386	Cluster 4
TFAP2C_MA0524.2	TFAP2C	MA0524.2	-0.441257	0.737645	-1.20111	0.904718	Cluster 4
TFAP2C_MA0814.2	TFAP2C	MA0814.2	-0.817164	-0.0513568	-0.553778	1.4223	Cluster 4
TFAP2C_MA0815.1	TFAP2C	MA0815.1	-0.624804	-0.599361	-0.25426	1.47842	Cluster 4
TFAP2E_MA1569.1	TFAP2E	MA1569.1	-0.754364	0.505059	-0.910909	1.16021	Cluster 4
TFAP4_MA0691.1	TFAP4	MA0691.1	-0.194712	1.05163	0.434392	-1.29131	Cluster 2
TFAP4_MA1570.1	TFAP4	MA1570.1	0.343624	1.19376	-0.39783	-1.13956	Cluster 2
TFAP4ETV1_MA1966.1	TFAP4::ETV1	MA1966.1	-1.08841	1.32091	-0.263787	0.0312856	Cluster 3
TFAP4FLI1_MA1967.1	TFAP4::FLI1	MA1967.1	-0.306295	1.20515	0.275076	-1.17393	Cluster 2
TFCP2_MA1968.1	TFCP2	MA1968.1	0.319506	1.27461	-0.760585	-0.833537	Cluster 2
Tfcp2l1_MA0145.2	Tfcp2l1	MA0145.2	0.922891	-0.0559904	0.507129	-1.37403	Cluster 5
TFDP1_MA1122.1	TFDP1	MA1122.1	-0.541155	-0.686661	-0.246871	1.47469	Cluster 4
TFE3_MA0831.3	TFE3	MA0831.3	-0.60529	-1.08392	0.718096	0.971118	Cluster 1
TFEB_MA0692.1	TFEB	MA0692.1	-0.921424	-0.776232	0.617069	1.08059	Cluster 1
TFEC_MA0871.2	TFEC	MA0871.2	-1.02209	-0.456918	0.168176	1.31083	Cluster 4
TGIF1_MA0796.1	TGIF1	MA0796.1	-1.01386	1.37947	-0.216913	-0.148691	Cluster 3
TGIF2_MA0797.1	TGIF2	MA0797.1	-1.16072	1.28231	-0.0383478	-0.0832427	Cluster 3
TGIF2LX_MA1571.1	TGIF2LX	MA1571.1	-1.45123	0.557854	0.143651	0.749727	Cluster 4
TGIF2LY_MA1572.1	TGIF2LY	MA1572.1	-1.49396	0.562725	0.371227	0.560009	Cluster 1
THAP1_MA0597.2	THAP1	MA0597.2	-0.701235	1.35698	-0.803205	0.147463	Cluster 3
Thap11_MA1573.2	Thap11	MA1573.2	0.926175	0.720415	-0.457527	-1.18906	Cluster 2
THRA_MA1969.1	THRA	MA1969.1	-0.118013	1.43472	-0.484017	-0.832691	Cluster 3
THRB_MA1574.1	THRB	MA1574.1	0.610419	0.569797	0.306069	-1.48628	Cluster 5
THRB_MA1575.1	THRB	MA1575.1	-0.465789	1.40543	-0.897803	-0.0418403	Cluster 3
THRB_MA1576.1	THRB	MA1576.1	-0.472116	1.49856	-0.465149	-0.561297	Cluster 3
TLX2_MA1577.1	TLX2	MA1577.1	0.812173	0.033944	0.572247	-1.41836	Cluster 5
TP53_MA0106.3	TP53	MA0106.3	-0.265045	1.46433	-0.41751	-0.781775	Cluster 3
TP63_MA0525.2	TP63	MA0525.2	-0.142962	1.45096	-0.751114	-0.55688	Cluster 3
TP73_MA0861.1	TP73	MA0861.1	0.0835238	1.18676	-0.0115096	-1.25877	Cluster 2
TRPS1_MA1970.1	TRPS1	MA1970.1	0.63686	0.833632	-0.0956003	-1.37489	Cluster 2
TWIST1_MA1123.2	TWIST1	MA1123.2	0.121089	1.14317	0.0309449	-1.2952	Cluster 2
Twist2_MA0633.2	Twist2	MA0633.2	-1.24283	0.92222	0.686368	-0.365756	Cluster 1
UNCX_MA0721.1	UNCX	MA0721.1	0.810947	-0.00203163	0.599332	-1.40825	Cluster 5
USF1_MA0093.3	USF1	MA0093.3	-0.978601	0.585304	1.09732	-0.704023	Cluster 1
USF2_MA0526.4	USF2	MA0526.4	-0.454695	-1.12963	0.430108	1.15421	Cluster 4
VAX1_MA0722.1	VAX1	MA0722.1	0.818213	0.115687	0.50286	-1.43676	Cluster 5
VAX2_MA0723.2	VAX2	MA0723.2	0.701147	0.438355	0.343212	-1.48271	Cluster 5
Vdr_MA0693.3	Vdr	MA0693.3	0.814753	0.610158	-0.0237253	-1.40119	Cluster 5
VENTX_MA0724.1	VENTX	MA0724.1	0.919138	-0.145442	0.570943	-1.34464	Cluster 5
VEZF1_MA1578.1	VEZF1	MA1578.1	1.29441	0.176381	-0.409997	-1.0608	Cluster 5
VSX1_MA0725.1	VSX1	MA0725.1	0.794622	-0.162293	0.718803	-1.35113	Cluster 5
VSX2_MA0726.1	VSX2	MA0726.1	0.780155	-0.192443	0.750563	-1.33827	Cluster 5
Wt1_MA1627.1	Wt1	MA1627.1	1.44401	-0.538129	-0.125127	-0.780759	Cluster 5
XBP1_MA0844.1	XBP1	MA0844.1	-1.42796	0.834683	0.0865685	0.506705	Cluster 4
Yy1_MA0095.3	Yy1	MA0095.3	-0.128975	0.140881	1.21131	-1.22321	Cluster 5
YY2_MA0748.2	YY2	MA0748.2	-0.894486	-0.836818	0.887131	0.844173	Cluster 1
ZBED1_MA0749.1	ZBED1	MA0749.1	0.346068	1.135	-1.23815	-0.24292	Cluster 3
ZBED2_MA1971.1	ZBED2	MA1971.1	1.20346	0.260523	-0.278021	-1.18596	Cluster 5
ZBTB12_MA1649.1	ZBTB12	MA1649.1	-0.618127	0.482579	1.15769	-1.02215	Cluster 1
ZBTB14_MA1650.1	ZBTB14	MA1650.1	-0.122125	-1.2609	0.223103	1.15993	Cluster 6
ZBTB18_MA0698.1	ZBTB18	MA0698.1	0.376411	1.02303	-0.0545485	-1.3449	Cluster 2
ZBTB26_MA1579.1	ZBTB26	MA1579.1	0.00815261	1.09793	0.215983	-1.32206	Cluster 2
ZBTB32_MA1580.1	ZBTB32	MA1580.1	0.286623	0.924179	0.210296	-1.4211	Cluster 2
ZBTB33_MA0527.1	ZBTB33	MA0527.1	-0.433978	-1.04126	0.172251	1.30299	Cluster 4
ZBTB6_MA1581.1	ZBTB6	MA1581.1	-0.687126	1.26557	0.326773	-0.905215	Cluster 3
ZBTB7A_MA0750.2	ZBTB7A	MA0750.2	0.0271913	-0.491596	-0.918832	1.38324	Cluster 4
ZBTB7B_MA0694.1	ZBTB7B	MA0694.1	-0.0597671	0.251022	-1.30292	1.11167	Cluster 4
ZBTB7C_MA0695.1	ZBTB7C	MA0695.1	-0.221333	-1.15982	1.26155	0.119602	Cluster 1
ZEB1_MA0103.3	ZEB1	MA0103.3	-1.27989	0.63523	-0.290283	0.934939	Cluster 4
ZFP14_MA1972.1	ZFP14	MA1972.1	0.657895	0.783875	-0.0451039	-1.39667	Cluster 2
Zfp335_MA2002.1	Zfp335	MA2002.1	-0.512134	0.353651	1.21944	-1.06095	Cluster 1
ZFP42_MA1651.1	ZFP42	MA1651.1	-0.65214	-0.40753	1.49087	-0.431202	Cluster 1
ZFP57_MA1583.1	ZFP57	MA1583.1	-0.195635	-1.33682	0.780616	0.751843	Cluster 1
Zfx_MA0146.2	Zfx	MA0146.2	-0.526273	-0.698301	-0.249578	1.47415	Cluster 4
ZIC1_MA0696.1	ZIC1	MA0696.1	-1.10757	0.896773	-0.582661	0.793463	Cluster 4
Zic1Zic2_MA1628.1	Zic1::Zic2	MA1628.1	-0.513892	1.49248	-0.367595	-0.610988	Cluster 3
Zic2_MA1629.1	Zic2	MA1629.1	-0.218577	1.46637	-0.515549	-0.732247	Cluster 3
Zic3_MA0697.2	Zic3	MA0697.2	-0.972064	1.34291	0.116996	-0.487844	Cluster 3
ZIC4_MA0751.1	ZIC4	MA0751.1	-0.967254	1.10456	-0.714774	0.577473	Cluster 3
ZIC5_MA1584.1	ZIC5	MA1584.1	-1.18422	0.386387	-0.35277	1.1506	Cluster 4
ZIM3_MA1709.1	ZIM3	MA1709.1	0.462419	1.05292	-0.243188	-1.27216	Cluster 2
ZKSCAN1_MA1585.1	ZKSCAN1	MA1585.1	0.302265	0.749937	0.420647	-1.47285	Cluster 5
ZKSCAN3_MA1973.1	ZKSCAN3	MA1973.1	0.18918	0.973403	-1.4001	0.237517	Cluster 3
ZKSCAN5_MA1652.1	ZKSCAN5	MA1652.1	0.722833	0.934218	-0.488056	-1.169	Cluster 2
ZNF135_MA1587.1	ZNF135	MA1587.1	-0.261184	1.47943	-0.586785	-0.631463	Cluster 3
ZNF136_MA1588.1	ZNF136	MA1588.1	0.710875	0.899882	-0.36515	-1.24561	Cluster 2
ZNF140_MA1589.1	ZNF140	MA1589.1	0.539243	0.614044	0.336355	-1.48964	Cluster 5
ZNF143_MA0088.2	ZNF143	MA0088.2	1.13541	0.181889	-0.0222094	-1.29509	Cluster 5
ZNF148_MA1653.1	ZNF148	MA1653.1	1.28174	-1.07161	-0.410622	0.20049	Cluster 6
ZNF16_MA1654.1	ZNF16	MA1654.1	0.806558	0.50646	0.128014	-1.44103	Cluster 5
ZNF189_MA1725.1	ZNF189	MA1725.1	0.432924	0.817568	0.200071	-1.45056	Cluster 5
ZNF211_MA1974.1	ZNF211	MA1974.1	0.381439	0.936105	0.0862955	-1.40384	Cluster 2
ZNF214_MA1975.1	ZNF214	MA1975.1	0.547153	1.05516	-0.411559	-1.19075	Cluster 2
ZNF24_MA1124.1	ZNF24	MA1124.1	0.404437	1.12165	-0.308142	-1.21794	Cluster 2
ZNF257_MA1710.1	ZNF257	MA1710.1	0.904204	0.650761	-0.253093	-1.30187	Cluster 2
ZNF263_MA0528.2	ZNF263	MA0528.2	1.31274	0.165269	-0.458687	-1.01932	Cluster 5
ZNF274_MA1592.1	ZNF274	MA1592.1	-0.0221666	1.19901	0.0708964	-1.24774	Cluster 2
ZNF281_MA1630.2	ZNF281	MA1630.2	1.4837	-0.309173	-0.505685	-0.668838	Cluster 5
ZNF282_MA1154.1	ZNF282	MA1154.1	0.519352	1.04884	-0.336552	-1.23164	Cluster 2
ZNF317_MA1593.1	ZNF317	MA1593.1	-0.141082	0.331957	1.09865	-1.28952	Cluster 5
ZNF320_MA1976.1	ZNF320	MA1976.1	-0.385654	0.0559625	-1.01706	1.34675	Cluster 4
ZNF324_MA1977.1	ZNF324	MA1977.1	0.592212	0.86546	-0.0815874	-1.37608	Cluster 2
ZNF331_MA1726.1	ZNF331	MA1726.1	-0.324983	0.0633083	1.32586	-1.06418	Cluster 1
ZNF341_MA1655.1	ZNF341	MA1655.1	0.68992	0.651863	0.103348	-1.44513	Cluster 5
ZNF343_MA1711.1	ZNF343	MA1711.1	-0.57114	-0.782146	-0.0804422	1.43373	Cluster 4
ZNF354A_MA1978.1	ZNF354A	MA1978.1	0.367156	1.17559	-0.388517	-1.15423	Cluster 2
ZNF354C_MA0130.1	ZNF354C	MA0130.1	-0.310198	1.28336	0.139208	-1.11237	Cluster 2
ZNF382_MA1594.1	ZNF382	MA1594.1	0.0212591	1.28985	-0.167532	-1.14358	Cluster 2
ZNF384_MA1125.1	ZNF384	MA1125.1	0.146548	1.33665	-0.527182	-0.956016	Cluster 2
ZNF410_MA0752.1	ZNF410	MA0752.1	0.323488	0.92163	0.174559	-1.41968	Cluster 2
ZNF416_MA1979.1	ZNF416	MA1979.1	0.140342	1.21854	-0.144566	-1.21432	Cluster 2
ZNF417_MA1727.1	ZNF417	MA1727.1	-0.879716	-0.75662	0.421414	1.21492	Cluster 4
ZNF418_MA1980.1	ZNF418	MA1980.1	0.419199	1.09527	-0.268446	-1.24603	Cluster 2
Znf423_MA0116.1	Znf423	MA0116.1	-1.36337	0.316636	0.0268031	1.01993	Cluster 4
ZNF449_MA1656.1	ZNF449	MA1656.1	1.01713	0.330484	0.014741	-1.36235	Cluster 5
ZNF454_MA1712.1	ZNF454	MA1712.1	-0.835295	-0.589786	0.027338	1.39774	Cluster 4
ZNF460_MA1596.1	ZNF460	MA1596.1	-0.616232	-0.782901	-0.0175588	1.41669	Cluster 4
ZNF528_MA1597.1	ZNF528	MA1597.1	0.438015	1.0945	-0.2994	-1.23311	Cluster 2
ZNF530_MA1981.1	ZNF530	MA1981.1	1.22262	-0.212865	0.184352	-1.19411	Cluster 5
ZNF549_MA1728.1	ZNF549	MA1728.1	-1.28175	-0.303288	0.859463	0.725574	Cluster 1
ZNF574_MA1982.1	ZNF574	MA1982.1	0.362168	-0.975888	-0.622696	1.23642	Cluster 6
ZNF582_MA1983.1	ZNF582	MA1983.1	0.341239	1.13161	-0.227315	-1.24553	Cluster 2
ZNF610_MA1713.1	ZNF610	MA1713.1	-0.291027	-1.09961	0.0873547	1.30328	Cluster 4
ZNF652_MA1657.1	ZNF652	MA1657.1	0.551671	0.930169	-0.135727	-1.34611	Cluster 2
ZNF667_MA1984.1	ZNF667	MA1984.1	0.590754	0.897312	-0.136303	-1.35176	Cluster 2
ZNF669_MA1985.1	ZNF669	MA1985.1	-0.809254	-0.458074	-0.18249	1.44982	Cluster 4
ZNF675_MA1714.1	ZNF675	MA1714.1	0.6966	0.88335	-0.296863	-1.28309	Cluster 2
ZNF680_MA1729.1	ZNF680	MA1729.1	0.313657	1.20382	-0.370748	-1.14673	Cluster 2
ZNF682_MA1599.1	ZNF682	MA1599.1	0.275277	-1.44288	0.300354	0.867246	Cluster 6
ZNF684_MA1600.1	ZNF684	MA1600.1	0.479142	1.00627	-0.170602	-1.31481	Cluster 2
ZNF692_MA1986.1	ZNF692	MA1986.1	-1.25872	-0.329406	0.642318	0.945806	Cluster 1
ZNF701_MA1987.1	ZNF701	MA1987.1	0.927035	0.547045	-0.122674	-1.35141	Cluster 5
ZNF707_MA1715.1	ZNF707	MA1715.1	0.658893	0.522975	0.3018	-1.48367	Cluster 5
ZNF708_MA1730.1	ZNF708	MA1730.1	0.263778	0.946725	0.201431	-1.41193	Cluster 2
ZNF740_MA0753.2	ZNF740	MA0753.2	1.47186	-0.258683	-0.482494	-0.730686	Cluster 5
ZNF75D_MA1601.2	ZNF75D	MA1601.2	0.278471	1.06556	-0.0072487	-1.33678	Cluster 2
ZNF76_MA1716.1	ZNF76	MA1716.1	1.20642	-0.183779	0.191486	-1.21413	Cluster 5
ZNF768_MA1731.1	ZNF768	MA1731.1	0.808585	0.247877	0.400933	-1.45739	Cluster 5
ZNF784_MA1717.1	ZNF784	MA1717.1	-0.0740311	0.872997	0.578582	-1.37755	Cluster 5
ZNF8_MA1718.1	ZNF8	MA1718.1	-0.040772	1.42074	-0.572336	-0.807632	Cluster 3
ZNF816_MA1719.1	ZNF816	MA1719.1	-0.926239	0.94371	-0.799728	0.782258	Cluster 4
ZNF85_MA1720.1	ZNF85	MA1720.1	0.543494	1.11695	-0.632131	-1.02832	Cluster 2
ZNF93_MA1721.1	ZNF93	MA1721.1	-0.555068	-1.03986	0.385948	1.20898	Cluster 4
ZSCAN29_MA1602.1	ZSCAN29	MA1602.1	-1.08011	1.27148	0.219266	-0.410636	Cluster 3
ZSCAN31_MA1722.1	ZSCAN31	MA1722.1	0.288132	0.654584	0.539618	-1.48233	Cluster 5
ZSCAN4_MA1155.1	ZSCAN4	MA1155.1	-0.0215111	1.10751	0.22618	-1.31218	Cluster 2
