# Supplementary material for: Mechanisms of gene regulation by SRCAP and H2A.Z
Source: Nat Commun. 2026 Mar 6;17:3560. doi: 10.1038/s41467-026-70087-x (PMC13087030; doi:10.1038/s41467-026-70087-x)
Supplement: Supplementary file 6 — Supplementary Data 4 [file 41467_2026_70087_MOESM6_ESM.xlsx]

## Sheet: Sheet1
Metrics	MNase concentration	Treatment	Type of regions	H2AZ level	Number of nucleosomes
Nucleosome occupancy	MNhigh	CTRL	Active promoters	no H2A.Z	1311
Nucleosome occupancy	MNhigh	IAA	Active promoters	no H2A.Z	768
Nucleosome occupancy	MNhigh	CTRL	Active promoters	low H2A.Z	6383
Nucleosome occupancy	MNhigh	IAA	Active promoters	low H2A.Z	5265
Nucleosome occupancy	MNhigh	CTRL	Active promoters	intermediate H2A.Z	18648
Nucleosome occupancy	MNhigh	IAA	Active promoters	intermediate H2A.Z	14811
Nucleosome occupancy	MNhigh	CTRL	Active promoters	high H2A.Z	56755
Nucleosome occupancy	MNhigh	IAA	Active promoters	high H2A.Z	42792
Nucleosome occupancy	MNhigh	CTRL	Bivalent promoters	no H2A.Z	297
Nucleosome occupancy	MNhigh	IAA	Bivalent promoters	no H2A.Z	157
Nucleosome occupancy	MNhigh	CTRL	Bivalent promoters	low H2A.Z	2417
Nucleosome occupancy	MNhigh	IAA	Bivalent promoters	low H2A.Z	1872
Nucleosome occupancy	MNhigh	CTRL	Bivalent promoters	intermediate H2A.Z	9482
Nucleosome occupancy	MNhigh	IAA	Bivalent promoters	intermediate H2A.Z	7376
Nucleosome occupancy	MNhigh	CTRL	Bivalent promoters	high H2A.Z	34731
Nucleosome occupancy	MNhigh	IAA	Bivalent promoters	high H2A.Z	25091
Nucleosome occupancy	MNhigh	CTRL	Active enhancers	no H2A.Z	318
Nucleosome occupancy	MNhigh	IAA	Active enhancers	no H2A.Z	190
Nucleosome occupancy	MNhigh	CTRL	Active enhancers	low H2A.Z	1379
Nucleosome occupancy	MNhigh	IAA	Active enhancers	low H2A.Z	1239
Nucleosome occupancy	MNhigh	CTRL	Active enhancers	intermediate H2A.Z	2606
Nucleosome occupancy	MNhigh	IAA	Active enhancers	intermediate H2A.Z	2099
Nucleosome occupancy	MNhigh	CTRL	Active enhancers	high H2A.Z	3139
Nucleosome occupancy	MNhigh	IAA	Active enhancers	high H2A.Z	2532
Nucleosome occupancy	MNhigh	CTRL	Poised enhancers	no H2A.Z	12
Nucleosome occupancy	MNhigh	IAA	Poised enhancers	no H2A.Z	6
Nucleosome occupancy	MNhigh	CTRL	Poised enhancers	low H2A.Z	130
Nucleosome occupancy	MNhigh	IAA	Poised enhancers	low H2A.Z	97
Nucleosome occupancy	MNhigh	CTRL	Poised enhancers	intermediate H2A.Z	787
Nucleosome occupancy	MNhigh	IAA	Poised enhancers	intermediate H2A.Z	622
Nucleosome occupancy	MNhigh	CTRL	Poised enhancers	high H2A.Z	2082
Nucleosome occupancy	MNhigh	IAA	Poised enhancers	high H2A.Z	1629
Nucleosome fragility	MNhigh	CTRL	Active promoters	no H2A.Z	1311
Nucleosome fragility	MNlow	CTRL	Active promoters	no H2A.Z	1311
Nucleosome fragility	MNhigh	IAA	Active promoters	no H2A.Z	768
Nucleosome fragility	MNlow	IAA	Active promoters	no H2A.Z	768
Nucleosome fragility	MNhigh	CTRL	Active promoters	low H2A.Z	6383
Nucleosome fragility	MNlow	CTRL	Active promoters	low H2A.Z	6383
Nucleosome fragility	MNhigh	IAA	Active promoters	low H2A.Z	5265
Nucleosome fragility	MNlow	IAA	Active promoters	low H2A.Z	5265
Nucleosome fragility	MNhigh	CTRL	Active promoters	intermediate H2A.Z	18648
Nucleosome fragility	MNlow	CTRL	Active promoters	intermediate H2A.Z	18648
Nucleosome fragility	MNhigh	IAA	Active promoters	intermediate H2A.Z	14811
Nucleosome fragility	MNlow	IAA	Active promoters	intermediate H2A.Z	14811
Nucleosome fragility	MNhigh	CTRL	Active promoters	high H2A.Z	56755
Nucleosome fragility	MNlow	CTRL	Active promoters	high H2A.Z	56755
Nucleosome fragility	MNhigh	IAA	Active promoters	high H2A.Z	42792
Nucleosome fragility	MNlow	IAA	Active promoters	high H2A.Z	42792
Nucleosome fragility	MNhigh	CTRL	Bivalent promoters	no H2A.Z	297
Nucleosome fragility	MNlow	CTRL	Bivalent promoters	no H2A.Z	297
Nucleosome fragility	MNhigh	IAA	Bivalent promoters	no H2A.Z	157
Nucleosome fragility	MNlow	IAA	Bivalent promoters	no H2A.Z	157
Nucleosome fragility	MNhigh	CTRL	Bivalent promoters	low H2A.Z	2417
Nucleosome fragility	MNlow	CTRL	Bivalent promoters	low H2A.Z	2417
Nucleosome fragility	MNhigh	IAA	Bivalent promoters	low H2A.Z	1872
Nucleosome fragility	MNlow	IAA	Bivalent promoters	low H2A.Z	1872
Nucleosome fragility	MNhigh	CTRL	Bivalent promoters	intermediate H2A.Z	9482
Nucleosome fragility	MNlow	CTRL	Bivalent promoters	intermediate H2A.Z	9482
Nucleosome fragility	MNhigh	IAA	Bivalent promoters	intermediate H2A.Z	7376
Nucleosome fragility	MNlow	IAA	Bivalent promoters	intermediate H2A.Z	7376
Nucleosome fragility	MNhigh	CTRL	Bivalent promoters	high H2A.Z	34731
Nucleosome fragility	MNlow	CTRL	Bivalent promoters	high H2A.Z	34731
Nucleosome fragility	MNhigh	IAA	Bivalent promoters	high H2A.Z	25091
Nucleosome fragility	MNlow	IAA	Bivalent promoters	high H2A.Z	25091
Nucleosome fragility	MNhigh	CTRL	Active enhancers	no H2A.Z	318
Nucleosome fragility	MNlow	CTRL	Active enhancers	no H2A.Z	318
Nucleosome fragility	MNhigh	IAA	Active enhancers	no H2A.Z	190
Nucleosome fragility	MNlow	IAA	Active enhancers	no H2A.Z	190
Nucleosome fragility	MNhigh	CTRL	Active enhancers	low H2A.Z	1379
Nucleosome fragility	MNlow	CTRL	Active enhancers	low H2A.Z	1379
Nucleosome fragility	MNhigh	IAA	Active enhancers	low H2A.Z	1239
Nucleosome fragility	MNlow	IAA	Active enhancers	low H2A.Z	1239
Nucleosome fragility	MNhigh	CTRL	Active enhancers	intermediate H2A.Z	2606
Nucleosome fragility	MNlow	CTRL	Active enhancers	intermediate H2A.Z	2606
Nucleosome fragility	MNhigh	IAA	Active enhancers	intermediate H2A.Z	2099
Nucleosome fragility	MNlow	IAA	Active enhancers	intermediate H2A.Z	2099
Nucleosome fragility	MNhigh	CTRL	Active enhancers	high H2A.Z	3139
Nucleosome fragility	MNlow	CTRL	Active enhancers	high H2A.Z	3139
Nucleosome fragility	MNhigh	IAA	Active enhancers	high H2A.Z	2532
Nucleosome fragility	MNlow	IAA	Active enhancers	high H2A.Z	2532
Nucleosome fragility	MNhigh	CTRL	Poised enhancers	no H2A.Z	12
Nucleosome fragility	MNlow	CTRL	Poised enhancers	no H2A.Z	12
Nucleosome fragility	MNhigh	IAA	Poised enhancers	no H2A.Z	6
Nucleosome fragility	MNlow	IAA	Poised enhancers	no H2A.Z	6
Nucleosome fragility	MNhigh	CTRL	Poised enhancers	low H2A.Z	130
Nucleosome fragility	MNlow	CTRL	Poised enhancers	low H2A.Z	130
Nucleosome fragility	MNhigh	IAA	Poised enhancers	low H2A.Z	97
Nucleosome fragility	MNlow	IAA	Poised enhancers	low H2A.Z	97
Nucleosome fragility	MNhigh	CTRL	Poised enhancers	intermediate H2A.Z	787
Nucleosome fragility	MNlow	CTRL	Poised enhancers	intermediate H2A.Z	787
Nucleosome fragility	MNhigh	IAA	Poised enhancers	intermediate H2A.Z	622
Nucleosome fragility	MNlow	IAA	Poised enhancers	intermediate H2A.Z	622
Nucleosome fragility	MNhigh	CTRL	Poised enhancers	high H2A.Z	2082
Nucleosome fragility	MNlow	CTRL	Poised enhancers	high H2A.Z	2082
Nucleosome fragility	MNhigh	IAA	Poised enhancers	high H2A.Z	1629
Nucleosome fragility	MNlow	IAA	Poised enhancers	high H2A.Z	1629
Fragment length distribution	MNhigh	CTRL	Active promoters	no H2A.Z	9515
Fragment length distribution	MNhigh	IAA	Active promoters	no H2A.Z	5991
Fragment length distribution	MNhigh	CTRL	Active promoters	low H2A.Z	52124
Fragment length distribution	MNhigh	IAA	Active promoters	low H2A.Z	51748
Fragment length distribution	MNhigh	CTRL	Active promoters	intermediate H2A.Z	162273
Fragment length distribution	MNhigh	IAA	Active promoters	intermediate H2A.Z	162009
Fragment length distribution	MNhigh	CTRL	Active promoters	high H2A.Z	652408
Fragment length distribution	MNhigh	IAA	Active promoters	high H2A.Z	621722
Fragment length distribution	MNhigh	CTRL	Bivalent promoters	no H2A.Z	1869
Fragment length distribution	MNhigh	IAA	Bivalent promoters	no H2A.Z	1045
Fragment length distribution	MNhigh	CTRL	Bivalent promoters	low H2A.Z	18760
Fragment length distribution	MNhigh	IAA	Bivalent promoters	low H2A.Z	16957
Fragment length distribution	MNhigh	CTRL	Bivalent promoters	intermediate H2A.Z	90362
Fragment length distribution	MNhigh	IAA	Bivalent promoters	intermediate H2A.Z	92879
Fragment length distribution	MNhigh	CTRL	Bivalent promoters	high H2A.Z	498182
Fragment length distribution	MNhigh	IAA	Bivalent promoters	high H2A.Z	457329
Fragment length distribution	MNhigh	CTRL	Active enhancers	no H2A.Z	2824
Fragment length distribution	MNhigh	IAA	Active enhancers	no H2A.Z	2132
Fragment length distribution	MNhigh	CTRL	Active enhancers	low H2A.Z	14665
Fragment length distribution	MNhigh	IAA	Active promoters	low H2A.Z	16376
Fragment length distribution	MNhigh	CTRL	Active enhancers	intermediate H2A.Z	28841
Fragment length distribution	MNhigh	IAA	Active enhancers	intermediate H2A.Z	31949
Fragment length distribution	MNhigh	CTRL	Active enhancers	high H2A.Z	37197
Fragment length distribution	MNhigh	IAA	Active enhancers	high H2A.Z	40463
Fragment length distribution	MNhigh	CTRL	Poised enhancers	no H2A.Z	98
Fragment length distribution	MNhigh	IAA	Poised enhancers	no H2A.Z	34
Fragment length distribution	MNhigh	CTRL	Poised enhancers	low H2A.Z	1630
Fragment length distribution	MNhigh	IAA	Poised enhancers	low H2A.Z	1393
Fragment length distribution	MNhigh	CTRL	Poised enhancers	intermediate H2A.Z	9739
Fragment length distribution	MNhigh	IAA	Poised enhancers	intermediate H2A.Z	10880
Fragment length distribution	MNhigh	CTRL	Poised enhancers	high H2A.Z	36646
Fragment length distribution	MNhigh	IAA	Poised enhancers	high H2A.Z	39170
