# Supplementary material for: Mechanisms of gene regulation by SRCAP and H2A.Z
Source: Nat Commun. 2026 Mar 6;17:3560. doi: 10.1038/s41467-026-70087-x (PMC13087030; doi:10.1038/s41467-026-70087-x)
Supplement: Supplementary file 7 — Supplementary Data 5 [file 41467_2026_70087_MOESM7_ESM.xlsx]

## Sheet: Fig1 and S1
Assay	Experiment	Region	Group1	Group2	Test	p-value	Figure
ChIP-Seq	H2A.Z IAA timeserie	Active promoters	CTRL	IAA2h	Pairwise Wilcoxon rank sum test	< 1E-300	Fig1e
ChIP-Seq	H2A.Z IAA timeserie	Active promoters	IAA2h	IAA4h	Pairwise Wilcoxon rank sum test	8.0058e-13	Fig1e
ChIP-Seq	H2A.Z IAA timeserie	Active promoters	IAA4h	IAA6h	Pairwise Wilcoxon rank sum test	0.0105142	Fig1e
ChIP-Seq	H2A.Z IAA timeserie	Active promoters	IAA6h	IAA8h	Pairwise Wilcoxon rank sum test	0.354645	Fig1e
ChIP-Seq	H2A.Z IAA timeserie	Bivalent promoters	CTRL	IAA2h	Pairwise Wilcoxon rank sum test	< 1E-300	Fig1e
ChIP-Seq	H2A.Z IAA timeserie	Bivalent promoters	IAA2h	IAA4h	Pairwise Wilcoxon rank sum test	9.166E-310	Fig1e
ChIP-Seq	H2A.Z IAA timeserie	Bivalent promoters	IAA4h	IAA6h	Pairwise Wilcoxon rank sum test	4.987E-27	Fig1e
ChIP-Seq	H2A.Z IAA timeserie	Bivalent promoters	IAA6h	IAA8h	Pairwise Wilcoxon rank sum test	0.000864805	Fig1e
ChIP-Seq	H2A.Z IAA timeserie	Active enhancers	CTRL	IAA2h	Pairwise Wilcoxon rank sum test	2.45482e-81	Fig1f
ChIP-Seq	H2A.Z IAA timeserie	Active enhancers	IAA2h	IAA4h	Pairwise Wilcoxon rank sum test	4.82358e-13	Fig1f
ChIP-Seq	H2A.Z IAA timeserie	Active enhancers	IAA4h	IAA6h	Pairwise Wilcoxon rank sum test	0.307549	Fig1f
ChIP-Seq	H2A.Z IAA timeserie	Active enhancers	IAA6h	IAA8h	Pairwise Wilcoxon rank sum test	0.728599	Fig1f
ChIP-Seq	H2A.Z IAA timeserie	Poised enhancers	CTRL	IAA2h	Pairwise Wilcoxon rank sum test	7.79353e-29	Fig1f
ChIP-Seq	H2A.Z IAA timeserie	Poised enhancers	IAA2h	IAA4h	Pairwise Wilcoxon rank sum test	1.15647e-09	Fig1f
ChIP-Seq	H2A.Z IAA timeserie	Poised enhancers	IAA4h	IAA6h	Pairwise Wilcoxon rank sum test	0.0251017	Fig1f
ChIP-Seq	H2A.Z IAA timeserie	Poised enhancers	IAA6h	IAA8h	Pairwise Wilcoxon rank sum test	0.339288	Fig1f
ChIP-Seq	H2A.Z IAA timeserie	Decreased at 2h	CTRL	IAA2h	Pairwise Wilcoxon rank sum test	< 1E-300	FigS1f
ChIP-Seq	H2A.Z IAA timeserie	Decreased at 2h	IAA2h	IAA4h	Pairwise Wilcoxon rank sum test	< 1E-300	FigS1f
ChIP-Seq	H2A.Z IAA timeserie	Decreased at 2h	IAA4h	IAA6h	Pairwise Wilcoxon rank sum test	< 1E-300	FigS1f
ChIP-Seq	H2A.Z IAA timeserie	Decreased at 2h	IAA6h	IAA8h	Pairwise Wilcoxon rank sum test	7.2975e-265	FigS1f
ChIP-Seq	H2A.Z IAA timeserie	Decreased at 4h	CTRL	IAA2h	Pairwise Wilcoxon rank sum test	7.96e-11	FigS1f
ChIP-Seq	H2A.Z IAA timeserie	Decreased at 4h	IAA2h	IAA4h	Pairwise Wilcoxon rank sum test	< 1E-300	FigS1f
ChIP-Seq	H2A.Z IAA timeserie	Decreased at 4h	IAA4h	IAA6h	Pairwise Wilcoxon rank sum test	9.76586e-297	FigS1f
ChIP-Seq	H2A.Z IAA timeserie	Decreased at 4h	IAA6h	IAA8h	Pairwise Wilcoxon rank sum test	< 1E-300	FigS1f
ChIP-Seq	H2A.Z IAA timeserie	Decreased at 6h	CTRL	IAA2h	Pairwise Wilcoxon rank sum test	1.1646e-83	FigS1f
ChIP-Seq	H2A.Z IAA timeserie	Decreased at 6h	IAA2h	IAA4h	Pairwise Wilcoxon rank sum test	1.425e-259	FigS1f
ChIP-Seq	H2A.Z IAA timeserie	Decreased at 6h	IAA4h	IAA6h	Pairwise Wilcoxon rank sum test	< 1E-300	FigS1f
ChIP-Seq	H2A.Z IAA timeserie	Decreased at 6h	IAA6h	IAA8h	Pairwise Wilcoxon rank sum test	6.6595e-289	FigS1f
ChIP-Seq	H2A.Z IAA timeserie	Transiently increased	CTRL	IAA2h	Pairwise Wilcoxon rank sum test	5.99E-316	FigS1f
ChIP-Seq	H2A.Z IAA timeserie	Transiently increased	IAA2h	IAA4h	Pairwise Wilcoxon rank sum test	2.5e-06	FigS1f
ChIP-Seq	H2A.Z IAA timeserie	Transiently increased	IAA4h	IAA6h	Pairwise Wilcoxon rank sum test	2.88508e-199	FigS1f
ChIP-Seq	H2A.Z IAA timeserie	Transiently increased	IAA6h	IAA8h	Pairwise Wilcoxon rank sum test	4.58555e-32	FigS1f
ChIP-Seq	H2A.Z IAA timeserie	H2A.Z.1 only	CTRL	IAA2h	Pairwise Wilcoxon rank sum test	< 1E-300	FigS1g
ChIP-Seq	H2A.Z IAA timeserie	H2A.Z.1 only	IAA2h	IAA4h	Pairwise Wilcoxon rank sum test	< 1E-300	FigS1g
ChIP-Seq	H2A.Z IAA timeserie	H2A.Z.1 only	IAA4h	IAA6h	Pairwise Wilcoxon rank sum test	7.2274e-307	FigS1g
ChIP-Seq	H2A.Z IAA timeserie	H2A.Z.1 only	IAA6h	IAA8h	Pairwise Wilcoxon rank sum test	< 1E-300	FigS1g
ChIP-Seq	H2A.Z IAA timeserie	H2A.Z.2 only	CTRL	IAA2h	Pairwise Wilcoxon rank sum test	< 1E-300	FigS1g
ChIP-Seq	H2A.Z IAA timeserie	H2A.Z.2 only	IAA2h	IAA4h	Pairwise Wilcoxon rank sum test	3.45E-316	FigS1g
ChIP-Seq	H2A.Z IAA timeserie	H2A.Z.2 only	IAA4h	IAA6h	Pairwise Wilcoxon rank sum test	1.04854e-73	FigS1g
ChIP-Seq	H2A.Z IAA timeserie	H2A.Z.2 only	IAA6h	IAA8h	Pairwise Wilcoxon rank sum test	2.32576e-34	FigS1g
ChIP-Seq	H2A.Z IAA timeserie	H2A.Z.1 and H2A.Z.2	CTRL	IAA2h	Pairwise Wilcoxon rank sum test	< 1E-300	FigS1g
ChIP-Seq	H2A.Z IAA timeserie	H2A.Z.1 and H2A.Z.2	IAA2h	IAA4h	Pairwise Wilcoxon rank sum test	< 1E-300	FigS1g
ChIP-Seq	H2A.Z IAA timeserie	H2A.Z.1 and H2A.Z.2	IAA4h	IAA6h	Pairwise Wilcoxon rank sum test	< 1E-300	FigS1g
ChIP-Seq	H2A.Z IAA timeserie	H2A.Z.1 and H2A.Z.2	IAA6h	IAA8h	Pairwise Wilcoxon rank sum test	2.20949e-239	FigS1g
ChIP-Seq	H2A.Z IAA timeserie	Oct4-dependent	CTRL	IAA2h	Pairwise Wilcoxon rank sum test	< 1E-300	FigS1j
ChIP-Seq	H2A.Z IAA timeserie	Oct4-dependent	IAA2h	IAA4h	Pairwise Wilcoxon rank sum test	1.07736e-37	FigS1j
ChIP-Seq	H2A.Z IAA timeserie	Oct4-dependent	IAA4h	IAA6h	Pairwise Wilcoxon rank sum test	0.123051	FigS1j
ChIP-Seq	H2A.Z IAA timeserie	Oct4-dependent	IAA6h	IAA8h	Pairwise Wilcoxon rank sum test	0.797887	FigS1j
ChIP-Seq	H2A.Z IAA timeserie	Sox2-dependent	CTRL	IAA2h	Pairwise Wilcoxon rank sum test	3.14161e-53	FigS1j
ChIP-Seq	H2A.Z IAA timeserie	Sox2-dependent	IAA2h	IAA4h	Pairwise Wilcoxon rank sum test	1.41447e-12	FigS1j
ChIP-Seq	H2A.Z IAA timeserie	Sox2-dependent	IAA4h	IAA6h	Pairwise Wilcoxon rank sum test	0.176519	FigS1j
ChIP-Seq	H2A.Z IAA timeserie	Sox2-dependent	IAA6h	IAA8h	Pairwise Wilcoxon rank sum test	0.919537	FigS1j
ChIP-Seq	H2A.Z IAA timeserie	Co-dependent	CTRL	IAA2h	Pairwise Wilcoxon rank sum test	1.89598e-186	FigS1j
ChIP-Seq	H2A.Z IAA timeserie	Co-dependent	IAA2h	IAA4h	Pairwise Wilcoxon rank sum test	5.99638e-21	FigS1j
ChIP-Seq	H2A.Z IAA timeserie	Co-dependent	IAA4h	IAA6h	Pairwise Wilcoxon rank sum test	0.0225338	FigS1j
ChIP-Seq	H2A.Z IAA timeserie	Co-dependent	IAA6h	IAA8h	Pairwise Wilcoxon rank sum test	0.96449	FigS1j
ChIP-Seq	H2A.Z in ZHBTc4	H2A.Z peaks with Oct4	CTRL	Dox9h	Pairwise Wilcoxon rank sum test	1.44115e-70	FigS1k
ChIP-Seq	H2A.Z in ZHBTc4	H2A.Z peaks with Oct4	Dox9h	Dox12h	Pairwise Wilcoxon rank sum test	1.03013e-05	FigS1k

## Sheet: Fig2 and S2
Assay	Experiment	Region	Group1	Group2	Test	p-value	Figure
ChIP-Seq	H2A.Z cell cycle phases	Active promoters with H2A.Z	M	EG1	Pairwise Wilcoxon rank sum test	1.96964e-174	Fig 2b
ChIP-Seq	H2A.Z cell cycle phases	Active promoters with H2A.Z	EG1	LG1	Pairwise Wilcoxon rank sum test	< 1E-300	Fig 2b
ChIP-Seq	H2A.Z cell cycle phases	Active promoters with H2A.Z	LG1	S	Pairwise Wilcoxon rank sum test	< 1E-300	Fig 2b
ChIP-Seq	H2A.Z cell cycle phases	Active promoters with H2A.Z	S	G2	Pairwise Wilcoxon rank sum test	< 1E-300	Fig 2b
ChIP-Seq	H2A.Z cell cycle phases	Active promoters with H2A.Z	G2	M	Pairwise Wilcoxon rank sum test	2.25261e-12	Fig 2b
ChIP-Seq	H2A.Z cell cycle phases	Bivalent promoters with H2A.Z	M	EG1	Pairwise Wilcoxon rank sum test	6.92864e-228	Fig 2b
ChIP-Seq	H2A.Z cell cycle phases	Bivalent promoters with H2A.Z	EG1	LG1	Pairwise Wilcoxon rank sum test	< 1E-300	Fig 2b
ChIP-Seq	H2A.Z cell cycle phases	Bivalent promoters with H2A.Z	LG1	S	Pairwise Wilcoxon rank sum test	2.29416e-14	Fig 2b
ChIP-Seq	H2A.Z cell cycle phases	Bivalent promoters with H2A.Z	S	G2	Pairwise Wilcoxon rank sum test	< 1E-300	Fig 2b
ChIP-Seq	H2A.Z cell cycle phases	Bivalent promoters with H2A.Z	G2	M	Pairwise Wilcoxon rank sum test	< 1E-300	Fig 2b
ChIP-Seq	H2A.Z cell cycle phases	Active enhancers with H2A.Z	M	EG1	Pairwise Wilcoxon rank sum test	6.44642e-22	Fig 2b
ChIP-Seq	H2A.Z cell cycle phases	Active enhancers with H2A.Z	EG1	LG1	Pairwise Wilcoxon rank sum test	2.64756e-51	Fig 2b
ChIP-Seq	H2A.Z cell cycle phases	Active enhancers with H2A.Z	LG1	S	Pairwise Wilcoxon rank sum test	6.36283e-07	Fig 2b
ChIP-Seq	H2A.Z cell cycle phases	Active enhancers with H2A.Z	S	G2	Pairwise Wilcoxon rank sum test	3.52407e-11	Fig 2b
ChIP-Seq	H2A.Z cell cycle phases	Active enhancers with H2A.Z	G2	M	Pairwise Wilcoxon rank sum test	1.62785e-06	Fig 2b
ChIP-Seq	H2A.Z cell cycle phases	Poised enhancers with H2A.Z	M	EG1	Pairwise Wilcoxon rank sum test	0.0733147	Fig 2b
ChIP-Seq	H2A.Z cell cycle phases	Poised enhancers with H2A.Z	EG1	LG1	Pairwise Wilcoxon rank sum test	3.96661e-36	Fig 2b
ChIP-Seq	H2A.Z cell cycle phases	Poised enhancers with H2A.Z	LG1	S	Pairwise Wilcoxon rank sum test	0.130619	Fig 2b
ChIP-Seq	H2A.Z cell cycle phases	Poised enhancers with H2A.Z	S	G2	Pairwise Wilcoxon rank sum test	1.21185e-11	Fig 2b
ChIP-Seq	H2A.Z cell cycle phases	Poised enhancers with H2A.Z	G2	M	Pairwise Wilcoxon rank sum test	8.25312e-13	Fig 2b
ChIP-Seq	H2A.Z cell cycle phases	Active promoters	M	EG1	Pairwise Wilcoxon rank sum test	4.76254e-29	Fig S2b
ChIP-Seq	H2A.Z cell cycle phases	Active promoters	EG1	LG1	Pairwise Wilcoxon rank sum test	< 1E-300	Fig S2b
ChIP-Seq	H2A.Z cell cycle phases	Active promoters	LG1	S	Pairwise Wilcoxon rank sum test	2.60674e-140	Fig S2b
ChIP-Seq	H2A.Z cell cycle phases	Active promoters	S	G2	Pairwise Wilcoxon rank sum test	6.19353e-80	Fig S2b
ChIP-Seq	H2A.Z cell cycle phases	Active promoters	G2	M	Pairwise Wilcoxon rank sum test	0.0403084	Fig S2b
ChIP-Seq	H2A.Z cell cycle phases	Bivalent promoters	M	EG1	Pairwise Wilcoxon rank sum test	1.37144e-48	Fig S2b
ChIP-Seq	H2A.Z cell cycle phases	Bivalent promoters	EG1	LG1	Pairwise Wilcoxon rank sum test	7.24254e-168	Fig S2b
ChIP-Seq	H2A.Z cell cycle phases	Bivalent promoters	LG1	S	Pairwise Wilcoxon rank sum test	0.000415496	Fig S2b
ChIP-Seq	H2A.Z cell cycle phases	Bivalent promoters	S	G2	Pairwise Wilcoxon rank sum test	3.25853e-24	Fig S2b
ChIP-Seq	H2A.Z cell cycle phases	Bivalent promoters	G2	M	Pairwise Wilcoxon rank sum test	1.59808e-182	Fig S2b
ChIP-Seq	H2A.Z cell cycle phases	Inactive promoters	M	EG1	Pairwise Wilcoxon rank sum test	1.5593e-151	Fig S2b
ChIP-Seq	H2A.Z cell cycle phases	Inactive promoters	EG1	LG1	Pairwise Wilcoxon rank sum test	0.383308	Fig S2b
ChIP-Seq	H2A.Z cell cycle phases	Inactive promoters	LG1	S	Pairwise Wilcoxon rank sum test	2.42637e-05	Fig S2b
ChIP-Seq	H2A.Z cell cycle phases	Inactive promoters	S	G2	Pairwise Wilcoxon rank sum test	8.41583e-57	Fig S2b
ChIP-Seq	H2A.Z cell cycle phases	Inactive promoters	G2	M	Pairwise Wilcoxon rank sum test	2.22556e-74	Fig S2b
ChIP-Seq	H2A.Z cell cycle phases	Active enhancers	M	EG1	Pairwise Wilcoxon rank sum test	1.8252e-06	Fig S2c
ChIP-Seq	H2A.Z cell cycle phases	Active enhancers	EG1	LG1	Pairwise Wilcoxon rank sum test	1.74074e-05	Fig S2c
ChIP-Seq	H2A.Z cell cycle phases	Active enhancers	LG1	S	Pairwise Wilcoxon rank sum test	0.0351114	Fig S2c
ChIP-Seq	H2A.Z cell cycle phases	Active enhancers	S	G2	Pairwise Wilcoxon rank sum test	6.30846e-09	Fig S2c
ChIP-Seq	H2A.Z cell cycle phases	Active enhancers	G2	M	Pairwise Wilcoxon rank sum test	0.0488546	Fig S2c
ChIP-Seq	H2A.Z cell cycle phases	Poised enhancers	M	EG1	Pairwise Wilcoxon rank sum test	0.15443	Fig S2c
ChIP-Seq	H2A.Z cell cycle phases	Poised enhancers	EG1	LG1	Pairwise Wilcoxon rank sum test	0.00122087	Fig S2c
ChIP-Seq	H2A.Z cell cycle phases	Poised enhancers	LG1	S	Pairwise Wilcoxon rank sum test	0.963553	Fig S2c
ChIP-Seq	H2A.Z cell cycle phases	Poised enhancers	S	G2	Pairwise Wilcoxon rank sum test	0.06088	Fig S2c
ChIP-Seq	H2A.Z cell cycle phases	Poised enhancers	G2	M	Pairwise Wilcoxon rank sum test	0.00814217	Fig S2c
ChIP-Seq	H2A.Z cell cycle phases	Inactive enhancers	M	EG1	Pairwise Wilcoxon rank sum test	1.44777e-39	Fig S2c
ChIP-Seq	H2A.Z cell cycle phases	Inactive enhancers	EG1	LG1	Pairwise Wilcoxon rank sum test	0.185831	Fig S2c
ChIP-Seq	H2A.Z cell cycle phases	Inactive enhancers	LG1	S	Pairwise Wilcoxon rank sum test	1.3438e-29	Fig S2c
ChIP-Seq	H2A.Z cell cycle phases	Inactive enhancers	S	G2	Pairwise Wilcoxon rank sum test	7.58372e-28	Fig S2c
ChIP-Seq	H2A.Z cell cycle phases	Inactive enhancers	G2	M	Pairwise Wilcoxon rank sum test	2.58309e-36	Fig S2c
RNA-Seq	Exonic reads TPM-normalized	NA	Promoter cluster 1	Promoter cluster 2	Pairwise Wilcoxon rank sum test	1.51975e-63	Fig 2e
RNA-Seq	Exonic reads TPM-normalized	NA	Promoter cluster 2	Promoter cluster 3	Pairwise Wilcoxon rank sum test	0.00560077	Fig 2e
RNA-Seq	Exonic reads TPM-normalized	NA	Promoter cluster 3	Promoter cluster 1	Pairwise Wilcoxon rank sum test	7.08224e-51	Fig 2e
RNA-Seq	Exonic reads TPM-normalized	NA	Enhancer cluster 1	Enhancer cluster 2	Pairwise Wilcoxon rank sum test	0.96504	Fig S2g
RNA-Seq	Exonic reads TPM-normalized	NA	Enhancer cluster 2	Enhancer cluster 3	Pairwise Wilcoxon rank sum test	0.311727	Fig S2g
RNA-Seq	Exonic reads TPM-normalized	NA	Enhancer cluster 3	Enhancer cluster 1	Pairwise Wilcoxon rank sum test	0.311727	Fig S2g
RNA-Seq	eRNA TPM-normalized	NA	Enhancer cluster 1	Enhancer cluster 2	Pairwise Wilcoxon rank sum test	0.72	Fig S2g
RNA-Seq	eRNA TPM-normalized	NA	Enhancer cluster 2	Enhancer cluster 3	Pairwise Wilcoxon rank sum test	0.72	Fig S2g
RNA-Seq	eRNA TPM-normalized	NA	Enhancer cluster 3	Enhancer cluster 1	Pairwise Wilcoxon rank sum test	0.9	Fig S2g
ChIP-Seq	acH2A.Z	Promoter cluster 1	AS	M	Wilcoxon rank sum test	9.47486e-83	Fig S2h
ChIP-Seq	acH2A.Z	Promoter cluster 2	AS	M	Wilcoxon rank sum test	1.05969e-128	Fig S2h
ChIP-Seq	acH2A.Z	Promoter cluster 3	AS	M	Wilcoxon rank sum test	2.07404e-09	Fig S2h
ChIP-Seq	acH2A.Z	Enhancer cluster 1	AS	M	Wilcoxon rank sum test	2.97768e-26	Fig S2i
ChIP-Seq	acH2A.Z	Enhancer cluster 2	AS	M	Wilcoxon rank sum test	1.49043e-48	Fig S2i
ChIP-Seq	acH2A.Z	Enhancer cluster 3	AS	M	Wilcoxon rank sum test	1.36284e-23	Fig S2i
ChIP-Seq	H2A.Z IAA 1h	Active promoters	AS CTRL	AS IAA1h	Wilcoxon rank sum test	< 1E-300	Fig 2h
ChIP-Seq	H2A.Z IAA 1h	Active promoters	M CTRL	M IAA1h	Wilcoxon rank sum test	< 1E-300	Fig 2h
ChIP-Seq	H2A.Z IAA 1h	Bivalent promoters	AS CTRL	AS IAA1h	Wilcoxon rank sum test	1.50742e-120	Fig 2h
ChIP-Seq	H2A.Z IAA 1h	Bivalent promoters	M CTRL	M IAA1h	Wilcoxon rank sum test	< 1E-300	Fig 2h
ChIP-Seq	H2A.Z IAA 1h	Active enhancers	AS CTRL	AS IAA1h	Wilcoxon rank sum test	1.83322e-05	Fig S2k
ChIP-Seq	H2A.Z IAA 1h	Active enhancers	M CTRL	M IAA1h	Wilcoxon rank sum test	2.02327e-12	Fig S2k
ChIP-Seq	H2A.Z IAA 1h	Poised enhancers	AS CTRL	AS IAA1h	Wilcoxon rank sum test	0.0298812	Fig S2k
ChIP-Seq	H2A.Z IAA 1h	Poised enhancers	M CTRL	M IAA1h	Wilcoxon rank sum test	1.11868e-07	Fig S2k

## Sheet: Fig3 and S3
Assay	Experiment	Region	Group1	Group2	Test	p-value	Figure
ChIP-Seq	H2A.Z IAA timeserie	Downregulated genes	CTRL	IAA2h	Pairwise Wilcoxon rank sum test	1.36548e-56	Fig S3d
ChIP-Seq	H2A.Z IAA timeserie	Downregulated genes	IAA2h	IAA4h	Pairwise Wilcoxon rank sum test	0.00323238	Fig S3d
ChIP-Seq	H2A.Z IAA timeserie	Downregulated genes	IAA4h	IAA6h	Pairwise Wilcoxon rank sum test	0.961049	Fig S3d
ChIP-Seq	H2A.Z IAA timeserie	Downregulated genes	IAA6h	IAA8h	Pairwise Wilcoxon rank sum test	0.961049	Fig S3d
ChIP-Seq	H2A.Z IAA timeserie	Upregulated genes	CTRL	IAA2h	Pairwise Wilcoxon rank sum test	8.07069e-41	Fig S3d
ChIP-Seq	H2A.Z IAA timeserie	Upregulated genes	IAA2h	IAA4h	Pairwise Wilcoxon rank sum test	1.48145e-06	Fig S3d
ChIP-Seq	H2A.Z IAA timeserie	Upregulated genes	IAA4h	IAA6h	Pairwise Wilcoxon rank sum test	0.913909	Fig S3d
ChIP-Seq	H2A.Z IAA timeserie	Upregulated genes	IAA6h	IAA8h	Pairwise Wilcoxon rank sum test	0.947175	Fig S3d
ChIP-Seq	H2A.Z IAA timeserie	Not-affected genes	CTRL	IAA2h	Pairwise Wilcoxon rank sum test	< 1E-300	Fig S3d
ChIP-Seq	H2A.Z IAA timeserie	Not-affected genes	IAA2h	IAA4h	Pairwise Wilcoxon rank sum test	1.30139e-74	Fig S3d
ChIP-Seq	H2A.Z IAA timeserie	Not-affected genes	IAA4h	IAA6h	Pairwise Wilcoxon rank sum test	5.66296e-05	Fig S3d
ChIP-Seq	H2A.Z IAA timeserie	Not-affected genes	IAA6h	IAA8h	Pairwise Wilcoxon rank sum test	0.0687114	Fig S3d

## Sheet: Fig4 and S4
Assay	Experiment	Region	Group1	Group2	Test	p-value	Figure
ChIP-Seq	H3K4me3 in SYAT treated with IAA	All H3K4me3 peaks, decreased H3K4me3	CTRL	IAA4h	Pairwise Wilcoxon rank sum test	< 1E-300	Fig S4a
ChIP-Seq	H3K4me3 in SYAT treated with IAA	All H3K4me3 peaks, decreased H3K4me3	IAA4h	IAA6h	Pairwise Wilcoxon rank sum test	0.016	Fig S4a
ChIP-Seq	H3K4me3 in SYAT treated with IAA	All H3K4me3 peaks, decreased H3K4me3	IAA6h	IAA8h	Pairwise Wilcoxon rank sum test	1.1835e-18	Fig S4a
ChIP-Seq	H3K4me3 in SYAT treated with IAA	All H3K4me3 peaks, increased H3K4me3	CTRL	IAA4h	Pairwise Wilcoxon rank sum test	1.80781e-33	Fig S4a
ChIP-Seq	H3K4me3 in SYAT treated with IAA	All H3K4me3 peaks, increased H3K4me3	IAA4h	IAA6h	Pairwise Wilcoxon rank sum test	0.00036	Fig S4a
ChIP-Seq	H3K4me3 in SYAT treated with IAA	All H3K4me3 peaks, increased H3K4me3	IAA6h	IAA8h	Pairwise Wilcoxon rank sum test	5.15302e-17	Fig S4a
ChIP-Seq	H3K4me3 in SYAT treated with IAA	All H3K4me3 peaks, stable H3K4me3	CTRL	IAA4h	Pairwise Wilcoxon rank sum test	0.82	Fig S4a
ChIP-Seq	H3K4me3 in SYAT treated with IAA	All H3K4me3 peaks, stable H3K4me3	IAA4h	IAA6h	Pairwise Wilcoxon rank sum test	3.2e-13	Fig S4a
ChIP-Seq	H3K4me3 in SYAT treated with IAA	All H3K4me3 peaks, stable H3K4me3	IAA6h	IAA8h	Pairwise Wilcoxon rank sum test	4.29706e-53	Fig S4a
ChIP-Seq	H3K4me3 in SYAT treated with IAA	H3K4me3+H2A.Z peaks, decreased H3K4me3	CTRL	IAA4h	Pairwise Wilcoxon rank sum test	< 1E-300	Fig S4b
ChIP-Seq	H3K4me3 in SYAT treated with IAA	H3K4me3+H2A.Z peaks, decreased H3K4me3	IAA4h	IAA6h	Pairwise Wilcoxon rank sum test	0.0039	Fig S4b
ChIP-Seq	H3K4me3 in SYAT treated with IAA	H3K4me3+H2A.Z peaks, decreased H3K4me3	IAA6h	IAA8h	Pairwise Wilcoxon rank sum test	9.0607e-17	Fig S4b
ChIP-Seq	H3K4me3 in SYAT treated with IAA	H3K4me3+H2A.Z peaks, increased H3K4me3	CTRL	IAA4h	Pairwise Wilcoxon rank sum test	1.85259e-30	Fig S4b
ChIP-Seq	H3K4me3 in SYAT treated with IAA	H3K4me3+H2A.Z peaks, increased H3K4me3	IAA4h	IAA6h	Pairwise Wilcoxon rank sum test	7.3e-05	Fig S4b
ChIP-Seq	H3K4me3 in SYAT treated with IAA	H3K4me3+H2A.Z peaks, increased H3K4me3	IAA6h	IAA8h	Pairwise Wilcoxon rank sum test	6.14397e-17	Fig S4b
ChIP-Seq	H3K4me3 in SYAT treated with IAA	H3K4me3+H2A.Z peaks, stable H3K4me3	CTRL	IAA4h	Pairwise Wilcoxon rank sum test	0.68	Fig S4b
ChIP-Seq	H3K4me3 in SYAT treated with IAA	H3K4me3+H2A.Z peaks, stable H3K4me3	IAA4h	IAA6h	Pairwise Wilcoxon rank sum test	7e-15	Fig S4b
ChIP-Seq	H3K4me3 in SYAT treated with IAA	H3K4me3+H2A.Z peaks, stable H3K4me3	IAA6h	IAA8h	Pairwise Wilcoxon rank sum test	2.93983e-56	Fig S4b
ChIP-Seq	H3K4me3 in SYAT treated with IAA	Active promoters	CTRL	IAA4h	Pairwise Wilcoxon rank sum test	0.9	Fig 4b
ChIP-Seq	H3K4me3 in SYAT treated with IAA	Active promoters	IAA4h	IAA6h	Pairwise Wilcoxon rank sum test	1.8e-09	Fig 4b
ChIP-Seq	H3K4me3 in SYAT treated with IAA	Active promoters	IAA6h	IAA8h	Pairwise Wilcoxon rank sum test	1.94792e-28	Fig 4b
ChIP-Seq	H3K4me3 in SYAT treated with IAA	Bivalent promoters	CTRL	IAA4h	Pairwise Wilcoxon rank sum test	1.95321e-20	Fig 4b
ChIP-Seq	H3K4me3 in SYAT treated with IAA	Bivalent promoters	IAA4h	IAA6h	Pairwise Wilcoxon rank sum test	0.22	Fig 4b
ChIP-Seq	H3K4me3 in SYAT treated with IAA	Bivalent promoters	IAA6h	IAA8h	Pairwise Wilcoxon rank sum test	2.2824e-06	Fig 4b
ChIP-Seq	H3K4me3 in SYAT treated with IAA	Downregulated genes promoters	CTRL	IAA4h	Pairwise Wilcoxon rank sum test	0.00021	Fig S4d
ChIP-Seq	H3K4me3 in SYAT treated with IAA	Downregulated genes promoters	IAA4h	IAA6h	Pairwise Wilcoxon rank sum test	0.40377	Fig S4d
ChIP-Seq	H3K4me3 in SYAT treated with IAA	Downregulated genes promoters	IAA6h	IAA8h	Pairwise Wilcoxon rank sum test	0.00719	Fig S4d
ChIP-Seq	H3K4me3 in SYAT treated with IAA	Upregulated genes promoters	CTRL	IAA4h	Pairwise Wilcoxon rank sum test	0.41	Fig S4d
ChIP-Seq	H3K4me3 in SYAT treated with IAA	Upregulated genes promoters	IAA4h	IAA6h	Pairwise Wilcoxon rank sum test	0.4	Fig S4d
ChIP-Seq	H3K4me3 in SYAT treated with IAA	Upregulated genes promoters	IAA6h	IAA8h	Pairwise Wilcoxon rank sum test	0.16	Fig S4d
ChIP-Seq	H3K4me3 in SYAT treated with IAA	Not-affected genes promoters	CTRL	IAA4h	Pairwise Wilcoxon rank sum test	4.72343e-34	Fig S4d
ChIP-Seq	H3K4me3 in SYAT treated with IAA	Not-affected genes promoters	IAA4h	IAA6h	Pairwise Wilcoxon rank sum test	1.27776e-36	Fig S4d
ChIP-Seq	H3K4me3 in SYAT treated with IAA	Not-affected genes promoters	IAA6h	IAA8h	Pairwise Wilcoxon rank sum test	4.72166e-139	Fig S4d
ChIP-Seq	H3K27me3 in SYAT treated with IAA	All H3K27me3 peaks, decreased H3K27me3	CTRL	IAA4h	Pairwise Wilcoxon rank sum test	< 1E-300	Fig S4e
ChIP-Seq	H3K27me3 in SYAT treated with IAA	All H3K27me3 peaks, decreased H3K27me3	IAA4h	IAA6h	Pairwise Wilcoxon rank sum test	< 1E-300	Fig S4e
ChIP-Seq	H3K27me3 in SYAT treated with IAA	All H3K27me3 peaks, decreased H3K27me3	IAA6h	IAA8h	Pairwise Wilcoxon rank sum test	1.11734e-141	Fig S4e
ChIP-Seq	H3K27me3 in SYAT treated with IAA	All H3K27me3 peaks, increased H3K27me3	CTRL	IAA4h	Pairwise Wilcoxon rank sum test	5.88256e-184	Fig S4e
ChIP-Seq	H3K27me3 in SYAT treated with IAA	All H3K27me3 peaks, increased H3K27me3	IAA4h	IAA6h	Pairwise Wilcoxon rank sum test	2.65069e-06	Fig S4e
ChIP-Seq	H3K27me3 in SYAT treated with IAA	All H3K27me3 peaks, increased H3K27me3	IAA6h	IAA8h	Pairwise Wilcoxon rank sum test	6.16676e-94	Fig S4e
ChIP-Seq	H3K27me3 in SYAT treated with IAA	All H3K27me3 peaks, stable H3K27me3	CTRL	IAA4h	Pairwise Wilcoxon rank sum test	0.797302	Fig S4e
ChIP-Seq	H3K27me3 in SYAT treated with IAA	All H3K27me3 peaks, stable H3K27me3	IAA4h	IAA6h	Pairwise Wilcoxon rank sum test	1.114e-126	Fig S4e
ChIP-Seq	H3K27me3 in SYAT treated with IAA	All H3K27me3 peaks, stable H3K27me3	IAA6h	IAA8h	Pairwise Wilcoxon rank sum test	2.15886e-116	Fig S4e
ChIP-Seq	H3K27me3 in SYAT treated with IAA	H3K27me3+H2A.Z peaks, decreased H3K27me3	CTRL	IAA4h	Pairwise Wilcoxon rank sum test	7.37334e-83	Fig S4f
ChIP-Seq	H3K27me3 in SYAT treated with IAA	H3K27me3+H2A.Z peaks, decreased H3K27me3	IAA4h	IAA6h	Pairwise Wilcoxon rank sum test	4.16211e-84	Fig S4f
ChIP-Seq	H3K27me3 in SYAT treated with IAA	H3K27me3+H2A.Z peaks, decreased H3K27me3	IAA6h	IAA8h	Pairwise Wilcoxon rank sum test	4.84659e-31	Fig S4f
ChIP-Seq	H3K27me3 in SYAT treated with IAA	H3K27me3+H2A.Z peaks, increased H3K27me3	CTRL	IAA4h	Pairwise Wilcoxon rank sum test	1.0218e-39	Fig S4f
ChIP-Seq	H3K27me3 in SYAT treated with IAA	H3K27me3+H2A.Z peaks, increased H3K27me3	IAA4h	IAA6h	Pairwise Wilcoxon rank sum test	0.0393772	Fig S4f
ChIP-Seq	H3K27me3 in SYAT treated with IAA	H3K27me3+H2A.Z peaks, increased H3K27me3	IAA6h	IAA8h	Pairwise Wilcoxon rank sum test	3.18847e-16	Fig S4f
ChIP-Seq	H3K27me3 in SYAT treated with IAA	H3K27me3+H2A.Z peaks, stable H3K27me3	CTRL	IAA4h	Pairwise Wilcoxon rank sum test	0.696706	Fig S4f
ChIP-Seq	H3K27me3 in SYAT treated with IAA	H3K27me3+H2A.Z peaks, stable H3K27me3	IAA4h	IAA6h	Pairwise Wilcoxon rank sum test	3.32492e-69	Fig S4f
ChIP-Seq	H3K27me3 in SYAT treated with IAA	H3K27me3+H2A.Z peaks, stable H3K27me3	IAA6h	IAA8h	Pairwise Wilcoxon rank sum test	2.91873e-62	Fig S4f
ChIP-Seq	H3K27me3 in SYAT treated with IAA	Bivalent promoters	CTRL	IAA4h	Pairwise Wilcoxon rank sum test	0.295635	Fig 4d
ChIP-Seq	H3K27me3 in SYAT treated with IAA	Bivalent promoters	IAA4h	IAA6h	Pairwise Wilcoxon rank sum test	1.99754e-28	Fig 4d
ChIP-Seq	H3K27me3 in SYAT treated with IAA	Bivalent promoters	IAA6h	IAA8h	Pairwise Wilcoxon rank sum test	2.29791e-25	Fig 4d
ChIP-Seq	H3K27me3 in SYAT treated with IAA	Inactive promoters	CTRL	IAA4h	Pairwise Wilcoxon rank sum test	0.0437488	Fig 4d
ChIP-Seq	H3K27me3 in SYAT treated with IAA	Inactive promoters	IAA4h	IAA6h	Pairwise Wilcoxon rank sum test	0.0520026	Fig 4d
ChIP-Seq	H3K27me3 in SYAT treated with IAA	Inactive promoters	IAA6h	IAA8h	Pairwise Wilcoxon rank sum test	0.0437488	Fig 4d
ChIP-Seq	H3K27me3 in SYAT treated with IAA	Downregulated genes promoters	CTRL	IAA4h	Pairwise Wilcoxon rank sum test	0.955388	Fig S4i
ChIP-Seq	H3K27me3 in SYAT treated with IAA	Downregulated genes promoters	IAA4h	IAA6h	Pairwise Wilcoxon rank sum test	0.242793	Fig S4i
ChIP-Seq	H3K27me3 in SYAT treated with IAA	Downregulated genes promoters	IAA6h	IAA8h	Pairwise Wilcoxon rank sum test	0.451538	Fig S4i
ChIP-Seq	H3K27me3 in SYAT treated with IAA	Upregulated genes promoters	CTRL	IAA4h	Pairwise Wilcoxon rank sum test	0.729007	Fig S4i
ChIP-Seq	H3K27me3 in SYAT treated with IAA	Upregulated genes promoters	IAA4h	IAA6h	Pairwise Wilcoxon rank sum test	0.193768	Fig S4i
ChIP-Seq	H3K27me3 in SYAT treated with IAA	Upregulated genes promoters	IAA6h	IAA8h	Pairwise Wilcoxon rank sum test	0.164799	Fig S4i
ChIP-Seq	H3K27me3 in SYAT treated with IAA	Not-affected genes promoters	CTRL	IAA4h	Pairwise Wilcoxon rank sum test	0.00209983	Fig S4i
ChIP-Seq	H3K27me3 in SYAT treated with IAA	Not-affected genes promoters	IAA4h	IAA6h	Pairwise Wilcoxon rank sum test	8.82825e-10	Fig S4i
ChIP-Seq	H3K27me3 in SYAT treated with IAA	Not-affected genes promoters	IAA6h	IAA8h	Pairwise Wilcoxon rank sum test	7.59039e-08	Fig S4i
ChIP-Seq	H2AK119ub in SYAT treated with IAA	All H2AK119ub peaks, decreased H2AK119ub	CTRL	IAA4h	Pairwise Wilcoxon rank sum test	< 1E-300	Fig S4g
ChIP-Seq	H2AK119ub in SYAT treated with IAA	All H2AK119ub peaks, decreased H2AK119ub	IAA4h	IAA6h	Pairwise Wilcoxon rank sum test	0.0106219	Fig S4g
ChIP-Seq	H2AK119ub in SYAT treated with IAA	All H2AK119ub peaks, decreased H2AK119ub	IAA6h	IAA8h	Pairwise Wilcoxon rank sum test	1.2513e-14	Fig S4g
ChIP-Seq	H2AK119ub in SYAT treated with IAA	All H2AK119ub peaks, increased H2AK119ub	CTRL	IAA4h	Pairwise Wilcoxon rank sum test	< 1E-300	Fig S4g
ChIP-Seq	H2AK119ub in SYAT treated with IAA	All H2AK119ub peaks, increased H2AK119ub	IAA4h	IAA6h	Pairwise Wilcoxon rank sum test	4.05819e-303	Fig S4g
ChIP-Seq	H2AK119ub in SYAT treated with IAA	All H2AK119ub peaks, increased H2AK119ub	IAA6h	IAA8h	Pairwise Wilcoxon rank sum test	2.49152e-123	Fig S4g
ChIP-Seq	H2AK119ub in SYAT treated with IAA	All H2AK119ub peaks, stable H2AK119ub	CTRL	IAA4h	Pairwise Wilcoxon rank sum test	0.52308	Fig S4g
ChIP-Seq	H2AK119ub in SYAT treated with IAA	All H2AK119ub peaks, stable H2AK119ub	IAA4h	IAA6h	Pairwise Wilcoxon rank sum test	5.01191e-35	Fig S4g
ChIP-Seq	H2AK119ub in SYAT treated with IAA	All H2AK119ub peaks, stable H2AK119ub	IAA6h	IAA8h	Pairwise Wilcoxon rank sum test	8.15205e-31	Fig S4g
ChIP-Seq	H2AK119ub in SYAT treated with IAA	H2AK119ub+H2A.Z peaks, decreased H2AK119ub	CTRL	IAA4h	Pairwise Wilcoxon rank sum test	6.3405e-194	Fig S4h
ChIP-Seq	H2AK119ub in SYAT treated with IAA	H2AK119ub+H2A.Z peaks, decreased H2AK119ub	IAA4h	IAA6h	Pairwise Wilcoxon rank sum test	0.00279434	Fig S4h
ChIP-Seq	H2AK119ub in SYAT treated with IAA	H2AK119ub+H2A.Z peaks, decreased H2AK119ub	IAA6h	IAA8h	Pairwise Wilcoxon rank sum test	2.55306e-06	Fig S4h
ChIP-Seq	H2AK119ub in SYAT treated with IAA	H2AK119ub+H2A.Z peaks, increased H2AK119ub	CTRL	IAA4h	Pairwise Wilcoxon rank sum test	< 1E-300	Fig S4h
ChIP-Seq	H2AK119ub in SYAT treated with IAA	H2AK119ub+H2A.Z peaks, increased H2AK119ub	IAA4h	IAA6h	Pairwise Wilcoxon rank sum test	2.31262e-163	Fig S4h
ChIP-Seq	H2AK119ub in SYAT treated with IAA	H2AK119ub+H2A.Z peaks, increased H2AK119ub	IAA6h	IAA8h	Pairwise Wilcoxon rank sum test	1.06405e-135	Fig S4h
ChIP-Seq	H2AK119ub in SYAT treated with IAA	H2AK119ub+H2A.Z peaks, stable H2AK119ub	CTRL	IAA4h	Pairwise Wilcoxon rank sum test	0.00773919	Fig S4h
ChIP-Seq	H2AK119ub in SYAT treated with IAA	H2AK119ub+H2A.Z peaks, stable H2AK119ub	IAA4h	IAA6h	Pairwise Wilcoxon rank sum test	8.57877e-05	Fig S4h
ChIP-Seq	H2AK119ub in SYAT treated with IAA	H2AK119ub+H2A.Z peaks, stable H2AK119ub	IAA6h	IAA8h	Pairwise Wilcoxon rank sum test	4.93977e-19	Fig S4h
ChIP-Seq	H2AK119ub in SYAT treated with IAA	Bivalent promoters	CTRL	IAA4h	Pairwise Wilcoxon rank sum test	1.44143e-199	Fig 4e
ChIP-Seq	H2AK119ub in SYAT treated with IAA	Bivalent promoters	IAA4h	IAA6h	Pairwise Wilcoxon rank sum test	9.29649e-13	Fig 4e
ChIP-Seq	H2AK119ub in SYAT treated with IAA	Bivalent promoters	IAA6h	IAA8h	Pairwise Wilcoxon rank sum test	8.35345e-20	Fig 4e
ChIP-Seq	H2AK119ub in SYAT treated with IAA	Inactive promoters	CTRL	IAA4h	Pairwise Wilcoxon rank sum test	0.00144925	Fig 4e
ChIP-Seq	H2AK119ub in SYAT treated with IAA	Inactive promoters	IAA4h	IAA6h	Pairwise Wilcoxon rank sum test	0.08813	Fig 4e
ChIP-Seq	H2AK119ub in SYAT treated with IAA	Inactive promoters	IAA6h	IAA8h	Pairwise Wilcoxon rank sum test	0.122456	Fig 4e
ChIP-Seq	H2AK119ub in SYAT treated with IAA	Downregulated genes promoters	CTRL	IAA4h	Pairwise Wilcoxon rank sum test	1.89902e-14	Fig S4j
ChIP-Seq	H2AK119ub in SYAT treated with IAA	Downregulated genes promoters	IAA4h	IAA6h	Pairwise Wilcoxon rank sum test	0.828494	Fig S4j
ChIP-Seq	H2AK119ub in SYAT treated with IAA	Downregulated genes promoters	IAA6h	IAA8h	Pairwise Wilcoxon rank sum test	0.357617	Fig S4j
ChIP-Seq	H2AK119ub in SYAT treated with IAA	Upregulated genes promoters	CTRL	IAA4h	Pairwise Wilcoxon rank sum test	2.92123e-18	Fig S4j
ChIP-Seq	H2AK119ub in SYAT treated with IAA	Upregulated genes promoters	IAA4h	IAA6h	Pairwise Wilcoxon rank sum test	0.357503	Fig S4j
ChIP-Seq	H2AK119ub in SYAT treated with IAA	Upregulated genes promoters	IAA6h	IAA8h	Pairwise Wilcoxon rank sum test	0.0756377	Fig S4j
ChIP-Seq	H2AK119ub in SYAT treated with IAA	Not-affected genes promoters	CTRL	IAA4h	Pairwise Wilcoxon rank sum test	8.6725e-50	Fig S4j
ChIP-Seq	H2AK119ub in SYAT treated with IAA	Not-affected genes promoters	IAA4h	IAA6h	Pairwise Wilcoxon rank sum test	0.778532	Fig S4j
ChIP-Seq	H2AK119ub in SYAT treated with IAA	Not-affected genes promoters	IAA6h	IAA8h	Pairwise Wilcoxon rank sum test	0.0513915	Fig S4j
MNase-Seq	MNhigh occupancy	Active promoters	H2A.Z levels	NA	Kruskal-Wallis rank sum test	3.23873e-204	Fig 4f
MNase-Seq	MNhigh occupancy	Active promoters	No H2A.Z	Low H2A.Z	Pairwise Wilcoxon rank sum test	0.00131809	Fig 4f
MNase-Seq	MNhigh occupancy	Active promoters	Low H2A.Z	Intermediate H2A.Z	Pairwise Wilcoxon rank sum test	0.00546991	Fig 4f
MNase-Seq	MNhigh occupancy	Active promoters	Intermediate H2A.Z	High H2A.Z	Pairwise Wilcoxon rank sum test	1.03047e-134	Fig 4f
MNase-Seq	MNhigh occupancy	Active promoters - No H2A.Z	CTRL	IAA4h	Welch Two Sample t-test	0.0008292	Fig 4f
MNase-Seq	MNhigh occupancy	Active promoters - Low H2A.Z	CTRL	IAA4h	Welch Two Sample t-test	0.02415	Fig 4f
MNase-Seq	MNhigh occupancy	Active promoters - Intermediate H2A.Z	CTRL	IAA4h	Welch Two Sample t-test	0.0001205	Fig 4f
MNase-Seq	MNhigh occupancy	Active promoters - High H2A.Z	CTRL	IAA4h	Welch Two Sample t-test	5.557e-14	Fig 4f
MNase-Seq	MNhigh occupancy	Bivalent promoters	H2A.Z levels	NA	Kruskal-Wallis rank sum test	3.9734e-197	Fig 4f
MNase-Seq	MNhigh occupancy	Bivalent promoters	No H2A.Z	Low H2A.Z	Pairwise Wilcoxon rank sum test	4.46213e-06	Fig 4f
MNase-Seq	MNhigh occupancy	Bivalent promoters	Low H2A.Z	Intermediate H2A.Z	Pairwise Wilcoxon rank sum test	4.06496e-36	Fig 4f
MNase-Seq	MNhigh occupancy	Bivalent promoters	Intermediate H2A.Z	High H2A.Z	Pairwise Wilcoxon rank sum test	1.27267e-74	Fig 4f
MNase-Seq	MNhigh occupancy	Bivalent promoters - No H2A.Z	CTRL	IAA4h	Welch Two Sample t-test	0.1615	Fig 4f
MNase-Seq	MNhigh occupancy	Bivalent promoters - Low H2A.Z	CTRL	IAA4h	Welch Two Sample t-test	0.05725	Fig 4f
MNase-Seq	MNhigh occupancy	Bivalent promoters - Intermediate H2A.Z	CTRL	IAA4h	Welch Two Sample t-test	0.6861	Fig 4f
MNase-Seq	MNhigh occupancy	Bivalent promoters - High H2A.Z	CTRL	IAA4h	Welch Two Sample t-test	2.0338e-17	Fig 4f
MNase-Seq	MNhigh occupancy	Active enhancers	H2A.Z levels	NA	Kruskal-Wallis rank sum test	3.804e-05	Fig S4k
MNase-Seq	MNhigh occupancy	Active enhancers	No H2A.Z	Low H2A.Z	Pairwise Wilcoxon rank sum test	0.07782	Fig S4k
MNase-Seq	MNhigh occupancy	Active enhancers	Low H2A.Z	Intermediate H2A.Z	Pairwise Wilcoxon rank sum test	0.07782	Fig S4k
MNase-Seq	MNhigh occupancy	Active enhancers	Intermediate H2A.Z	High H2A.Z	Pairwise Wilcoxon rank sum test	0.06722	Fig S4k
MNase-Seq	MNhigh occupancy	Active enhancers - No H2A.Z	CTRL	IAA4h	Welch Two Sample t-test	0.04924	Fig S4k
MNase-Seq	MNhigh occupancy	Active enhancers - Low H2A.Z	CTRL	IAA4h	Welch Two Sample t-test	0.9994	Fig S4k
MNase-Seq	MNhigh occupancy	Active enhancers - Intermediate H2A.Z	CTRL	IAA4h	Welch Two Sample t-test	0.1302	Fig S4k
MNase-Seq	MNhigh occupancy	Active enhancers - High H2A.Z	CTRL	IAA4h	Welch Two Sample t-test	0.9268	Fig S4k
MNase-Seq	MNhigh occupancy	Poised enhancers	H2A.Z levels	NA	Kruskal-Wallis rank sum test	1.021e-06	Fig S4k
MNase-Seq	MNhigh occupancy	Poised enhancers	No H2A.Z	Low H2A.Z	Pairwise Wilcoxon rank sum test	0.3359	Fig S4k
MNase-Seq	MNhigh occupancy	Poised enhancers	Low H2A.Z	Intermediate H2A.Z	Pairwise Wilcoxon rank sum test	0.1518	Fig S4k
MNase-Seq	MNhigh occupancy	Poised enhancers	Intermediate H2A.Z	High H2A.Z	Pairwise Wilcoxon rank sum test	8.8e-05	Fig S4k
MNase-Seq	MNhigh occupancy	Poised enhancers - No H2A.Z	CTRL	IAA4h	Welch Two Sample t-test	0.4721	Fig S4k
MNase-Seq	MNhigh occupancy	Poised enhancers - Low H2A.Z	CTRL	IAA4h	Welch Two Sample t-test	0.9369	Fig S4k
MNase-Seq	MNhigh occupancy	Poised enhancers - Intermediate H2A.Z	CTRL	IAA4h	Welch Two Sample t-test	0.813	Fig S4k
MNase-Seq	MNhigh occupancy	Poised enhancers - High H2A.Z	CTRL	IAA4h	Welch Two Sample t-test	0.5265	Fig S4k
MNase-Seq	MNhigh fragment size distribution	Active promoters - No H2A.Z	CTRL	IAA4h	Kolmogorov-Smirnov test	< 1E-300	Fig 4g
MNase-Seq	MNhigh fragment size distribution	Active promoters - Low H2A.Z	CTRL	IAA4h	Kolmogorov-Smirnov test	< 1E-300	Fig 4g
MNase-Seq	MNhigh fragment size distribution	Active promoters - Intermediate H2A.Z	CTRL	IAA4h	Kolmogorov-Smirnov test	< 1E-300	Fig 4g
MNase-Seq	MNhigh fragment size distribution	Active promoters - High H2A.Z	CTRL	IAA4h	Kolmogorov-Smirnov test	< 1E-300	Fig 4g
MNase-Seq	MNhigh fragment size distribution	Bivalent promoters - No H2A.Z	CTRL	IAA4h	Kolmogorov-Smirnov test	5.962e-10	Fig 4g
MNase-Seq	MNhigh fragment size distribution	Bivalent promoters - Low H2A.Z	CTRL	IAA4h	Kolmogorov-Smirnov test	< 1E-300	Fig 4g
MNase-Seq	MNhigh fragment size distribution	Bivalent promoters - Intermediate H2A.Z	CTRL	IAA4h	Kolmogorov-Smirnov test	< 1E-300	Fig 4g
MNase-Seq	MNhigh fragment size distribution	Bivalent promoters - High H2A.Z	CTRL	IAA4h	Kolmogorov-Smirnov test	< 1E-300	Fig 4g
MNase-Seq	MNhigh fragment size distribution	Active enhancers - No H2A.Z	CTRL	IAA4h	Kolmogorov-Smirnov test	1.11022e-16	Fig S4l
MNase-Seq	MNhigh fragment size distribution	Active enhancers - Low H2A.Z	CTRL	IAA4h	Kolmogorov-Smirnov test	< 1E-300	Fig S4l
MNase-Seq	MNhigh fragment size distribution	Active enhancers - Intermediate H2A.Z	CTRL	IAA4h	Kolmogorov-Smirnov test	< 1E-300	Fig S4l
MNase-Seq	MNhigh fragment size distribution	Active enhancers - High H2A.Z	CTRL	IAA4h	Kolmogorov-Smirnov test	< 1E-300	Fig S4l
MNase-Seq	MNhigh fragment size distribution	Poised enhancers - No H2A.Z	CTRL	IAA4h	Kolmogorov-Smirnov test	0.1591	Fig S4l
MNase-Seq	MNhigh fragment size distribution	Poised enhancers - Low H2A.Z	CTRL	IAA4h	Kolmogorov-Smirnov test	4.637e-10	Fig S4l
MNase-Seq	MNhigh fragment size distribution	Poised enhancers - Intermediate H2A.Z	CTRL	IAA4h	Kolmogorov-Smirnov test	< 1E-300	Fig S4l
MNase-Seq	MNhigh fragment size distribution	Poised enhancers - High H2A.Z	CTRL	IAA4h	Kolmogorov-Smirnov test	< 1E-300	Fig S4l
MNase-Seq	MNlow/MNhigh	Active promoters	H2A.Z levels	NA	Kruskal-Wallis rank sum test	< 1E-300	Fig 4h
MNase-Seq	MNlow/MNhigh	Active promoters	No H2A.Z	Low H2A.Z	Pairwise Wilcoxon rank sum test	0.00802361	Fig 4h
MNase-Seq	MNlow/MNhigh	Active promoters	Low H2A.Z	Intermediate H2A.Z	Pairwise Wilcoxon rank sum test	1.10959e-40	Fig 4h
MNase-Seq	MNlow/MNhigh	Active promoters	Intermediate H2A.Z	High H2A.Z	Pairwise Wilcoxon rank sum test	< 1E-300	Fig 4h
MNase-Seq	MNlow/MNhigh	Active promoters - No H2A.Z	CTRL	IAA4h	Welch Two Sample t-test	0.5656	Fig 4h
MNase-Seq	MNlow/MNhigh	Active promoters - Low H2A.Z	CTRL	IAA4h	Welch Two Sample t-test	0.7064	Fig 4h
MNase-Seq	MNlow/MNhigh	Active promoters - Intermediate H2A.Z	CTRL	IAA4h	Welch Two Sample t-test	0.9088	Fig 4h
MNase-Seq	MNlow/MNhigh	Active promoters - High H2A.Z	CTRL	IAA4h	Welch Two Sample t-test	0.5756	Fig 4h
MNase-Seq	MNlow/MNhigh	Bivalent promoters	H2A.Z levels	NA	Kruskal-Wallis rank sum test	< 1E-300	Fig 4h
MNase-Seq	MNlow/MNhigh	Bivalent promoters	No H2A.Z	Low H2A.Z	Pairwise Wilcoxon rank sum test	0.826	Fig 4h
MNase-Seq	MNlow/MNhigh	Bivalent promoters	Low H2A.Z	Intermediate H2A.Z	Pairwise Wilcoxon rank sum test	0.083	Fig 4h
MNase-Seq	MNlow/MNhigh	Bivalent promoters	Intermediate H2A.Z	High H2A.Z	Pairwise Wilcoxon rank sum test	< 1E-300	Fig 4h
MNase-Seq	MNlow/MNhigh	Bivalent promoters - No H2A.Z	CTRL	IAA4h	Welch Two Sample t-test	0.1955	Fig 4h
MNase-Seq	MNlow/MNhigh	Bivalent promoters - Low H2A.Z	CTRL	IAA4h	Welch Two Sample t-test	0.8106	Fig 4h
MNase-Seq	MNlow/MNhigh	Bivalent promoters - Intermediate H2A.Z	CTRL	IAA4h	Welch Two Sample t-test	0.8516	Fig 4h
MNase-Seq	MNlow/MNhigh	Bivalent promoters - High H2A.Z	CTRL	IAA4h	Welch Two Sample t-test	0.001011	Fig 4h
MNase-Seq	MNlow/MNhigh	Active enhancers	H2A.Z levels	NA	Kruskal-Wallis rank sum test	1.95476e-31	Fig S4m
MNase-Seq	MNlow/MNhigh	Active enhancers	No H2A.Z	Low H2A.Z	Pairwise Wilcoxon rank sum test	0.05272	Fig S4m
MNase-Seq	MNlow/MNhigh	Active enhancers	Low H2A.Z	Intermediate H2A.Z	Pairwise Wilcoxon rank sum test	0.01031	Fig S4m
MNase-Seq	MNlow/MNhigh	Active enhancers	Intermediate H2A.Z	High H2A.Z	Pairwise Wilcoxon rank sum test	1.57543e-20	Fig S4m
MNase-Seq	MNlow/MNhigh	Active enhancers - No H2A.Z	CTRL	IAA4h	Welch Two Sample t-test	0.9991	Fig S4m
MNase-Seq	MNlow/MNhigh	Active enhancers - Low H2A.Z	CTRL	IAA4h	Welch Two Sample t-test	0.5271	Fig S4m
MNase-Seq	MNlow/MNhigh	Active enhancers - Intermediate H2A.Z	CTRL	IAA4h	Welch Two Sample t-test	0.7461	Fig S4m
MNase-Seq	MNlow/MNhigh	Active enhancers - High H2A.Z	CTRL	IAA4h	Welch Two Sample t-test	0.9773	Fig S4m
MNase-Seq	MNlow/MNhigh	Poised enhancers	H2A.Z levels	NA	Kruskal-Wallis rank sum test	3.42043e-68	Fig S4m
MNase-Seq	MNlow/MNhigh	Poised enhancers	No H2A.Z	Low H2A.Z	Pairwise Wilcoxon rank sum test	0.83	Fig S4m
MNase-Seq	MNlow/MNhigh	Poised enhancers	Low H2A.Z	Intermediate H2A.Z	Pairwise Wilcoxon rank sum test	0.81	Fig S4m
MNase-Seq	MNlow/MNhigh	Poised enhancers	Intermediate H2A.Z	High H2A.Z	Pairwise Wilcoxon rank sum test	2.81857e-64	Fig S4m
MNase-Seq	MNlow/MNhigh	Poised enhancers - No H2A.Z	CTRL	IAA4h	Welch Two Sample t-test	0.04837	Fig S4m
MNase-Seq	MNlow/MNhigh	Poised enhancers - Low H2A.Z	CTRL	IAA4h	Welch Two Sample t-test	0.2338	Fig S4m
MNase-Seq	MNlow/MNhigh	Poised enhancers - Intermediate H2A.Z	CTRL	IAA4h	Welch Two Sample t-test	0.8899	Fig S4m
MNase-Seq	MNlow/MNhigh	Poised enhancers - High H2A.Z	CTRL	IAA4h	Welch Two Sample t-test	0.0582	Fig S4m
MNase-Seq	MNlow/MNhigh	Downregulated -1 nucleosome	CTRL	IAA4h	Welch Two Sample t-test	0.2116	Fig S4n
MNase-Seq	MNlow/MNhigh	Downregulated TSS nucleosome	CTRL	IAA4h	Welch Two Sample t-test	0.1592	Fig S4n
MNase-Seq	MNlow/MNhigh	Downregulated +1 nucleosome	CTRL	IAA4h	Welch Two Sample t-test	0.1165	Fig S4n
MNase-Seq	MNlow/MNhigh	Upregulated -1 nucleosome	CTRL	IAA4h	Welch Two Sample t-test	0.005901	Fig S4n
MNase-Seq	MNlow/MNhigh	Upregulated TSS nucleosome	CTRL	IAA4h	Welch Two Sample t-test	0.006124	Fig S4n
MNase-Seq	MNlow/MNhigh	Upregulated +1 nucleosome	CTRL	IAA4h	Welch Two Sample t-test	0.02576	Fig S4n

## Sheet: Fig5 and S5
Assay	Experiment	Region	Group1	Group2	Test	p-value	Figure
ATAC-Seq	ATAC-Seq in SYAT +/- IAA	Decreased accessibility	CTRL	IAA2h	Pairwise Wilcoxon rank sum test	< 1E-300	Fig 5a
ATAC-Seq	ATAC-Seq in SYAT +/- IAA	Decreased accessibility	IAA2h	IAA4h	Pairwise Wilcoxon rank sum test	< 1E-300	Fig 5a
ATAC-Seq	ATAC-Seq in SYAT +/- IAA	Decreased accessibility	IAA4h	IAA6h	Pairwise Wilcoxon rank sum test	< 1E-300	Fig 5a
ATAC-Seq	ATAC-Seq in SYAT +/- IAA	Decreased accessibility	IAA6h	IAA8h	Pairwise Wilcoxon rank sum test	0.76404	Fig 5a
ATAC-Seq	ATAC-Seq in SYAT +/- IAA	Increased accessibility	CTRL	IAA2h	Pairwise Wilcoxon rank sum test	< 1E-300	Fig 5a
ATAC-Seq	ATAC-Seq in SYAT +/- IAA	Increased accessibility	IAA2h	IAA4h	Pairwise Wilcoxon rank sum test	8.78249e-144	Fig 5a
ATAC-Seq	ATAC-Seq in SYAT +/- IAA	Increased accessibility	IAA4h	IAA6h	Pairwise Wilcoxon rank sum test	1.20418e-193	Fig 5a
ATAC-Seq	ATAC-Seq in SYAT +/- IAA	Increased accessibility	IAA6h	IAA8h	Pairwise Wilcoxon rank sum test	5.66609e-11	Fig 5a
ATAC-Seq	ATAC-Seq in SYAT +/- IAA	Stable accessibility	CTRL	IAA2h	Pairwise Wilcoxon rank sum test	0.552064	Fig 5a
ATAC-Seq	ATAC-Seq in SYAT +/- IAA	Stable accessibility	IAA2h	IAA4h	Pairwise Wilcoxon rank sum test	0.707117	Fig 5a
ATAC-Seq	ATAC-Seq in SYAT +/- IAA	Stable accessibility	IAA4h	IAA6h	Pairwise Wilcoxon rank sum test	2.95078e-24	Fig 5a
ATAC-Seq	ATAC-Seq in SYAT +/- IAA	Stable accessibility	IAA6h	IAA8h	Pairwise Wilcoxon rank sum test	1.13414e-111	Fig 5a
ChIP-Seq	Oct4 ChIP-Seq in SYAT	Oct4-only peaks	CTRL	IAA4h	Pairwise Wilcoxon rank sum test	2e-08	Fig S5f
ChIP-Seq	Oct4 ChIP-Seq in SYAT	Oct4-only peaks	IAA4h	IAA6h	Pairwise Wilcoxon rank sum test	0.91	Fig S5f
ChIP-Seq	Oct4 ChIP-Seq in SYAT	Oct4-only peaks	IAA6h	IAA8h	Pairwise Wilcoxon rank sum test	0.13	Fig S5f
ChIP-Seq	Oct4 ChIP-Seq in SYAT	Oct4-Sox2 shared peaks	CTRL	IAA4h	Pairwise Wilcoxon rank sum test	0.0157	Fig S5f
ChIP-Seq	Oct4 ChIP-Seq in SYAT	Oct4-Sox2 shared peaks	IAA4h	IAA6h	Pairwise Wilcoxon rank sum test	1.1e-09	Fig S5f
ChIP-Seq	Oct4 ChIP-Seq in SYAT	Oct4-Sox2 shared peaks	IAA6h	IAA8h	Pairwise Wilcoxon rank sum test	0.2024	Fig S5f
ChIP-Seq	H2A.Z in ZHBTc4	Oct4 peaks	Oct4 peaks in Control	Oct4 peaks in Sox2KD	Pairwise Wilcoxon rank sum test	2.03554e-26	Fig S5g
ChIP-Seq	H2A.Z in ZHBTc4	Oct4 peaks	Oct4 peaks in Control	Oct4 peaks in Control-only	Pairwise Wilcoxon rank sum test	0.000536805	Fig S5g
ChIP-Seq	H2A.Z in ZHBTc4	Oct4 peaks	Oct4 peaks in Sox2KD	Oct4 peaks in Sox2KD-only	Pairwise Wilcoxon rank sum test	7.44743e-08	Fig S5g
ChIP-Seq	H2A.Z in ZHBTc4	Oct4 peaks	Oct4 peaks in Control-only	Oct4 peaks in Sox2KD-only	Pairwise Wilcoxon rank sum test	2.0214e-35	Fig S5g
ATAC-Seq	ATAC-Seq in SYAT +/- IAA	Increased Oct4 binding	CTRL	IAA2h	Pairwise Wilcoxon rank sum test	4.34205e-29	Fig S5i
ATAC-Seq	ATAC-Seq in SYAT +/- IAA	Increased Oct4 binding	IAA2h	IAA4h	Pairwise Wilcoxon rank sum test	0.0449095	Fig S5i
ATAC-Seq	ATAC-Seq in SYAT +/- IAA	Increased Oct4 binding	IAA4h	IAA6h	Pairwise Wilcoxon rank sum test	0.0335667	Fig S5i
ATAC-Seq	ATAC-Seq in SYAT +/- IAA	Increased Oct4 binding	IAA6h	IAA8h	Pairwise Wilcoxon rank sum test	1.3616e-57	Fig S5i
ATAC-Seq	ATAC-Seq in SYAT +/- IAA	Stable Oct4 binding	CTRL	IAA2h	Pairwise Wilcoxon rank sum test	5.92314e-31	Fig S5i
ATAC-Seq	ATAC-Seq in SYAT +/- IAA	Stable Oct4 binding	IAA2h	IAA4h	Pairwise Wilcoxon rank sum test	0.246497	Fig S5i
ATAC-Seq	ATAC-Seq in SYAT +/- IAA	Stable Oct4 binding	IAA4h	IAA6h	Pairwise Wilcoxon rank sum test	0.0348555	Fig S5i
ATAC-Seq	ATAC-Seq in SYAT +/- IAA	Stable Oct4 binding	IAA6h	IAA8h	Pairwise Wilcoxon rank sum test	3.89013e-111	Fig S5i
ATAC-Seq	ATAC-Seq in SYAT +/- IAA	Decreased Oct4 binding	CTRL	IAA2h	Pairwise Wilcoxon rank sum test	7.1212e-08	Fig S5i
ATAC-Seq	ATAC-Seq in SYAT +/- IAA	Decreased Oct4 binding	IAA2h	IAA4h	Pairwise Wilcoxon rank sum test	0.692563	Fig S5i
ATAC-Seq	ATAC-Seq in SYAT +/- IAA	Decreased Oct4 binding	IAA4h	IAA6h	Pairwise Wilcoxon rank sum test	0.184428	Fig S5i
ATAC-Seq	ATAC-Seq in SYAT +/- IAA	Decreased Oct4 binding	IAA6h	IAA8h	Pairwise Wilcoxon rank sum test	2.27941e-35	Fig S5i
ATAC-Seq	ATAC-Seq in SYAT +/- IAA	Increased Sox2 binding	CTRL	IAA2h	Pairwise Wilcoxon rank sum test	2.82903e-49	Fig S5i
ATAC-Seq	ATAC-Seq in SYAT +/- IAA	Increased Sox2 binding	IAA2h	IAA4h	Pairwise Wilcoxon rank sum test	0.0228839	Fig S5i
ATAC-Seq	ATAC-Seq in SYAT +/- IAA	Increased Sox2 binding	IAA4h	IAA6h	Pairwise Wilcoxon rank sum test	4.33579e-06	Fig S5i
ATAC-Seq	ATAC-Seq in SYAT +/- IAA	Increased Sox2 binding	IAA6h	IAA8h	Pairwise Wilcoxon rank sum test	1.89633e-124	Fig S5i
ATAC-Seq	ATAC-Seq in SYAT +/- IAA	Stable Sox2 binding	CTRL	IAA2h	Pairwise Wilcoxon rank sum test	7.73708e-31	Fig S5i
ATAC-Seq	ATAC-Seq in SYAT +/- IAA	Stable Sox2 binding	IAA2h	IAA4h	Pairwise Wilcoxon rank sum test	0.380516	Fig S5i
ATAC-Seq	ATAC-Seq in SYAT +/- IAA	Stable Sox2 binding	IAA4h	IAA6h	Pairwise Wilcoxon rank sum test	2.67474e-05	Fig S5i
ATAC-Seq	ATAC-Seq in SYAT +/- IAA	Stable Sox2 binding	IAA6h	IAA8h	Pairwise Wilcoxon rank sum test	1.23721e-125	Fig S5i
ATAC-Seq	ATAC-Seq in SYAT +/- IAA	Decreased Sox2 binding	CTRL	IAA2h	Pairwise Wilcoxon rank sum test	1.00051e-05	Fig S5i
ATAC-Seq	ATAC-Seq in SYAT +/- IAA	Decreased Sox2 binding	IAA2h	IAA4h	Pairwise Wilcoxon rank sum test	0.458164	Fig S5i
ATAC-Seq	ATAC-Seq in SYAT +/- IAA	Decreased Sox2 binding	IAA4h	IAA6h	Pairwise Wilcoxon rank sum test	0.0368153	Fig S5i
ATAC-Seq	ATAC-Seq in SYAT +/- IAA	Decreased Sox2 binding	IAA6h	IAA8h	Pairwise Wilcoxon rank sum test	1.85228e-24	Fig S5i
ATAC-Seq	ATAC-Seq in SYAT +/- IAA	Increased motifs	CTRL	IAA2h	Pairwise Wilcoxon rank sum test	7.80E-320	Fig 5i
ATAC-Seq	ATAC-Seq in SYAT +/- IAA	Increased motifs	IAA2h	IAA4h	Pairwise Wilcoxon rank sum test	8.65199e-42	Fig 5i
ATAC-Seq	ATAC-Seq in SYAT +/- IAA	Increased motifs	IAA4h	IAA6h	Pairwise Wilcoxon rank sum test	6.28875e-94	Fig 5i
ATAC-Seq	ATAC-Seq in SYAT +/- IAA	Increased motifs	IAA6h	IAA8h	Pairwise Wilcoxon rank sum test	< 1E-300	Fig 5i
ATAC-Seq	ATAC-Seq in SYAT +/- IAA	Decreased motifs	CTRL	IAA2h	Pairwise Wilcoxon rank sum test	3.74146e-27	Fig 5i
ATAC-Seq	ATAC-Seq in SYAT +/- IAA	Decreased motifs	IAA2h	IAA4h	Pairwise Wilcoxon rank sum test	1.18961e-46	Fig 5i
ATAC-Seq	ATAC-Seq in SYAT +/- IAA	Decreased motifs	IAA4h	IAA6h	Pairwise Wilcoxon rank sum test	0.00015526	Fig 5i
ATAC-Seq	ATAC-Seq in SYAT +/- IAA	Decreased motifs	IAA6h	IAA8h	Pairwise Wilcoxon rank sum test	< 1E-300	Fig 5i
ATAC-Seq	ATAC-Seq in SYAT +/- IAA	Hypermethylated promoters	CTRL	IAA2h	Pairwise Wilcoxon rank sum test	0.942	Fig S5l
ATAC-Seq	ATAC-Seq in SYAT +/- IAA	Hypermethylated promoters	IAA2h	IAA4h	Pairwise Wilcoxon rank sum test	0.942	Fig S5l
ATAC-Seq	ATAC-Seq in SYAT +/- IAA	Hypermethylated promoters	IAA4h	IAA6h	Pairwise Wilcoxon rank sum test	0.789	Fig S5l
ATAC-Seq	ATAC-Seq in SYAT +/- IAA	Hypomethylated promoters	CTRL	IAA2h	Pairwise Wilcoxon rank sum test	0.99	Fig S5l
ATAC-Seq	ATAC-Seq in SYAT +/- IAA	Hypomethylated promoters	IAA2h	IAA4h	Pairwise Wilcoxon rank sum test	0.92	Fig S5l
ATAC-Seq	ATAC-Seq in SYAT +/- IAA	Hypomethylated promoters	IAA4h	IAA6h	Pairwise Wilcoxon rank sum test	0.99	Fig S5l
ATAC-Seq	ATAC-Seq in SYAT +/- IAA	Hypermethylated enhancers	CTRL	IAA2h	Pairwise Wilcoxon rank sum test	0.63	Fig S5l
ATAC-Seq	ATAC-Seq in SYAT +/- IAA	Hypermethylated enhancers	IAA2h	IAA4h	Pairwise Wilcoxon rank sum test	0.94	Fig S5l
ATAC-Seq	ATAC-Seq in SYAT +/- IAA	Hypermethylated enhancers	IAA4h	IAA6h	Pairwise Wilcoxon rank sum test	0.63	Fig S5l
ATAC-Seq	ATAC-Seq in SYAT +/- IAA	Hypomethylated enhancers	CTRL	IAA2h	Pairwise Wilcoxon rank sum test	0.84	Fig S5l
ATAC-Seq	ATAC-Seq in SYAT +/- IAA	Hypomethylated enhancers	IAA2h	IAA4h	Pairwise Wilcoxon rank sum test	0.85	Fig S5l
ATAC-Seq	ATAC-Seq in SYAT +/- IAA	Hypomethylated enhancers	IAA4h	IAA6h	Pairwise Wilcoxon rank sum test	0.91	Fig S5l

## Sheet: Fig6 and S6
Assay	Experiment	Region	Group1	Group2	Test	p-value	Figure
ChIP-Seq	wtSRCAP/cdSRCAP overexpression	Rescued regions	wtSRCAP CTRL	wtSRCAP IAA	Welch Two Samples t-test	3.84e-97	Fig 6b
ChIP-Seq	wtSRCAP/cdSRCAP overexpression	Rescued regions	cdSRCAP CTRL	cdSRCAP IAA	Welch Two Samples t-test	< 1E-300	Fig 6b
ChIP-Seq	wtSRCAP/cdSRCAP overexpression	Rescued regions	wtSRCAP CTRL	cdSRCAP CTRL	Welch Two Samples t-test	0.9379	Fig 6b
ChIP-Seq	wtSRCAP/cdSRCAP overexpression	Rescued regions	wtSRCAP IAA	cdSRCAP IAA	Welch Two Samples t-test	< 1E-300	Fig 6b
ChIP-Seq	wtSRCAP/cdSRCAP overexpression	H2A.Z peaks	wtSRCAP CTRL	wtSRCAP IAA	Welch Two Samples t-test	5.752e-254	Fig S6b
ChIP-Seq	wtSRCAP/cdSRCAP overexpression	H2A.Z peaks	cdSRCAP CTRL	cdSRCAP IAA	Welch Two Samples t-test	4.49e-40	Fig S6b
ChIP-Seq	wtSRCAP/cdSRCAP overexpression	H2A.Z peaks	wtSRCAP CTRL	cdSRCAP CTRL	Welch Two Samples t-test	1.57e-31	Fig S6b
ChIP-Seq	wtSRCAP/cdSRCAP overexpression	H2A.Z peaks	wtSRCAP IAA	cdSRCAP IAA	Welch Two Samples t-test	0.000268	Fig S6b
ChIP-Seq	cdSRCAP +/- Doxycycline	H2A.Z peaks	cdSRCAP CTRL	cdSRCAP CTRL + Dox	Welch Two Samples t-test	6.849e-12	Fig S6c
ChIP-Seq	cdSRCAP +/- Doxycycline	H2A.Z peaks	cdSRCAP IAA	cdSRCAP IAA + Dox	Welch Two Samples t-test	0.0004445	Fig S6c
ATAC-Seq	wtSRCAP/cdSRCAP overexpression	Accessible regions	wtSRCAP CTRL	wtSRCAP IAA	Pairwise Wilcoxon rank sum test	9.14045e-139	Fig S6i
ATAC-Seq	wtSRCAP/cdSRCAP overexpression	Accessible regions	cdSRCAP CTRL	cdSRCAP IAA	Pairwise Wilcoxon rank sum test	9.92486e-11	Fig S6i
ATAC-Seq	wtSRCAP/cdSRCAP overexpression	Accessible regions	wtSRCAP CTRL	cdSRCAP CTRL	Pairwise Wilcoxon rank sum test	1.23709e-50	Fig S6i
ATAC-Seq	wtSRCAP/cdSRCAP overexpression	Accessible regions	wtSRCAP IAA	cdSRCAP IAA	Pairwise Wilcoxon rank sum test	3.62658e-230	Fig S6i
ATAC-Seq	wtSRCAP/cdSRCAP overexpression	Decreased accessibility in SYAT	wtSRCAP CTRL	wtSRCAP IAA	Pairwise Wilcoxon rank sum test	4.33402e-09	Fig S6j
ATAC-Seq	wtSRCAP/cdSRCAP overexpression	Decreased accessibility in SYAT	cdSRCAP CTRL	cdSRCAP IAA	Pairwise Wilcoxon rank sum test	3.21677e-16	Fig S6j
ATAC-Seq	wtSRCAP/cdSRCAP overexpression	Decreased accessibility in SYAT	wtSRCAP CTRL	cdSRCAP CTRL	Pairwise Wilcoxon rank sum test	0.00281634	Fig S6j
ATAC-Seq	wtSRCAP/cdSRCAP overexpression	Decreased accessibility in SYAT	wtSRCAP IAA	cdSRCAP IAA	Pairwise Wilcoxon rank sum test	2.97069e-09	Fig S6j
ATAC-Seq	wtSRCAP/cdSRCAP overexpression	Increased accessibility in SYAT	wtSRCAP CTRL	wtSRCAP IAA	Pairwise Wilcoxon rank sum test	0.799158	Fig S6j
ATAC-Seq	wtSRCAP/cdSRCAP overexpression	Increased accessibility in SYAT	cdSRCAP CTRL	cdSRCAP IAA	Pairwise Wilcoxon rank sum test	0.759005	Fig S6j
ATAC-Seq	wtSRCAP/cdSRCAP overexpression	Increased accessibility in SYAT	wtSRCAP CTRL	cdSRCAP CTRL	Pairwise Wilcoxon rank sum test	0.263547	Fig S6j
ATAC-Seq	wtSRCAP/cdSRCAP overexpression	Increased accessibility in SYAT	wtSRCAP IAA	cdSRCAP IAA	Pairwise Wilcoxon rank sum test	0.362105	Fig S6j
ATAC-Seq	wtSRCAP/cdSRCAP overexpression	Stable accessibility in SYAT	wtSRCAP CTRL	wtSRCAP IAA	Pairwise Wilcoxon rank sum test	3.06589e-45	Fig S6j
ATAC-Seq	wtSRCAP/cdSRCAP overexpression	Stable accessibility in SYAT	cdSRCAP CTRL	cdSRCAP IAA	Pairwise Wilcoxon rank sum test	1.14713e-15	Fig S6j
ATAC-Seq	wtSRCAP/cdSRCAP overexpression	Stable accessibility in SYAT	wtSRCAP CTRL	cdSRCAP CTRL	Pairwise Wilcoxon rank sum test	0.0314639	Fig S6j
ATAC-Seq	wtSRCAP/cdSRCAP overexpression	Stable accessibility in SYAT	wtSRCAP IAA	cdSRCAP IAA	Pairwise Wilcoxon rank sum test	5.79933e-14	Fig S6j
